# Supplementary material for: SLEAP: A deep learning system for multi-animal pose tracking
Source: Nat Methods. 2022 Apr 4;19(4):486–95. doi: 10.1038/s41592-022-01426-1 (PMC9007740; doi:10.1038/s41592-022-01426-1)
Supplement: Supplementary file 3 — Supplementary Tables 3–5 (workbook). Supplementary Table 3: Schema of data model developed for pose-estimation data. Supplementary Table 4: Table of main datasets used in the paper with metadata. Supplementary Table 5: Table of all models used in the paper with metadata. [file 41592_2022_1426_MOESM3_ESM.xlsx]

## Sheet: 1. Data model
Point	A labeled point and any metadata associated with it.
Field	Type	Description
x	float	The horizontal pixel location of point within image frame.
y	float	The vertical pixel location of point within image frame.
visible	bool	Whether point is visible in the labeled image or not.
complete	bool	Has the point been verified by the user labeler.
PredictedPoint	A predicted point is an output of the inference procedure. It has all the properties of a labeled point, plus a score.
Field	Type	Description
x	float	The horizontal pixel location of point within image frame.
y	float	The vertical pixel location of point within image frame.
visible	bool	Whether point is visible in the labeled image or not.
complete	bool	Has the point been verified by the user labeler.
score	float	The point-level prediction score.
Track	A track object is associated with a set of animal/object instances across multiple frames of video. This allows tracking of unique entities in the video over time and space. It may also be used to describe an identity class.
Field	Type	Description
name	str	A unique descriptive name given to this track for identifying purposes.
Instance	This class represents a user labeled instance. This corresponds to a single animal in a frame.
Field	Type	Description
skeleton	Skeleton	The skeleton that this instance is associated with which describes the nodes corresponding to the points.
points	Dict[Node, Point]	A mapping of points corresponding to the locations of skeleton body parts.
track	Optional[Track]	An optional multi-frame track object associated with this instance. This allows individual animals/objects to be tracked across frames.
frame	Optional[LabeledFrame]	A back reference to the LabeledFrame that this Instance belongs to.
from_predicted	Optional[PredictedInstance]	The predicted instance (if any) that this was initialized from.
PredictedInstance	A predicted instance is an output of a pose estimation inference procedure. It is a machine-predicted version of user-labeled instances.
Field	Type	Description
skeleton	Skeleton	The skeleton that this instance is associated with which describes the nodes corresponding to the points.
points	Dict[Node, PredictedPoint]	A mapping of points corresponding to the locations of skeleton body parts.
track	Optional[Track]	An optional multi-frame track object associated with this instance. This allows individual animals/objects to be tracked across frames.
frame	Optional[LabeledFrame]	A back reference to the LabeledFrame that this Instance belongs to.
score	float	The instance-level grouping prediction score.
tracking_score	float	The instance-level track/identity matching score.
LabeledFrame	Holds labeled data for a single frame of a video.
Field	Type	Description
video	Video	The video that this frame data is associated with.
frame_idx	int	The index of this frame within the video.
instances	List[Union[Instance, PredictedInstance]]	A list of instances and predicted instances associated with this frame.
Video	Describes a file or fileset associated with a recording session.
Field	Type	Description
filename	str	Absolute or relative path pointing to the video file or folder on a filesystem or URI.
shape	Tuple[int, int, int, int]	The size of the video as a tuple of number of frames, height, width and channels.
backend	Any	An implementation-specific metafield used to describe the file format or what type of adapter should be used. In SLEAP this also provides access to an interface for embedded image data.
Skeleton	Describes a directed graph that is associated with a particular morphology. Minimally, it is a set of node (body part) names.
Field	Type	Description
name	Optional[str]	Descriptive name for this skeleton, such as the animal name or intended use (e.g, visualization vs inference).
nodes	List[Node]	Sequence of nodes describing unique parts of the animal's morphology.
edges	List[Tuple[Node, Node]]	Sequence of 2-tuples containing pairs of source and destination nodes that form the directed graph underlying the skeleton.
symmetries	List[Tuple[Node, Node]]	Sequence of 2-tuples containing (unordered) pairs of nodes that are mirror symmetric, such as corresponding left and right limbs. This is necessary for performing image reflection for data augmentation.
Node	An object corresponding to a unique morphological landmark class.
Field	Type	Description
name	str	A unique descriptive name for this landmark.
Labels	A top-level container for storing all data structures associated with a labeling project/training dataset or inference results.
Field	Type	Description
skeletons	List[Skeleton]	One or more skeletons used by instances in these labels.
videos	List[Videos]	One or more videos referenced in this project and that may be associated with LabeledFrames.
tracks	List[Track]	One or more tracks/identity objects that uniquely identify animals or classes.
labeled_frames	List[LabeledFrame]	One or more LabeledFrames that can hold sets of user-labeled or predicted instances.

## Sheet: 2. Datasets
name	dataset	train	val	test	nodes	edges	n_nodes	n_edges	n_videos	n_labels	n_insts	min_insts	max_insts	n_labels_id	n_insts_id	min_insts_id	max_insts_id	has_mixed_img_shapes	img_height	img_width	img_channels	n_videos_train	n_labels_train	n_insts_train	n_labels_id_train	n_insts_id_train	n_videos_val	n_labels_val	n_insts_val	n_labels_id_val	n_insts_id_val	n_videos_test	n_labels_test	n_insts_test	n_labels_id_test	n_insts_id_test	label	px_per_mm	fps
flies13	sleap-data/datasets/wt_gold.13pt/tracking_split2	sleap-data/datasets/wt_gold.13pt/tracking_split2/train.pkg.slp	sleap-data/datasets/wt_gold.13pt/tracking_split2/val.pkg.slp	sleap-data/datasets/wt_gold.13pt/tracking_split2/test.pkg.slp	['head', 'thorax', 'abdomen', 'wingL', 'wingR', 'forelegL4', 'forelegR4', 'midlegL4', 'midlegR4', 'hindlegL4', 'hindlegR4', 'eyeL', 'eyeR']	[[1, 0], [1, 2], [1, 3], [1, 4], [1, 5], [1, 6], [1, 7], [1, 8], [1, 9], [1, 10], [0, 11], [0, 12]]	13	12	30	2000	4000	2	2	2000	4000	2	2	FALSE	1024	1024	1	30	1600	3200	1600	3200	30	200	400	200	400	30	200	400	200	400	Flies	30.3	150
flies17	sleap-data/datasets/wt_gold.17pt/labels.v017.pkg.slp	sleap-data/datasets/wt_gold.17pt/labels.v017.pkg.slp			['head', 'thorax', 'abdomen', 'wingL', 'wingR', 'forelegL4', 'forelegR4', 'midlegL4', 'midlegR4', 'hindlegL4', 'hindlegR4', 'eyeL', 'eyeR', 'ovipositor tip', 'proboscis', 'antennae L', 'antennae R']	[[1, 0], [1, 2], [1, 3], [1, 4], [1, 5], [1, 6], [1, 7], [1, 8], [1, 9], [1, 10], [0, 11], [0, 12], [0, 14], [0, 15], [0, 16], [2, 13]]	17	16	44	428	851	1	2	0	0	0	0	FALSE	1024	1024	1	44	385	851	0	0		43									Flies (17 node)	30.3	150
mice_hc	sleap-data/datasets/eleni_mice/random_split1	sleap-data/datasets/eleni_mice/random_split1/train.pkg.slp	sleap-data/datasets/eleni_mice/random_split1/val.pkg.slp	sleap-data/datasets/eleni_mice/random_split1/test.pkg.slp	['snout', 'earL', 'earR', 'tb', 'tt']	[[0, 1], [0, 2], [0, 3], [3, 4]]	5	4	40	1474	2948	2	2	825	1567	0	2	FALSE	1024	1280	1	40	1178	2356	652	1232	35	148	296	93	180	35	148	296	80	155	Mice (HC)	1.9	40
mice_of	sleap-data/datasets/wang_4mice_john/labels.full/random_split1	sleap-data/datasets/wang_4mice_john/labels.full/random_split1/train.pkg.slp	sleap-data/datasets/wang_4mice_john/labels.full/random_split1/val.pkg.slp	sleap-data/datasets/wang_4mice_john/labels.full/random_split1/test.pkg.slp	['nose', 'neck', 'L_ear', 'R_ear', 'L_Fr_paw', 'R_Fr_paw', 'tail_base', 'L_Hi_paw', 'R_Hi_paw', 'tail_mid', 'tail_end']	[[1, 4], [1, 5], [6, 8], [6, 7], [6, 9], [9, 10], [1, 0], [1, 3], [1, 2], [6, 1]]	11	10	20	1000	2950	1	5	0	0	0	0	FALSE	1280	1024	1	20	800	2376	0	0	20	100	293	0	0	20	100	281	0	0	Mice (OF)	1.97	80
bees	sleap-data/datasets/yan_bees/random_split1	sleap-data/datasets/yan_bees/random_split1/train.pkg.slp	sleap-data/datasets/yan_bees/random_split1/val.pkg.slp	sleap-data/datasets/yan_bees/random_split1/test.pkg.slp	['thor', 'head', 'abdo', 'Lant1', 'Lant2', 'Rant1', 'Rant2', 'fLleg1', 'fLleg2', 'fRleg1', 'fRleg2', 'mLleg1', 'mLleg2', 'mRleg1', 'mRleg2', 'hLleg1', 'hLleg2', 'hRleg1', 'hRleg2', 'Lwing', 'Rwing']	[[0, 1], [0, 2], [1, 3], [1, 5], [3, 4], [5, 6], [0, 7], [7, 8], [0, 9], [9, 10], [0, 11], [11, 12], [0, 13], [13, 14], [0, 15], [0, 17], [15, 16], [17, 18], [0, 19], [0, 20]]	21	20	18	804	1604	1	2	0	0	0	0	FALSE	1536	2048	1	18	642	1281	0	0	18	81	162	0	0	17	81	161	0	0	Bees	14	100
gerbils	sleap-data/datasets/nyu-gerbils/cohort1_compressedTalmo_23vids_march_7_to_march_17/random_split1.day001	sleap-data/datasets/nyu-gerbils/cohort1_compressedTalmo_23vids_march_7_to_march_17/random_split1.day001/train.pkg.slp	sleap-data/datasets/nyu-gerbils/cohort1_compressedTalmo_23vids_march_7_to_march_17/random_split1.day001/val.pkg.slp	sleap-data/datasets/nyu-gerbils/cohort1_compressedTalmo_23vids_march_7_to_march_17/random_split1.day001/test.pkg.slp	['nose', 'lefteye', 'righteye', 'leftear', 'rightear', 'spine1', 'spine2', 'spine3', 'spine4', 'spine5', 'tail1', 'tail2', 'tail3', 'tail4']	[[7, 6], [6, 5], [5, 1], [5, 3], [5, 0], [5, 2], [5, 4], [7, 8], [8, 9], [9, 10], [10, 11], [11, 12], [12, 13]]	14	13	23	430	1588	2	4	425	1561	2	4	FALSE	1024	1280	3	23	340	1249	340	1249	23	43	159	43	159	23	42	153	42	153	Gerbils	1.5	25
fly32	sleap-data/datasets/BermanFlies/random_split1	sleap-data/datasets/BermanFlies/random_split1/train.pkg.slp	sleap-data/datasets/BermanFlies/random_split1/val.pkg.slp	sleap-data/datasets/BermanFlies/random_split1/test.pkg.slp	['head', 'eyeL', 'eyeR', 'neck', 'thorax', 'abdomen', 'forelegR1', 'forelegR2', 'forelegR3', 'forelegR4', 'midlegR1', 'midlegR2', 'midlegR3', 'midlegR4', 'hindlegR1', 'hindlegR2', 'hindlegR3', 'hindlegR4', 'forelegL1', 'forelegL2', 'forelegL3', 'forelegL4', 'midlegL1', 'midlegL2', 'midlegL3', 'midlegL4', 'hindlegL1', 'hindlegL2', 'hindlegL3', 'hindlegL4', 'wingL', 'wingR']	[[0, 1], [0, 2], [0, 3], [3, 4], [4, 5], [6, 7], [7, 8], [8, 9], [10, 11], [11, 12], [12, 13], [14, 15], [15, 16], [16, 17], [18, 19], [19, 20], [20, 21], [22, 23], [23, 24], [24, 25], [26, 27], [27, 28], [28, 29], [3, 30], [3, 31]]	32	25	59	1500	1500	1	1	0	0	0	0	FALSE	192	192	1	1	1200	1200	0	0	1	150	150	0	0	1	150	150	0	0	Single fly (32 node)	35	100

## Sheet: 3. Paper models
used_in	model	model_set	dataset	run_name	n_train	n_val	backbone	max_stride	output_stride	pretrained	encoder	head	input_scaling	anchor_part	crop_size	mAP	mAR	p95	p99	mPCK	mAP_no_gt	mAR_no_gt	p95_no_gt	p99_no_gt	mPCK_no_gt	params	flops	n_test	upsampling	upsampling_refine_convs	id_acc	short_name
fig2a	sleap-data/datasets/BermanFlies/models.random_split1/single.dlcresnet.210526_143253.single_instance.n=1350
fig2a	sleap-data/datasets/BermanFlies/models.random_split1/single.fast_leap.210524_190150.single_instance.n=1350	leap_expts	fly32	single.fast_leap.210524_190150.single_instance.n=1350	1200	150	leap	16	2	FALSE		single_instance	1			0.809936	0.820667	4.51676	13.4196	0.852604	0.809936	0.820667	4.51676	13.4196	0.852604	923968	3007954950	150		2
fig2a	sleap-data/datasets/BermanFlies/models.random_split1/single.fast_unet32.210524_171130.single_instance.n=1350	leap_expts	fly32	single.fast_unet32.210524_171130.single_instance.n=1350	1200	150	unet	16	2	FALSE		single_instance	1			0.926963	0.936667	3.6111	14.2788	0.913188	0.926963	0.936667	3.6111	14.2788	0.913188	7811200	12978192390	150	interpolation	2
fig2b	sleap-data/datasets/wt_gold.13pt/models.tracking_split2/td_fast.210505_012601.centered_instance.n=1800	reference_unet	flies13	td_fast.210505_012601.centered_instance.n=1800	1600	200	unet	16	2	FALSE		centered_instance	1	thorax	160	0.801471	0.88025	3.17186	20.7385	0.880173	0.812213	0.8675	3.26427	19.9996	0.871058	1953501	2257184006	200	interpolation	2		flies13_td_fast
fig2b	sleap-data/experiments/best_model_replicates/mice_of_td.210509_231024.centered_instance.n=900	reference_unet	mice_of	mice_of_td.210509_231024.centered_instance.n=900	800	100	unet	32	4	FALSE		centered_instance	1	tail_base	352	0.767951	0.85516	6.30472	17.6026	0.711873	0.773674	0.83879	6.46473	17.0727	0.703041	2936394	11758417490	100	interpolation	2		mice_of_td
fig2c	sleap-data/experiments/sample_efficiency_expts_flies/sample_efficiency_expts.flies.td.210508_195531.centered_instance.n=220	sample_efficiency_expts	flies13	sample_efficiency_expts.flies.td.210508_195531.centered_instance.n=220	20	200	unet	16	2	FALSE		centered_instance	1	thorax	160	0.3875	0.5495	21.3632	74.5112	0.7065	0.434306	0.55125	22.9655	73.9308	0.707558	1953501	2257184006	200	interpolation	2
fig2c	sleap-data/experiments/sample_efficiency_expts_flies/sample_efficiency_expts.flies.td.210508_200731.centered_instance.n=205	sample_efficiency_expts	flies13	sample_efficiency_expts.flies.td.210508_200731.centered_instance.n=205	5	200	unet	16	2	FALSE		centered_instance	1	thorax	160	0.15646	0.29225	48.365	85.8628	0.569058	0.188835	0.30025	53.2899	88.2267	0.572904	1953501	2257184006	200	interpolation	2
fig2c	sleap-data/experiments/sample_efficiency_expts_flies/sample_efficiency_expts.flies.td.210508_201330.centered_instance.n=210	sample_efficiency_expts	flies13	sample_efficiency_expts.flies.td.210508_201330.centered_instance.n=210	10	200	unet	16	2	FALSE		centered_instance	1	thorax	160	0.291039	0.44225	30.2428	78.6076	0.650712	0.338489	0.4535	30.7479	78.3204	0.654558	1953501	2257184006	200	interpolation	2
fig2c	sleap-data/experiments/sample_efficiency_expts_flies/sample_efficiency_expts.flies.td.210508_201628.centered_instance.n=400	sample_efficiency_expts	flies13	sample_efficiency_expts.flies.td.210508_201628.centered_instance.n=400	200	200	unet	16	2	FALSE		centered_instance	1	thorax	160	0.722848	0.825	4.53951	28.4238	0.852135	0.745973	0.8165	4.59359	29.24	0.846788	1953501	2257184006	200	interpolation	2
fig2c	sleap-data/experiments/sample_efficiency_expts_flies/sample_efficiency_expts.flies.td.210508_202125.centered_instance.n=500	sample_efficiency_expts	flies13	sample_efficiency_expts.flies.td.210508_202125.centered_instance.n=500	300	200	unet	16	2	FALSE		centered_instance	1	thorax	160	0.752733	0.846	4.38579	27.3671	0.86225	0.773498	0.8385	4.29437	25.0011	0.856019	1953501	2257184006	200	interpolation	2
fig2c	sleap-data/experiments/sample_efficiency_expts_flies/sample_efficiency_expts.flies.td.210508_203729.centered_instance.n=250	sample_efficiency_expts	flies13	sample_efficiency_expts.flies.td.210508_203729.centered_instance.n=250	50	200	unet	16	2	FALSE		centered_instance	1	thorax	160	0.585731	0.7185	9.21726	52.0849	0.798692	0.622347	0.71825	8.9721	50.5038	0.796731	1953501	2257184006	200	interpolation	2
fig2c	sleap-data/experiments/sample_efficiency_expts_flies/sample_efficiency_expts.flies.td.210509_021429.centered_instance.n=600	sample_efficiency_expts	flies13	sample_efficiency_expts.flies.td.210509_021429.centered_instance.n=600	400	200	unet	16	2	FALSE		centered_instance	1	thorax	160	0.747934	0.84175	4.30688	26.5951	0.860231	0.76731	0.833	4.34942	23.8125	0.853442	1953501	2257184006	200	interpolation	2
fig2c	sleap-data/experiments/sample_efficiency_expts_flies/sample_efficiency_expts.flies.td.210509_022724.centered_instance.n=700	sample_efficiency_expts	flies13	sample_efficiency_expts.flies.td.210509_022724.centered_instance.n=700	500	200	unet	16	2	FALSE		centered_instance	1	thorax	160	0.774587	0.8635	3.6214	22.3765	0.869865	0.785439	0.8505	3.56953	23.065	0.861962	1953501	2257184006	200	interpolation	2
fig2c	sleap-data/experiments/sample_efficiency_expts_flies/sample_efficiency_expts.flies.td.210509_061423.centered_instance.n=300	sample_efficiency_expts	flies13	sample_efficiency_expts.flies.td.210509_061423.centered_instance.n=300	100	200	unet	16	2	FALSE		centered_instance	1	thorax	160	0.648975	0.76925	5.74259	41.0401	0.824865	0.673798	0.76025	5.46251	39.7967	0.818192	1953501	2257184006	200	interpolation	2
fig2c	sleap-data/experiments/sample_efficiency_expts_flies/sample_efficiency_expts.flies.td.210509_061423.centered_instance.n=950	sample_efficiency_expts	flies13	sample_efficiency_expts.flies.td.210509_061423.centered_instance.n=950	750	200	unet	16	2	FALSE		centered_instance	1	thorax	160	0.790936	0.87475	3.43375	20.7191	0.87575	0.802783	0.862	3.44322	20.1421	0.868462	1953501	2257184006	200	interpolation	2
fig2c	sleap-data/experiments/sample_efficiency_expts_flies/sample_efficiency_expts.flies.td.210509_063024.centered_instance.n=1200	sample_efficiency_expts	flies13	sample_efficiency_expts.flies.td.210509_063024.centered_instance.n=1200	1000	200	unet	16	2	FALSE		centered_instance	1	thorax	160	0.791487	0.8745	3.3639	21.9722	0.877269	0.807713	0.8675	3.48956	20.185	0.871692	1953501	2257184006	200	interpolation	2
fig2c	sleap-data/experiments/sample_efficiency_expts_flies/sample_efficiency_expts.flies.td.210509_064323.centered_instance.n=1700	sample_efficiency_expts	flies13	sample_efficiency_expts.flies.td.210509_064323.centered_instance.n=1700	1500	200	unet	16	2	FALSE		centered_instance	1	thorax	160	0.802171	0.882	3.27504	19.8897	0.880404	0.818951	0.8725	3.31621	19.8898	0.873769	1953501	2257184006	200	interpolation	2
fig2c	sleap-data/datasets/wt_gold.13pt/models.tracking_split2/td_fast.210505_012601.centered_instance.n=1800	reference_unet	flies13	td_fast.210505_012601.centered_instance.n=1800	1600	200	unet	16	2	FALSE		centered_instance	1	thorax	160	0.801471	0.88025	3.17186	20.7385	0.880173	0.812213	0.8675	3.26427	19.9996	0.871058	1953501	2257184006	200	interpolation	2		flies13_td_fast
fig2c	sleap-data/experiments/best_model_replicates/flies13_td_fast.210509_211923.centered_instance.n=1800	reference_unet	flies13	flies13_td_fast.210509_211923.centered_instance.n=1800	1600	200	unet	16	2	FALSE		centered_instance	1	thorax	160	0.809319	0.88525	3.03508	19.6693	0.880365	0.81395	0.87125	3.23587	20.5111	0.872904	1953501	2257184006	200	interpolation	2		flies13_td_fast
fig2c	sleap-data/experiments/best_model_replicates/flies13_td_fast.210509_214923.centered_instance.n=1800	reference_unet	flies13	flies13_td_fast.210509_214923.centered_instance.n=1800	1600	200	unet	16	2	FALSE		centered_instance	1	thorax	160	0.795683	0.876	3.24395	19.7299	0.878769	0.809402	0.8695	3.28716	19.9111	0.871923	1953501	2257184006	200	interpolation	2		flies13_td_fast
fig2c	sleap-data/experiments/best_model_replicates/flies13_td_fast.210509_215324.centered_instance.n=1800	reference_unet	flies13	flies13_td_fast.210509_215324.centered_instance.n=1800	1600	200	unet	16	2	FALSE		centered_instance	1	thorax	160	0.790411	0.87175	3.43099	19.4516	0.877308	0.805003	0.865	3.25592	18.9993	0.871808	1953501	2257184006	200	interpolation	2		flies13_td_fast
fig2c	sleap-data/experiments/multi_pose_tracking_paper/sample_size_expts.td.210504_231623.centered_instance.n=300	sample_efficiency_expts	mice_of	sample_size_expts.td.210504_231623.centered_instance.n=300	200	100	unet	32	4	FALSE		centered_instance	1	tail_base	352	0.661724	0.781139	9.77841	42.3786	0.671821	0.680947	0.768683	9.81883	39.9891	0.666645	2936394	11758417490	100	interpolation	2
fig2c	sleap-data/experiments/multi_pose_tracking_paper/sample_size_expts.td.210504_231624.centered_instance.n=150	sample_efficiency_expts	mice_of	sample_size_expts.td.210504_231624.centered_instance.n=150	50	100	unet	32	4	FALSE		centered_instance	1	tail_base	352	0.499015	0.654448	17.4935	73.5369	0.607247	0.543165	0.65694	16.9738	85.2165	0.611707	2936394	11758417490	100	interpolation	2
fig2c	sleap-data/experiments/multi_pose_tracking_paper/sample_size_expts.td.210504_232035.centered_instance.n=110	sample_efficiency_expts	mice_of	sample_size_expts.td.210504_232035.centered_instance.n=110	10	100	unet	32	4	FALSE		centered_instance	1	tail_base	352	0.136285	0.319217	88.4652	209.316	0.406535	0.185303	0.323488	90.878	201.897	0.413963	2936394	11758417490	100	interpolation	2
fig2c	sleap-data/experiments/multi_pose_tracking_paper/sample_size_expts.td.210504_232035.centered_instance.n=500	sample_efficiency_expts	mice_of	sample_size_expts.td.210504_232035.centered_instance.n=500	400	100	unet	32	4	FALSE		centered_instance	1	tail_base	352	0.720304	0.818149	7.32641	25.8214	0.690877	0.726943	0.803203	7.42796	24.0533	0.683976	2936394	11758417490	100	interpolation	2
fig2c	sleap-data/experiments/multi_pose_tracking_paper/sample_size_expts.td.210504_232037.centered_instance.n=120	sample_efficiency_expts	mice_of	sample_size_expts.td.210504_232037.centered_instance.n=120	20	100	unet	32	4	FALSE		centered_instance	1	tail_base	352	0.29559	0.474733	46.5487	193.639	0.508444	0.350332	0.476157	37.009	138.621	0.515075	2936394	11758417490	100	interpolation	2
fig2c	sleap-data/experiments/multi_pose_tracking_paper/sample_size_expts.td.210504_232824.centered_instance.n=400	sample_efficiency_expts	mice_of	sample_size_expts.td.210504_232824.centered_instance.n=400	300	100	unet	32	4	FALSE		centered_instance	1	tail_base	352	0.710173	0.812456	7.37073	36.4755	0.688224	0.720238	0.802847	7.5646	24.9575	0.685023	2936394	11758417490	100	interpolation	2
fig2c	sleap-data/experiments/multi_pose_tracking_paper/sample_size_expts.td.210504_234622.centered_instance.n=200	sample_efficiency_expts	mice_of	sample_size_expts.td.210504_234622.centered_instance.n=200	100	100	unet	32	4	FALSE		centered_instance	1	tail_base	352	0.575175	0.718505	12.6666	47.6646	0.644031	0.598863	0.701068	13.0539	48.9275	0.637083	2936394	11758417490	100	interpolation	2
fig2c	sleap-data/experiments/multi_pose_tracking_paper/sample_size_expts.td.210504_235524.centered_instance.n=600	sample_efficiency_expts	mice_of	sample_size_expts.td.210504_235524.centered_instance.n=600	500	100	unet	32	4	FALSE		centered_instance	1	tail_base	352	0.734711	0.830961	7.34714	26.8936	0.698059	0.744513	0.813167	7.33427	27.8436	0.690353	2936394	11758417490	100	interpolation	2
fig2c	sleap-data/experiments/multi_pose_tracking_paper/sample_size_expts.td.210505_001422.centered_instance.n=105	sample_efficiency_expts	mice_of	sample_size_expts.td.210505_001422.centered_instance.n=105	5	100	unet	32	4	FALSE		centered_instance	1	tail_base	352	0.0564566	0.180783	114.737	217.96	0.332417	0.105841	0.207473	115.372	217.581	0.342838	2936394	11758417490	100	interpolation	2
fig2c	sleap-data/experiments/sample_efficiency_expts_mice_of/sample_efficiency_expts.mice_of.td.210508_204024.centered_instance.n=110	sample_efficiency_expts	mice_of	sample_efficiency_expts.mice_of.td.210508_204024.centered_instance.n=110	10	100	unet	32	4	FALSE		centered_instance	1	tail_base	352	0.152993	0.333096	91.39	230.538	0.423117	0.196212	0.331673	84.8445	207.256	0.428777	2936394	11758417490	100	interpolation	2
fig2c	sleap-data/experiments/sample_efficiency_expts_mice_of/sample_efficiency_expts.mice_of.td.210508_205128.centered_instance.n=105	sample_efficiency_expts	mice_of	sample_efficiency_expts.mice_of.td.210508_205128.centered_instance.n=105	5	100	unet	32	4	FALSE		centered_instance	1	tail_base	352	0.0624751	0.190036	115.546	221.525	0.336914	0.0992929	0.195374	113.992	211.536	0.348071	2936394	11758417490	100	interpolation	2
fig2c	sleap-data/experiments/sample_efficiency_expts_mice_of/sample_efficiency_expts.mice_of.td.210508_211124.centered_instance.n=850	sample_efficiency_expts	mice_of	sample_efficiency_expts.mice_of.td.210508_211124.centered_instance.n=850	750	100	unet	32	4	FALSE		centered_instance	1	tail_base	352	0.750681	0.845196	6.50759	22.3162	0.706082	0.764361	0.833808	6.62655	24.1374	0.699804	2936394	11758417490	100	interpolation	2
fig2c	sleap-data/experiments/sample_efficiency_expts_mice_of/sample_efficiency_expts.mice_of.td.210509_014824.centered_instance.n=200	sample_efficiency_expts	mice_of	sample_efficiency_expts.mice_of.td.210509_014824.centered_instance.n=200	100	100	unet	32	4	FALSE		centered_instance	1	tail_base	352	0.577718	0.716726	11.7749	49.919	0.636267	0.605932	0.703203	12.1336	56.6222	0.637639	2936394	11758417490	100	interpolation	2
fig2c	sleap-data/experiments/sample_efficiency_expts_mice_of/sample_efficiency_expts.mice_of.td.210509_022223.centered_instance.n=600	sample_efficiency_expts	mice_of	sample_efficiency_expts.mice_of.td.210509_022223.centered_instance.n=600	500	100	unet	32	4	FALSE		centered_instance	1	tail_base	352	0.737481	0.835231	6.86875	20.3805	0.7	0.7385	0.814235	7.28402	24.7058	0.690484	2936394	11758417490	100	interpolation	2
fig2c	sleap-data/experiments/sample_efficiency_expts_mice_of/sample_efficiency_expts.mice_of.td.210509_023023.centered_instance.n=120	sample_efficiency_expts	mice_of	sample_efficiency_expts.mice_of.td.210509_023023.centered_instance.n=120	20	100	unet	32	4	FALSE		centered_instance	1	tail_base	352	0.348927	0.519929	30.4786	112.571	0.537917	0.380363	0.509253	35.5769	137.473	0.535481	2936394	11758417490	100	interpolation	2
fig2c	sleap-data/experiments/sample_efficiency_expts_mice_of/sample_efficiency_expts.mice_of.td.210509_070323.centered_instance.n=150	sample_efficiency_expts	mice_of	sample_efficiency_expts.mice_of.td.210509_070323.centered_instance.n=150	50	100	unet	32	4	FALSE		centered_instance	1	tail_base	352	0.484379	0.647687	15.9102	64.896	0.603979	0.528026	0.643416	17.8639	92.6739	0.604578	2936394	11758417490	100	interpolation	2
fig2c	sleap-data/experiments/sample_efficiency_expts_mice_of/sample_efficiency_expts.mice_of.td.210509_073921.centered_instance.n=300	sample_efficiency_expts	mice_of	sample_efficiency_expts.mice_of.td.210509_073921.centered_instance.n=300	200	100	unet	32	4	FALSE		centered_instance	1	tail_base	352	0.659376	0.782562	8.71186	45.2313	0.671142	0.683264	0.770107	9.76615	55.596	0.667233	2936394	11758417490	100	interpolation	2
fig2c	sleap-data/experiments/sample_efficiency_expts_mice_of/sample_efficiency_expts.mice_of.td.210509_074327.centered_instance.n=400	sample_efficiency_expts	mice_of	sample_efficiency_expts.mice_of.td.210509_074327.centered_instance.n=400	300	100	unet	32	4	FALSE		centered_instance	1	tail_base	352	0.693552	0.804626	8.25258	37.1441	0.682595	0.712586	0.795374	8.086	34.237	0.679366	2936394	11758417490	100	interpolation	2
fig2c	sleap-data/experiments/sample_efficiency_expts_mice_of/sample_efficiency_expts.mice_of.td.210509_074725.centered_instance.n=500	sample_efficiency_expts	mice_of	sample_efficiency_expts.mice_of.td.210509_074725.centered_instance.n=500	400	100	unet	32	4	FALSE		centered_instance	1	tail_base	352	0.735526	0.831317	7.19658	28.185	0.695535	0.747423	0.821708	7.38284	26.1936	0.692054	2936394	11758417490	100	interpolation	2
fig2c	sleap-data/datasets/wang_4mice_john/labels.full/models.random_split1/td.210504_152412.centered_instance.n=900	reference_unet	mice_of	td.210504_152412.centered_instance.n=900	800	100	unet	32	4	FALSE		centered_instance	1	tail_base	352	0.768191	0.856228	6.39192	18.9852	0.70867	0.764057	0.831317	7.05639	20.2209	0.697907	2936394	11758417490	100	interpolation	2		mice_of_td
fig2c	sleap-data/experiments/best_model_replicates/mice_of_td.210509_224925.centered_instance.n=900	reference_unet	mice_of	mice_of_td.210509_224925.centered_instance.n=900	800	100	unet	32	4	FALSE		centered_instance	1	tail_base	352	0.764447	0.851246	6.8193	17.1791	0.707441	0.766391	0.836299	6.76253	16.6683	0.701537	2936394	11758417490	100	interpolation	2		mice_of_td
fig2c	sleap-data/experiments/best_model_replicates/mice_of_td.210509_231024.centered_instance.n=900	reference_unet	mice_of	mice_of_td.210509_231024.centered_instance.n=900	800	100	unet	32	4	FALSE		centered_instance	1	tail_base	352	0.767951	0.85516	6.30472	17.6026	0.711873	0.773674	0.83879	6.46473	17.0727	0.703041	2936394	11758417490	100	interpolation	2		mice_of_td
fig2c	sleap-data/experiments/best_model_replicates/mice_of_td.210509_231324.centered_instance.n=900	reference_unet	mice_of	mice_of_td.210509_231324.centered_instance.n=900	800	100	unet	32	4	FALSE		centered_instance	1	tail_base	352	0.763899	0.851957	6.42951	18.79	0.707764	0.764808	0.833096	6.88386	21.955	0.70206	2936394	11758417490	100	interpolation	2		mice_of_td
fig2c	sleap-data/experiments/best_model_replicates/mice_of_td.210513_071824.centered_instance.n=900	reference_unet	mice_of	mice_of_td.210513_071824.centered_instance.n=900	800	100	unet	32	4	FALSE		centered_instance	1	tail_base	352	0.769952	0.85516	5.88047	17.9593	0.710967	0.771498	0.838078	6.45261	20.45	0.703368	2936394	11758417490	100	interpolation	2		mice_of_td
fig2c	sleap-data/experiments/best_model_replicates/mice_of_td.210513_072223.centered_instance.n=900	reference_unet	mice_of	mice_of_td.210513_072223.centered_instance.n=900	800	100	unet	32	4	FALSE		centered_instance	1	tail_base	352	0.76713	0.855872	6.50583	18.7543	0.709932	0.772598	0.839146	6.75857	17.2237	0.702747	2936394	11758417490	100	interpolation	2		mice_of_td
fig2c	sleap-data/experiments/best_model_replicates/mice_of_td.210513_074324.centered_instance.n=900	reference_unet	mice_of	mice_of_td.210513_074324.centered_instance.n=900	800	100	unet	32	4	FALSE		centered_instance	1	tail_base	352	0.765495	0.85089	6.35802	17.673	0.707409	0.769943	0.834875	6.68156	21.157	0.701308	2936394	11758417490	100	interpolation	2		mice_of_td
fig2c	sleap-data/experiments/best_model_replicates/mice_of_td.210513_074823.centered_instance.n=900	reference_unet	mice_of	mice_of_td.210513_074823.centered_instance.n=900	800	100	unet	32	4	FALSE		centered_instance	1	tail_base	352	0.75585	0.845196	6.74791	22.1369	0.706923	0.760813	0.829537	6.85348	21.7889	0.698267	2936394	11758417490	100	interpolation	2		mice_of_td
fig2c	sleap-data/experiments/best_model_replicates/mice_of_td.210513_074923.centered_instance.n=900	reference_unet	mice_of	mice_of_td.210513_074923.centered_instance.n=900	800	100	unet	32	4	FALSE		centered_instance	1	tail_base	352	0.758869	0.847331	6.75278	20.448	0.705759	0.763332	0.833096	6.72332	19.1333	0.699673	2936394	11758417490	100	interpolation	2		mice_of_td
fig2d	sleap-data/datasets/wt_gold.13pt/models.tracking_split2/td_acc.210504_180633.centered_instance.n=1800	reference_unet	flies13	td_acc.210504_180633.centered_instance.n=1800	1600	200	unet	16	1	FALSE		centered_instance	1	thorax	160	0.800141	0.88225	2.50714	14.5504	0.883231	0.820592	0.8755	2.64416	14.6494	0.877423	7846477	10896921608	200	interpolation	2		flies13_td_acc
fig2e	sleap-data/datasets/wt_gold.13pt/models.tracking_split2/td_acc.210504_180633.centered_instance.n=1800	reference_unet	flies13	td_acc.210504_180633.centered_instance.n=1800	1600	200	unet	16	1	FALSE		centered_instance	1	thorax	160	0.800141	0.88225	2.50714	14.5504	0.883231	0.820592	0.8755	2.64416	14.6494	0.877423	7846477	10896921608	200	interpolation	2		flies13_td_acc
fig2f	sleap-data/experiments/best_model_replicates/mice_of_td.210509_231024.centered_instance.n=900	reference_unet	mice_of	mice_of_td.210509_231024.centered_instance.n=900	800	100	unet	32	4	FALSE		centered_instance	1	tail_base	352	0.767951	0.85516	6.30472	17.6026	0.711873	0.773674	0.83879	6.46473	17.0727	0.703041	2936394	11758417490	100	interpolation	2		mice_of_td
fig2g	sleap-data/experiments/best_model_replicates/mice_of_td.210509_231024.centered_instance.n=900	reference_unet	mice_of	mice_of_td.210509_231024.centered_instance.n=900	800	100	unet	32	4	FALSE		centered_instance	1	tail_base	352	0.767951	0.85516	6.30472	17.6026	0.711873	0.773674	0.83879	6.46473	17.0727	0.703041	2936394	11758417490	100	interpolation	2		mice_of_td
fig3c	sleap-data/datasets/wt_gold.13pt/models.tracking_split2/td_fast.210505_012601.centered_instance.n=1800	reference_unet	flies13	td_fast.210505_012601.centered_instance.n=1800	1600	200	unet	16	2	FALSE		centered_instance	1	thorax	160	0.801471	0.88025	3.17186	20.7385	0.880173	0.812213	0.8675	3.26427	19.9996	0.871058	1953501	2257184006	200	interpolation	2		flies13_td_fast
fig3c	sleap-data/datasets/wt_gold.13pt/models.tracking_split2/bu.210506_230852.multi_instance.n=1800	reference_unet	flies13	bu.210506_230852.multi_instance.n=1800	1600	200	unet	32	4	FALSE		multi_instance	1			0.790034	0.82	4.52125	18.5292	0.842577	0.790034	0.82	4.52125	18.5292	0.842577	2939156	99613585414	200	interpolation	2		flies13_bu
fig3c	sleap-data/experiments/best_model_replicates/mice_of_td.210509_231024.centered_instance.n=900	reference_unet	mice_of	mice_of_td.210509_231024.centered_instance.n=900	800	100	unet	32	4	FALSE		centered_instance	1	tail_base	352	0.767951	0.85516	6.30472	17.6026	0.711873	0.773674	0.83879	6.46473	17.0727	0.703041	2936394	11758417490	100	interpolation	2		mice_of_td
fig3c	sleap-data/experiments/sample_efficiency_expts_mice_of/sample_efficiency_expts.mice_of.bu.210509_083323.multi_instance.n=850	sample_efficiency_expts	mice_of	sample_efficiency_expts.mice_of.bu.210509_083323.multi_instance.n=850	750	100	unet	64	4	FALSE		multi_instance	1			0.723858	0.74911	7.07156	18.7916	0.651925	0.723858	0.74911	7.07156	18.7916	0.651925	6787270	130508186888	100	interpolation	2
fig3c	sleap-data/experiments/rf_expts/rf_expts.mice.bu.210509_012023.multi_instance.n=1326	rf_expts	mice_hc	rf_expts.mice.bu.210509_012023.multi_instance.n=1326	1178	148	unet	32	4	FALSE		multi_instance	1			0.513018	0.569595	16.1963	38.7405	0.562394	0.513018	0.569595	16.1963	38.7405	0.562394	2936828	124350848006	148	interpolation	2
fig3c	sleap-data/datasets/eleni_mice/models.random_split1/bu.210507_211316.multi_instance.n=1326	reference_unet	mice_hc	bu.210507_211316.multi_instance.n=1326	1178	148	unet	64	4	FALSE		multi_instance	1			0.498844	0.566216	16.1916	35.2873	0.56	0.498844	0.566216	16.1916	35.2873	0.56	6785524	130383586568	148	interpolation	2		mice_hc_bu
fig3c	sleap-data/experiments/rf_expts/rf_expts.mice.td.210509_010625.centered_instance.n=1326	rf_expts	mice_hc	rf_expts.mice.td.210509_010625.centered_instance.n=1326	1178	148	unet	128	4	FALSE		centered_instance	1	tb	384	0.514754	0.664189	15.6391	32.8221	0.63777	0.483978	0.597297	20.43	40.3874	0.578339	15431836	15045195142	148	interpolation	2
fig3c	sleap-data/experiments/rf_expts/rf_expts.bees.td.210509_000323.centered_instance.n=723	rf_expts	bees	rf_expts.bees.td.210509_000323.centered_instance.n=723	642	81	unet	64	4	FALSE		centered_instance	1	thor	448	0.69073	0.791304	17.2757	80.0381	0.579769	0.679262	0.727329	20.6114	95.3398	0.554793	6785820	19988644684	81	interpolation	2
fig3c	sleap-data/experiments/rf_expts/rf_expts.bees.bu.210509_121522.multi_instance.n=723	rf_expts	bees	rf_expts.bees.bu.210509_121522.multi_instance.n=723	642	81	unet	128	4	FALSE		multi_instance	1			0.67748	0.700621	17.5959	41.974	0.512836	0.67748	0.700621	17.5959	41.974	0.512836	15437364	321846932746	81	interpolation	2
fig3d	sleap-data/datasets/wt_gold.13pt/models.tracking_split2/bu.210506_230852.multi_instance.n=1800	reference_unet	flies13	bu.210506_230852.multi_instance.n=1800	1600	200	unet	32	4	FALSE		multi_instance	1			0.790034	0.82	4.52125	18.5292	0.842577	0.790034	0.82	4.52125	18.5292	0.842577	2939156	99613585414	200	interpolation	2		flies13_bu
fig3d	sleap-data/experiments/sample_efficiency_expts_mice_of/sample_efficiency_expts.mice_of.bu.210509_083323.multi_instance.n=850	sample_efficiency_expts	mice_of	sample_efficiency_expts.mice_of.bu.210509_083323.multi_instance.n=850	750	100	unet	64	4	FALSE		multi_instance	1			0.723858	0.74911	7.07156	18.7916	0.651925	0.723858	0.74911	7.07156	18.7916	0.651925	6787270	130508186888	100	interpolation	2
fig3e	sleap-data/datasets/wt_gold.13pt/models.tracking_split2/td_fast.210505_012601.centered_instance.n=1800	reference_unet	flies13	td_fast.210505_012601.centered_instance.n=1800	1600	200	unet	16	2	FALSE		centered_instance	1	thorax	160	0.801471	0.88025	3.17186	20.7385	0.880173	0.812213	0.8675	3.26427	19.9996	0.871058	1953501	2257184006	200	interpolation	2		flies13_td_fast
fig3e	sleap-data/experiments/best_model_replicates/mice_of_td.210509_231024.centered_instance.n=900	reference_unet	mice_of	mice_of_td.210509_231024.centered_instance.n=900	800	100	unet	32	4	FALSE		centered_instance	1	tail_base	352	0.767951	0.85516	6.30472	17.6026	0.711873	0.773674	0.83879	6.46473	17.0727	0.703041	2936394	11758417490	100	interpolation	2		mice_of_td
fig4c	sleap-data/experiments/rerun_old_expts/rf_expts.flies.td.210507_211029.centered_instance.n=1800	rf_expts	flies13	rf_expts.flies.td.210507_211029.centered_instance.n=1800	1600	200	unet	4	4	FALSE		centered_instance	1	thorax	160	0.231767	0.36325	85.1188	108.386	0.611038	0.245594	0.35575	85.2486	108.574	0.607538	69523	670254400	200	interpolation	2
fig4c	sleap-data/experiments/rerun_old_expts/rf_expts.flies.td.210507_215224.centered_instance.n=1800	rf_expts	flies13	rf_expts.flies.td.210507_215224.centered_instance.n=1800	1600	200	unet	8	4	FALSE		centered_instance	1	thorax	160	0.675464	0.7805	6.22087	61.3139	0.825385	0.704589	0.77475	6.06953	48.0481	0.822192	260062	1043243202	200	interpolation	2
fig4c	sleap-data/experiments/rerun_old_expts/rf_expts.flies.td.210507_223124.centered_instance.n=1800	rf_expts	flies13	rf_expts.flies.td.210507_223124.centered_instance.n=1800	1600	200	unet	16	4	FALSE		centered_instance	1	thorax	160	0.754957	0.84325	4.50764	22.4883	0.856673	0.770353	0.83275	4.54203	22.3842	0.850058	686751	1252405804	200	interpolation	2
fig4c	sleap-data/experiments/rerun_old_expts/rf_expts.flies.td.210507_224423.centered_instance.n=1800	rf_expts	flies13	rf_expts.flies.td.210507_224423.centered_instance.n=1800	1600	200	unet	32	4	FALSE		centered_instance	1	thorax	160	0.763321	0.84825	4.24478	19.4818	0.860058	0.77832	0.8375	4.42528	19.0537	0.852288	1645407	1369614106	200	interpolation	2
fig4c	sleap-data/experiments/rerun_old_expts/rf_expts.flies.td.210508_035724.centered_instance.n=1800	rf_expts	flies13	rf_expts.flies.td.210508_035724.centered_instance.n=1800	1600	200	unet	16	4	FALSE		centered_instance	1	thorax	160	0.749572	0.83525	4.49533	21.3448	0.854692	0.766364	0.82575	4.70482	22.6725	0.846654	686751	1252405804	200	interpolation	2
fig4c	sleap-data/experiments/rerun_old_expts/rf_expts.flies.td.210508_052424.centered_instance.n=1800	rf_expts	flies13	rf_expts.flies.td.210508_052424.centered_instance.n=1800	1600	200	unet	64	4	FALSE		centered_instance	1	thorax	192	0.765861	0.848	4.44605	20.9535	0.8595	0.773037	0.8355	4.41262	20.3592	0.853423	3807658	2067516944	200	interpolation	2
fig4c	sleap-data/experiments/rerun_old_expts/rf_expts.flies.td.210508_070724.centered_instance.n=1800	rf_expts	flies13	rf_expts.flies.td.210508_070724.centered_instance.n=1800	1600	200	unet	32	4	FALSE		centered_instance	1	thorax	160	0.785405	0.8625	3.85011	19.7184	0.869115	0.803074	0.856	3.94168	20.142	0.862846	1645407	1369614106	200	interpolation	2
fig4c	sleap-data/experiments/rerun_old_expts/rf_expts.flies.td.210508_085424.centered_instance.n=1800	rf_expts	flies13	rf_expts.flies.td.210508_085424.centered_instance.n=1800	1600	200	unet	4	4	FALSE		centered_instance	1	thorax	160	0.249847	0.38325	84.2756	108.138	0.622462	0.26176	0.374	83.9234	106.724	0.618077	69523	670254400	200	interpolation	2
fig4c	sleap-data/experiments/rerun_old_expts/rf_expts.flies.td.210508_094522.centered_instance.n=1800	rf_expts	flies13	rf_expts.flies.td.210508_094522.centered_instance.n=1800	1600	200	unet	8	4	FALSE		centered_instance	1	thorax	160	0.702128	0.80375	5.45544	46.8245	0.837885	0.720631	0.79425	5.13882	40.4547	0.832346	260062	1043243202	200	interpolation	2
fig4c	sleap-data/experiments/rerun_old_expts/rf_expts.flies.td.210508_100023.centered_instance.n=1800	rf_expts	flies13	rf_expts.flies.td.210508_100023.centered_instance.n=1800	1600	200	unet	4	4	FALSE		centered_instance	1	thorax	160	0.208402	0.3325	85.2748	108.061	0.593904	0.225435	0.33025	84.7113	108.436	0.592962	69523	670254400	200	interpolation	2
fig4c	sleap-data/experiments/rerun_old_expts/rf_expts.flies.td.210508_102821.centered_instance.n=1800	rf_expts	flies13	rf_expts.flies.td.210508_102821.centered_instance.n=1800	1600	200	unet	8	4	FALSE		centered_instance	1	thorax	160	0.684111	0.788	6.15712	49.8803	0.828596	0.710714	0.7815	5.5837	45.8528	0.824981	260062	1043243202	200	interpolation	2
fig4c	sleap-data/experiments/rerun_old_expts/rf_expts.flies.td.210508_124922.centered_instance.n=1800	rf_expts	flies13	rf_expts.flies.td.210508_124922.centered_instance.n=1800	1600	200	unet	16	4	FALSE		centered_instance	1	thorax	160	0.770992	0.85375	4.07694	22.4479	0.861808	0.78209	0.8395	4.23185	21.9378	0.855077	686751	1252405804	200	interpolation	2
fig4c	sleap-data/experiments/rerun_old_expts/rf_expts.flies.td.210508_132421.centered_instance.n=1800	rf_expts	flies13	rf_expts.flies.td.210508_132421.centered_instance.n=1800	1600	200	unet	32	4	FALSE		centered_instance	1	thorax	160	0.78752	0.86325	3.90774	18.5622	0.867654	0.797534	0.85275	4.13637	20.2074	0.859231	1645407	1369614106	200	interpolation	2
fig4c	sleap-data/experiments/rerun_old_expts/rf_expts.flies.td.210508_140223.centered_instance.n=1800	rf_expts	flies13	rf_expts.flies.td.210508_140223.centered_instance.n=1800	1600	200	unet	64	4	FALSE		centered_instance	1	thorax	192	0.769324	0.852	4.19007	18.8592	0.862577	0.78688	0.845	4.30576	18.6375	0.857635	3807658	2067516944	200	interpolation	2
fig4c	sleap-data/experiments/rf_expts/rf_expts.flies.td.210508_235124.centered_instance.n=1800	rf_expts	flies13	rf_expts.flies.td.210508_235124.centered_instance.n=1800	1600	200	unet	16	4	FALSE		centered_instance	1	thorax	160	0.771793	0.85175	4.10035	20.915	0.862442	0.786764	0.844	4.29554	21.176	0.855058	686751	1252405804	200	interpolation	2
fig4c	sleap-data/experiments/rf_expts/rf_expts.flies.td.210509_002624.centered_instance.n=1800	rf_expts	flies13	rf_expts.flies.td.210509_002624.centered_instance.n=1800	1600	200	unet	64	4	FALSE		centered_instance	1	thorax	192	0.784632	0.86275	3.90163	20.054	0.868615	0.792185	0.85225	3.8938	20.2685	0.861538	3807658	2067516944	200	interpolation	2
fig4c	sleap-data/experiments/rf_expts/rf_expts.flies.td.210509_002627.centered_instance.n=1800	rf_expts	flies13	rf_expts.flies.td.210509_002627.centered_instance.n=1800	1600	200	unet	128	4	FALSE		centered_instance	1	thorax	256	0.786153	0.86575	3.86888	21.1558	0.868808	0.798135	0.855	4.0593	21.6817	0.861231	8678186	3770928762	200	interpolation	2
fig4c	sleap-data/experiments/rf_expts/rf_expts.flies.td.210509_071423.centered_instance.n=1800	rf_expts	flies13	rf_expts.flies.td.210509_071423.centered_instance.n=1800	1600	200	unet	4	4	FALSE		centered_instance	1	thorax	160	0.192438	0.32125	84.8283	107.089	0.59275	0.219405	0.32025	86.3698	108.353	0.586346	69523	670254400	200	interpolation	2
fig4c	sleap-data/experiments/rf_expts/rf_expts.flies.td.210509_074224.centered_instance.n=1800	rf_expts	flies13	rf_expts.flies.td.210509_074224.centered_instance.n=1800	1600	200	unet	8	4	FALSE		centered_instance	1	thorax	160	0.691012	0.793	5.72352	36.7597	0.832942	0.720772	0.78975	5.38807	41.1169	0.828288	260062	1043243202	200	interpolation	2
fig4c	sleap-data/experiments/rf_expts/rf_expts.flies.td.210509_083524.centered_instance.n=1800	rf_expts	flies13	rf_expts.flies.td.210509_083524.centered_instance.n=1800	1600	200	unet	32	4	FALSE		centered_instance	1	thorax	160	0.765686	0.85	4.17758	21.11	0.863135	0.785043	0.84325	4.36575	21.8202	0.856	1645407	1369614106	200	interpolation	2
fig4c	sleap-data/experiments/rerun_old_expts/rf_expts.mice.td.210508_035123.centered_instance.n=1326	rf_expts	mice_hc	rf_expts.mice.td.210508_035123.centered_instance.n=1326	1178	148	unet	4	4	FALSE		centered_instance	1	tb	384	0.0230394	0.0952703	231.67	316.195	0.262123	0.0295944	0.0925676	239.456	326.202	0.268971	122493	6811628544	148	interpolation	2
fig4c	sleap-data/experiments/rerun_old_expts/rf_expts.mice.td.210508_042656.centered_instance.n=1326	rf_expts	mice_hc	rf_expts.mice.td.210508_042656.centered_instance.n=1326	1178	148	unet	8	4	FALSE		centered_instance	1	tb	384	0.169404	0.307432	181.573	318.511	0.444949	0.181104	0.296284	172.356	326.01	0.449855	461109	10630204418	148	interpolation	2
fig4c	sleap-data/experiments/rerun_old_expts/rf_expts.mice.td.210508_044553.centered_instance.n=1326	rf_expts	mice_hc	rf_expts.mice.td.210508_044553.centered_instance.n=1326	1178	148	unet	64	4	FALSE		centered_instance	1	tb	384	0.468159	0.619257	20.3947	43.4684	0.622305	0.433839	0.553378	23.8698	51.1076	0.562094	6784652	14664153752	148	interpolation	2
fig4c	sleap-data/experiments/rerun_old_expts/rf_expts.mice.td.210508_050722.centered_instance.n=1326	rf_expts	mice_hc	rf_expts.mice.td.210508_050722.centered_instance.n=1326	1178	148	unet	16	4	FALSE		centered_instance	1	tb	384	0.403283	0.573649	29.926	189.755	0.591458	0.405011	0.536486	30.3211	206.262	0.554691	1222725	12777686788	148	interpolation	2
fig4c	sleap-data/experiments/rerun_old_expts/rf_expts.mice.td.210508_062934.centered_instance.n=1326	rf_expts	mice_hc	rf_expts.mice.td.210508_062934.centered_instance.n=1326	1178	148	unet	64	4	FALSE		centered_instance	1	tb	384	0.497681	0.648649	16.7998	34.1506	0.632203	0.463376	0.581757	20.0724	46.9731	0.574224	6784652	14664153752	148	interpolation	2
fig4c	sleap-data/experiments/rerun_old_expts/rf_expts.mice.td.210508_073824.centered_instance.n=1326	rf_expts	mice_hc	rf_expts.mice.td.210508_073824.centered_instance.n=1326	1178	148	unet	16	4	FALSE		centered_instance	1	tb	384	0.425787	0.584797	27.1313	198.718	0.595661	0.415144	0.539865	26.3964	190.065	0.562464	1222725	12777686788	148	interpolation	2
fig4c	sleap-data/experiments/rerun_old_expts/rf_expts.mice.td.210508_081525.centered_instance.n=1326	rf_expts	mice_hc	rf_expts.mice.td.210508_081525.centered_instance.n=1326	1178	148	unet	32	4	FALSE		centered_instance	1	tb	384	0.494452	0.640878	17.7095	42.7196	0.628378	0.447854	0.570608	19.3454	54.092	0.570903	2935956	13985470662	148	interpolation	2
fig4c	sleap-data/experiments/rerun_old_expts/rf_expts.mice.td.210508_112224.centered_instance.n=1326	rf_expts	mice_hc	rf_expts.mice.td.210508_112224.centered_instance.n=1326	1178	148	unet	8	4	FALSE		centered_instance	1	tb	384	0.159828	0.293919	180.641	298.477	0.432833	0.178829	0.293581	177.52	322.716	0.444599	461109	10630204418	148	interpolation	2
fig4c	sleap-data/experiments/rerun_old_expts/rf_expts.mice.td.210508_114524.centered_instance.n=1326	rf_expts	mice_hc	rf_expts.mice.td.210508_114524.centered_instance.n=1326	1178	148	unet	16	4	FALSE		centered_instance	1	tb	384	0.433201	0.598986	24.6638	191.918	0.600743	0.426595	0.554054	23.3084	187.418	0.563478	1222725	12777686788	148	interpolation	2
fig4c	sleap-data/experiments/rerun_old_expts/rf_expts.mice.td.210508_215529.centered_instance.n=1326	rf_expts	mice_hc	rf_expts.mice.td.210508_215529.centered_instance.n=1326	1178	148	unet	4	4	FALSE		centered_instance	1	tb	384	0.0236542	0.0942568	236.717	325.29	0.252765	0.0331004	0.1	248.356	329.892	0.266812	122493	6811628544	148	interpolation	2
fig4c	sleap-data/experiments/rerun_old_expts/rf_expts.mice.td.210509_015127.centered_instance.n=1326	rf_expts	mice_hc	rf_expts.mice.td.210509_015127.centered_instance.n=1326	1178	148	unet	64	4	FALSE		centered_instance	1	tb	384	0.392796	0.524662	26.8883	90.4034	0.589932	0.354405	0.457095	28.1416	79.0524	0.526354	6784652	14664153752	148	interpolation	2
fig4c	sleap-data/experiments/rerun_old_expts/rf_expts.mice.td.210509_052024.centered_instance.n=1326	rf_expts	mice_hc	rf_expts.mice.td.210509_052024.centered_instance.n=1326	1178	148	unet	32	4	FALSE		centered_instance	1	tb	384	0.513374	0.667905	16.2709	35.3657	0.640678	0.480021	0.596959	17.2189	42.9766	0.577978	2935956	13985470662	148	interpolation	2
fig4c	sleap-data/experiments/rf_expts/rf_expts.mice.td.210508_233028.centered_instance.n=1326	rf_expts	mice_hc	rf_expts.mice.td.210508_233028.centered_instance.n=1326	1178	148	unet	4	4	FALSE		centered_instance	1	tb	384	0.0112729	0.060473	236.66	317.576	0.221649	0.0151466	0.0652027	240.89	329.307	0.223382	122493	6811628544	148	interpolation	2
fig4c	sleap-data/experiments/rf_expts/rf_expts.mice.td.210509_000924.centered_instance.n=1326	rf_expts	mice_hc	rf_expts.mice.td.210509_000924.centered_instance.n=1326	1178	148	unet	32	4	FALSE		centered_instance	1	tb	384	0.510202	0.660811	15.3653	34.7805	0.638311	0.478054	0.587162	18.3369	40.4899	0.574729	2935956	13985470662	148	interpolation	2
fig4c	sleap-data/experiments/rf_expts/rf_expts.mice.td.210509_000928.centered_instance.n=1326	rf_expts	mice_hc	rf_expts.mice.td.210509_000928.centered_instance.n=1326	1178	148	unet	16	4	FALSE		centered_instance	1	tb	384	0.438782	0.604392	20.0051	169.567	0.60551	0.425876	0.553041	23.2672	180.645	0.564145	1222725	12777686788	148	interpolation	2
fig4c	sleap-data/experiments/rf_expts/rf_expts.mice.td.210509_004623.centered_instance.n=1326	rf_expts	mice_hc	rf_expts.mice.td.210509_004623.centered_instance.n=1326	1178	148	unet	8	4	FALSE		centered_instance	1	tb	384	0.183529	0.321959	189.07	322.722	0.449356	0.191013	0.307432	186.565	320.582	0.454545	461109	10630204418	148	interpolation	2
fig4c	sleap-data/experiments/rf_expts/rf_expts.mice.td.210509_010324.centered_instance.n=1326	rf_expts	mice_hc	rf_expts.mice.td.210509_010324.centered_instance.n=1326	1178	148	unet	64	4	FALSE		centered_instance	1	tb	384	0.517921	0.666892	16.3243	33.3295	0.643186	0.471422	0.588176	19.7105	43.3755	0.577256	6784652	14664153752	148	interpolation	2
fig4c	sleap-data/experiments/rf_expts/rf_expts.mice.td.210509_010625.centered_instance.n=1326	rf_expts	mice_hc	rf_expts.mice.td.210509_010625.centered_instance.n=1326	1178	148	unet	128	4	FALSE		centered_instance	1	tb	384	0.514754	0.664189	15.6391	32.8221	0.63777	0.483978	0.597297	20.43	40.3874	0.578339	15431836	15045195142	148	interpolation	2
fig4c	sleap-data/experiments/rf_expts/rf_expts.mice_hc.td.max_stride64.210512_013324.centered_instance.n=1326	rf_expts	mice_hc	rf_expts.mice_hc.td.max_stride64.210512_013324.centered_instance.n=1326	1178	148	unet	64	4	FALSE		centered_instance	1	tb	384	0.385388	0.502365	18.545	55.4721	0.588844	0.343481	0.441554	19.3868	73.5678	0.526354	6784652	14664153752	148	interpolation	2
fig4c	sleap-data/experiments/rf_expts/rf_expts.mice_hc.td.max_stride64.210512_021324.centered_instance.n=1326	rf_expts	mice_hc	rf_expts.mice_hc.td.max_stride64.210512_021324.centered_instance.n=1326	1178	148	unet	64	4	FALSE		centered_instance	1	tb	384	0.38493	0.508784	26.4693	93.8212	0.586508	0.327154	0.425338	26.9831	98.3456	0.520433	6784652	14664153752	148	interpolation	2
fig4c	sleap-data/experiments/rf_expts/rf_expts.mice_hc.td.max_stride64.210512_024624.centered_instance.n=1326	rf_expts	mice_hc	rf_expts.mice_hc.td.max_stride64.210512_024624.centered_instance.n=1326	1178	148	unet	64	4	FALSE		centered_instance	1	tb	384	0.513305	0.657432	18.9227	40.2561	0.635797	0.468919	0.581419	20.9202	43.4133	0.57444	6784652	14664153752	148	interpolation	2
fig4c	sleap-data/experiments/rf_expts/rf_expts.mice_hc.td.max_stride64.210512_041524.centered_instance.n=1326	rf_expts	mice_hc	rf_expts.mice_hc.td.max_stride64.210512_041524.centered_instance.n=1326	1178	148	unet	64	4	FALSE		centered_instance	1	tb	384	0.396253	0.524662	24.2625	94.3446	0.592136	0.356616	0.461824	26.1273	92.3885	0.532058	6784652	14664153752	148	interpolation	2
fig4c	sleap-data/experiments/rf_expts/rf_expts.bees.td.210508_224328.centered_instance.n=723	rf_expts	bees	rf_expts.bees.td.210508_224328.centered_instance.n=723	642	81	unet	128	4	FALSE		centered_instance	1	thor	512	0.671258	0.777019	17.2205	56.3002	0.568589	0.670522	0.719876	21.9979	130.496	0.538659	15433004	26785024458	81	interpolation	2
fig4c	sleap-data/experiments/rf_expts/rf_expts.bees.td.210508_232024.centered_instance.n=723	rf_expts	bees	rf_expts.bees.td.210508_232024.centered_instance.n=723	642	81	unet	4	4	FALSE		centered_instance	1	thor	448	0	0	285.731	369.636	0.0705952	0	0	271.715	341.515	0.0692211	123661	9300485376	81	interpolation	2
fig4c	sleap-data/experiments/rf_expts/rf_expts.bees.td.210508_234123.centered_instance.n=723	rf_expts	bees	rf_expts.bees.td.210508_234123.centered_instance.n=723	642	81	unet	16	4	FALSE		centered_instance	1	thor	448	0.48167	0.626708	120.031	273.558	0.496037	0.548061	0.618012	98.3663	275.574	0.493264	1223893	17420953540	81	interpolation	2
fig4c	sleap-data/experiments/rf_expts/rf_expts.bees.td.210508_234127.centered_instance.n=723	rf_expts	bees	rf_expts.bees.td.210508_234127.centered_instance.n=723	642	81	unet	8	4	FALSE		centered_instance	1	thor	448	0.206178	0.348447	249.959	334.5	0.387193	0.246678	0.340994	239.683	331.091	0.397306	462277	14497991426	81	interpolation	2
fig4c	sleap-data/experiments/rf_expts/rf_expts.bees.td.210508_234427.centered_instance.n=723	rf_expts	bees	rf_expts.bees.td.210508_234427.centered_instance.n=723	642	81	unet	8	4	FALSE		centered_instance	1	thor	448	0.170871	0.308696	246.652	329.217	0.365395	0.203178	0.295652	239.211	321.282	0.373872	462277	14497991426	81	interpolation	2
fig4c	sleap-data/experiments/rf_expts/rf_expts.bees.td.210508_234623.centered_instance.n=723	rf_expts	bees	rf_expts.bees.td.210508_234623.centered_instance.n=723	642	81	unet	64	4	FALSE		centered_instance	1	thor	448	0.696435	0.791304	15.3231	50.2553	0.577285	0.666852	0.72236	23.9372	168.213	0.546021	6785820	19988644684	81	interpolation	2
fig4c	sleap-data/experiments/rf_expts/rf_expts.bees.td.210508_235427.centered_instance.n=723	rf_expts	bees	rf_expts.bees.td.210508_235427.centered_instance.n=723	642	81	unet	32	4	FALSE		centered_instance	1	thor	448	0.67976	0.781988	17.0665	90.5118	0.572907	0.6697	0.725466	20.4371	162.314	0.552726	2937124	19064881590	81	interpolation	2
fig4c	sleap-data/experiments/rf_expts/rf_expts.bees.td.210508_235924.centered_instance.n=723	rf_expts	bees	rf_expts.bees.td.210508_235924.centered_instance.n=723	642	81	unet	128	4	FALSE		centered_instance	1	thor	512	0.6777	0.77764	17.4695	62.9831	0.569506	0.653734	0.708696	23.0922	104.857	0.537375	15433004	26785024458	81	interpolation	2
fig4c	sleap-data/experiments/rf_expts/rf_expts.bees.td.210509_000323.centered_instance.n=723	rf_expts	bees	rf_expts.bees.td.210509_000323.centered_instance.n=723	642	81	unet	64	4	FALSE		centered_instance	1	thor	448	0.69073	0.791304	17.2757	80.0381	0.579769	0.679262	0.727329	20.6114	95.3398	0.554793	6785820	19988644684	81	interpolation	2
fig4c	sleap-data/experiments/rf_expts/rf_expts.bees.td.210509_002123.centered_instance.n=723	rf_expts	bees	rf_expts.bees.td.210509_002123.centered_instance.n=723	642	81	unet	4	4	FALSE		centered_instance	1	thor	448	0	0	276.466	368.538	0.0760119	0	0	267.421	317.017	0.0738575	123661	9300485376	81	interpolation	2
fig4c	sleap-data/experiments/rf_expts/rf_expts.bees.td.210509_004025.centered_instance.n=723	rf_expts	bees	rf_expts.bees.td.210509_004025.centered_instance.n=723	642	81	unet	16	4	FALSE		centered_instance	1	thor	448	0.463103	0.618634	119.814	275.932	0.504022	0.531794	0.614286	85.9231	271.753	0.50755	1223893	17420953540	81	interpolation	2
fig4c	sleap-data/experiments/rf_expts/rf_expts.bees.td.210509_004324.centered_instance.n=723	rf_expts	bees	rf_expts.bees.td.210509_004324.centered_instance.n=723	642	81	unet	32	4	FALSE		centered_instance	1	thor	448	0.668173	0.771429	16.5573	88.5501	0.567377	0.665046	0.715528	18.2197	136.678	0.548496	2937124	19064881590	81	interpolation	2
fig4c	sleap-data/experiments/rf_expts/rf_expts.bees.td.210509_021824.centered_instance.n=723	rf_expts	bees	rf_expts.bees.td.210509_021824.centered_instance.n=723	642	81	unet	32	4	FALSE		centered_instance	1	thor	448	0.663014	0.770186	18.3873	96.2973	0.56507	0.663641	0.71677	23.1416	183.833	0.542732	2937124	19064881590	81	interpolation	2
fig4c	sleap-data/experiments/rf_expts/rf_expts.bees.td.210509_062823.centered_instance.n=723	rf_expts	bees	rf_expts.bees.td.210509_062823.centered_instance.n=723	642	81	unet	16	4	FALSE		centered_instance	1	thor	448	0.491483	0.638509	119.797	271.394	0.511239	0.541038	0.618012	106.97	278.298	0.502287	1223893	17420953540	81	interpolation	2
fig4c	sleap-data/experiments/rf_expts/rf_expts.bees.td.210509_063224.centered_instance.n=723	rf_expts	bees	rf_expts.bees.td.210509_063224.centered_instance.n=723	642	81	unet	4	4	FALSE		centered_instance	1	thor	448	0	0	274.952	346.236	0.081947	0	0	276.309	381.816	0.0812362	123661	9300485376	81	interpolation	2
fig4c	sleap-data/experiments/rf_expts/rf_expts.bees.td.210509_065625.centered_instance.n=723	rf_expts	bees	rf_expts.bees.td.210509_065625.centered_instance.n=723	642	81	unet	32	4	FALSE		centered_instance	1	thor	448	0.662295	0.767702	17.4167	110.532	0.564271	0.65278	0.710559	21.3354	173.587	0.541322	2937124	19064881590	81	interpolation	2
fig4c	sleap-data/experiments/rf_expts/rf_expts.bees.td.210509_070225.centered_instance.n=723	rf_expts	bees	rf_expts.bees.td.210509_070225.centered_instance.n=723	642	81	unet	128	4	FALSE		centered_instance	1	thor	512	0.66735	0.770807	17.473	57.0469	0.565572	0.652176	0.706832	22.2205	124.801	0.534618	15433004	26785024458	81	interpolation	2
fig4c	sleap-data/experiments/rf_expts/rf_expts.bees.td.210509_070227.centered_instance.n=723	rf_expts	bees	rf_expts.bees.td.210509_070227.centered_instance.n=723	642	81	unet	64	4	FALSE		centered_instance	1	thor	448	0.683038	0.781366	17.3291	65.2619	0.572819	0.664765	0.71677	24.5626	161.786	0.543891	6785820	19988644684	81	interpolation	2
fig4c	sleap-data/experiments/rf_expts/rf_expts.bees.td.210509_075124.centered_instance.n=723	rf_expts	bees	rf_expts.bees.td.210509_075124.centered_instance.n=723	642	81	unet	8	4	FALSE		centered_instance	1	thor	448	0.174191	0.313665	242.327	316.224	0.370305	0.216122	0.30559	246.823	336.606	0.377224	462277	14497991426	81	interpolation	2
fig4c	sleap-data/experiments/rf_expts/rf_expts.bees.td.210509_082424.centered_instance.n=723	rf_expts	bees	rf_expts.bees.td.210509_082424.centered_instance.n=723	642	81	unet	8	4	FALSE		centered_instance	1	thor	448	0.183396	0.332919	239.463	321.328	0.382283	0.230752	0.327329	238.691	320.533	0.389662	462277	14497991426	81	interpolation	2
fig4c	sleap-data/experiments/rf_expts/rf_expts.bees.td.210509_094623.centered_instance.n=723	rf_expts	bees	rf_expts.bees.td.210509_094623.centered_instance.n=723	642	81	unet	4	4	FALSE		centered_instance	1	thor	448	0	0	289.069	381.69	0.0745931	0	0	260.335	328.845	0.076381	123661	9300485376	81	interpolation	2
fig4c	sleap-data/experiments/rf_expts/rf_expts.bees.td.210509_101323.centered_instance.n=723	rf_expts	bees	rf_expts.bees.td.210509_101323.centered_instance.n=723	642	81	unet	16	4	FALSE		centered_instance	1	thor	448	0.463574	0.613665	113.553	270.184	0.498492	0.518295	0.597516	106.803	268.669	0.496209	1223893	17420953540	81	interpolation	2
fig4c	sleap-data/experiments/rf_expts/rf_expts.bees.td.210509_102923.centered_instance.n=723	rf_expts	bees	rf_expts.bees.td.210509_102923.centered_instance.n=723	642	81	unet	64	4	FALSE		centered_instance	1	thor	448	0.696345	0.791925	16.4535	53.6376	0.584028	0.672112	0.72236	20.9196	95.9782	0.554041	6785820	19988644684	81	interpolation	2
fig4c	sleap-data/experiments/rf_expts/rf_expts.bees.td.210509_103223.centered_instance.n=723	rf_expts	bees	rf_expts.bees.td.210509_103223.centered_instance.n=723	642	81	unet	128	4	FALSE		centered_instance	1	thor	512	0.702799	0.796894	14.8964	57.762	0.584147	0.663693	0.716149	26.6039	171.488	0.542669	15433004	26785024458	81	interpolation	2
fig4c	sleap-data/experiments/rerun_old_expts/rf_expts.flies.bu.210507_231822.multi_instance.n=1800	rf_expts	flies13	rf_expts.flies.bu.210507_231822.multi_instance.n=1800	1600	200	unet	8	4	FALSE		multi_instance	1			0.685788	0.714	7.59873	37.608	0.791135	0.685788	0.714	7.59873	37.608	0.791135	464309	75753914370	200	interpolation	2
fig4c	sleap-data/experiments/rerun_old_expts/rf_expts.flies.bu.210507_232422.multi_instance.n=1800	rf_expts	flies13	rf_expts.flies.bu.210507_232422.multi_instance.n=1800	1600	200	unet	16	4	FALSE		multi_instance	1			0.740449	0.769	5.6595	23.807	0.820135	0.740449	0.769	5.6595	23.807	0.820135	1225925	91024900100	200	interpolation	2
fig4c	sleap-data/experiments/rerun_old_expts/rf_expts.flies.bu.210508_010122.multi_instance.n=1800	rf_expts	flies13	rf_expts.flies.bu.210508_010122.multi_instance.n=1800	1600	200	unet	32	4	FALSE		multi_instance	1			0.726744	0.75625	5.90255	23.7808	0.8145	0.726744	0.75625	5.90255	23.7808	0.8145	2939156	99613585414	200	interpolation	2
fig4c	sleap-data/experiments/rerun_old_expts/rf_expts.flies.bu.210508_014722.multi_instance.n=1800	rf_expts	flies13	rf_expts.flies.bu.210508_014722.multi_instance.n=1800	1600	200	unet	64	4	FALSE		multi_instance	1			0.740102	0.77	5.562	22.6787	0.820596	0.740102	0.77	5.562	22.6787	0.820596	6787852	104439776264	200	interpolation	2
fig4c	sleap-data/experiments/rerun_old_expts/rf_expts.flies.bu.210508_103224.multi_instance.n=1800	rf_expts	flies13	rf_expts.flies.bu.210508_103224.multi_instance.n=1800	1600	200	unet	8	4	FALSE		multi_instance	1			0.665955	0.6985	8.17821	38.4542	0.783423	0.665955	0.6985	8.17821	38.4542	0.783423	464309	75753914370	200	interpolation	2
fig4c	sleap-data/experiments/rerun_old_expts/rf_expts.flies.bu.210508_162823.multi_instance.n=1800	rf_expts	flies13	rf_expts.flies.bu.210508_162823.multi_instance.n=1800	1600	200	unet	16	4	FALSE		multi_instance	1			0.750413	0.77675	5.41581	22.7306	0.822942	0.750413	0.77675	5.41581	22.7306	0.822942	1225925	91024900100	200	interpolation	2
fig4c	sleap-data/experiments/rerun_old_expts/rf_expts.flies.bu.210508_201725.multi_instance.n=1800	rf_expts	flies13	rf_expts.flies.bu.210508_201725.multi_instance.n=1800	1600	200	unet	32	4	FALSE		multi_instance	1			0.738532	0.76925	5.65622	23.6029	0.819019	0.738532	0.76925	5.65622	23.6029	0.819019	2939156	99613585414	200	interpolation	2
fig4c	sleap-data/experiments/rerun_old_expts/rf_expts.flies.bu.210508_211126.multi_instance.n=1800	rf_expts	flies13	rf_expts.flies.bu.210508_211126.multi_instance.n=1800	1600	200	unet	64	4	FALSE		multi_instance	1			0.752122	0.7835	5.19873	20.122	0.8265	0.752122	0.7835	5.19873	20.122	0.8265	6787852	104439776264	200	interpolation	2
fig4c	sleap-data/experiments/rf_expts/rf_expts.flies.bu.210508_223423.multi_instance.n=1800	rf_expts	flies13	rf_expts.flies.bu.210508_223423.multi_instance.n=1800	1600	200	unet	8	4	FALSE		multi_instance	1			0.675603	0.70825	7.92361	40.3463	0.785308	0.675603	0.70825	7.92361	40.3463	0.785308	464309	75753914370	200	interpolation	2
fig4c	sleap-data/experiments/rf_expts/rf_expts.flies.bu.210509_003422.multi_instance.n=1800	rf_expts	flies13	rf_expts.flies.bu.210509_003422.multi_instance.n=1800	1600	200	unet	32	4	FALSE		multi_instance	1			0.739944	0.768	5.49197	21.5003	0.819058	0.739944	0.768	5.49197	21.5003	0.819058	2939156	99613585414	200	interpolation	2
fig4c	sleap-data/experiments/rf_expts/rf_expts.flies.bu.210509_093724.multi_instance.n=1800	rf_expts	flies13	rf_expts.flies.bu.210509_093724.multi_instance.n=1800	1600	200	unet	4	4	FALSE		multi_instance	1			0.0441229	0.07525	28.6942	59.8809	0.456538	0.0441229	0.07525	28.6942	59.8809	0.456538	124829	48742334464	200	interpolation	2
fig4c	sleap-data/experiments/rf_expts/rf_expts.flies.bu.210509_093822.multi_instance.n=1800	rf_expts	flies13	rf_expts.flies.bu.210509_093822.multi_instance.n=1800	1600	200	unet	64	4	FALSE		multi_instance	1			0.743759	0.7705	5.5576	21.8259	0.820692	0.743759	0.7705	5.5576	21.8259	0.820692	6787852	104439776264	200	interpolation	2
fig4c	sleap-data/experiments/rf_expts/rf_expts.flies.bu.210509_101126.multi_instance.n=1800	rf_expts	flies13	rf_expts.flies.bu.210509_101126.multi_instance.n=1800	1600	200	unet	128	4	FALSE		multi_instance	1			0.75249	0.7845	5.20735	21.1067	0.828058	0.75249	0.7845	5.20735	21.1067	0.828058	15435036	107149403914	200	interpolation	2
fig4c	sleap-data/experiments/rerun_old_expts/rf_expts.mice.bu.210508_055722.multi_instance.n=1326	rf_expts	mice_hc	rf_expts.mice.bu.210508_055722.multi_instance.n=1326	1178	148	unet	16	4	FALSE		multi_instance	1			0.456708	0.525338	17.2916	40.4628	0.547183	0.456708	0.525338	17.2916	40.4628	0.547183	1223597	113614991364	148	interpolation	2
fig4c	sleap-data/experiments/rerun_old_expts/rf_expts.mice.bu.210508_062824.multi_instance.n=1326	rf_expts	mice_hc	rf_expts.mice.bu.210508_062824.multi_instance.n=1326	1178	148	unet	8	4	FALSE		multi_instance	1			0.190327	0.230405	10.116	32.9567	0.456305	0.190327	0.230405	10.116	32.9567	0.456305	461981	94526259202	148	interpolation	2
fig4c	sleap-data/experiments/rerun_old_expts/rf_expts.mice.bu.210508_063722.multi_instance.n=1326	rf_expts	mice_hc	rf_expts.mice.bu.210508_063722.multi_instance.n=1326	1178	148	unet	32	4	FALSE		multi_instance	1			0.494079	0.552027	20.1511	54.5141	0.552606	0.494079	0.552027	20.1511	54.5141	0.552606	2936828	124350848006	148	interpolation	2
fig4c	sleap-data/experiments/rerun_old_expts/rf_expts.mice.bu.210508_065822.multi_instance.n=1326	rf_expts	mice_hc	rf_expts.mice.bu.210508_065822.multi_instance.n=1326	1178	148	unet	64	4	FALSE		multi_instance	1			0.493668	0.554054	19.4722	39.1358	0.554296	0.493668	0.554054	19.4722	39.1358	0.554296	6785524	130383586568	148	interpolation	2
fig4c	sleap-data/experiments/rerun_old_expts/rf_expts.mice.bu.210508_145023.multi_instance.n=1326	rf_expts	mice_hc	rf_expts.mice.bu.210508_145023.multi_instance.n=1326	1178	148	unet	16	4	FALSE		multi_instance	1			0.485435	0.547635	18.6724	43.8032	0.547666	0.485435	0.547635	18.6724	43.8032	0.547666	1223597	113614991364	148	interpolation	2
fig4c	sleap-data/experiments/rerun_old_expts/rf_expts.mice.bu.210508_165624.multi_instance.n=1326	rf_expts	mice_hc	rf_expts.mice.bu.210508_165624.multi_instance.n=1326	1178	148	unet	8	4	FALSE		multi_instance	1			0.171589	0.212838	10.5975	31.7553	0.439683	0.171589	0.212838	10.5975	31.7553	0.439683	461981	94526259202	148	interpolation	2
fig4c	sleap-data/experiments/rerun_old_expts/rf_expts.mice.bu.210508_210428.multi_instance.n=1326	rf_expts	mice_hc	rf_expts.mice.bu.210508_210428.multi_instance.n=1326	1178	148	unet	64	4	FALSE		multi_instance	1			0.400661	0.463514	25.8803	73.8772	0.51694	0.400661	0.463514	25.8803	73.8772	0.51694	6785524	130383586568	148	interpolation	2
fig4c	sleap-data/experiments/rf_expts/rf_expts.mice.bu.210509_011223.multi_instance.n=1326	rf_expts	mice_hc	rf_expts.mice.bu.210509_011223.multi_instance.n=1326	1178	148	unet	4	4	FALSE		multi_instance	1			0.00822124	0.0236486	178.754	223.616	0.220094	0.00822124	0.0236486	178.754	223.616	0.220094	123077	60642836480	148	interpolation	2
fig4c	sleap-data/experiments/rf_expts/rf_expts.mice.bu.210509_011724.multi_instance.n=1326	rf_expts	mice_hc	rf_expts.mice.bu.210509_011724.multi_instance.n=1326	1178	148	unet	16	4	FALSE		multi_instance	1			0.4765	0.540541	19.6164	42.2843	0.549129	0.4765	0.540541	19.6164	42.2843	0.549129	1223597	113614991364	148	interpolation	2
fig4c	sleap-data/experiments/rf_expts/rf_expts.mice.bu.210509_012023.multi_instance.n=1326	rf_expts	mice_hc	rf_expts.mice.bu.210509_012023.multi_instance.n=1326	1178	148	unet	32	4	FALSE		multi_instance	1			0.513018	0.569595	16.1963	38.7405	0.562394	0.513018	0.569595	16.1963	38.7405	0.562394	2936828	124350848006	148	interpolation	2
fig4c	sleap-data/experiments/rf_expts/rf_expts.mice.bu.210509_013326.multi_instance.n=1326	rf_expts	mice_hc	rf_expts.mice.bu.210509_013326.multi_instance.n=1326	1178	148	unet	128	4	FALSE		multi_instance	1			0.490071	0.548986	17.4941	47.261	0.550704	0.490071	0.548986	17.4941	47.261	0.550704	15432708	133770621130	148	interpolation	2
fig4c	sleap-data/experiments/rf_expts/rf_expts.mice_hc.bu.max_stride64.210512_012922.multi_instance.n=1326	rf_expts	mice_hc	rf_expts.mice_hc.bu.max_stride64.210512_012922.multi_instance.n=1326	1178	148	unet	64	4	FALSE		multi_instance	1			0.510794	0.567905	17.1255	35.4531	0.563191	0.510794	0.567905	17.1255	35.4531	0.563191	6785524	130383586568	148	interpolation	2
fig4c	sleap-data/experiments/rf_expts/rf_expts.mice_hc.bu.max_stride64.210512_045522.multi_instance.n=1326	rf_expts	mice_hc	rf_expts.mice_hc.bu.max_stride64.210512_045522.multi_instance.n=1326	1178	148	unet	64	4	FALSE		multi_instance	1			0.406273	0.466554	26.4861	44.462	0.522007	0.406273	0.466554	26.4861	44.462	0.522007	6785524	130383586568	148	interpolation	2
fig4c	sleap-data/experiments/rf_expts/rf_expts.mice_hc.bu.max_stride64.210512_053423.multi_instance.n=1326	rf_expts	mice_hc	rf_expts.mice_hc.bu.max_stride64.210512_053423.multi_instance.n=1326	1178	148	unet	64	4	FALSE		multi_instance	1			0.501117	0.565203	18.9611	36.0419	0.558322	0.501117	0.565203	18.9611	36.0419	0.558322	6785524	130383586568	148	interpolation	2
fig4c	sleap-data/experiments/rf_expts/rf_expts.mice_hc.bu.max_stride64.210512_101123.multi_instance.n=1326	rf_expts	mice_hc	rf_expts.mice_hc.bu.max_stride64.210512_101123.multi_instance.n=1326	1178	148	unet	64	4	FALSE		multi_instance	1			0.512728	0.575	16.8134	35.9496	0.567067	0.512728	0.575	16.8134	35.9496	0.567067	6785524	130383586568	148	interpolation	2
fig4c	sleap-data/experiments/rerun_old_expts/rf_expts.bees.bu.210508_083021.multi_instance.n=723	rf_expts	bees	rf_expts.bees.bu.210508_083021.multi_instance.n=723	642	81	unet	32	4	FALSE		multi_instance	1			0.487929	0.517391	21.7366	48.7699	0.406241	0.487929	0.517391	21.7366	48.7699	0.406241	2941484	299239477254	81	interpolation	2
fig4c	sleap-data/experiments/rerun_old_expts/rf_expts.bees.bu.210508_085223.multi_instance.n=723	rf_expts	bees	rf_expts.bees.bu.210508_085223.multi_instance.n=723	642	81	unet	64	4	FALSE		multi_instance	1			0.673742	0.702484	18.1972	41.9311	0.512067	0.673742	0.702484	18.1972	41.9311	0.512067	6790180	313718049800	81	interpolation	2
fig4c	sleap-data/experiments/rerun_old_expts/rf_expts.bees.bu.210508_124824.multi_instance.n=723	rf_expts	bees	rf_expts.bees.bu.210508_124824.multi_instance.n=723	642	81	unet	64	4	FALSE		multi_instance	1			0.527255	0.550932	20.7567	44.1975	0.421976	0.527255	0.550932	20.7567	44.1975	0.421976	6790180	313718049800	81	interpolation	2
fig4c	sleap-data/experiments/rf_expts/rf_expts.bees.bu.210508_232722.multi_instance.n=723	rf_expts	bees	rf_expts.bees.bu.210508_232722.multi_instance.n=723	642	81	unet	16	4	FALSE		multi_instance	1			0.370638	0.396273	22.4504	49.387	0.371724	0.370638	0.396273	22.4504	49.387	0.371724	1228253	273473421316	81	interpolation	2
fig4c	sleap-data/experiments/rf_expts/rf_expts.bees.bu.210508_233023.multi_instance.n=723	rf_expts	bees	rf_expts.bees.bu.210508_233023.multi_instance.n=723	642	81	unet	64	4	FALSE		multi_instance	1			0.582693	0.613043	19.6196	42.4638	0.454688	0.582693	0.613043	19.6196	42.4638	0.454688	6790180	313718049800	81	interpolation	2
fig4c	sleap-data/experiments/rf_expts/rf_expts.bees.bu.210508_233224.multi_instance.n=723	rf_expts	bees	rf_expts.bees.bu.210508_233224.multi_instance.n=723	642	81	unet	32	4	FALSE		multi_instance	1			0.519662	0.548447	20.9194	42.5307	0.416445	0.519662	0.548447	20.9194	42.5307	0.416445	2941484	299239477254	81	interpolation	2
fig4c	sleap-data/experiments/rf_expts/rf_expts.bees.bu.210508_233922.multi_instance.n=723	rf_expts	bees	rf_expts.bees.bu.210508_233922.multi_instance.n=723	642	81	unet	128	4	FALSE		multi_instance	1			0.664282	0.692547	18.8317	43.1146	0.5063	0.664282	0.692547	18.8317	43.1146	0.5063	15437364	321846932746	81	interpolation	2
fig4c	sleap-data/experiments/rf_expts/rf_expts.bees.bu.210509_015923.multi_instance.n=723	rf_expts	bees	rf_expts.bees.bu.210509_015923.multi_instance.n=723	642	81	unet	32	4	FALSE		multi_instance	1			0.654413	0.682609	17.5775	41.161	0.50488	0.654413	0.682609	17.5775	41.161	0.50488	2941484	299239477254	81	interpolation	2
fig4c	sleap-data/experiments/rf_expts/rf_expts.bees.bu.210509_020123.multi_instance.n=723	rf_expts	bees	rf_expts.bees.bu.210509_020123.multi_instance.n=723	642	81	unet	64	4	FALSE		multi_instance	1			0.648901	0.680745	19.2625	42.6106	0.502751	0.648901	0.680745	19.2625	42.6106	0.502751	6790180	313718049800	81	interpolation	2
fig4c	sleap-data/experiments/rf_expts/rf_expts.bees.bu.210509_021222.multi_instance.n=723	rf_expts	bees	rf_expts.bees.bu.210509_021222.multi_instance.n=723	642	81	unet	128	4	FALSE		multi_instance	1			0.568075	0.597516	19.0442	43.1569	0.450192	0.568075	0.597516	19.0442	43.1569	0.450192	15437364	321846932746	81	interpolation	2
fig4c	sleap-data/experiments/rf_expts/rf_expts.bees.bu.210509_081624.multi_instance.n=723	rf_expts	bees	rf_expts.bees.bu.210509_081624.multi_instance.n=723	642	81	unet	64	4	FALSE		multi_instance	1			0.530091	0.557764	20.1813	45.1809	0.430553	0.530091	0.557764	20.1813	45.1809	0.430553	6790180	313718049800	81	interpolation	2
fig4c	sleap-data/experiments/rf_expts/rf_expts.bees.bu.210509_090823.multi_instance.n=723	rf_expts	bees	rf_expts.bees.bu.210509_090823.multi_instance.n=723	642	81	unet	32	4	FALSE		multi_instance	1			0.632936	0.657764	18.1082	42.2237	0.490535	0.632936	0.657764	18.1082	42.2237	0.490535	2941484	299239477254	81	interpolation	2
fig4c	sleap-data/experiments/rf_expts/rf_expts.bees.bu.210509_111923.multi_instance.n=723	rf_expts	bees	rf_expts.bees.bu.210509_111923.multi_instance.n=723	642	81	unet	32	4	FALSE		multi_instance	1			0.635794	0.661491	18.9367	42.4613	0.490447	0.635794	0.661491	18.9367	42.4613	0.490447	2941484	299239477254	81	interpolation	2
fig4c	sleap-data/experiments/rf_expts/rf_expts.bees.bu.210509_113526.multi_instance.n=723	rf_expts	bees	rf_expts.bees.bu.210509_113526.multi_instance.n=723	642	81	unet	64	4	FALSE		multi_instance	1			0.577547	0.604348	20.5146	43.8124	0.449896	0.577547	0.604348	20.5146	43.8124	0.449896	6790180	313718049800	81	interpolation	2
fig4c	sleap-data/experiments/rf_expts/rf_expts.bees.bu.210509_121522.multi_instance.n=723	rf_expts	bees	rf_expts.bees.bu.210509_121522.multi_instance.n=723	642	81	unet	128	4	FALSE		multi_instance	1			0.67748	0.700621	17.5959	41.974	0.512836	0.67748	0.700621	17.5959	41.974	0.512836	15437364	321846932746	81	interpolation	2
fig4c	sleap-data/experiments/rf_expts/rf_expts.bees.bu.max_stride32.210512_013526.multi_instance.n=723	rf_expts	bees	rf_expts.bees.bu.max_stride32.210512_013526.multi_instance.n=723	642	81	unet	32	4	FALSE		multi_instance	1			0.652838	0.680745	19.1982	43.489	0.49651	0.652838	0.680745	19.1982	43.489	0.49651	2941484	299239477254	81	interpolation	2
fig4c	sleap-data/experiments/rf_expts/rf_expts.bees.bu.max_stride32.210512_074425.multi_instance.n=723	rf_expts	bees	rf_expts.bees.bu.max_stride32.210512_074425.multi_instance.n=723	642	81	unet	32	4	FALSE		multi_instance	1			0.670867	0.699379	18.3127	44.8703	0.510086	0.670867	0.699379	18.3127	44.8703	0.510086	2941484	299239477254	81	interpolation	2
fig4c	sleap-data/experiments/rf_expts/rf_expts.bees.bu.max_stride32.210512_080524.multi_instance.n=723	rf_expts	bees	rf_expts.bees.bu.max_stride32.210512_080524.multi_instance.n=723	642	81	unet	32	4	FALSE		multi_instance	1			0.633103	0.66087	17.6275	36.9541	0.491068	0.633103	0.66087	17.6275	36.9541	0.491068	2941484	299239477254	81	interpolation	2
fig4c	sleap-data/experiments/rf_expts/rf_expts.bees.bu.max_stride64.210512_034322.multi_instance.n=723	rf_expts	bees	rf_expts.bees.bu.max_stride64.210512_034322.multi_instance.n=723	642	81	unet	64	4	FALSE		multi_instance	1			0.64493	0.672671	18.6935	40.4616	0.491955	0.64493	0.672671	18.6935	40.4616	0.491955	6790180	313718049800	81	interpolation	2
fig4c	sleap-data/experiments/rf_expts/rf_expts.bees.bu.max_stride64.210512_092222.multi_instance.n=723	rf_expts	bees	rf_expts.bees.bu.max_stride64.210512_092222.multi_instance.n=723	642	81	unet	64	4	FALSE		multi_instance	1			0.560568	0.586335	17.9925	37.4833	0.447442	0.560568	0.586335	17.9925	37.4833	0.447442	6790180	313718049800	81	interpolation	2
fig4c	sleap-data/experiments/rf_expts/rf_expts.bees.bu.max_stride64.210512_101423.multi_instance.n=723	rf_expts	bees	rf_expts.bees.bu.max_stride64.210512_101423.multi_instance.n=723	642	81	unet	64	4	FALSE		multi_instance	1			0.679411	0.709317	16.7798	41.2308	0.516297	0.679411	0.709317	16.7798	41.2308	0.516297	6790180	313718049800	81	interpolation	2
fig4e	sleap-data/experiments/pt_backbone_expts.flies/td.pretrained.210508_134226.centered_instance.n=1800	pretrained_encoders	flies13	td.pretrained.210508_134226.centered_instance.n=1800	1600	200	pretrained_encoder	32	2	FALSE	mobilenet	centered_instance	1	thorax	160	0.556638	0.6915	12.0722	56.0172	0.785596	0.575385	0.6785	13.5904	53.4138	0.775577	11939725	24575393160	200	interpolation	2
fig4e	sleap-data/experiments/pt_backbone_expts.flies/td.pretrained.210508_211029.centered_instance.n=1800	pretrained_encoders	flies13	td.pretrained.210508_211029.centered_instance.n=1800	1600	200	pretrained_encoder	32	2	TRUE	mobilenet	centered_instance	1	thorax	160	0.761262	0.85375	3.62066	21.7658	0.865827	0.781384	0.844	3.58815	21.6966	0.858423	11940301	24582765961	200	interpolation	2
fig4e	sleap-data/experiments/pt_backbone_expts.flies/td.pretrained.210509_023629.centered_instance.n=1800	pretrained_encoders	flies13	td.pretrained.210509_023629.centered_instance.n=1800	1600	200	pretrained_encoder	32	2	TRUE	mobilenet	centered_instance	1	thorax	160	0.771965	0.86025	3.41221	20.6091	0.867923	0.784687	0.8475	3.59133	22.3201	0.860788	11940301	24582765961	200	interpolation	2
fig4e	sleap-data/experiments/pt_backbone_expts.flies/td.pretrained.210509_064826.centered_instance.n=1800	pretrained_encoders	flies13	td.pretrained.210509_064826.centered_instance.n=1800	1600	200	pretrained_encoder	32	2	FALSE	mobilenet	centered_instance	1	thorax	160	0.506888	0.64525	17.9471	61.1857	0.76275	0.52356	0.63075	19.9753	67.009	0.753481	11939725	24575393160	200	interpolation	2
fig4e	sleap-data/experiments/pt_backbone_expts.flies/td.pretrained.210508_182627.centered_instance.n=1800	pretrained_encoders	flies13	td.pretrained.210508_182627.centered_instance.n=1800	1600	200	pretrained_encoder	32	2	TRUE	efficientnetb0	centered_instance	1	thorax	160	0.793838	0.875	3.25028	19.7209	0.876154	0.800844	0.8585	3.35044	20.1431	0.866788	13793193	25627747265	200	interpolation	2
fig4e	sleap-data/experiments/pt_backbone_expts.flies/td.pretrained.210508_171726.centered_instance.n=1800	pretrained_encoders	flies13	td.pretrained.210508_171726.centered_instance.n=1800	1600	200	pretrained_encoder	32	2	FALSE	efficientnetb0	centered_instance	1	thorax	160	0.581377	0.71375	12.6444	53.164	0.795269	0.600653	0.7025	13.3495	53.2857	0.786615	13792617	25620374464	200	interpolation	2
fig4e	sleap-data/experiments/pt_backbone_expts.flies/td.pretrained.210509_142327.centered_instance.n=1800	pretrained_encoders	flies13	td.pretrained.210509_142327.centered_instance.n=1800	1600	200	pretrained_encoder	32	2	TRUE	efficientnetb0	centered_instance	1	thorax	160	0.79595	0.87525	3.2082	20.3111	0.876442	0.804131	0.86475	3.39241	19.9266	0.8685	13793193	25627747265	200	interpolation	2
fig4e	sleap-data/experiments/pt_backbone_expts.flies/td.pretrained.210509_144926.centered_instance.n=1800	pretrained_encoders	flies13	td.pretrained.210509_144926.centered_instance.n=1800	1600	200	pretrained_encoder	32	2	FALSE	efficientnetb0	centered_instance	1	thorax	160	0.596659	0.723	11.4729	50.2683	0.800538	0.623392	0.7205	10.4613	52.6393	0.795942	13792617	25620374464	200	interpolation	2
fig4e	sleap-data/experiments/pt_backbone_expts.flies/td.pretrained.210508_154831.centered_instance.n=1800	pretrained_encoders	flies13	td.pretrained.210508_154831.centered_instance.n=1800	1600	200	pretrained_encoder	32	2	FALSE	seresnet101	centered_instance	1	thorax	160	0.732395	0.83	4.21529	21.7585	0.853519	0.749268	0.818	4.20546	22.5241	0.8455	60512061	33804390008	200	interpolation	2
fig4e	sleap-data/experiments/pt_backbone_expts.flies/td.pretrained.210508_160134.centered_instance.n=1800	pretrained_encoders	flies13	td.pretrained.210508_160134.centered_instance.n=1800	1600	200	pretrained_encoder	32	2	TRUE	seresnet101	centered_instance	1	thorax	160	0.805425	0.884	3.06532	16.2955	0.8805	0.828108	0.87775	3.21463	14.2223	0.875865	60518333	33884671609	200	interpolation	2
fig4e	sleap-data/experiments/pt_backbone_expts.flies/td.pretrained.210509_065234.centered_instance.n=1800	pretrained_encoders	flies13	td.pretrained.210509_065234.centered_instance.n=1800	1600	200	pretrained_encoder	32	2	TRUE	seresnet101	centered_instance	1	thorax	160	0.807174	0.88425	2.91979	16.1318	0.881288	0.819226	0.873	3.13219	16.3809	0.875019	60518333	33884671609	200	interpolation	2
fig4e	sleap-data/experiments/pt_backbone_expts.flies/td.pretrained.210509_084428.centered_instance.n=1800	pretrained_encoders	flies13	td.pretrained.210509_084428.centered_instance.n=1800	1600	200	pretrained_encoder	32	2	FALSE	seresnet101	centered_instance	1	thorax	160	0.678607	0.78675	4.84072	30.0093	0.831712	0.707751	0.784	4.6582	29.2267	0.82875	60512061	33804390008	200	interpolation	2
fig4e	sleap-data/experiments/pt_backbone_expts.flies/td.pretrained.210509_161232.centered_instance.n=1800	pretrained_encoders	flies13	td.pretrained.210509_161232.centered_instance.n=1800	1600	200	pretrained_encoder	32	2	FALSE	efficientnetb7	centered_instance	1	thorax	160	0.294341	0.427	54.9217	72.9343	0.654096	0.320602	0.423	55.5687	74.5485	0.651538	79443485	35805682824	200	interpolation	2
fig4e	sleap-data/experiments/pt_backbone_expts.flies/td.pretrained.210509_161136.centered_instance.n=1800	pretrained_encoders	flies13	td.pretrained.210509_161136.centered_instance.n=1800	1600	200	pretrained_encoder	32	2	TRUE	efficientnetb7	centered_instance	1	thorax	160	0.797901	0.87825	3.05329	16.9546	0.8785	0.822207	0.87525	3.0632	13.9177	0.874269	79444637	35820428425	200	interpolation	2
fig4e	sleap-data/experiments/pt_backbone_expts.flies/td.pretrained.210508_215433.centered_instance.n=1800	pretrained_encoders	flies13	td.pretrained.210508_215433.centered_instance.n=1800	1600	200	pretrained_encoder	32	2	FALSE	efficientnetb7	centered_instance	1	thorax	160	0.441541	0.59325	24.7592	68.9363	0.734788	0.448472	0.5605	29.3804	66.267	0.717019	79443485	35805682824	200	interpolation	2
fig4e	sleap-data/experiments/pt_backbone_expts.flies/td.pretrained.210508_214745.centered_instance.n=1800	pretrained_encoders	flies13	td.pretrained.210508_214745.centered_instance.n=1800	1600	200	pretrained_encoder	32	2	TRUE	efficientnetb7	centered_instance	1	thorax	160	0.814844	0.891	2.95913	16.0663	0.884096	0.828626	0.8805	3.0329	14.7083	0.876923	79444637	35820428425	200	interpolation	2
fig4e	sleap-data/experiments/pt_backbone_expts.flies/td.pretrained.210508_102425.centered_instance.n=1800	pretrained_encoders	flies13	td.pretrained.210508_102425.centered_instance.n=1800	1600	200	pretrained_encoder	32	2	TRUE	vgg16	centered_instance	1	thorax	160	0.821214	0.89175	3.018	15.7764	0.885538	0.833058	0.88275	3.14479	14.4443	0.878519	28001357	42971186441	200	interpolation	2
fig4e	sleap-data/experiments/pt_backbone_expts.flies/td.pretrained.210509_024824.centered_instance.n=1800	pretrained_encoders	flies13	td.pretrained.210509_024824.centered_instance.n=1800	1600	200	pretrained_encoder	32	2	FALSE	vgg16	centered_instance	1	thorax	160	0.799881	0.882	3.27399	20.3141	0.880635	0.815929	0.8695	3.21162	20.3145	0.872346	28000205	42912204040	200	interpolation	2
fig4e	sleap-data/experiments/pt_backbone_expts.flies/td.pretrained.210509_024124.centered_instance.n=1800	pretrained_encoders	flies13	td.pretrained.210509_024124.centered_instance.n=1800	1600	200	pretrained_encoder	32	2	TRUE	vgg16	centered_instance	1	thorax	160	0.811868	0.88475	3.13929	17.7644	0.881058	0.820478	0.87375	3.27878	16.2008	0.874462	28001357	42971186441	200	interpolation	2
fig4e	sleap-data/experiments/pt_backbone_expts.flies/td.pretrained.210508_150624.centered_instance.n=1800	pretrained_encoders	flies13	td.pretrained.210508_150624.centered_instance.n=1800	1600	200	pretrained_encoder	32	2	FALSE	vgg16	centered_instance	1	thorax	160	0.792656	0.87525	3.33942	21.2521	0.876154	0.802735	0.86225	3.43989	21.539	0.86925	28000205	42912204040	200	interpolation	2
fig4e	sleap-data/experiments/rerun_old_expts/resnet.td.flies.rerun_old.210507_133225.centered_instance.n=1800	pretrained_encoders	flies13	resnet.td.flies.rerun_old.210507_133225.centered_instance.n=1800	1600	200	resnet	16	2	FALSE		centered_instance	1	thorax	160	0.753589	0.847	3.77847	19.7818	0.86375	0.769441	0.8355	3.69112	18.1829	0.856404	32310797	30136366982	200	interpolation	2
fig4e	sleap-data/experiments/rerun_old_expts/resnet.td.flies.rerun_old.210507_153842.centered_instance.n=1800	pretrained_encoders	flies13	resnet.td.flies.rerun_old.210507_153842.centered_instance.n=1800	1600	200	resnet	32	2	FALSE		centered_instance	1	thorax	160	0.794523	0.8755	3.19899	15.5747	0.877731	0.808183	0.86525	3.43808	16.8497	0.87	34672909	25335269256	200	interpolation	2
fig4e	sleap-data/experiments/rerun_old_expts/resnet.td.flies.rerun_old.210507_153843.centered_instance.n=1800	pretrained_encoders	flies13	resnet.td.flies.rerun_old.210507_153843.centered_instance.n=1800	1600	200	resnet	16	2	TRUE		centered_instance	1	thorax	160	0.812972	0.8875	2.93782	15.4687	0.884135	0.830031	0.8825	3.07469	15.5009	0.877692	32317069	30216802182	200	interpolation	2
fig4e	sleap-data/experiments/rerun_old_expts/resnet.td.flies.rerun_old.210507_153847.centered_instance.n=1800	pretrained_encoders	flies13	resnet.td.flies.rerun_old.210507_153847.centered_instance.n=1800	1600	200	resnet	32	2	TRUE		centered_instance	1	thorax	160	0.820574	0.89425	2.98175	14.3348	0.886308	0.833852	0.8835	3.09639	13.2197	0.878173	34679181	25415704456	200	interpolation	2
fig4e	sleap-data/experiments/dlcresnet_expts/dlcresnet_expts.flies.td.210509_164525.centered_instance.n=1800	pretrained_encoders	flies13	dlcresnet_expts.flies.td.210509_164525.centered_instance.n=1800	1600	200	resnet	16	4	FALSE		centered_instance	1	thorax	160	0.707006	0.79975	5.49214	21.9609	0.837385	0.728047	0.79075	5.31789	21.002	0.832904	31128589	14995027908	200	interpolation	2
fig4e	sleap-data/experiments/dlcresnet_expts/dlcresnet_expts.flies.td.210509_170526.centered_instance.n=1800	pretrained_encoders	flies13	dlcresnet_expts.flies.td.210509_170526.centered_instance.n=1800	1600	200	resnet	16	4	TRUE		centered_instance	1	thorax	160	0.780024	0.85775	4.02592	15.7528	0.864615	0.795698	0.8485	4.03363	14.9418	0.858096	31134861	15075463108	200	interpolation	2
fig4e	sleap-data/experiments/dlcresnet_expts/dlcresnet_expts.flies.td.210509_170624.centered_instance.n=1800	pretrained_encoders	flies13	dlcresnet_expts.flies.td.210509_170624.centered_instance.n=1800	1600	200	resnet	32	4	FALSE		centered_instance	1	thorax	160	0.729329	0.81425	5.12823	18.7707	0.845577	0.74853	0.80575	4.94746	18.4793	0.839212	33490701	10193930182	200	interpolation	2
fig4e	sleap-data/experiments/dlcresnet_expts/dlcresnet_expts.flies.td.210509_171925.centered_instance.n=1800	pretrained_encoders	flies13	dlcresnet_expts.flies.td.210509_171925.centered_instance.n=1800	1600	200	resnet	32	4	TRUE		centered_instance	1	thorax	160	0.778157	0.8585	3.86279	14.4498	0.866981	0.79644	0.8525	3.85887	13.8013	0.862	33496973	10274365382	200	interpolation	2
fig4f	sleap-data/datasets/wt_gold.13pt/models.tracking_split2/td_fast.210505_012601.centered_instance.n=1800	reference_unet	flies13	td_fast.210505_012601.centered_instance.n=1800	1600	200	unet	16	2	FALSE		centered_instance	1	thorax	160	0.801471	0.88025	3.17186	20.7385	0.880173	0.812213	0.8675	3.26427	19.9996	0.871058	1953501	2257184006	200	interpolation	2		flies13_td_fast
fig4f	sleap-data/datasets/wt_gold.13pt/models.tracking_split2/td_acc.210504_180633.centered_instance.n=1800	reference_unet	flies13	td_acc.210504_180633.centered_instance.n=1800	1600	200	unet	16	1	FALSE		centered_instance	1	thorax	160	0.800141	0.88225	2.50714	14.5504	0.883231	0.820592	0.8755	2.64416	14.6494	0.877423	7846477	10896921608	200	interpolation	2		flies13_td_acc
fig4f	sleap-data/experiments/rerun_old_expts/resnet.td.flies.rerun_old.210507_153847.centered_instance.n=1800	pretrained_encoders	flies13	resnet.td.flies.rerun_old.210507_153847.centered_instance.n=1800	1600	200	resnet	32	2	TRUE		centered_instance	1	thorax	160	0.820574	0.89425	2.98175	14.3348	0.886308	0.833852	0.8835	3.09639	13.2197	0.878173	34679181	25415704456	200	interpolation	2
fig4f	sleap-data/experiments/pt_backbone_expts.flies/td.pretrained.210508_102425.centered_instance.n=1800	pretrained_encoders	flies13	td.pretrained.210508_102425.centered_instance.n=1800	1600	200	pretrained_encoder	32	2	TRUE	vgg16	centered_instance	1	thorax	160	0.821214	0.89175	3.018	15.7764	0.885538	0.833058	0.88275	3.14479	14.4443	0.878519	28001357	42971186441	200	interpolation	2
fig4f	sleap-data/experiments/pt_backbone_expts.flies/td.pretrained.210508_214745.centered_instance.n=1800	pretrained_encoders	flies13	td.pretrained.210508_214745.centered_instance.n=1800	1600	200	pretrained_encoder	32	2	TRUE	efficientnetb7	centered_instance	1	thorax	160	0.814844	0.891	2.95913	16.0663	0.884096	0.828626	0.8805	3.0329	14.7083	0.876923	79444637	35820428425	200	interpolation	2
fig4f	sleap-data/experiments/pt_backbone_expts.flies/td.pretrained.210508_160134.centered_instance.n=1800	pretrained_encoders	flies13	td.pretrained.210508_160134.centered_instance.n=1800	1600	200	pretrained_encoder	32	2	TRUE	seresnet101	centered_instance	1	thorax	160	0.805425	0.884	3.06532	16.2955	0.8805	0.828108	0.87775	3.21463	14.2223	0.875865	60518333	33884671609	200	interpolation	2
fig4f	sleap-data/experiments/pt_backbone_expts.flies/td.pretrained.210509_142327.centered_instance.n=1800	pretrained_encoders	flies13	td.pretrained.210509_142327.centered_instance.n=1800	1600	200	pretrained_encoder	32	2	TRUE	efficientnetb0	centered_instance	1	thorax	160	0.79595	0.87525	3.2082	20.3111	0.876442	0.804131	0.86475	3.39241	19.9266	0.8685	13793193	25627747265	200	interpolation	2
fig4f	sleap-data/experiments/pt_backbone_expts.flies/td.pretrained.210509_023629.centered_instance.n=1800	pretrained_encoders	flies13	td.pretrained.210509_023629.centered_instance.n=1800	1600	200	pretrained_encoder	32	2	TRUE	mobilenet	centered_instance	1	thorax	160	0.771965	0.86025	3.41221	20.6091	0.867923	0.784687	0.8475	3.59133	22.3201	0.860788	11940301	24582765961	200	interpolation	2
fig5e	sleap-data/datasets/wt_gold.13pt/models.tracking_split2/bu_id.210504_191939.multi_class_bottomup.n=1800	reference_unet	flies13	bu_id.210504_191939.multi_class_bottomup.n=1800	1600	200	unet	32	4	FALSE		multi_class_bottomup	1			0.65832	0.73925	4.17988	24.3427	0.801769	0.65832	0.73925	4.17988	24.3427	0.801769	2936758	99535368198	200	interpolation	2	1	flies13_bu_id
fig5e	sleap-data/datasets/nyu-gerbils/cohort1_compressedTalmo_23vids_march_7_to_march_17/models.random_split1.day001/bu_id.210504_181558.multi_class_bottomup.n=383	reference_unet	gerbils	bu_id.210504_181558.multi_class_bottomup.n=383	340	43	unet	64	4	FALSE		multi_class_bottomup	1			0.31645	0.430065	19.5036	114.305	0.436535	0.31645	0.430065	19.5036	114.305	0.436535	6786321	131982664968	42	interpolation	2	0.923567	gerbils_bu_id
fig5e	sleap-data/datasets/wt_gold.13pt/models.tracking_split2/td_id.fast.v2.210519_111253.multi_class_topdown.n=1800	reference_unet	flies13	td_id.fast.v2.210519_111253.multi_class_topdown.n=1800	1600	200	unet	16	2	FALSE		multi_class_topdown	1		160	0.803904	0.8705	3.19619	19.9602	0.877232	0.788821	0.8605	3.3002	18.7703	0.869693	477570	795975045	200	interpolation	2	0.9975	flies13_td_id
fig5e	sleap-data/datasets/wt_gold.13pt/models.tracking_split2/td_id.fast.v2.210519_131227.multi_class_topdown.n=1800	reference_unet	flies13	td_id.fast.v2.210519_131227.multi_class_topdown.n=1800	1600	200	unet	16	2	FALSE		multi_class_topdown	1		160	0.796777	0.88225	3.12058	20.8386	0.880404	0.77737	0.86725	3.26512	19.657	0.872701	477570	795975045	200	interpolation	2	0.9975	flies13_td_id
fig5e	sleap-data/datasets/wt_gold.13pt/models.tracking_split2/td_id.fast.v2.210519_142656.multi_class_topdown.n=1800	reference_unet	flies13	td_id.fast.v2.210519_142656.multi_class_topdown.n=1800	1600	200	unet	16	2	FALSE		multi_class_topdown	1		160	0.799281	0.8795	3.00361	19.8474	0.878774	0.784457	0.86675	3.06495	17.1756	0.87356	477570	795975045	200	interpolation	2	0.995	flies13_td_id
fig5e	sleap-data/datasets/nyu-gerbils/cohort1_compressedTalmo_23vids_march_7_to_march_17/models.random_split1.day001/td_id.210505_002058.multi_class_topdown.n=383	reference_unet	gerbils	td_id.210505_002058.multi_class_topdown.n=383	340	43	unet	64	4	FALSE		multi_class_topdown	1		448	0.439101	0.573203	13.8411	39.4982	0.545222	0.316282	0.458824	16.7602	79.8987	0.487821	7011937	20207592356	42	interpolation	2	0.96732	gerbils_td_id
fig5f	sleap-data/datasets/wt_gold.13pt/models.tracking_split2/bu_id.210504_191939.multi_class_bottomup.n=1800	reference_unet	flies13	bu_id.210504_191939.multi_class_bottomup.n=1800	1600	200	unet	32	4	FALSE		multi_class_bottomup	1			0.65832	0.73925	4.17988	24.3427	0.801769	0.65832	0.73925	4.17988	24.3427	0.801769	2936758	99535368198	200	interpolation	2	1	flies13_bu_id
fig5f	sleap-data/datasets/nyu-gerbils/cohort1_compressedTalmo_23vids_march_7_to_march_17/models.random_split1.day001/bu_id.210504_181558.multi_class_bottomup.n=383	reference_unet	gerbils	bu_id.210504_181558.multi_class_bottomup.n=383	340	43	unet	64	4	FALSE		multi_class_bottomup	1			0.31645	0.430065	19.5036	114.305	0.436535	0.31645	0.430065	19.5036	114.305	0.436535	6786321	131982664968	42	interpolation	2	0.923567	gerbils_bu_id
fig5f	sleap-data/datasets/wt_gold.13pt/models.tracking_split2/td_id.fast.v2.210519_111253.multi_class_topdown.n=1800	reference_unet	flies13	td_id.fast.v2.210519_111253.multi_class_topdown.n=1800	1600	200	unet	16	2	FALSE		multi_class_topdown	1		160	0.803904	0.8705	3.19619	19.9602	0.877232	0.788821	0.8605	3.3002	18.7703	0.869693	477570	795975045	200	interpolation	2	0.9975	flies13_td_id
fig5f	sleap-data/datasets/nyu-gerbils/cohort1_compressedTalmo_23vids_march_7_to_march_17/models.random_split1.day001/td_id.210505_002058.multi_class_topdown.n=383	reference_unet	gerbils	td_id.210505_002058.multi_class_topdown.n=383	340	43	unet	64	4	FALSE		multi_class_topdown	1		448	0.439101	0.573203	13.8411	39.4982	0.545222	0.316282	0.458824	16.7602	79.8987	0.487821	7011937	20207592356	42	interpolation	2	0.96732	gerbils_td_id
fig6f	sleap-data/datasets/wt_gold.17pt/models/210210_003240.centroid.n=428	reference_unet	flies17	210210_003240.centroid.n=428	385	43	unet	16	2	FALSE		centroid	0.5	thorax												1953105	23062446086	0	interpolation	2		flies17_ctr
fig6f	sleap-data/datasets/wt_gold.17pt/models/210210_004232.centered_instance.n=428	reference_unet	flies17	210210_004232.centered_instance.n=428	385	43	unet	16	2	FALSE		centered_instance	1	thorax	160											2913872	7081348406	0	interpolation	2		flies17_td
supp_fig1a	sleap-data/datasets/wt_gold.13pt/models.tracking_split2/centroid.fast.210504_182918.centroid.n=1800	reference_unet	flies13	centroid.fast.210504_182918.centroid.n=1800	1600	200	unet	16	2	FALSE		centroid	0.5	thorax		1	1	2.98731e-05	3.45854e-05	0.970769	1	1	2.98731e-05	3.45854e-05	0.970769	324180	8109039622	200	interpolation	2		flies13_ctr
supp_fig1a	sleap-data/datasets/wt_gold.13pt/models.tracking_split2/td_acc.210504_180633.centered_instance.n=1800	reference_unet	flies13	td_acc.210504_180633.centered_instance.n=1800	1600	200	unet	16	1	FALSE		centered_instance	1	thorax	160	0.800141	0.88225	2.50714	14.5504	0.883231	0.820592	0.8755	2.64416	14.6494	0.877423	7846477	10896921608	200	interpolation	2		flies13_td_acc
supp_fig1b	sleap-data/datasets/wang_4mice_john/labels.full/models.random_split1/centroid.210507_132508.centroid.n=900	reference_unet	mice_of	centroid.210507_132508.centroid.n=900	800	100	unet	16	2	FALSE		centroid	0.5	tail_base		0.802512	0.839416	128.235	354.501	0.783784	0.802512	0.839416	128.235	354.501	0.783784	1953105	28828057606	100	interpolation	2		mice_of_ctr
supp_fig1b	sleap-data/experiments/best_model_replicates/mice_of_td.210509_231024.centered_instance.n=900	reference_unet	mice_of	mice_of_td.210509_231024.centered_instance.n=900	800	100	unet	32	4	FALSE		centered_instance	1	tail_base	352	0.767951	0.85516	6.30472	17.6026	0.711873	0.773674	0.83879	6.46473	17.0727	0.703041	2936394	11758417490	100	interpolation	2		mice_of_td
supp_fig1c	sleap-data/experiments/rf_expts/rf_expts.mice.bu.210509_012023.multi_instance.n=1326	rf_expts	mice_hc	rf_expts.mice.bu.210509_012023.multi_instance.n=1326	1178	148	unet	32	4	FALSE		multi_instance	1			0.513018	0.569595	16.1963	38.7405	0.562394	0.513018	0.569595	16.1963	38.7405	0.562394	2936828	124350848006	148	interpolation	2
supp_fig1d	sleap-data/experiments/rf_expts/rf_expts.bees.bu.210509_121522.multi_instance.n=723	rf_expts	bees	rf_expts.bees.bu.210509_121522.multi_instance.n=723	642	81	unet	128	4	FALSE		multi_instance	1			0.67748	0.700621	17.5959	41.974	0.512836	0.67748	0.700621	17.5959	41.974	0.512836	15437364	321846932746	81	interpolation	2
supp_fig1e	sleap-data/datasets/nyu-gerbils/cohort1_compressedTalmo_23vids_march_7_to_march_17/models.random_split1.day001/centroid.210504_225945.centroid.n=383	reference_unet	gerbils	centroid.210504_225945.centroid.n=383	340	43	unet	32	2	FALSE		centroid	0.5	spine3		0.607749	0.686275	277.003	388.191	0.709341	0.607749	0.686275	277.003	388.191	0.709341	751157	10994363528	42	interpolation	2		gerbils_ctr
supp_fig1e	sleap-data/datasets/nyu-gerbils/cohort1_compressedTalmo_23vids_march_7_to_march_17/models.random_split1.day001/td_id.210505_002058.multi_class_topdown.n=383	reference_unet	gerbils	td_id.210505_002058.multi_class_topdown.n=383	340	43	unet	64	4	FALSE		multi_class_topdown	1		448	0.439101	0.573203	13.8411	39.4982	0.545222	0.316282	0.458824	16.7602	79.8987	0.487821	7011937	20207592356	42	interpolation	2	0.96732	gerbils_td_id
supp_fig4a	sleap-data/experiments/rerun_old_expts/rf_expts.flies.td.210507_222124.centered_instance.n=1800	rf_expts	flies13	rf_expts.flies.td.210507_222124.centered_instance.n=1800	1600	200	unet	32	2	FALSE		centered_instance	1	thorax	160	0.812148	0.88775	3.00547	19.3053	0.883442	0.825135	0.87925	3.1849	20.2405	0.876558	1686069	1896428508	200	interpolation	2
supp_fig4a	sleap-data/experiments/pt_backbone_expts.flies/td.pretrained.210509_133540.centered_instance.n=1800	pretrained_encoders	flies13	td.pretrained.210509_133540.centered_instance.n=1800	1600	200	pretrained_encoder	32	2	FALSE	resnext101	centered_instance	1	thorax	160	0.613405	0.73575	8.12473	45.9555	0.806404	0.628232	0.72	8.01565	48.0937	0.795385	55395408	34199497870	200	interpolation	2
supp_fig4a	sleap-data/experiments/pt_backbone_expts.flies/td.pretrained.210509_104147.centered_instance.n=1800	pretrained_encoders	flies13	td.pretrained.210509_104147.centered_instance.n=1800	1600	200	pretrained_encoder	32	2	TRUE	resnext101	centered_instance	1	thorax	160	0.438767	0.616	49.5564	82.8947	0.728942	0.485828	0.62125	30.4261	72.2427	0.745269	55401686	34279881883	200	interpolation	2
supp_fig4a	sleap-data/experiments/pt_backbone_expts.flies/td.pretrained.210508_143738.centered_instance.n=1800	pretrained_encoders	flies13	td.pretrained.210508_143738.centered_instance.n=1800	1600	200	pretrained_encoder	32	2	FALSE	resnext101	centered_instance	1	thorax	160	0.603999	0.72875	8.43175	52.1682	0.803231	0.634409	0.7225	8.83902	50.3497	0.796769	55395408	34199497870	200	interpolation	2
supp_fig4a	sleap-data/experiments/pt_backbone_expts.flies/td.pretrained.210508_202141.centered_instance.n=1800	pretrained_encoders	flies13	td.pretrained.210508_202141.centered_instance.n=1800	1600	200	pretrained_encoder	32	2	TRUE	resnet152	centered_instance	1	thorax	160	0.425317	0.58775	33.5718	69.6144	0.734019	0.459013	0.588	22.785	64.6941	0.732077	71415254	37898024731	200	interpolation	2
supp_fig4a	sleap-data/experiments/pt_backbone_expts.flies/td.pretrained.210509_121034.centered_instance.n=1800	pretrained_encoders	flies13	td.pretrained.210509_121034.centered_instance.n=1800	1600	200	pretrained_encoder	32	2	TRUE	resnet152	centered_instance	1	thorax	160	0.46282	0.61625	38.3399	83.5816	0.747788	0.502248	0.6125	21.2248	75.6527	0.742865	71415254	37898024731	200	interpolation	2
supp_fig4a	sleap-data/experiments/pt_backbone_expts.flies/td.pretrained.210508_133029.centered_instance.n=1800	pretrained_encoders	flies13	td.pretrained.210508_133029.centered_instance.n=1800	1600	200	pretrained_encoder	32	2	FALSE	resnet152	centered_instance	1	thorax	160	0.637883	0.75825	6.06649	46.7493	0.816423	0.658752	0.74275	6.64731	46.2795	0.807769	71408976	37817640718	200	interpolation	2
supp_fig4a	sleap-data/experiments/pt_backbone_expts.flies/td.pretrained.210509_133729.centered_instance.n=1800	pretrained_encoders	flies13	td.pretrained.210509_133729.centered_instance.n=1800	1600	200	pretrained_encoder	32	2	FALSE	resnet152	centered_instance	1	thorax	160	0.626826	0.746	6.59394	46.4552	0.810308	0.648955	0.735	6.67848	47.3273	0.803846	71408976	37817640718	200	interpolation	2
supp_fig4a	sleap-data/experiments/pt_backbone_expts.flies/td.pretrained.210509_121530.centered_instance.n=1800	pretrained_encoders	flies13	td.pretrained.210509_121530.centered_instance.n=1800	1600	200	pretrained_encoder	32	2	TRUE	resnet101	centered_instance	1	thorax	160	0.376584	0.555	32.9362	78.4346	0.717096	0.434061	0.57775	21.3222	72.9902	0.726	55725526	34101304091	200	interpolation	2
supp_fig4a	sleap-data/experiments/pt_backbone_expts.flies/td.pretrained.210508_105732.centered_instance.n=1800	pretrained_encoders	flies13	td.pretrained.210508_105732.centered_instance.n=1800	1600	200	pretrained_encoder	32	2	TRUE	resnet101	centered_instance	1	thorax	160	0.321971	0.4775	56.5201	83.2246	0.677	0.35619	0.4795	53.9041	77.1464	0.675538	55725526	34101304091	200	interpolation	2
supp_fig4a	sleap-data/experiments/pt_backbone_expts.flies/td.pretrained.210509_133027.centered_instance.n=1800	pretrained_encoders	flies13	td.pretrained.210509_133027.centered_instance.n=1800	1600	200	pretrained_encoder	32	2	FALSE	resnet101	centered_instance	1	thorax	160	0.652864	0.767	6.19681	39.0536	0.822788	0.671955	0.756	5.89351	36.7513	0.813827	55719248	34020920078	200	interpolation	2
supp_fig4a	sleap-data/experiments/pt_backbone_expts.flies/td.pretrained.210508_191228.centered_instance.n=1800	pretrained_encoders	flies13	td.pretrained.210508_191228.centered_instance.n=1800	1600	200	pretrained_encoder	32	2	FALSE	resnet101	centered_instance	1	thorax	160	0.663888	0.77825	5.24995	37.4775	0.828615	0.682123	0.76525	5.65759	40.4614	0.818885	55719248	34020920078	200	interpolation	2
supp_fig4a	sleap-data/experiments/pt_backbone_expts.flies/td.pretrained.210509_130226.centered_instance.n=1800	pretrained_encoders	flies13	td.pretrained.210509_130226.centered_instance.n=1800	1600	200	pretrained_encoder	32	2	TRUE	resnet34	centered_instance	1	thorax	160	0.501017	0.644	21.3058	76.0218	0.7625	0.54543	0.64975	14.4144	68.1856	0.763231	27802070	26693351195	200	interpolation	2
supp_fig4a	sleap-data/experiments/pt_backbone_expts.flies/td.pretrained.210509_130429.centered_instance.n=1800	pretrained_encoders	flies13	td.pretrained.210509_130429.centered_instance.n=1800	1600	200	pretrained_encoder	32	2	FALSE	resnet34	centered_instance	1	thorax	160	0.670328	0.78	4.96259	29.8058	0.83	0.696406	0.775	5.64485	29.1898	0.823731	27795792	26612967182	200	interpolation	2
supp_fig4a	sleap-data/experiments/pt_backbone_expts.flies/td.pretrained.210508_153225.centered_instance.n=1800	pretrained_encoders	flies13	td.pretrained.210508_153225.centered_instance.n=1800	1600	200	pretrained_encoder	32	2	FALSE	resnet34	centered_instance	1	thorax	160	0.629654	0.74625	6.43239	40.2729	0.811865	0.659814	0.74325	6.01643	39.6166	0.807538	27795792	26612967182	200	interpolation	2
supp_fig4a	sleap-data/experiments/pt_backbone_expts.flies/td.pretrained.210509_094027.centered_instance.n=1800	pretrained_encoders	flies13	td.pretrained.210509_094027.centered_instance.n=1800	1600	200	pretrained_encoder	32	2	TRUE	seresnet34	centered_instance	1	thorax	160	0.13133	0.242	74.2246	86.9334	0.546096	0.107988	0.20225	74.3754	85.9652	0.529865	27963266	26695077575	200	interpolation	2
supp_fig4a	sleap-data/experiments/pt_backbone_expts.flies/td.pretrained.210508_183632.centered_instance.n=1800	pretrained_encoders	flies13	td.pretrained.210508_183632.centered_instance.n=1800	1600	200	pretrained_encoder	32	2	TRUE	seresnet34	centered_instance	1	thorax	160	0.425428	0.5925	17.9785	58.9175	0.735462	0.465572	0.58725	15.015	56.8849	0.727827	27963266	26695077575	200	interpolation	2
supp_fig4a	sleap-data/experiments/pt_backbone_expts.flies/td.pretrained.210509_103126.centered_instance.n=1800	pretrained_encoders	flies13	td.pretrained.210509_103126.centered_instance.n=1800	1600	200	pretrained_encoder	32	2	FALSE	seresnet34	centered_instance	1	thorax	160	0.684421	0.79025	4.96809	29.8697	0.833558	0.702584	0.78	4.79804	25.178	0.825885	27956988	26614693562	200	interpolation	2
supp_fig4a	sleap-data/experiments/pt_backbone_expts.flies/td.pretrained.210508_062130.centered_instance.n=1800	pretrained_encoders	flies13	td.pretrained.210508_062130.centered_instance.n=1800	1600	200	pretrained_encoder	32	2	FALSE	seresnet34	centered_instance	1	thorax	160	0.678281	0.7885	4.66348	30.1755	0.83325	0.707415	0.7855	4.72428	23.4036	0.829673	27956988	26614693562	200	interpolation	2
supp_fig4a	sleap-data/experiments/pt_backbone_expts.flies/td.pretrained.210508_212631.centered_instance.n=1800	pretrained_encoders	flies13	td.pretrained.210508_212631.centered_instance.n=1800	1600	200	pretrained_encoder	32	2	TRUE	seresnet18	centered_instance	1	thorax	160	0.700726	0.80875	4.27196	34.8868	0.842981	0.727182	0.8	4.42015	37.0262	0.836788	17775566	24805236243	200	interpolation	2
supp_fig4a	sleap-data/experiments/pt_backbone_expts.flies/td.pretrained.210508_172127.centered_instance.n=1800	pretrained_encoders	flies13	td.pretrained.210508_172127.centered_instance.n=1800	1600	200	pretrained_encoder	32	2	FALSE	seresnet18	centered_instance	1	thorax	160	0.700798	0.80575	4.53155	29.3021	0.842115	0.719192	0.79525	4.42452	23.79	0.833923	17769288	24724852230	200	interpolation	2
supp_fig4a	sleap-data/experiments/pt_backbone_expts.flies/td.pretrained.210509_085630.centered_instance.n=1800	pretrained_encoders	flies13	td.pretrained.210509_085630.centered_instance.n=1800	1600	200	pretrained_encoder	32	2	TRUE	seresnet18	centered_instance	1	thorax	160	0.555269	0.70225	11.2976	60.4176	0.787923	0.596677	0.70275	9.37785	59.3782	0.78725	17775566	24805236243	200	interpolation	2
supp_fig4a	sleap-data/experiments/pt_backbone_expts.flies/td.pretrained.210509_145225.centered_instance.n=1800	pretrained_encoders	flies13	td.pretrained.210509_145225.centered_instance.n=1800	1600	200	pretrained_encoder	32	2	FALSE	seresnet18	centered_instance	1	thorax	160	0.705375	0.80825	4.33478	22.371	0.842577	0.727193	0.80075	4.49944	22.8412	0.8365	17769288	24724852230	200	interpolation	2
supp_fig4a	sleap-data/experiments/pt_backbone_expts.flies/td.pretrained.210508_133729.centered_instance.n=1800	pretrained_encoders	flies13	td.pretrained.210508_133729.centered_instance.n=1800	1600	200	pretrained_encoder	32	2	FALSE	inceptionv3	centered_instance	1	thorax	160	0.130162	0.25675	68.9686	87.2298	0.529712	0.150072	0.25775	61.3706	85.3526	0.541923	33683949	28999843592	200	interpolation	2
supp_fig4a	sleap-data/experiments/pt_backbone_expts.flies/td.pretrained.210508_134727.centered_instance.n=1800	pretrained_encoders	flies13	td.pretrained.210508_134727.centered_instance.n=1800	1600	200	pretrained_encoder	32	2	TRUE	inceptionv3	centered_instance	1	thorax	160	0.667598	0.7865	4.29003	46.9278	0.833308	0.72428	0.8005	4.52905	46.1373	0.8385	33684525	29007216393	200	interpolation	2
supp_fig4a	sleap-data/experiments/pt_backbone_expts.flies/td.pretrained.210509_134129.centered_instance.n=1800	pretrained_encoders	flies13	td.pretrained.210509_134129.centered_instance.n=1800	1600	200	pretrained_encoder	32	2	TRUE	inceptionv3	centered_instance	1	thorax	160	0.695644	0.8075	4.2976	40.3281	0.842173	0.728084	0.802	4.3557	40.6041	0.840058	33684525	29007216393	200	interpolation	2
supp_fig4a	sleap-data/experiments/pt_backbone_expts.flies/td.pretrained.210508_214531.centered_instance.n=1800	pretrained_encoders	flies13	td.pretrained.210508_214531.centered_instance.n=1800	1600	200	pretrained_encoder	32	2	TRUE	densenet169	centered_instance	1	thorax	160	0.194669	0.3255	71.5469	86.7939	0.578769	0.186664	0.29	72.145	87.0256	0.56575	23123789	27800039497	200	interpolation	2
supp_fig4a	sleap-data/experiments/pt_backbone_expts.flies/td.pretrained.210509_105235.centered_instance.n=1800	pretrained_encoders	flies13	td.pretrained.210509_105235.centered_instance.n=1800	1600	200	pretrained_encoder	32	2	TRUE	densenet169	centered_instance	1	thorax	160	0.159154	0.2745	79.6301	105.373	0.55225	0.167072	0.27325	76.949	100.144	0.553827	23123789	27800039497	200	interpolation	2
supp_fig4a	sleap-data/experiments/pt_backbone_expts.flies/td.pretrained.210508_213334.centered_instance.n=1800	pretrained_encoders	flies13	td.pretrained.210508_213334.centered_instance.n=1800	1600	200	pretrained_encoder	32	2	FALSE	densenet169	centered_instance	1	thorax	160	0.691079	0.798	5.08997	29.1293	0.836846	0.71259	0.787	5.03001	28.0902	0.830769	23117517	27719757896	200	interpolation	2
supp_fig4a	sleap-data/experiments/pt_backbone_expts.flies/td.pretrained.210509_090531.centered_instance.n=1800	pretrained_encoders	flies13	td.pretrained.210509_090531.centered_instance.n=1800	1600	200	pretrained_encoder	32	2	FALSE	densenet169	centered_instance	1	thorax	160	0.712501	0.816	4.3424	22.4776	0.846173	0.730626	0.805	4.29134	22.9469	0.838654	23117517	27719757896	200	interpolation	2
supp_fig4a	sleap-data/experiments/pt_backbone_expts.flies/td.pretrained.210508_141225.centered_instance.n=1800	pretrained_encoders	flies13	td.pretrained.210508_141225.centered_instance.n=1800	1600	200	pretrained_encoder	32	2	FALSE	resnet50	centered_instance	1	thorax	160	0.70705	0.80675	4.72221	23.1058	0.840519	0.715395	0.79225	4.69269	26.4126	0.830692	36674896	30225819406	200	interpolation	2
supp_fig4a	sleap-data/experiments/pt_backbone_expts.flies/td.pretrained.210509_123427.centered_instance.n=1800	pretrained_encoders	flies13	td.pretrained.210509_123427.centered_instance.n=1800	1600	200	pretrained_encoder	32	2	FALSE	resnet50	centered_instance	1	thorax	160	0.726816	0.82325	4.13807	22.7078	0.848596	0.731569	0.80525	4.50185	22.147	0.838481	36674896	30225819406	200	interpolation	2
supp_fig4a	sleap-data/experiments/pt_backbone_expts.flies/td.pretrained.210508_064628.centered_instance.n=1800	pretrained_encoders	flies13	td.pretrained.210508_064628.centered_instance.n=1800	1600	200	pretrained_encoder	32	2	TRUE	resnet50	centered_instance	1	thorax	160	0.582657	0.7045	12.279	60.4251	0.794288	0.594868	0.6865	11.2017	60.325	0.783096	36681174	30306203419	200	interpolation	2
supp_fig4a	sleap-data/experiments/pt_backbone_expts.flies/td.pretrained.210509_130128.centered_instance.n=1800	pretrained_encoders	flies13	td.pretrained.210509_130128.centered_instance.n=1800	1600	200	pretrained_encoder	32	2	TRUE	resnet50	centered_instance	1	thorax	160	0.520789	0.68	24.8483	80.4249	0.779077	0.573739	0.6935	14.2676	66.8584	0.783327	36681174	30306203419	200	interpolation	2
supp_fig4a	sleap-data/experiments/pt_backbone_expts.flies/td.pretrained.210509_034124.centered_instance.n=1800	pretrained_encoders	flies13	td.pretrained.210509_034124.centered_instance.n=1800	1600	200	pretrained_encoder	32	2	FALSE	resnet18	centered_instance	1	thorax	160	0.680983	0.792	4.84085	30.9669	0.834827	0.702846	0.7835	4.93366	29.1522	0.827519	17680208	24723908110	200	interpolation	2
supp_fig4a	sleap-data/experiments/pt_backbone_expts.flies/td.pretrained.210508_183326.centered_instance.n=1800	pretrained_encoders	flies13	td.pretrained.210508_183326.centered_instance.n=1800	1600	200	pretrained_encoder	32	2	TRUE	resnet18	centered_instance	1	thorax	160	0.717141	0.81875	3.96637	28.3357	0.848635	0.741451	0.8135	4.08136	28.7575	0.843	17686486	24804292123	200	interpolation	2
supp_fig4a	sleap-data/experiments/pt_backbone_expts.flies/td.pretrained.210508_135426.centered_instance.n=1800	pretrained_encoders	flies13	td.pretrained.210508_135426.centered_instance.n=1800	1600	200	pretrained_encoder	32	2	FALSE	resnet18	centered_instance	1	thorax	160	0.676905	0.787	5.2214	31.8481	0.8325	0.703039	0.7765	5.17866	28.5418	0.825019	17680208	24723908110	200	interpolation	2
supp_fig4a	sleap-data/experiments/pt_backbone_expts.flies/td.pretrained.210509_080528.centered_instance.n=1800	pretrained_encoders	flies13	td.pretrained.210509_080528.centered_instance.n=1800	1600	200	pretrained_encoder	32	2	TRUE	resnet18	centered_instance	1	thorax	160	0.69966	0.80775	4.43588	39.2955	0.842596	0.70924	0.78825	4.69696	42.9642	0.832154	17686486	24804292123	200	interpolation	2
supp_fig4a	sleap-data/experiments/pt_backbone_expts.flies/td.pretrained.210508_191741.centered_instance.n=1800	pretrained_encoders	flies13	td.pretrained.210508_191741.centered_instance.n=1800	1600	200	pretrained_encoder	32	2	TRUE	densenet201	centered_instance	1	thorax	160	0.189941	0.335	70.3674	83.5544	0.602538	0.206196	0.33525	70.5348	83.6396	0.600962	29982541	28992277065	200	interpolation	2
supp_fig4a	sleap-data/experiments/pt_backbone_expts.flies/td.pretrained.210509_110832.centered_instance.n=1800	pretrained_encoders	flies13	td.pretrained.210509_110832.centered_instance.n=1800	1600	200	pretrained_encoder	32	2	FALSE	densenet201	centered_instance	1	thorax	160	0.715164	0.81775	4.56516	22.3207	0.847327	0.72369	0.80225	4.68415	22.1394	0.838192	29976269	28911995464	200	interpolation	2
supp_fig4a	sleap-data/experiments/pt_backbone_expts.flies/td.pretrained.210508_181931.centered_instance.n=1800	pretrained_encoders	flies13	td.pretrained.210508_181931.centered_instance.n=1800	1600	200	pretrained_encoder	32	2	FALSE	densenet201	centered_instance	1	thorax	160	0.727386	0.82575	4.65296	21.9192	0.852308	0.746326	0.817	4.5649	22.156	0.847096	29976269	28911995464	200	interpolation	2
supp_fig4a	sleap-data/experiments/pt_backbone_expts.flies/td.pretrained.210509_041934.centered_instance.n=1800	pretrained_encoders	flies13	td.pretrained.210509_041934.centered_instance.n=1800	1600	200	pretrained_encoder	32	2	TRUE	densenet201	centered_instance	1	thorax	160	0.417988	0.53425	69.5514	84.7461	0.709519	0.447685	0.53925	69.3007	84.154	0.711077	29982541	28992277065	200	interpolation	2
supp_fig4a	sleap-data/experiments/pt_backbone_expts.flies/td.pretrained.210509_092628.centered_instance.n=1800	pretrained_encoders	flies13	td.pretrained.210509_092628.centered_instance.n=1800	1600	200	pretrained_encoder	32	2	FALSE	densenet121	centered_instance	1	thorax	160	0.730234	0.82675	4.32104	21.363	0.853327	0.750129	0.82025	4.07816	21.0764	0.847115	15742669	26826445640	200	interpolation	2
supp_fig4a	sleap-data/experiments/pt_backbone_expts.flies/td.pretrained.210508_144759.centered_instance.n=1800	pretrained_encoders	flies13	td.pretrained.210508_144759.centered_instance.n=1800	1600	200	pretrained_encoder	32	2	FALSE	densenet121	centered_instance	1	thorax	160	0.700146	0.8055	4.89068	25.7101	0.842538	0.720686	0.79575	4.5763	26.5648	0.835519	15742669	26826445640	200	interpolation	2
supp_fig4a	sleap-data/experiments/pt_backbone_expts.flies/td.pretrained.210508_144802.centered_instance.n=1800	pretrained_encoders	flies13	td.pretrained.210508_144802.centered_instance.n=1800	1600	200	pretrained_encoder	32	2	TRUE	densenet121	centered_instance	1	thorax	160	0.663627	0.77975	5.02927	46.2887	0.828692	0.674289	0.7615	5.4948	47.8599	0.818404	15748941	26906727241	200	interpolation	2
supp_fig4a	sleap-data/experiments/pt_backbone_expts.flies/td.pretrained.210509_143530.centered_instance.n=1800	pretrained_encoders	flies13	td.pretrained.210509_143530.centered_instance.n=1800	1600	200	pretrained_encoder	32	2	TRUE	densenet121	centered_instance	1	thorax	160	0.723491	0.82525	3.84451	22.8662	0.851558	0.736987	0.808	3.98293	28.1073	0.840558	15748941	26906727241	200	interpolation	2
supp_fig4a	sleap-data/experiments/pt_backbone_expts.flies/td.pretrained.210509_141930.centered_instance.n=1800	pretrained_encoders	flies13	td.pretrained.210509_141930.centered_instance.n=1800	1600	200	pretrained_encoder	32	2	FALSE	inceptionresnetv2	centered_instance	1	thorax	160	0.737379	0.833	4.23952	23.4237	0.855077	0.757137	0.8275	4.28226	22.7845	0.850154	65849261	34149533128	200	interpolation	2
supp_fig4a	sleap-data/experiments/pt_backbone_expts.flies/td.pretrained.210508_132736.centered_instance.n=1800	pretrained_encoders	flies13	td.pretrained.210508_132736.centered_instance.n=1800	1600	200	pretrained_encoder	32	2	TRUE	inceptionresnetv2	centered_instance	1	thorax	160	0.579742	0.7155	12.5629	64.9042	0.793981	0.597459	0.7025	10.8011	64.8376	0.786558	65849837	34156905929	200	interpolation	2
supp_fig4a	sleap-data/experiments/pt_backbone_expts.flies/td.pretrained.210508_092932.centered_instance.n=1800	pretrained_encoders	flies13	td.pretrained.210508_092932.centered_instance.n=1800	1600	200	pretrained_encoder	32	2	FALSE	inceptionresnetv2	centered_instance	1	thorax	160	0.716284	0.81625	4.69573	22.8335	0.847	0.731323	0.805	4.62511	22.406	0.839212	65849261	34149533128	200	interpolation	2
supp_fig4a	sleap-data/experiments/pt_backbone_expts.flies/td.pretrained.210509_040933.centered_instance.n=1800	pretrained_encoders	flies13	td.pretrained.210509_040933.centered_instance.n=1800	1600	200	pretrained_encoder	32	2	TRUE	resnext50	centered_instance	1	thorax	160	0.750424	0.843	3.45337	22.6671	0.859115	0.771313	0.8335	3.49047	22.9135	0.853212	36183254	30455135387	200	interpolation	2
supp_fig4a	sleap-data/experiments/pt_backbone_expts.flies/td.pretrained.210508_194233.centered_instance.n=1800	pretrained_encoders	flies13	td.pretrained.210508_194233.centered_instance.n=1800	1600	200	pretrained_encoder	32	2	TRUE	resnext50	centered_instance	1	thorax	160	0.667469	0.782	4.10135	41.9741	0.830115	0.691831	0.775	4.4479	43.0537	0.824192	36183254	30455135387	200	interpolation	2
supp_fig4a	sleap-data/experiments/pt_backbone_expts.flies/td.pretrained.210508_152930.centered_instance.n=1800	pretrained_encoders	flies13	td.pretrained.210508_152930.centered_instance.n=1800	1600	200	pretrained_encoder	32	2	FALSE	resnext50	centered_instance	1	thorax	160	0.645493	0.76025	6.35767	43.6008	0.816673	0.663473	0.74525	5.69405	39.8884	0.810442	36176976	30374751374	200	interpolation	2
supp_fig4a	sleap-data/experiments/pt_backbone_expts.flies/td.pretrained.210509_112932.centered_instance.n=1800	pretrained_encoders	flies13	td.pretrained.210509_112932.centered_instance.n=1800	1600	200	pretrained_encoder	32	2	FALSE	resnext50	centered_instance	1	thorax	160	0.670723	0.77925	5.31299	31.0785	0.827538	0.696341	0.777	5.07046	34.5203	0.822288	36176976	30374751374	200	interpolation	2
supp_fig4a	sleap-data/experiments/pt_backbone_expts.flies/td.pretrained.210508_211029.centered_instance.n=1800	pretrained_encoders	flies13	td.pretrained.210508_211029.centered_instance.n=1800	1600	200	pretrained_encoder	32	2	TRUE	mobilenet	centered_instance	1	thorax	160	0.761262	0.85375	3.62066	21.7658	0.865827	0.781384	0.844	3.58815	21.6966	0.858423	11940301	24582765961	200	interpolation	2
supp_fig4a	sleap-data/experiments/pt_backbone_expts.flies/td.pretrained.210509_064826.centered_instance.n=1800	pretrained_encoders	flies13	td.pretrained.210509_064826.centered_instance.n=1800	1600	200	pretrained_encoder	32	2	FALSE	mobilenet	centered_instance	1	thorax	160	0.506888	0.64525	17.9471	61.1857	0.76275	0.52356	0.63075	19.9753	67.009	0.753481	11939725	24575393160	200	interpolation	2
supp_fig4a	sleap-data/experiments/pt_backbone_expts.flies/td.pretrained.210508_134226.centered_instance.n=1800	pretrained_encoders	flies13	td.pretrained.210508_134226.centered_instance.n=1800	1600	200	pretrained_encoder	32	2	FALSE	mobilenet	centered_instance	1	thorax	160	0.556638	0.6915	12.0722	56.0172	0.785596	0.575385	0.6785	13.5904	53.4138	0.775577	11939725	24575393160	200	interpolation	2
supp_fig4a	sleap-data/experiments/pt_backbone_expts.flies/td.pretrained.210509_023629.centered_instance.n=1800	pretrained_encoders	flies13	td.pretrained.210509_023629.centered_instance.n=1800	1600	200	pretrained_encoder	32	2	TRUE	mobilenet	centered_instance	1	thorax	160	0.771965	0.86025	3.41221	20.6091	0.867923	0.784687	0.8475	3.59133	22.3201	0.860788	11940301	24582765961	200	interpolation	2
supp_fig4a	sleap-data/experiments/pt_backbone_expts.flies/td.pretrained.210509_062228.centered_instance.n=1800	pretrained_encoders	flies13	td.pretrained.210509_062228.centered_instance.n=1800	1600	200	pretrained_encoder	32	2	TRUE	mobilenetv2	centered_instance	1	thorax	160	0.754243	0.84925	3.48817	23.6018	0.863481	0.781692	0.84325	3.60137	22.4006	0.856981	11669837	25402060233	200	interpolation	2
supp_fig4a	sleap-data/experiments/pt_backbone_expts.flies/td.pretrained.210508_203730.centered_instance.n=1800	pretrained_encoders	flies13	td.pretrained.210508_203730.centered_instance.n=1800	1600	200	pretrained_encoder	32	2	FALSE	mobilenetv2	centered_instance	1	thorax	160	0.500666	0.642	21.2464	62.0644	0.760788	0.516427	0.6235	21.0854	61.8531	0.749096	11669261	25394687432	200	interpolation	2
supp_fig4a	sleap-data/experiments/pt_backbone_expts.flies/td.pretrained.210508_111027.centered_instance.n=1800	pretrained_encoders	flies13	td.pretrained.210508_111027.centered_instance.n=1800	1600	200	pretrained_encoder	32	2	TRUE	mobilenetv2	centered_instance	1	thorax	160	0.77093	0.8615	3.39867	21.8219	0.868865	0.784914	0.84775	3.58597	21.9943	0.859327	11669837	25402060233	200	interpolation	2
supp_fig4a	sleap-data/experiments/pt_backbone_expts.flies/td.pretrained.210509_134728.centered_instance.n=1800	pretrained_encoders	flies13	td.pretrained.210509_134728.centered_instance.n=1800	1600	200	pretrained_encoder	32	2	FALSE	mobilenetv2	centered_instance	1	thorax	160	0.501525	0.63825	17.9035	60.714	0.757846	0.518502	0.62425	16.05	59.109	0.749365	11669261	25394687432	200	interpolation	2
supp_fig4a	sleap-data/experiments/pt_backbone_expts.flies/td.pretrained.210509_011526.centered_instance.n=1800	pretrained_encoders	flies13	td.pretrained.210509_011526.centered_instance.n=1800	1600	200	pretrained_encoder	32	2	FALSE	seresnet50	centered_instance	1	thorax	160	0.736324	0.833	4.0665	21.4366	0.855115	0.752436	0.825	4.18796	22.6971	0.849712	39220989	30001332792	200	interpolation	2
supp_fig4a	sleap-data/experiments/pt_backbone_expts.flies/td.pretrained.210509_082826.centered_instance.n=1800	pretrained_encoders	flies13	td.pretrained.210509_082826.centered_instance.n=1800	1600	200	pretrained_encoder	32	2	FALSE	seresnet50	centered_instance	1	thorax	160	0.712651	0.815	4.51416	22.4583	0.846788	0.73495	0.81	4.17796	21.624	0.840385	39220989	30001332792	200	interpolation	2
supp_fig4a	sleap-data/experiments/pt_backbone_expts.flies/td.pretrained.210508_214930.centered_instance.n=1800	pretrained_encoders	flies13	td.pretrained.210508_214930.centered_instance.n=1800	1600	200	pretrained_encoder	32	2	TRUE	seresnet50	centered_instance	1	thorax	160	0.78981	0.8725	3.26098	15.7365	0.875154	0.797913	0.859	3.29623	15.6102	0.867865	39227261	30081614393	200	interpolation	2
supp_fig4a	sleap-data/experiments/pt_backbone_expts.flies/td.pretrained.210509_142327.centered_instance.n=1800	pretrained_encoders	flies13	td.pretrained.210509_142327.centered_instance.n=1800	1600	200	pretrained_encoder	32	2	TRUE	efficientnetb0	centered_instance	1	thorax	160	0.79595	0.87525	3.2082	20.3111	0.876442	0.804131	0.86475	3.39241	19.9266	0.8685	13793193	25627747265	200	interpolation	2
supp_fig4a	sleap-data/experiments/pt_backbone_expts.flies/td.pretrained.210508_182627.centered_instance.n=1800	pretrained_encoders	flies13	td.pretrained.210508_182627.centered_instance.n=1800	1600	200	pretrained_encoder	32	2	TRUE	efficientnetb0	centered_instance	1	thorax	160	0.793838	0.875	3.25028	19.7209	0.876154	0.800844	0.8585	3.35044	20.1431	0.866788	13793193	25627747265	200	interpolation	2
supp_fig4a	sleap-data/experiments/pt_backbone_expts.flies/td.pretrained.210508_171726.centered_instance.n=1800	pretrained_encoders	flies13	td.pretrained.210508_171726.centered_instance.n=1800	1600	200	pretrained_encoder	32	2	FALSE	efficientnetb0	centered_instance	1	thorax	160	0.581377	0.71375	12.6444	53.164	0.795269	0.600653	0.7025	13.3495	53.2857	0.786615	13792617	25620374464	200	interpolation	2
supp_fig4a	sleap-data/experiments/pt_backbone_expts.flies/td.pretrained.210509_144926.centered_instance.n=1800	pretrained_encoders	flies13	td.pretrained.210509_144926.centered_instance.n=1800	1600	200	pretrained_encoder	32	2	FALSE	efficientnetb0	centered_instance	1	thorax	160	0.596659	0.723	11.4729	50.2683	0.800538	0.623392	0.7205	10.4613	52.6393	0.795942	13792617	25620374464	200	interpolation	2
supp_fig4a	sleap-data/experiments/pt_backbone_expts.flies/td.pretrained.210509_151827.centered_instance.n=1800	pretrained_encoders	flies13	td.pretrained.210509_151827.centered_instance.n=1800	1600	200	pretrained_encoder	32	2	FALSE	efficientnetb2	centered_instance	1	thorax	160	0.550044	0.6875	13.2445	54.7059	0.782673	0.587047	0.6865	12.8852	54.6214	0.779365	18027711	26075397292	200	interpolation	2
supp_fig4a	sleap-data/experiments/pt_backbone_expts.flies/td.pretrained.210508_151128.centered_instance.n=1800	pretrained_encoders	flies13	td.pretrained.210508_151128.centered_instance.n=1800	1600	200	pretrained_encoder	32	2	TRUE	efficientnetb2	centered_instance	1	thorax	160	0.743227	0.84075	3.80103	39.5995	0.856442	0.763165	0.8315	3.78548	26.2705	0.8515	18028287	26082770093	200	interpolation	2
supp_fig4a	sleap-data/experiments/pt_backbone_expts.flies/td.pretrained.210509_150228.centered_instance.n=1800	pretrained_encoders	flies13	td.pretrained.210509_150228.centered_instance.n=1800	1600	200	pretrained_encoder	32	2	TRUE	efficientnetb2	centered_instance	1	thorax	160	0.795767	0.877	3.06564	18.7482	0.876481	0.806597	0.8625	3.24607	18.1664	0.867962	18028287	26082770093	200	interpolation	2
supp_fig4a	sleap-data/experiments/pt_backbone_expts.flies/td.pretrained.210508_161427.centered_instance.n=1800	pretrained_encoders	flies13	td.pretrained.210508_161427.centered_instance.n=1800	1600	200	pretrained_encoder	32	2	FALSE	efficientnetb2	centered_instance	1	thorax	160	0.497836	0.63225	19.8695	59.3516	0.756212	0.517744	0.62275	18.6211	59.8975	0.748788	18027711	26075397292	200	interpolation	2
supp_fig4a	sleap-data/experiments/pt_backbone_expts.flies/td.pretrained.210508_162930.centered_instance.n=1800	pretrained_encoders	flies13	td.pretrained.210508_162930.centered_instance.n=1800	1600	200	pretrained_encoder	32	2	TRUE	efficientnetb1	centered_instance	1	thorax	160	0.791545	0.8735	3.29144	19.9864	0.875231	0.802797	0.86075	3.30143	20.1435	0.868	16318861	25821098137	200	interpolation	2
supp_fig4a	sleap-data/experiments/pt_backbone_expts.flies/td.pretrained.210509_043928.centered_instance.n=1800	pretrained_encoders	flies13	td.pretrained.210509_043928.centered_instance.n=1800	1600	200	pretrained_encoder	32	2	TRUE	efficientnetb1	centered_instance	1	thorax	160	0.800606	0.87975	3.11325	20.1998	0.877712	0.806817	0.8645	3.22676	20.2152	0.869558	16318861	25821098137	200	interpolation	2
supp_fig4a	sleap-data/experiments/pt_backbone_expts.flies/td.pretrained.210508_044812.centered_instance.n=1800	pretrained_encoders	flies13	td.pretrained.210508_044812.centered_instance.n=1800	1600	200	pretrained_encoder	32	2	FALSE	senet154	centered_instance	1	thorax	160	0.696544	0.79875	4.87739	27.4975	0.837538	0.707971	0.78675	5.15586	30.5911	0.828692	126568957	49171421368	200	interpolation	2
supp_fig4a	sleap-data/experiments/pt_backbone_expts.flies/td.pretrained.210508_154226.centered_instance.n=1800	pretrained_encoders	flies13	td.pretrained.210508_154226.centered_instance.n=1800	1600	200	pretrained_encoder	32	2	TRUE	senet154	centered_instance	1	thorax	160	0.801575	0.8805	3.09523	18.6587	0.879462	0.807274	0.867	3.13247	17.2639	0.8715	126570109	49186166969	200	interpolation	2
supp_fig4a	sleap-data/experiments/pt_backbone_expts.flies/td.pretrained.210509_045029.centered_instance.n=1800	pretrained_encoders	flies13	td.pretrained.210509_045029.centered_instance.n=1800	1600	200	pretrained_encoder	32	2	FALSE	efficientnetb3	centered_instance	1	thorax	160	0.553892	0.68675	13.3681	57.095	0.78075	0.580971	0.679	13.585	54.3416	0.77675	21779813	28262676576	200	interpolation	2
supp_fig4a	sleap-data/experiments/pt_backbone_expts.flies/td.pretrained.210509_075429.centered_instance.n=1800	pretrained_encoders	flies13	td.pretrained.210509_075429.centered_instance.n=1800	1600	200	pretrained_encoder	32	2	TRUE	efficientnetb3	centered_instance	1	thorax	160	0.79362	0.875	3.0994	19.0675	0.876038	0.804857	0.86275	3.16124	18.7586	0.867096	21780533	28271892577	200	interpolation	2
supp_fig4a	sleap-data/experiments/pt_backbone_expts.flies/td.pretrained.210508_140031.centered_instance.n=1800	pretrained_encoders	flies13	td.pretrained.210508_140031.centered_instance.n=1800	1600	200	pretrained_encoder	32	2	TRUE	efficientnetb3	centered_instance	1	thorax	160	0.797165	0.87775	3.07325	18.6594	0.877712	0.811217	0.86725	3.21563	18.8554	0.868577	21780533	28271892577	200	interpolation	2
supp_fig4a	sleap-data/experiments/pt_backbone_expts.flies/td.pretrained.210509_153539.centered_instance.n=1800	pretrained_encoders	flies13	td.pretrained.210509_153539.centered_instance.n=1800	1600	200	pretrained_encoder	32	2	TRUE	efficientnetb5	centered_instance	1	thorax	160	0.798958	0.8805	3.02703	16.3615	0.879442	0.816176	0.87	3.13905	14.3435	0.870942	41574909	30595141161	200	interpolation	2
supp_fig4a	sleap-data/experiments/pt_backbone_expts.flies/td.pretrained.210509_155630.centered_instance.n=1800	pretrained_encoders	flies13	td.pretrained.210509_155630.centered_instance.n=1800	1600	200	pretrained_encoder	32	2	FALSE	efficientnetb5	centered_instance	1	thorax	160	0.431844	0.5725	25.5647	70.7265	0.725404	0.463358	0.56875	24.3302	62.4199	0.721635	41574045	30584081960	200	interpolation	2
supp_fig4a	sleap-data/experiments/pt_backbone_expts.flies/td.pretrained.210509_060729.centered_instance.n=1800	pretrained_encoders	flies13	td.pretrained.210509_060729.centered_instance.n=1800	1600	200	pretrained_encoder	32	2	FALSE	efficientnetb5	centered_instance	1	thorax	160	0.485784	0.6315	20.9497	66.5179	0.755923	0.512824	0.6185	22.135	61.1237	0.746577	41574045	30584081960	200	interpolation	2
supp_fig4a	sleap-data/experiments/pt_backbone_expts.flies/td.pretrained.210509_054833.centered_instance.n=1800	pretrained_encoders	flies13	td.pretrained.210509_054833.centered_instance.n=1800	1600	200	pretrained_encoder	32	2	TRUE	efficientnetb5	centered_instance	1	thorax	160	0.799412	0.87925	3.11224	19.2329	0.877423	0.811262	0.867	3.30831	19.8071	0.869288	41574909	30595141161	200	interpolation	2
supp_fig4a	sleap-data/experiments/pt_backbone_expts.flies/td.pretrained.210508_220935.centered_instance.n=1800	pretrained_encoders	flies13	td.pretrained.210508_220935.centered_instance.n=1800	1600	200	pretrained_encoder	32	2	FALSE	efficientnetb4	centered_instance	1	thorax	160	0.349058	0.48725	44.0837	72.2845	0.68125	0.368145	0.472	44.2159	71.2506	0.672558	29702149	29094793328	200	interpolation	2
supp_fig4a	sleap-data/experiments/pt_backbone_expts.flies/td.pretrained.210509_105530.centered_instance.n=1800	pretrained_encoders	flies13	td.pretrained.210509_105530.centered_instance.n=1800	1600	200	pretrained_encoder	32	2	TRUE	efficientnetb4	centered_instance	1	thorax	160	0.792154	0.87525	3.27768	19.7803	0.878038	0.802764	0.86125	3.25751	19.0564	0.867596	29703013	29105852529	200	interpolation	2
supp_fig4a	sleap-data/experiments/pt_backbone_expts.flies/td.pretrained.210509_050031.centered_instance.n=1800	pretrained_encoders	flies13	td.pretrained.210509_050031.centered_instance.n=1800	1600	200	pretrained_encoder	32	2	TRUE	efficientnetb4	centered_instance	1	thorax	160	0.801569	0.88225	3.06797	14.6765	0.881327	0.819041	0.872	3.16224	14.7927	0.873481	29703013	29105852529	200	interpolation	2
supp_fig4a	sleap-data/experiments/pt_backbone_expts.flies/td.pretrained.210509_025824.centered_instance.n=1800	pretrained_encoders	flies13	td.pretrained.210509_025824.centered_instance.n=1800	1600	200	pretrained_encoder	32	2	FALSE	vgg19	centered_instance	1	thorax	160	0.804054	0.88275	3.09988	21.0743	0.881327	0.81991	0.87525	3.1507	20.7844	0.873942	33309901	47159602440	200	interpolation	2
supp_fig4a	sleap-data/experiments/pt_backbone_expts.flies/td.pretrained.210508_163230.centered_instance.n=1800	pretrained_encoders	flies13	td.pretrained.210508_163230.centered_instance.n=1800	1600	200	pretrained_encoder	32	2	TRUE	vgg19	centered_instance	1	thorax	160	0.803301	0.8795	3.2752	17.1269	0.879423	0.815195	0.87025	3.37226	17.5799	0.873288	33311053	47218584841	200	interpolation	2
supp_fig4a	sleap-data/experiments/pt_backbone_expts.flies/td.pretrained.210508_175325.centered_instance.n=1800	pretrained_encoders	flies13	td.pretrained.210508_175325.centered_instance.n=1800	1600	200	pretrained_encoder	32	2	FALSE	vgg19	centered_instance	1	thorax	160	0.783669	0.871	3.18561	21.6361	0.874712	0.800059	0.858	3.40764	22.8574	0.866442	33309901	47159602440	200	interpolation	2
supp_fig4a	sleap-data/experiments/pt_backbone_expts.flies/td.pretrained.210509_025126.centered_instance.n=1800	pretrained_encoders	flies13	td.pretrained.210509_025126.centered_instance.n=1800	1600	200	pretrained_encoder	32	2	TRUE	vgg19	centered_instance	1	thorax	160	0.787665	0.87075	3.58397	19.9209	0.873462	0.810921	0.86575	3.47421	19.0361	0.868904	33311053	47218584841	200	interpolation	2
supp_fig4a	sleap-data/experiments/pt_backbone_expts.flies/td.pretrained.210509_105746.centered_instance.n=1800	pretrained_encoders	flies13	td.pretrained.210509_105746.centered_instance.n=1800	1600	200	pretrained_encoder	32	2	TRUE	seresnext101	centered_instance	1	thorax	160	0.804209	0.8815	3.1732	13.517	0.881231	0.820081	0.8745	3.20041	13.7676	0.874692	60179389	34298362745	200	interpolation	2
supp_fig4a	sleap-data/experiments/pt_backbone_expts.flies/td.pretrained.210509_073842.centered_instance.n=1800	pretrained_encoders	flies13	td.pretrained.210509_073842.centered_instance.n=1800	1600	200	pretrained_encoder	32	2	FALSE	seresnext101	centered_instance	1	thorax	160	0.684069	0.793	5.17361	35.7966	0.834538	0.700958	0.7815	5.04737	36.4271	0.825942	60173117	34218081144	200	interpolation	2
supp_fig4a	sleap-data/experiments/pt_backbone_expts.flies/td.pretrained.210508_212151.centered_instance.n=1800	pretrained_encoders	flies13	td.pretrained.210508_212151.centered_instance.n=1800	1600	200	pretrained_encoder	32	2	TRUE	seresnext101	centered_instance	1	thorax	160	0.790092	0.87325	3.05922	16.7592	0.875308	0.809751	0.86875	3.17451	14.4921	0.869712	60179389	34298362745	200	interpolation	2
supp_fig4a	sleap-data/experiments/pt_backbone_expts.flies/td.pretrained.210509_022042.centered_instance.n=1800	pretrained_encoders	flies13	td.pretrained.210509_022042.centered_instance.n=1800	1600	200	pretrained_encoder	32	2	FALSE	seresnext101	centered_instance	1	thorax	160	0.685264	0.791	4.78006	33.9785	0.833827	0.697206	0.77825	5.0924	34.2351	0.825231	60173117	34218081144	200	interpolation	2
supp_fig4a	sleap-data/experiments/pt_backbone_expts.flies/td.pretrained.210508_152431.centered_instance.n=1800	pretrained_encoders	flies13	td.pretrained.210508_152431.centered_instance.n=1800	1600	200	pretrained_encoder	32	2	FALSE	seresnext50	centered_instance	1	thorax	160	0.726271	0.8255	4.2524	21.7899	0.851096	0.745168	0.81425	4.33043	22.2928	0.843019	38707965	30385378104	200	interpolation	2
supp_fig4a	sleap-data/experiments/pt_backbone_expts.flies/td.pretrained.210508_175535.centered_instance.n=1800	pretrained_encoders	flies13	td.pretrained.210508_175535.centered_instance.n=1800	1600	200	pretrained_encoder	32	2	TRUE	seresnext50	centered_instance	1	thorax	160	0.804873	0.88325	2.91657	13.6289	0.880231	0.821079	0.87575	3.10659	14.5273	0.873654	38714237	30465659705	200	interpolation	2
supp_fig4a	sleap-data/experiments/pt_backbone_expts.flies/td.pretrained.210509_100332.centered_instance.n=1800	pretrained_encoders	flies13	td.pretrained.210509_100332.centered_instance.n=1800	1600	200	pretrained_encoder	32	2	TRUE	seresnext50	centered_instance	1	thorax	160	0.786316	0.87025	3.17302	17.7613	0.874288	0.809706	0.8635	3.23212	16.3504	0.868827	38714237	30465659705	200	interpolation	2
supp_fig4a	sleap-data/experiments/pt_backbone_expts.flies/td.pretrained.210509_091832.centered_instance.n=1800	pretrained_encoders	flies13	td.pretrained.210509_091832.centered_instance.n=1800	1600	200	pretrained_encoder	32	2	FALSE	seresnext50	centered_instance	1	thorax	160	0.732642	0.83025	4.16689	23.324	0.853327	0.74988	0.821	4.14536	23.3045	0.846404	38707965	30385378104	200	interpolation	2
supp_fig4a	sleap-data/experiments/pt_backbone_expts.flies/td.pretrained.210509_102431.centered_instance.n=1800	pretrained_encoders	flies13	td.pretrained.210509_102431.centered_instance.n=1800	1600	200	pretrained_encoder	32	2	FALSE	seresnet152	centered_instance	1	thorax	160	0.678835	0.7895	5.11084	35.8596	0.832673	0.698189	0.77825	5.10608	28.2454	0.825308	78053117	37609097784	200	interpolation	2
supp_fig4a	sleap-data/experiments/pt_backbone_expts.flies/td.pretrained.210508_154438.centered_instance.n=1800	pretrained_encoders	flies13	td.pretrained.210508_154438.centered_instance.n=1800	1600	200	pretrained_encoder	32	2	TRUE	seresnet152	centered_instance	1	thorax	160	0.81294	0.887	2.94522	12.9777	0.881	0.822966	0.87775	3.12889	13.915	0.874692	78059389	37689379385	200	interpolation	2
supp_fig4a	sleap-data/experiments/pt_backbone_expts.flies/td.pretrained.210509_150136.centered_instance.n=1800	pretrained_encoders	flies13	td.pretrained.210509_150136.centered_instance.n=1800	1600	200	pretrained_encoder	32	2	TRUE	seresnet152	centered_instance	1	thorax	160	0.810122	0.886	3.0551	13.8977	0.882327	0.820955	0.87425	3.27228	14.322	0.873577	78059389	37689379385	200	interpolation	2
supp_fig4a	sleap-data/experiments/pt_backbone_expts.flies/td.pretrained.210508_133933.centered_instance.n=1800	pretrained_encoders	flies13	td.pretrained.210508_133933.centered_instance.n=1800	1600	200	pretrained_encoder	32	2	FALSE	seresnet152	centered_instance	1	thorax	160	0.702201	0.8065	4.79787	24.5507	0.841327	0.717425	0.79375	4.85569	30.6681	0.833404	78053117	37609097784	200	interpolation	2
supp_fig4a	sleap-data/experiments/pt_backbone_expts.flies/td.pretrained.210509_013631.centered_instance.n=1800	pretrained_encoders	flies13	td.pretrained.210509_013631.centered_instance.n=1800	1600	200	pretrained_encoder	32	2	FALSE	efficientnetb6	centered_instance	1	thorax	160	0.462775	0.6095	27.0673	70.3218	0.743154	0.505543	0.606	22.4379	64.6559	0.73925	55163301	33309711088	200	interpolation	2
supp_fig4a	sleap-data/experiments/pt_backbone_expts.flies/td.pretrained.210508_214134.centered_instance.n=1800	pretrained_encoders	flies13	td.pretrained.210508_214134.centered_instance.n=1800	1600	200	pretrained_encoder	32	2	TRUE	efficientnetb6	centered_instance	1	thorax	160	0.806029	0.88375	2.95398	14.2824	0.880827	0.81991	0.874	3.11165	14.5575	0.872981	55164309	33322613489	200	interpolation	2
supp_fig4a	sleap-data/experiments/pt_backbone_expts.flies/td.pretrained.210509_160336.centered_instance.n=1800	pretrained_encoders	flies13	td.pretrained.210509_160336.centered_instance.n=1800	1600	200	pretrained_encoder	32	2	TRUE	efficientnetb6	centered_instance	1	thorax	160	0.812213	0.887	3.14121	16.067	0.882865	0.82355	0.87675	3.15624	18.6264	0.874654	55164309	33322613489	200	interpolation	2
supp_fig4a	sleap-data/experiments/pt_backbone_expts.flies/td.pretrained.210509_065234.centered_instance.n=1800	pretrained_encoders	flies13	td.pretrained.210509_065234.centered_instance.n=1800	1600	200	pretrained_encoder	32	2	TRUE	seresnet101	centered_instance	1	thorax	160	0.807174	0.88425	2.91979	16.1318	0.881288	0.819226	0.873	3.13219	16.3809	0.875019	60518333	33884671609	200	interpolation	2
supp_fig4a	sleap-data/experiments/pt_backbone_expts.flies/td.pretrained.210509_084428.centered_instance.n=1800	pretrained_encoders	flies13	td.pretrained.210509_084428.centered_instance.n=1800	1600	200	pretrained_encoder	32	2	FALSE	seresnet101	centered_instance	1	thorax	160	0.678607	0.78675	4.84072	30.0093	0.831712	0.707751	0.784	4.6582	29.2267	0.82875	60512061	33804390008	200	interpolation	2
supp_fig4a	sleap-data/experiments/pt_backbone_expts.flies/td.pretrained.210508_160134.centered_instance.n=1800	pretrained_encoders	flies13	td.pretrained.210508_160134.centered_instance.n=1800	1600	200	pretrained_encoder	32	2	TRUE	seresnet101	centered_instance	1	thorax	160	0.805425	0.884	3.06532	16.2955	0.8805	0.828108	0.87775	3.21463	14.2223	0.875865	60518333	33884671609	200	interpolation	2
supp_fig4a	sleap-data/experiments/pt_backbone_expts.flies/td.pretrained.210508_154831.centered_instance.n=1800	pretrained_encoders	flies13	td.pretrained.210508_154831.centered_instance.n=1800	1600	200	pretrained_encoder	32	2	FALSE	seresnet101	centered_instance	1	thorax	160	0.732395	0.83	4.21529	21.7585	0.853519	0.749268	0.818	4.20546	22.5241	0.8455	60512061	33804390008	200	interpolation	2
supp_fig4a	sleap-data/experiments/pt_backbone_expts.flies/td.pretrained.210508_215433.centered_instance.n=1800	pretrained_encoders	flies13	td.pretrained.210508_215433.centered_instance.n=1800	1600	200	pretrained_encoder	32	2	FALSE	efficientnetb7	centered_instance	1	thorax	160	0.441541	0.59325	24.7592	68.9363	0.734788	0.448472	0.5605	29.3804	66.267	0.717019	79443485	35805682824	200	interpolation	2
supp_fig4a	sleap-data/experiments/pt_backbone_expts.flies/td.pretrained.210508_214745.centered_instance.n=1800	pretrained_encoders	flies13	td.pretrained.210508_214745.centered_instance.n=1800	1600	200	pretrained_encoder	32	2	TRUE	efficientnetb7	centered_instance	1	thorax	160	0.814844	0.891	2.95913	16.0663	0.884096	0.828626	0.8805	3.0329	14.7083	0.876923	79444637	35820428425	200	interpolation	2
supp_fig4a	sleap-data/experiments/pt_backbone_expts.flies/td.pretrained.210509_161232.centered_instance.n=1800	pretrained_encoders	flies13	td.pretrained.210509_161232.centered_instance.n=1800	1600	200	pretrained_encoder	32	2	FALSE	efficientnetb7	centered_instance	1	thorax	160	0.294341	0.427	54.9217	72.9343	0.654096	0.320602	0.423	55.5687	74.5485	0.651538	79443485	35805682824	200	interpolation	2
supp_fig4a	sleap-data/experiments/pt_backbone_expts.flies/td.pretrained.210509_161136.centered_instance.n=1800	pretrained_encoders	flies13	td.pretrained.210509_161136.centered_instance.n=1800	1600	200	pretrained_encoder	32	2	TRUE	efficientnetb7	centered_instance	1	thorax	160	0.797901	0.87825	3.05329	16.9546	0.8785	0.822207	0.87525	3.0632	13.9177	0.874269	79444637	35820428425	200	interpolation	2
supp_fig4a	sleap-data/experiments/pt_backbone_expts.flies/td.pretrained.210509_024824.centered_instance.n=1800	pretrained_encoders	flies13	td.pretrained.210509_024824.centered_instance.n=1800	1600	200	pretrained_encoder	32	2	FALSE	vgg16	centered_instance	1	thorax	160	0.799881	0.882	3.27399	20.3141	0.880635	0.815929	0.8695	3.21162	20.3145	0.872346	28000205	42912204040	200	interpolation	2
supp_fig4a	sleap-data/experiments/pt_backbone_expts.flies/td.pretrained.210508_150624.centered_instance.n=1800	pretrained_encoders	flies13	td.pretrained.210508_150624.centered_instance.n=1800	1600	200	pretrained_encoder	32	2	FALSE	vgg16	centered_instance	1	thorax	160	0.792656	0.87525	3.33942	21.2521	0.876154	0.802735	0.86225	3.43989	21.539	0.86925	28000205	42912204040	200	interpolation	2
supp_fig4a	sleap-data/experiments/pt_backbone_expts.flies/td.pretrained.210509_024124.centered_instance.n=1800	pretrained_encoders	flies13	td.pretrained.210509_024124.centered_instance.n=1800	1600	200	pretrained_encoder	32	2	TRUE	vgg16	centered_instance	1	thorax	160	0.811868	0.88475	3.13929	17.7644	0.881058	0.820478	0.87375	3.27878	16.2008	0.874462	28001357	42971186441	200	interpolation	2
supp_fig4a	sleap-data/experiments/pt_backbone_expts.flies/td.pretrained.210508_102425.centered_instance.n=1800	pretrained_encoders	flies13	td.pretrained.210508_102425.centered_instance.n=1800	1600	200	pretrained_encoder	32	2	TRUE	vgg16	centered_instance	1	thorax	160	0.821214	0.89175	3.018	15.7764	0.885538	0.833058	0.88275	3.14479	14.4443	0.878519	28001357	42971186441	200	interpolation	2
supp_fig4a	sleap-data/experiments/dlcresnet_expts/dlcresnet_expts.flies.td.210509_170624.centered_instance.n=1800	pretrained_encoders	flies13	dlcresnet_expts.flies.td.210509_170624.centered_instance.n=1800	1600	200	resnet	32	4	FALSE		centered_instance	1	thorax	160	0.729329	0.81425	5.12823	18.7707	0.845577	0.74853	0.80575	4.94746	18.4793	0.839212	33490701	10193930182	200	interpolation	2
supp_fig4a	sleap-data/experiments/rerun_old_expts/resnet.td.flies.rerun_old.210507_133225.centered_instance.n=1800	pretrained_encoders	flies13	resnet.td.flies.rerun_old.210507_133225.centered_instance.n=1800	1600	200	resnet	16	2	FALSE		centered_instance	1	thorax	160	0.753589	0.847	3.77847	19.7818	0.86375	0.769441	0.8355	3.69112	18.1829	0.856404	32310797	30136366982	200	interpolation	2
supp_fig4a	sleap-data/experiments/rerun_old_expts/resnet.td.flies.rerun_old.210507_153842.centered_instance.n=1800	pretrained_encoders	flies13	resnet.td.flies.rerun_old.210507_153842.centered_instance.n=1800	1600	200	resnet	32	2	FALSE		centered_instance	1	thorax	160	0.794523	0.8755	3.19899	15.5747	0.877731	0.808183	0.86525	3.43808	16.8497	0.87	34672909	25335269256	200	interpolation	2
supp_fig4a	sleap-data/experiments/rerun_old_expts/resnet.td.flies.rerun_old.210507_153843.centered_instance.n=1800	pretrained_encoders	flies13	resnet.td.flies.rerun_old.210507_153843.centered_instance.n=1800	1600	200	resnet	16	2	TRUE		centered_instance	1	thorax	160	0.812972	0.8875	2.93782	15.4687	0.884135	0.830031	0.8825	3.07469	15.5009	0.877692	32317069	30216802182	200	interpolation	2
supp_fig4a	sleap-data/experiments/rerun_old_expts/resnet.td.flies.rerun_old.210507_153847.centered_instance.n=1800	pretrained_encoders	flies13	resnet.td.flies.rerun_old.210507_153847.centered_instance.n=1800	1600	200	resnet	32	2	TRUE		centered_instance	1	thorax	160	0.820574	0.89425	2.98175	14.3348	0.886308	0.833852	0.8835	3.09639	13.2197	0.878173	34679181	25415704456	200	interpolation	2
supp_fig4a	sleap-data/experiments/dlcresnet_expts/dlcresnet_expts.flies.td.210509_164525.centered_instance.n=1800	pretrained_encoders	flies13	dlcresnet_expts.flies.td.210509_164525.centered_instance.n=1800	1600	200	resnet	16	4	FALSE		centered_instance	1	thorax	160	0.707006	0.79975	5.49214	21.9609	0.837385	0.728047	0.79075	5.31789	21.002	0.832904	31128589	14995027908	200	interpolation	2
supp_fig4a	sleap-data/experiments/dlcresnet_expts/dlcresnet_expts.flies.td.210509_170526.centered_instance.n=1800	pretrained_encoders	flies13	dlcresnet_expts.flies.td.210509_170526.centered_instance.n=1800	1600	200	resnet	16	4	TRUE		centered_instance	1	thorax	160	0.780024	0.85775	4.02592	15.7528	0.864615	0.795698	0.8485	4.03363	14.9418	0.858096	31134861	15075463108	200	interpolation	2
supp_fig4a	sleap-data/experiments/dlcresnet_expts/dlcresnet_expts.flies.td.210509_171925.centered_instance.n=1800	pretrained_encoders	flies13	dlcresnet_expts.flies.td.210509_171925.centered_instance.n=1800	1600	200	resnet	32	4	TRUE		centered_instance	1	thorax	160	0.778157	0.8585	3.86279	14.4498	0.866981	0.79644	0.8525	3.85887	13.8013	0.862	33496973	10274365382	200	interpolation	2
supp_fig4b	sleap-data/experiments/pt_backbone_expts.flies/td.pretrained.210508_064628.centered_instance.n=1800	pretrained_encoders	flies13	td.pretrained.210508_064628.centered_instance.n=1800	1600	200	pretrained_encoder	32	2	TRUE	resnet50	centered_instance	1	thorax	160	0.582657	0.7045	12.279	60.4251	0.794288	0.594868	0.6865	11.2017	60.325	0.783096	36681174	30306203419	200	interpolation	2
supp_fig4b	sleap-data/experiments/pt_backbone_expts.flies/td.pretrained.210508_102425.centered_instance.n=1800	pretrained_encoders	flies13	td.pretrained.210508_102425.centered_instance.n=1800	1600	200	pretrained_encoder	32	2	TRUE	vgg16	centered_instance	1	thorax	160	0.821214	0.89175	3.018	15.7764	0.885538	0.833058	0.88275	3.14479	14.4443	0.878519	28001357	42971186441	200	interpolation	2
supp_fig4b	sleap-data/experiments/pt_backbone_expts.flies/td.pretrained.210508_105732.centered_instance.n=1800	pretrained_encoders	flies13	td.pretrained.210508_105732.centered_instance.n=1800	1600	200	pretrained_encoder	32	2	TRUE	resnet101	centered_instance	1	thorax	160	0.321971	0.4775	56.5201	83.2246	0.677	0.35619	0.4795	53.9041	77.1464	0.675538	55725526	34101304091	200	interpolation	2
supp_fig4b	sleap-data/experiments/pt_backbone_expts.flies/td.pretrained.210508_111027.centered_instance.n=1800	pretrained_encoders	flies13	td.pretrained.210508_111027.centered_instance.n=1800	1600	200	pretrained_encoder	32	2	TRUE	mobilenetv2	centered_instance	1	thorax	160	0.77093	0.8615	3.39867	21.8219	0.868865	0.784914	0.84775	3.58597	21.9943	0.859327	11669837	25402060233	200	interpolation	2
supp_fig4b	sleap-data/experiments/pt_backbone_expts.flies/td.pretrained.210508_132736.centered_instance.n=1800	pretrained_encoders	flies13	td.pretrained.210508_132736.centered_instance.n=1800	1600	200	pretrained_encoder	32	2	TRUE	inceptionresnetv2	centered_instance	1	thorax	160	0.579742	0.7155	12.5629	64.9042	0.793981	0.597459	0.7025	10.8011	64.8376	0.786558	65849837	34156905929	200	interpolation	2
supp_fig4b	sleap-data/experiments/pt_backbone_expts.flies/td.pretrained.210508_134727.centered_instance.n=1800	pretrained_encoders	flies13	td.pretrained.210508_134727.centered_instance.n=1800	1600	200	pretrained_encoder	32	2	TRUE	inceptionv3	centered_instance	1	thorax	160	0.667598	0.7865	4.29003	46.9278	0.833308	0.72428	0.8005	4.52905	46.1373	0.8385	33684525	29007216393	200	interpolation	2
supp_fig4b	sleap-data/experiments/pt_backbone_expts.flies/td.pretrained.210508_140031.centered_instance.n=1800	pretrained_encoders	flies13	td.pretrained.210508_140031.centered_instance.n=1800	1600	200	pretrained_encoder	32	2	TRUE	efficientnetb3	centered_instance	1	thorax	160	0.797165	0.87775	3.07325	18.6594	0.877712	0.811217	0.86725	3.21563	18.8554	0.868577	21780533	28271892577	200	interpolation	2
supp_fig4b	sleap-data/experiments/pt_backbone_expts.flies/td.pretrained.210508_144802.centered_instance.n=1800	pretrained_encoders	flies13	td.pretrained.210508_144802.centered_instance.n=1800	1600	200	pretrained_encoder	32	2	TRUE	densenet121	centered_instance	1	thorax	160	0.663627	0.77975	5.02927	46.2887	0.828692	0.674289	0.7615	5.4948	47.8599	0.818404	15748941	26906727241	200	interpolation	2
supp_fig4b	sleap-data/experiments/pt_backbone_expts.flies/td.pretrained.210508_151128.centered_instance.n=1800	pretrained_encoders	flies13	td.pretrained.210508_151128.centered_instance.n=1800	1600	200	pretrained_encoder	32	2	TRUE	efficientnetb2	centered_instance	1	thorax	160	0.743227	0.84075	3.80103	39.5995	0.856442	0.763165	0.8315	3.78548	26.2705	0.8515	18028287	26082770093	200	interpolation	2
supp_fig4b	sleap-data/experiments/pt_backbone_expts.flies/td.pretrained.210508_154226.centered_instance.n=1800	pretrained_encoders	flies13	td.pretrained.210508_154226.centered_instance.n=1800	1600	200	pretrained_encoder	32	2	TRUE	senet154	centered_instance	1	thorax	160	0.801575	0.8805	3.09523	18.6587	0.879462	0.807274	0.867	3.13247	17.2639	0.8715	126570109	49186166969	200	interpolation	2
supp_fig4b	sleap-data/experiments/pt_backbone_expts.flies/td.pretrained.210508_154438.centered_instance.n=1800	pretrained_encoders	flies13	td.pretrained.210508_154438.centered_instance.n=1800	1600	200	pretrained_encoder	32	2	TRUE	seresnet152	centered_instance	1	thorax	160	0.81294	0.887	2.94522	12.9777	0.881	0.822966	0.87775	3.12889	13.915	0.874692	78059389	37689379385	200	interpolation	2
supp_fig4b	sleap-data/experiments/pt_backbone_expts.flies/td.pretrained.210508_160134.centered_instance.n=1800	pretrained_encoders	flies13	td.pretrained.210508_160134.centered_instance.n=1800	1600	200	pretrained_encoder	32	2	TRUE	seresnet101	centered_instance	1	thorax	160	0.805425	0.884	3.06532	16.2955	0.8805	0.828108	0.87775	3.21463	14.2223	0.875865	60518333	33884671609	200	interpolation	2
supp_fig4b	sleap-data/experiments/pt_backbone_expts.flies/td.pretrained.210508_162930.centered_instance.n=1800	pretrained_encoders	flies13	td.pretrained.210508_162930.centered_instance.n=1800	1600	200	pretrained_encoder	32	2	TRUE	efficientnetb1	centered_instance	1	thorax	160	0.791545	0.8735	3.29144	19.9864	0.875231	0.802797	0.86075	3.30143	20.1435	0.868	16318861	25821098137	200	interpolation	2
supp_fig4b	sleap-data/experiments/pt_backbone_expts.flies/td.pretrained.210508_163230.centered_instance.n=1800	pretrained_encoders	flies13	td.pretrained.210508_163230.centered_instance.n=1800	1600	200	pretrained_encoder	32	2	TRUE	vgg19	centered_instance	1	thorax	160	0.803301	0.8795	3.2752	17.1269	0.879423	0.815195	0.87025	3.37226	17.5799	0.873288	33311053	47218584841	200	interpolation	2
supp_fig4b	sleap-data/experiments/pt_backbone_expts.flies/td.pretrained.210508_175535.centered_instance.n=1800	pretrained_encoders	flies13	td.pretrained.210508_175535.centered_instance.n=1800	1600	200	pretrained_encoder	32	2	TRUE	seresnext50	centered_instance	1	thorax	160	0.804873	0.88325	2.91657	13.6289	0.880231	0.821079	0.87575	3.10659	14.5273	0.873654	38714237	30465659705	200	interpolation	2
supp_fig4b	sleap-data/experiments/pt_backbone_expts.flies/td.pretrained.210508_182627.centered_instance.n=1800	pretrained_encoders	flies13	td.pretrained.210508_182627.centered_instance.n=1800	1600	200	pretrained_encoder	32	2	TRUE	efficientnetb0	centered_instance	1	thorax	160	0.793838	0.875	3.25028	19.7209	0.876154	0.800844	0.8585	3.35044	20.1431	0.866788	13793193	25627747265	200	interpolation	2
supp_fig4b	sleap-data/experiments/pt_backbone_expts.flies/td.pretrained.210508_183326.centered_instance.n=1800	pretrained_encoders	flies13	td.pretrained.210508_183326.centered_instance.n=1800	1600	200	pretrained_encoder	32	2	TRUE	resnet18	centered_instance	1	thorax	160	0.717141	0.81875	3.96637	28.3357	0.848635	0.741451	0.8135	4.08136	28.7575	0.843	17686486	24804292123	200	interpolation	2
supp_fig4b	sleap-data/experiments/pt_backbone_expts.flies/td.pretrained.210508_183632.centered_instance.n=1800	pretrained_encoders	flies13	td.pretrained.210508_183632.centered_instance.n=1800	1600	200	pretrained_encoder	32	2	TRUE	seresnet34	centered_instance	1	thorax	160	0.425428	0.5925	17.9785	58.9175	0.735462	0.465572	0.58725	15.015	56.8849	0.727827	27963266	26695077575	200	interpolation	2
supp_fig4b	sleap-data/experiments/pt_backbone_expts.flies/td.pretrained.210508_191741.centered_instance.n=1800	pretrained_encoders	flies13	td.pretrained.210508_191741.centered_instance.n=1800	1600	200	pretrained_encoder	32	2	TRUE	densenet201	centered_instance	1	thorax	160	0.189941	0.335	70.3674	83.5544	0.602538	0.206196	0.33525	70.5348	83.6396	0.600962	29982541	28992277065	200	interpolation	2
supp_fig4b	sleap-data/experiments/pt_backbone_expts.flies/td.pretrained.210508_194233.centered_instance.n=1800	pretrained_encoders	flies13	td.pretrained.210508_194233.centered_instance.n=1800	1600	200	pretrained_encoder	32	2	TRUE	resnext50	centered_instance	1	thorax	160	0.667469	0.782	4.10135	41.9741	0.830115	0.691831	0.775	4.4479	43.0537	0.824192	36183254	30455135387	200	interpolation	2
supp_fig4b	sleap-data/experiments/pt_backbone_expts.flies/td.pretrained.210508_202141.centered_instance.n=1800	pretrained_encoders	flies13	td.pretrained.210508_202141.centered_instance.n=1800	1600	200	pretrained_encoder	32	2	TRUE	resnet152	centered_instance	1	thorax	160	0.425317	0.58775	33.5718	69.6144	0.734019	0.459013	0.588	22.785	64.6941	0.732077	71415254	37898024731	200	interpolation	2
supp_fig4b	sleap-data/experiments/pt_backbone_expts.flies/td.pretrained.210508_211029.centered_instance.n=1800	pretrained_encoders	flies13	td.pretrained.210508_211029.centered_instance.n=1800	1600	200	pretrained_encoder	32	2	TRUE	mobilenet	centered_instance	1	thorax	160	0.761262	0.85375	3.62066	21.7658	0.865827	0.781384	0.844	3.58815	21.6966	0.858423	11940301	24582765961	200	interpolation	2
supp_fig4b	sleap-data/experiments/pt_backbone_expts.flies/td.pretrained.210508_212151.centered_instance.n=1800	pretrained_encoders	flies13	td.pretrained.210508_212151.centered_instance.n=1800	1600	200	pretrained_encoder	32	2	TRUE	seresnext101	centered_instance	1	thorax	160	0.790092	0.87325	3.05922	16.7592	0.875308	0.809751	0.86875	3.17451	14.4921	0.869712	60179389	34298362745	200	interpolation	2
supp_fig4b	sleap-data/experiments/pt_backbone_expts.flies/td.pretrained.210508_212631.centered_instance.n=1800	pretrained_encoders	flies13	td.pretrained.210508_212631.centered_instance.n=1800	1600	200	pretrained_encoder	32	2	TRUE	seresnet18	centered_instance	1	thorax	160	0.700726	0.80875	4.27196	34.8868	0.842981	0.727182	0.8	4.42015	37.0262	0.836788	17775566	24805236243	200	interpolation	2
supp_fig4b	sleap-data/experiments/pt_backbone_expts.flies/td.pretrained.210508_214134.centered_instance.n=1800	pretrained_encoders	flies13	td.pretrained.210508_214134.centered_instance.n=1800	1600	200	pretrained_encoder	32	2	TRUE	efficientnetb6	centered_instance	1	thorax	160	0.806029	0.88375	2.95398	14.2824	0.880827	0.81991	0.874	3.11165	14.5575	0.872981	55164309	33322613489	200	interpolation	2
supp_fig4b	sleap-data/experiments/pt_backbone_expts.flies/td.pretrained.210508_214531.centered_instance.n=1800	pretrained_encoders	flies13	td.pretrained.210508_214531.centered_instance.n=1800	1600	200	pretrained_encoder	32	2	TRUE	densenet169	centered_instance	1	thorax	160	0.194669	0.3255	71.5469	86.7939	0.578769	0.186664	0.29	72.145	87.0256	0.56575	23123789	27800039497	200	interpolation	2
supp_fig4b	sleap-data/experiments/pt_backbone_expts.flies/td.pretrained.210508_214745.centered_instance.n=1800	pretrained_encoders	flies13	td.pretrained.210508_214745.centered_instance.n=1800	1600	200	pretrained_encoder	32	2	TRUE	efficientnetb7	centered_instance	1	thorax	160	0.814844	0.891	2.95913	16.0663	0.884096	0.828626	0.8805	3.0329	14.7083	0.876923	79444637	35820428425	200	interpolation	2
supp_fig4b	sleap-data/experiments/pt_backbone_expts.flies/td.pretrained.210508_214930.centered_instance.n=1800	pretrained_encoders	flies13	td.pretrained.210508_214930.centered_instance.n=1800	1600	200	pretrained_encoder	32	2	TRUE	seresnet50	centered_instance	1	thorax	160	0.78981	0.8725	3.26098	15.7365	0.875154	0.797913	0.859	3.29623	15.6102	0.867865	39227261	30081614393	200	interpolation	2
supp_fig4b	sleap-data/experiments/pt_backbone_expts.flies/td.pretrained.210509_023629.centered_instance.n=1800	pretrained_encoders	flies13	td.pretrained.210509_023629.centered_instance.n=1800	1600	200	pretrained_encoder	32	2	TRUE	mobilenet	centered_instance	1	thorax	160	0.771965	0.86025	3.41221	20.6091	0.867923	0.784687	0.8475	3.59133	22.3201	0.860788	11940301	24582765961	200	interpolation	2
supp_fig4b	sleap-data/experiments/pt_backbone_expts.flies/td.pretrained.210509_024124.centered_instance.n=1800	pretrained_encoders	flies13	td.pretrained.210509_024124.centered_instance.n=1800	1600	200	pretrained_encoder	32	2	TRUE	vgg16	centered_instance	1	thorax	160	0.811868	0.88475	3.13929	17.7644	0.881058	0.820478	0.87375	3.27878	16.2008	0.874462	28001357	42971186441	200	interpolation	2
supp_fig4b	sleap-data/experiments/pt_backbone_expts.flies/td.pretrained.210509_025126.centered_instance.n=1800	pretrained_encoders	flies13	td.pretrained.210509_025126.centered_instance.n=1800	1600	200	pretrained_encoder	32	2	TRUE	vgg19	centered_instance	1	thorax	160	0.787665	0.87075	3.58397	19.9209	0.873462	0.810921	0.86575	3.47421	19.0361	0.868904	33311053	47218584841	200	interpolation	2
supp_fig4b	sleap-data/experiments/pt_backbone_expts.flies/td.pretrained.210509_040933.centered_instance.n=1800	pretrained_encoders	flies13	td.pretrained.210509_040933.centered_instance.n=1800	1600	200	pretrained_encoder	32	2	TRUE	resnext50	centered_instance	1	thorax	160	0.750424	0.843	3.45337	22.6671	0.859115	0.771313	0.8335	3.49047	22.9135	0.853212	36183254	30455135387	200	interpolation	2
supp_fig4b	sleap-data/experiments/pt_backbone_expts.flies/td.pretrained.210509_041934.centered_instance.n=1800	pretrained_encoders	flies13	td.pretrained.210509_041934.centered_instance.n=1800	1600	200	pretrained_encoder	32	2	TRUE	densenet201	centered_instance	1	thorax	160	0.417988	0.53425	69.5514	84.7461	0.709519	0.447685	0.53925	69.3007	84.154	0.711077	29982541	28992277065	200	interpolation	2
supp_fig4b	sleap-data/experiments/pt_backbone_expts.flies/td.pretrained.210509_043928.centered_instance.n=1800	pretrained_encoders	flies13	td.pretrained.210509_043928.centered_instance.n=1800	1600	200	pretrained_encoder	32	2	TRUE	efficientnetb1	centered_instance	1	thorax	160	0.800606	0.87975	3.11325	20.1998	0.877712	0.806817	0.8645	3.22676	20.2152	0.869558	16318861	25821098137	200	interpolation	2
supp_fig4b	sleap-data/experiments/pt_backbone_expts.flies/td.pretrained.210509_050031.centered_instance.n=1800	pretrained_encoders	flies13	td.pretrained.210509_050031.centered_instance.n=1800	1600	200	pretrained_encoder	32	2	TRUE	efficientnetb4	centered_instance	1	thorax	160	0.801569	0.88225	3.06797	14.6765	0.881327	0.819041	0.872	3.16224	14.7927	0.873481	29703013	29105852529	200	interpolation	2
supp_fig4b	sleap-data/experiments/pt_backbone_expts.flies/td.pretrained.210509_054833.centered_instance.n=1800	pretrained_encoders	flies13	td.pretrained.210509_054833.centered_instance.n=1800	1600	200	pretrained_encoder	32	2	TRUE	efficientnetb5	centered_instance	1	thorax	160	0.799412	0.87925	3.11224	19.2329	0.877423	0.811262	0.867	3.30831	19.8071	0.869288	41574909	30595141161	200	interpolation	2
supp_fig4b	sleap-data/experiments/pt_backbone_expts.flies/td.pretrained.210509_062228.centered_instance.n=1800	pretrained_encoders	flies13	td.pretrained.210509_062228.centered_instance.n=1800	1600	200	pretrained_encoder	32	2	TRUE	mobilenetv2	centered_instance	1	thorax	160	0.754243	0.84925	3.48817	23.6018	0.863481	0.781692	0.84325	3.60137	22.4006	0.856981	11669837	25402060233	200	interpolation	2
supp_fig4b	sleap-data/experiments/pt_backbone_expts.flies/td.pretrained.210509_065234.centered_instance.n=1800	pretrained_encoders	flies13	td.pretrained.210509_065234.centered_instance.n=1800	1600	200	pretrained_encoder	32	2	TRUE	seresnet101	centered_instance	1	thorax	160	0.807174	0.88425	2.91979	16.1318	0.881288	0.819226	0.873	3.13219	16.3809	0.875019	60518333	33884671609	200	interpolation	2
supp_fig4b	sleap-data/experiments/pt_backbone_expts.flies/td.pretrained.210509_075429.centered_instance.n=1800	pretrained_encoders	flies13	td.pretrained.210509_075429.centered_instance.n=1800	1600	200	pretrained_encoder	32	2	TRUE	efficientnetb3	centered_instance	1	thorax	160	0.79362	0.875	3.0994	19.0675	0.876038	0.804857	0.86275	3.16124	18.7586	0.867096	21780533	28271892577	200	interpolation	2
supp_fig4b	sleap-data/experiments/pt_backbone_expts.flies/td.pretrained.210509_080528.centered_instance.n=1800	pretrained_encoders	flies13	td.pretrained.210509_080528.centered_instance.n=1800	1600	200	pretrained_encoder	32	2	TRUE	resnet18	centered_instance	1	thorax	160	0.69966	0.80775	4.43588	39.2955	0.842596	0.70924	0.78825	4.69696	42.9642	0.832154	17686486	24804292123	200	interpolation	2
supp_fig4b	sleap-data/experiments/pt_backbone_expts.flies/td.pretrained.210509_085630.centered_instance.n=1800	pretrained_encoders	flies13	td.pretrained.210509_085630.centered_instance.n=1800	1600	200	pretrained_encoder	32	2	TRUE	seresnet18	centered_instance	1	thorax	160	0.555269	0.70225	11.2976	60.4176	0.787923	0.596677	0.70275	9.37785	59.3782	0.78725	17775566	24805236243	200	interpolation	2
supp_fig4b	sleap-data/experiments/pt_backbone_expts.flies/td.pretrained.210509_094027.centered_instance.n=1800	pretrained_encoders	flies13	td.pretrained.210509_094027.centered_instance.n=1800	1600	200	pretrained_encoder	32	2	TRUE	seresnet34	centered_instance	1	thorax	160	0.13133	0.242	74.2246	86.9334	0.546096	0.107988	0.20225	74.3754	85.9652	0.529865	27963266	26695077575	200	interpolation	2
supp_fig4b	sleap-data/experiments/pt_backbone_expts.flies/td.pretrained.210509_100332.centered_instance.n=1800	pretrained_encoders	flies13	td.pretrained.210509_100332.centered_instance.n=1800	1600	200	pretrained_encoder	32	2	TRUE	seresnext50	centered_instance	1	thorax	160	0.786316	0.87025	3.17302	17.7613	0.874288	0.809706	0.8635	3.23212	16.3504	0.868827	38714237	30465659705	200	interpolation	2
supp_fig4b	sleap-data/experiments/pt_backbone_expts.flies/td.pretrained.210509_104147.centered_instance.n=1800	pretrained_encoders	flies13	td.pretrained.210509_104147.centered_instance.n=1800	1600	200	pretrained_encoder	32	2	TRUE	resnext101	centered_instance	1	thorax	160	0.438767	0.616	49.5564	82.8947	0.728942	0.485828	0.62125	30.4261	72.2427	0.745269	55401686	34279881883	200	interpolation	2
supp_fig4b	sleap-data/experiments/pt_backbone_expts.flies/td.pretrained.210509_105235.centered_instance.n=1800	pretrained_encoders	flies13	td.pretrained.210509_105235.centered_instance.n=1800	1600	200	pretrained_encoder	32	2	TRUE	densenet169	centered_instance	1	thorax	160	0.159154	0.2745	79.6301	105.373	0.55225	0.167072	0.27325	76.949	100.144	0.553827	23123789	27800039497	200	interpolation	2
supp_fig4b	sleap-data/experiments/pt_backbone_expts.flies/td.pretrained.210509_105530.centered_instance.n=1800	pretrained_encoders	flies13	td.pretrained.210509_105530.centered_instance.n=1800	1600	200	pretrained_encoder	32	2	TRUE	efficientnetb4	centered_instance	1	thorax	160	0.792154	0.87525	3.27768	19.7803	0.878038	0.802764	0.86125	3.25751	19.0564	0.867596	29703013	29105852529	200	interpolation	2
supp_fig4b	sleap-data/experiments/pt_backbone_expts.flies/td.pretrained.210509_105746.centered_instance.n=1800	pretrained_encoders	flies13	td.pretrained.210509_105746.centered_instance.n=1800	1600	200	pretrained_encoder	32	2	TRUE	seresnext101	centered_instance	1	thorax	160	0.804209	0.8815	3.1732	13.517	0.881231	0.820081	0.8745	3.20041	13.7676	0.874692	60179389	34298362745	200	interpolation	2
supp_fig4b	sleap-data/experiments/pt_backbone_expts.flies/td.pretrained.210509_121034.centered_instance.n=1800	pretrained_encoders	flies13	td.pretrained.210509_121034.centered_instance.n=1800	1600	200	pretrained_encoder	32	2	TRUE	resnet152	centered_instance	1	thorax	160	0.46282	0.61625	38.3399	83.5816	0.747788	0.502248	0.6125	21.2248	75.6527	0.742865	71415254	37898024731	200	interpolation	2
supp_fig4b	sleap-data/experiments/pt_backbone_expts.flies/td.pretrained.210509_121530.centered_instance.n=1800	pretrained_encoders	flies13	td.pretrained.210509_121530.centered_instance.n=1800	1600	200	pretrained_encoder	32	2	TRUE	resnet101	centered_instance	1	thorax	160	0.376584	0.555	32.9362	78.4346	0.717096	0.434061	0.57775	21.3222	72.9902	0.726	55725526	34101304091	200	interpolation	2
supp_fig4b	sleap-data/experiments/pt_backbone_expts.flies/td.pretrained.210509_130128.centered_instance.n=1800	pretrained_encoders	flies13	td.pretrained.210509_130128.centered_instance.n=1800	1600	200	pretrained_encoder	32	2	TRUE	resnet50	centered_instance	1	thorax	160	0.520789	0.68	24.8483	80.4249	0.779077	0.573739	0.6935	14.2676	66.8584	0.783327	36681174	30306203419	200	interpolation	2
supp_fig4b	sleap-data/experiments/pt_backbone_expts.flies/td.pretrained.210509_130226.centered_instance.n=1800	pretrained_encoders	flies13	td.pretrained.210509_130226.centered_instance.n=1800	1600	200	pretrained_encoder	32	2	TRUE	resnet34	centered_instance	1	thorax	160	0.501017	0.644	21.3058	76.0218	0.7625	0.54543	0.64975	14.4144	68.1856	0.763231	27802070	26693351195	200	interpolation	2
supp_fig4b	sleap-data/experiments/pt_backbone_expts.flies/td.pretrained.210509_134129.centered_instance.n=1800	pretrained_encoders	flies13	td.pretrained.210509_134129.centered_instance.n=1800	1600	200	pretrained_encoder	32	2	TRUE	inceptionv3	centered_instance	1	thorax	160	0.695644	0.8075	4.2976	40.3281	0.842173	0.728084	0.802	4.3557	40.6041	0.840058	33684525	29007216393	200	interpolation	2
supp_fig4b	sleap-data/experiments/pt_backbone_expts.flies/td.pretrained.210509_141836.centered_instance.n=1800	pretrained_encoders	flies13	td.pretrained.210509_141836.centered_instance.n=1800	1600	200	pretrained_encoder	32	2	TRUE	inceptionresnetv2	centered_instance	1	thorax	160	0.00162773	0.01125	56.0102	104.694	0.381173	0.000408647	0.005	52.822	114.824	0.365154	65849837	34156905929	200	interpolation	2
supp_fig4b	sleap-data/experiments/pt_backbone_expts.flies/td.pretrained.210509_142327.centered_instance.n=1800	pretrained_encoders	flies13	td.pretrained.210509_142327.centered_instance.n=1800	1600	200	pretrained_encoder	32	2	TRUE	efficientnetb0	centered_instance	1	thorax	160	0.79595	0.87525	3.2082	20.3111	0.876442	0.804131	0.86475	3.39241	19.9266	0.8685	13793193	25627747265	200	interpolation	2
supp_fig4b	sleap-data/experiments/pt_backbone_expts.flies/td.pretrained.210509_143530.centered_instance.n=1800	pretrained_encoders	flies13	td.pretrained.210509_143530.centered_instance.n=1800	1600	200	pretrained_encoder	32	2	TRUE	densenet121	centered_instance	1	thorax	160	0.723491	0.82525	3.84451	22.8662	0.851558	0.736987	0.808	3.98293	28.1073	0.840558	15748941	26906727241	200	interpolation	2
supp_fig4b	sleap-data/experiments/pt_backbone_expts.flies/td.pretrained.210509_150136.centered_instance.n=1800	pretrained_encoders	flies13	td.pretrained.210509_150136.centered_instance.n=1800	1600	200	pretrained_encoder	32	2	TRUE	seresnet152	centered_instance	1	thorax	160	0.810122	0.886	3.0551	13.8977	0.882327	0.820955	0.87425	3.27228	14.322	0.873577	78059389	37689379385	200	interpolation	2
supp_fig4b	sleap-data/experiments/pt_backbone_expts.flies/td.pretrained.210509_150228.centered_instance.n=1800	pretrained_encoders	flies13	td.pretrained.210509_150228.centered_instance.n=1800	1600	200	pretrained_encoder	32	2	TRUE	efficientnetb2	centered_instance	1	thorax	160	0.795767	0.877	3.06564	18.7482	0.876481	0.806597	0.8625	3.24607	18.1664	0.867962	18028287	26082770093	200	interpolation	2
supp_fig4b	sleap-data/experiments/pt_backbone_expts.flies/td.pretrained.210509_153539.centered_instance.n=1800	pretrained_encoders	flies13	td.pretrained.210509_153539.centered_instance.n=1800	1600	200	pretrained_encoder	32	2	TRUE	efficientnetb5	centered_instance	1	thorax	160	0.798958	0.8805	3.02703	16.3615	0.879442	0.816176	0.87	3.13905	14.3435	0.870942	41574909	30595141161	200	interpolation	2
supp_fig4b	sleap-data/experiments/pt_backbone_expts.flies/td.pretrained.210509_160336.centered_instance.n=1800	pretrained_encoders	flies13	td.pretrained.210509_160336.centered_instance.n=1800	1600	200	pretrained_encoder	32	2	TRUE	efficientnetb6	centered_instance	1	thorax	160	0.812213	0.887	3.14121	16.067	0.882865	0.82355	0.87675	3.15624	18.6264	0.874654	55164309	33322613489	200	interpolation	2
supp_fig4b	sleap-data/experiments/pt_backbone_expts.flies/td.pretrained.210509_161136.centered_instance.n=1800	pretrained_encoders	flies13	td.pretrained.210509_161136.centered_instance.n=1800	1600	200	pretrained_encoder	32	2	TRUE	efficientnetb7	centered_instance	1	thorax	160	0.797901	0.87825	3.05329	16.9546	0.8785	0.822207	0.87525	3.0632	13.9177	0.874269	79444637	35820428425	200	interpolation	2
supp_fig4b	sleap-data/experiments/rerun_old_expts/resnet.td.flies.rerun_old.210507_153843.centered_instance.n=1800	pretrained_encoders	flies13	resnet.td.flies.rerun_old.210507_153843.centered_instance.n=1800	1600	200	resnet	16	2	TRUE		centered_instance	1	thorax	160	0.812972	0.8875	2.93782	15.4687	0.884135	0.830031	0.8825	3.07469	15.5009	0.877692	32317069	30216802182	200	interpolation	2
supp_fig4b	sleap-data/experiments/rerun_old_expts/resnet.td.flies.rerun_old.210507_153847.centered_instance.n=1800	pretrained_encoders	flies13	resnet.td.flies.rerun_old.210507_153847.centered_instance.n=1800	1600	200	resnet	32	2	TRUE		centered_instance	1	thorax	160	0.820574	0.89425	2.98175	14.3348	0.886308	0.833852	0.8835	3.09639	13.2197	0.878173	34679181	25415704456	200	interpolation	2
supp_fig4b	sleap-data/experiments/dlcresnet_expts/dlcresnet_expts.flies.td.210509_170526.centered_instance.n=1800	pretrained_encoders	flies13	dlcresnet_expts.flies.td.210509_170526.centered_instance.n=1800	1600	200	resnet	16	4	TRUE		centered_instance	1	thorax	160	0.780024	0.85775	4.02592	15.7528	0.864615	0.795698	0.8485	4.03363	14.9418	0.858096	31134861	15075463108	200	interpolation	2
supp_fig4b	sleap-data/experiments/dlcresnet_expts/dlcresnet_expts.flies.td.210509_171925.centered_instance.n=1800	pretrained_encoders	flies13	dlcresnet_expts.flies.td.210509_171925.centered_instance.n=1800	1600	200	resnet	32	4	TRUE		centered_instance	1	thorax	160	0.778157	0.8585	3.86279	14.4498	0.866981	0.79644	0.8525	3.85887	13.8013	0.862	33496973	10274365382	200	interpolation	2
supp_fig4b	sleap-data/datasets/wt_gold.13pt/models.tracking_split2/td_fast.210505_012601.centered_instance.n=1800	reference_unet	flies13	td_fast.210505_012601.centered_instance.n=1800	1600	200	unet	16	2	FALSE		centered_instance	1	thorax	160	0.801471	0.88025	3.17186	20.7385	0.880173	0.812213	0.8675	3.26427	19.9996	0.871058	1953501	2257184006	200	interpolation	2		flies13_td_fast
supp_fig4b	sleap-data/experiments/best_model_replicates/flies13_td_fast.210509_211923.centered_instance.n=1800	reference_unet	flies13	flies13_td_fast.210509_211923.centered_instance.n=1800	1600	200	unet	16	2	FALSE		centered_instance	1	thorax	160	0.809319	0.88525	3.03508	19.6693	0.880365	0.81395	0.87125	3.23587	20.5111	0.872904	1953501	2257184006	200	interpolation	2		flies13_td_fast
supp_fig4b	sleap-data/experiments/best_model_replicates/flies13_td_fast.210509_214923.centered_instance.n=1800	reference_unet	flies13	flies13_td_fast.210509_214923.centered_instance.n=1800	1600	200	unet	16	2	FALSE		centered_instance	1	thorax	160	0.795683	0.876	3.24395	19.7299	0.878769	0.809402	0.8695	3.28716	19.9111	0.871923	1953501	2257184006	200	interpolation	2		flies13_td_fast
supp_fig4b	sleap-data/experiments/best_model_replicates/flies13_td_fast.210509_215324.centered_instance.n=1800	reference_unet	flies13	flies13_td_fast.210509_215324.centered_instance.n=1800	1600	200	unet	16	2	FALSE		centered_instance	1	thorax	160	0.790411	0.87175	3.43099	19.4516	0.877308	0.805003	0.865	3.25592	18.9993	0.871808	1953501	2257184006	200	interpolation	2		flies13_td_fast
supp_fig4c	sleap-data/datasets/wt_gold.13pt/models.tracking_split2/td_fast.210505_012601.centered_instance.n=1800	reference_unet	flies13	td_fast.210505_012601.centered_instance.n=1800	1600	200	unet	16	2	FALSE		centered_instance	1	thorax	160	0.801471	0.88025	3.17186	20.7385	0.880173	0.812213	0.8675	3.26427	19.9996	0.871058	1953501	2257184006	200	interpolation	2		flies13_td_fast
supp_fig4c	sleap-data/datasets/wt_gold.13pt/models.tracking_split2/td_acc.210504_180633.centered_instance.n=1800	reference_unet	flies13	td_acc.210504_180633.centered_instance.n=1800	1600	200	unet	16	1	FALSE		centered_instance	1	thorax	160	0.800141	0.88225	2.50714	14.5504	0.883231	0.820592	0.8755	2.64416	14.6494	0.877423	7846477	10896921608	200	interpolation	2		flies13_td_acc
supp_fig4c	sleap-data/experiments/rerun_old_expts/resnet.td.flies.rerun_old.210507_153847.centered_instance.n=1800	pretrained_encoders	flies13	resnet.td.flies.rerun_old.210507_153847.centered_instance.n=1800	1600	200	resnet	32	2	TRUE		centered_instance	1	thorax	160	0.820574	0.89425	2.98175	14.3348	0.886308	0.833852	0.8835	3.09639	13.2197	0.878173	34679181	25415704456	200	interpolation	2
supp_fig4c	sleap-data/experiments/pt_backbone_expts.flies/td.pretrained.210508_102425.centered_instance.n=1800	pretrained_encoders	flies13	td.pretrained.210508_102425.centered_instance.n=1800	1600	200	pretrained_encoder	32	2	TRUE	vgg16	centered_instance	1	thorax	160	0.821214	0.89175	3.018	15.7764	0.885538	0.833058	0.88275	3.14479	14.4443	0.878519	28001357	42971186441	200	interpolation	2
supp_fig4c	sleap-data/experiments/pt_backbone_expts.flies/td.pretrained.210508_214745.centered_instance.n=1800	pretrained_encoders	flies13	td.pretrained.210508_214745.centered_instance.n=1800	1600	200	pretrained_encoder	32	2	TRUE	efficientnetb7	centered_instance	1	thorax	160	0.814844	0.891	2.95913	16.0663	0.884096	0.828626	0.8805	3.0329	14.7083	0.876923	79444637	35820428425	200	interpolation	2
supp_fig4c	sleap-data/experiments/pt_backbone_expts.flies/td.pretrained.210508_160134.centered_instance.n=1800	pretrained_encoders	flies13	td.pretrained.210508_160134.centered_instance.n=1800	1600	200	pretrained_encoder	32	2	TRUE	seresnet101	centered_instance	1	thorax	160	0.805425	0.884	3.06532	16.2955	0.8805	0.828108	0.87775	3.21463	14.2223	0.875865	60518333	33884671609	200	interpolation	2
supp_fig4c	sleap-data/experiments/pt_backbone_expts.flies/td.pretrained.210509_142327.centered_instance.n=1800	pretrained_encoders	flies13	td.pretrained.210509_142327.centered_instance.n=1800	1600	200	pretrained_encoder	32	2	TRUE	efficientnetb0	centered_instance	1	thorax	160	0.79595	0.87525	3.2082	20.3111	0.876442	0.804131	0.86475	3.39241	19.9266	0.8685	13793193	25627747265	200	interpolation	2
supp_fig4c	sleap-data/experiments/pt_backbone_expts.flies/td.pretrained.210509_023629.centered_instance.n=1800	pretrained_encoders	flies13	td.pretrained.210509_023629.centered_instance.n=1800	1600	200	pretrained_encoder	32	2	TRUE	mobilenet	centered_instance	1	thorax	160	0.771965	0.86025	3.41221	20.6091	0.867923	0.784687	0.8475	3.59133	22.3201	0.860788	11940301	24582765961	200	interpolation	2
supp_fig4d	sleap-data/experiments/dlcresnet_decoder_expts/dlcresnet_decoder_expts.flies13.td.interpolation.refine_convs2210511_205603.centered_instance.n=1800	resnet_decoder_expts	flies13	dlcresnet_decoder_expts.flies13.td.interpolation.refine_convs2210511_205603.centered_instance.n=1800	1600	200	resnet	16	4	TRUE		centered_instance	1	thorax	160	0.775078	0.85475	4.09211	15.219	0.863942	0.787995	0.843	4.22622	14.0547	0.857288	31134861	15075463108	200	interpolation	2
supp_fig4d	sleap-data/experiments/dlcresnet_decoder_expts/dlcresnet_decoder_expts.flies13.td.interpolation.refine_convs2210511_205702.centered_instance.n=1800	resnet_decoder_expts	flies13	dlcresnet_decoder_expts.flies13.td.interpolation.refine_convs2210511_205702.centered_instance.n=1800	1600	200	resnet	16	4	TRUE		centered_instance	1	thorax	160	0.593519	0.727	9.39216	47.5904	0.792288	0.682454	0.76075	6.04428	34.7016	0.812692	31134861	15075463108	200	interpolation	2
supp_fig4d	sleap-data/experiments/dlcresnet_decoder_expts/dlcresnet_decoder_expts.flies13.td.interpolation.refine_convs2210511_205802.centered_instance.n=1800	resnet_decoder_expts	flies13	dlcresnet_decoder_expts.flies13.td.interpolation.refine_convs2210511_205802.centered_instance.n=1800	1600	200	resnet	16	4	TRUE		centered_instance	1	thorax	160	0.768848	0.85025	4.13183	17.2607	0.861635	0.789976	0.84175	4.05298	16.086	0.856192	31134861	15075463108	200	interpolation	2
supp_fig4d	sleap-data/experiments/dlcresnet_decoder_expts/dlcresnet_decoder_expts.flies13.td.interpolation.refine_convs2210511_233025.centered_instance.n=1800	resnet_decoder_expts	flies13	dlcresnet_decoder_expts.flies13.td.interpolation.refine_convs2210511_233025.centered_instance.n=1800	1600	200	resnet	16	4	TRUE		centered_instance	1	thorax	160	0.690355	0.79425	5.11585	22.6204	0.833904	0.732507	0.80075	4.8118	21.6148	0.835135	31134861	15075463108	200	interpolation	2
supp_fig4d	sleap-data/experiments/dlcresnet_decoder_expts/dlcresnet_decoder_expts.flies13.td.interpolation.refine_convs2210512_002726.centered_instance.n=1800	resnet_decoder_expts	flies13	dlcresnet_decoder_expts.flies13.td.interpolation.refine_convs2210512_002726.centered_instance.n=1800	1600	200	resnet	16	4	TRUE		centered_instance	1	thorax	160	0.712708	0.803	4.8557	25.3218	0.838962	0.746059	0.803	4.79266	21.745	0.836538	31134861	15075463108	200	interpolation	2
supp_fig4d	sleap-data/experiments/dlcresnet_decoder_expts/dlcresnet_expts.flies.td.210510_204506.centered_instance.n=1800	resnet_decoder_expts	flies13	dlcresnet_expts.flies.td.210510_204506.centered_instance.n=1800	1600	200	resnet	16	4	TRUE		centered_instance	1	thorax	160	0.779787	0.85925	3.83691	16.0293	0.864865	0.796821	0.84875	3.74455	14.5555	0.859481	31134861	15075463108	200	interpolation	2
supp_fig4d	sleap-data/experiments/dlcresnet_decoder_expts/dlcresnet_expts.flies.td.210510_204601.centered_instance.n=1800	resnet_decoder_expts	flies13	dlcresnet_expts.flies.td.210510_204601.centered_instance.n=1800	1600	200	resnet	32	4	TRUE		centered_instance	1	thorax	160	0.783701	0.8615	3.74996	12.1329	0.867096	0.794794	0.84975	3.93364	14.893	0.861115	33496973	10274365382	200	interpolation	2
supp_fig4d	sleap-data/experiments/dlcresnet_decoder_expts/dlcresnet_expts.flies.td.210511_120904.centered_instance.n=1800	resnet_decoder_expts	flies13	dlcresnet_expts.flies.td.210511_120904.centered_instance.n=1800	1600	200	resnet	16	4	TRUE		centered_instance	1	thorax	160	0.717154	0.81025	4.70492	22.6306	0.838846	0.736902	0.79975	4.67166	22.6949	0.834346	31134861	15075463108	200	interpolation	2
supp_fig4d	sleap-data/experiments/dlcresnet_decoder_expts/dlcresnet_expts.flies.td.210511_125405.centered_instance.n=1800	resnet_decoder_expts	flies13	dlcresnet_expts.flies.td.210511_125405.centered_instance.n=1800	1600	200	resnet	32	4	TRUE		centered_instance	1	thorax	160	0.767197	0.8465	4.11763	14.9941	0.861269	0.786473	0.84225	4.06228	14.6584	0.856135	33496973	10274365382	200	interpolation	2
supp_fig4d	sleap-data/experiments/dlcresnet_decoder_expts/dlcresnet_decoder_expts.mice_hc.td.interpolation.refine_convs2210511_214926.centered_instance.n=1326	resnet_decoder_expts	mice_hc	dlcresnet_decoder_expts.mice_hc.td.interpolation.refine_convs2210511_214926.centered_instance.n=1326	1178	148	resnet	16	4	TRUE		centered_instance	1	tb	352	0.241624	0.363176	15.9303	184.238	0.510544	0.217207	0.306757	16.1105	70.9085	0.448087	31132805	72932824516	148	interpolation	2
supp_fig4d	sleap-data/experiments/dlcresnet_decoder_expts/dlcresnet_decoder_expts.mice_hc.td.interpolation.refine_convs2210511_233826.centered_instance.n=1326	resnet_decoder_expts	mice_hc	dlcresnet_decoder_expts.mice_hc.td.interpolation.refine_convs2210511_233826.centered_instance.n=1326	1178	148	resnet	16	4	TRUE		centered_instance	1	tb	352	0.223635	0.348649	234.068	314.315	0.490915	0.203463	0.299324	117.683	294.025	0.445797	31132805	72932824516	148	interpolation	2
supp_fig4d	sleap-data/experiments/dlcresnet_decoder_expts/dlcresnet_decoder_expts.mice_hc.td.interpolation.refine_convs2210512_003625.centered_instance.n=1326	resnet_decoder_expts	mice_hc	dlcresnet_decoder_expts.mice_hc.td.interpolation.refine_convs2210512_003625.centered_instance.n=1326	1178	148	resnet	16	4	TRUE		centered_instance	1	tb	352	0.240001	0.361149	20.8721	219.439	0.503797	0.222145	0.308784	19.2027	190.816	0.448087	31132805	72932824516	148	interpolation	2
supp_fig4d	sleap-data/experiments/dlcresnet_decoder_expts/dlcresnet_decoder_expts.mice_hc.td.interpolation.refine_convs2210512_005927.centered_instance.n=1326	resnet_decoder_expts	mice_hc	dlcresnet_decoder_expts.mice_hc.td.interpolation.refine_convs2210512_005927.centered_instance.n=1326	1178	148	resnet	16	4	TRUE		centered_instance	1	tb	352	0.177085	0.30777	131.534	229.466	0.455238	0.104796	0.197297	88.4133	206.892	0.360073	31132805	72932824516	148	interpolation	2
supp_fig4d	sleap-data/experiments/dlcresnet_decoder_expts/dlcresnet_expts.mice.td.210511_120902.centered_instance.n=1326	resnet_decoder_expts	mice_hc	dlcresnet_expts.mice.td.210511_120902.centered_instance.n=1326	1178	148	resnet	16	4	TRUE		centered_instance	1	tb	352	0.386678	0.540203	23.9079	57.473	0.572542	0.366019	0.486486	24.1972	49.4035	0.521877	31132805	72932824516	148	interpolation	2
supp_fig4d	sleap-data/experiments/dlcresnet_decoder_expts/dlcresnet_expts.mice.td.210511_142125.centered_instance.n=1326	resnet_decoder_expts	mice_hc	dlcresnet_expts.mice.td.210511_142125.centered_instance.n=1326	1178	148	resnet	32	4	TRUE		centered_instance	1	tb	352	0.221368	0.346284	166.239	324.593	0.49539	0.188609	0.291554	22.1655	138.354	0.434513	33494917	49695499718	148	interpolation	2
supp_fig4d	sleap-data/experiments/dlcresnet_decoder_expts/dlcresnet_decoder_expts.flies13.td.transposed_conv.refine_convs0210511_205601.centered_instance.n=1800	resnet_decoder_expts	flies13	dlcresnet_decoder_expts.flies13.td.transposed_conv.refine_convs0210511_205601.centered_instance.n=1800	1600	200	resnet	16	4	TRUE		centered_instance	1	thorax	160	0.706312	0.7985	5.32031	19.6197	0.836154	0.725682	0.788	5.36095	20.2364	0.830135	33162125	8833463232	200	transposed_conv	0
supp_fig4d	sleap-data/experiments/dlcresnet_decoder_expts/dlcresnet_decoder_expts.flies13.td.transposed_conv.refine_convs0210511_205701.centered_instance.n=1800	resnet_decoder_expts	flies13	dlcresnet_decoder_expts.flies13.td.transposed_conv.refine_convs0210511_205701.centered_instance.n=1800	1600	200	resnet	16	4	TRUE		centered_instance	1	thorax	160	0.722537	0.81075	5.01321	18.3623	0.8425	0.743168	0.80325	4.86852	18.1658	0.837981	33162125	8833463232	200	transposed_conv	0
supp_fig4d	sleap-data/experiments/dlcresnet_decoder_expts/dlcresnet_decoder_expts.flies13.td.transposed_conv.refine_convs0210511_205806.centered_instance.n=1800	resnet_decoder_expts	flies13	dlcresnet_decoder_expts.flies13.td.transposed_conv.refine_convs0210511_205806.centered_instance.n=1800	1600	200	resnet	16	4	TRUE		centered_instance	1	thorax	160	0.715685	0.80525	4.91444	19.0076	0.840192	0.737489	0.799	4.94097	18.7902	0.835385	33162125	8833463232	200	transposed_conv	0
supp_fig4d	sleap-data/experiments/dlcresnet_decoder_expts/dlcresnet_decoder_expts.flies13.td.transposed_conv.refine_convs0210511_233026.centered_instance.n=1800	resnet_decoder_expts	flies13	dlcresnet_decoder_expts.flies13.td.transposed_conv.refine_convs0210511_233026.centered_instance.n=1800	1600	200	resnet	16	4	TRUE		centered_instance	1	thorax	160	0.714271	0.80175	4.89671	19.6419	0.841385	0.730724	0.79425	4.91791	18.9956	0.834577	33162125	8833463232	200	transposed_conv	0
supp_fig4d	sleap-data/experiments/dlcresnet_decoder_expts/dlcresnet_decoder_expts.flies13.td.transposed_conv.refine_convs0210511_233924.centered_instance.n=1800	resnet_decoder_expts	flies13	dlcresnet_decoder_expts.flies13.td.transposed_conv.refine_convs0210511_233924.centered_instance.n=1800	1600	200	resnet	16	4	TRUE		centered_instance	1	thorax	160	0.723879	0.8105	4.78348	19.1288	0.842692	0.741853	0.80275	4.87459	18.9808	0.835212	33162125	8833463232	200	transposed_conv	0
supp_fig4d	sleap-data/experiments/dlcresnet_decoder_expts/dlcresnet_decoder_expts.flies13.td.transposed_conv.refine_convs0210512_053524.centered_instance.n=1800	resnet_decoder_expts	flies13	dlcresnet_decoder_expts.flies13.td.transposed_conv.refine_convs0210512_053524.centered_instance.n=1800	1600	200	resnet	16	4	TRUE		centered_instance	1	thorax	160	0.715373	0.80575	4.99477	18.1208	0.839808	0.736602	0.79775	5.03885	19.1412	0.835115	33162125	8833463232	200	transposed_conv	0
supp_fig4d	sleap-data/experiments/dlcresnet_decoder_expts/dlcresnet_expts.flies.td.210510_232229.centered_instance.n=1800	resnet_decoder_expts	flies13	dlcresnet_expts.flies.td.210510_232229.centered_instance.n=1800	1600	200	resnet	32	4	TRUE		centered_instance	1	thorax	160	0.730942	0.81625	4.89443	19.4842	0.844981	0.745834	0.80475	4.79706	18.9478	0.838692	34474381	5593119168	200	transposed_conv	0
supp_fig4d	sleap-data/experiments/dlcresnet_decoder_expts/dlcresnet_expts.flies.td.210511_120901.centered_instance.n=1800	resnet_decoder_expts	flies13	dlcresnet_expts.flies.td.210511_120901.centered_instance.n=1800	1600	200	resnet	16	4	TRUE		centered_instance	1	thorax	160	0.714949	0.80275	5.12804	18.9494	0.838481	0.734979	0.795	5.32006	18.8119	0.831981	33162125	8833463232	200	transposed_conv	0
supp_fig4d	sleap-data/experiments/dlcresnet_decoder_expts/dlcresnet_expts.flies.td.210511_125501.centered_instance.n=1800	resnet_decoder_expts	flies13	dlcresnet_expts.flies.td.210511_125501.centered_instance.n=1800	1600	200	resnet	32	4	TRUE		centered_instance	1	thorax	160	0.711929	0.8005	5.35143	19.6024	0.83725	0.734214	0.79425	5.19695	19.2302	0.832808	34474381	5593119168	200	transposed_conv	0
supp_fig4d	sleap-data/experiments/dlcresnet_decoder_expts/dlcresnet_decoder_expts.mice_hc.td.transposed_conv.refine_convs0210511_230630.centered_instance.n=1326	resnet_decoder_expts	mice_hc	dlcresnet_decoder_expts.mice_hc.td.transposed_conv.refine_convs0210511_230630.centered_instance.n=1326	1178	148	resnet	16	4	TRUE		centered_instance	1	tb	352	0.218634	0.344932	289.219	369.99	0.490512	0.233513	0.321622	222.049	372.816	0.455379	33160069	42721556928	148	transposed_conv	0
supp_fig4d	sleap-data/experiments/dlcresnet_decoder_expts/dlcresnet_decoder_expts.mice_hc.td.transposed_conv.refine_convs0210512_012425.centered_instance.n=1326	resnet_decoder_expts	mice_hc	dlcresnet_decoder_expts.mice_hc.td.transposed_conv.refine_convs0210512_012425.centered_instance.n=1326	1178	148	resnet	16	4	TRUE		centered_instance	1	tb	352	0.306567	0.437162	19.1308	68.9308	0.542109	0.269152	0.376689	28.168	225.072	0.479567	33160069	42721556928	148	transposed_conv	0
supp_fig4d	sleap-data/experiments/dlcresnet_decoder_expts/dlcresnet_decoder_expts.mice_hc.td.transposed_conv.refine_convs0210512_021126.centered_instance.n=1326	resnet_decoder_expts	mice_hc	dlcresnet_decoder_expts.mice_hc.td.transposed_conv.refine_convs0210512_021126.centered_instance.n=1326	1178	148	resnet	16	4	TRUE		centered_instance	1	tb	352	0.292078	0.414865	13.6117	218.832	0.534237	0.253065	0.348986	20.7026	184.377	0.470975	33160069	42721556928	148	transposed_conv	0
supp_fig4d	sleap-data/experiments/dlcresnet_decoder_expts/dlcresnet_decoder_expts.mice_hc.td.transposed_conv.refine_convs0210512_084332.centered_instance.n=1326	resnet_decoder_expts	mice_hc	dlcresnet_decoder_expts.mice_hc.td.transposed_conv.refine_convs0210512_084332.centered_instance.n=1326	1178	148	resnet	16	4	TRUE		centered_instance	1	tb	352	0.291907	0.425676	14.482	137.287	0.536351	0.261049	0.362838	21.5282	227.421	0.474585	33160069	42721556928	148	transposed_conv	0
supp_fig4d	sleap-data/experiments/dlcresnet_decoder_expts/dlcresnet_expts.mice.td.210511_134126.centered_instance.n=1326	resnet_decoder_expts	mice_hc	dlcresnet_expts.mice.td.210511_134126.centered_instance.n=1326	1178	148	resnet	16	4	TRUE		centered_instance	1	tb	352	0.312448	0.451689	24.3978	259.53	0.540811	0.272459	0.381419	23.3399	218.843	0.47935	33160069	42721556928	148	transposed_conv	0
supp_fig4d	sleap-data/experiments/dlcresnet_decoder_expts/dlcresnet_expts.mice.td.210511_143228.centered_instance.n=1326	resnet_decoder_expts	mice_hc	dlcresnet_expts.mice.td.210511_143228.centered_instance.n=1326	1178	148	resnet	32	4	TRUE		centered_instance	1	tb	352	0.263956	0.381757	16.1759	301.008	0.521627	0.244196	0.331757	21.3872	329.031	0.463032	34472325	27038285760	148	transposed_conv	0
supp_fig5c	sleap-data/datasets/wt_gold.13pt/models.tracking_split2/td_fast.210505_012601.centered_instance.n=1800	reference_unet	flies13	td_fast.210505_012601.centered_instance.n=1800	1600	200	unet	16	2	FALSE		centered_instance	1	thorax	160	0.801471	0.88025	3.17186	20.7385	0.880173	0.812213	0.8675	3.26427	19.9996	0.871058	1953501	2257184006	200	interpolation	2		flies13_td_fast
supp_fig5c	sleap-data/experiments/best_model_replicates/mice_of_td.210509_231024.centered_instance.n=900	reference_unet	mice_of	mice_of_td.210509_231024.centered_instance.n=900	800	100	unet	32	4	FALSE		centered_instance	1	tail_base	352	0.767951	0.85516	6.30472	17.6026	0.711873	0.773674	0.83879	6.46473	17.0727	0.703041	2936394	11758417490	100	interpolation	2		mice_of_td
supp_fig5c	sleap-data/experiments/flies13_resnet/flies13.resnet_pt.210922_160318.centered_instance.n=1800	flies13_resnet_expts	flies13	flies13.resnet_pt.210922_160318.centered_instance.n=1800	1600	200	resnet	32	2	TRUE		centered_instance	1	thorax	160	0.82488	0.897	2.85004	12.1214	0.887596	0.84267	0.88925	2.98448	13.4464	0.880923	34679181	25415704456	200	interpolation	2
supp_fig5c	sleap-data/experiments/mice_of_resnet/mice_of.resnet_pt.210921_112620.centered_instance.n=900	mice_of_resnet_expts	mice_of	mice_of.resnet_pt.210921_112620.centered_instance.n=900	800	100	resnet	32	4	TRUE		centered_instance	1	tail_base	352	0.746431	0.839858	6.76982	16.5613	0.694015	0.7325	0.808185	7.59659	20.1917	0.681066	33496459	49719335750	100	interpolation	2
centroid	sleap-data/datasets/wt_gold.13pt/models.tracking_split2/centroid.fast.210504_182918.centroid.n=1800	reference_unet	flies13	centroid.fast.210504_182918.centroid.n=1800	1600	200	unet	16	2	FALSE		centroid	0.5	thorax		1	1	2.98731e-05	3.45854e-05	0.970769	1	1	2.98731e-05	3.45854e-05	0.970769	324180	8109039622	200	interpolation	2		flies13_ctr
centroid	sleap-data/datasets/eleni_mice/models.random_split1/centroid.210507_204308.centroid.n=1326	reference_unet	mice_hc	centroid.210507_204308.centroid.n=1326	1178	148	unet	32	2	FALSE		centroid	0.5	tb		0.818421	0.859155	95.5262	380.979	0.899623	0.818421	0.859155	95.5262	380.979	0.899623	750869	10805619848	148	interpolation	2		mice_hc_ctr
centroid	sleap-data/datasets/wang_4mice_john/labels.full/models.random_split1/centroid.210507_132508.centroid.n=900	reference_unet	mice_of	centroid.210507_132508.centroid.n=900	800	100	unet	16	2	FALSE		centroid	0.5	tail_base		0.802512	0.839416	128.235	354.501	0.783784	0.802512	0.839416	128.235	354.501	0.783784	1953105	28828057606	100	interpolation	2		mice_of_ctr
centroid	sleap-data/datasets/nyu-gerbils/cohort1_compressedTalmo_23vids_march_7_to_march_17/models.random_split1.day001/centroid.210504_225945.centroid.n=383	reference_unet	gerbils	centroid.210504_225945.centroid.n=383	340	43	unet	32	2	FALSE		centroid	0.5	spine3		0.607749	0.686275	277.003	388.191	0.709341	0.607749	0.686275	277.003	388.191	0.709341	751157	10994363528	42	interpolation	2		gerbils_ctr
centroid	sleap-data/datasets/yan_bees/models.random_split1/centroid.210508_104126.centroid.n=723	reference_unet	bees	centroid.210508_104126.centroid.n=723	642	81	unet	32	2	FALSE		centroid	0.5	thor		0.930563	0.937888	6.21249e-05	7.92385e-05	0.906642	0.930563	0.937888	6.21249e-05	7.92385e-05	0.906642	750869	25933487624	81	interpolation	2		bees_ctr
