# Supplementary material for: SLEAP: A deep learning system for multi-animal pose tracking
Source: Nat Methods. 2022 Apr 4;19(4):486–95. doi: 10.1038/s41592-022-01426-1 (PMC9007740; doi:10.1038/s41592-022-01426-1)
Supplement: Source Data Fig. 2 — Source data for plots. [file 41592_2022_1426_MOESM9_ESM.xlsx]

## Sheet: fig2a
	Method	batch_size	dts	fps	model	Batch size	Latency (ms)	Speed (FPS)	Accuracy / mAP
0	LEAP	16	0.0081636	1959.92	sleap-data/datasets/BermanFlies/models.random_split1/single.fast_leap.210524_190150.single_instance.n=1350	16	8.1636	1959.92	0.809936
1	LEAP	16	0.0080346	1991.39	sleap-data/datasets/BermanFlies/models.random_split1/single.fast_leap.210524_190150.single_instance.n=1350	16	8.0346	1991.39	0.809936
2	LEAP	16	0.0081978	1951.74	sleap-data/datasets/BermanFlies/models.random_split1/single.fast_leap.210524_190150.single_instance.n=1350	16	8.1978	1951.74	0.809936
3	LEAP	16	0.0084685	1889.35	sleap-data/datasets/BermanFlies/models.random_split1/single.fast_leap.210524_190150.single_instance.n=1350	16	8.4685	1889.35	0.809936
4	LEAP	16	0.0078502	2038.16	sleap-data/datasets/BermanFlies/models.random_split1/single.fast_leap.210524_190150.single_instance.n=1350	16	7.8502	2038.16	0.809936
5	LEAP	16	0.0079417	2014.68	sleap-data/datasets/BermanFlies/models.random_split1/single.fast_leap.210524_190150.single_instance.n=1350	16	7.9417	2014.68	0.809936
6	LEAP	16	0.0081617	1960.38	sleap-data/datasets/BermanFlies/models.random_split1/single.fast_leap.210524_190150.single_instance.n=1350	16	8.1617	1960.38	0.809936
7	LEAP	16	0.0080712	1982.36	sleap-data/datasets/BermanFlies/models.random_split1/single.fast_leap.210524_190150.single_instance.n=1350	16	8.0712	1982.36	0.809936
8	LEAP	16	0.0081236	1969.57	sleap-data/datasets/BermanFlies/models.random_split1/single.fast_leap.210524_190150.single_instance.n=1350	16	8.1236	1969.57	0.809936
9	LEAP	16	0.0082496	1939.49	sleap-data/datasets/BermanFlies/models.random_split1/single.fast_leap.210524_190150.single_instance.n=1350	16	8.2496	1939.49	0.809936
10	LEAP	16	0.0079556	2011.16	sleap-data/datasets/BermanFlies/models.random_split1/single.fast_leap.210524_190150.single_instance.n=1350	16	7.9556	2011.16	0.809936
11	LEAP	16	0.0080955	1976.41	sleap-data/datasets/BermanFlies/models.random_split1/single.fast_leap.210524_190150.single_instance.n=1350	16	8.0955	1976.41	0.809936
12	LEAP	16	0.0080334	1991.68	sleap-data/datasets/BermanFlies/models.random_split1/single.fast_leap.210524_190150.single_instance.n=1350	16	8.0334	1991.68	0.809936
13	LEAP	16	0.0084719	1888.6	sleap-data/datasets/BermanFlies/models.random_split1/single.fast_leap.210524_190150.single_instance.n=1350	16	8.4719	1888.6	0.809936
14	LEAP	16	0.0079574	2010.71	sleap-data/datasets/BermanFlies/models.random_split1/single.fast_leap.210524_190150.single_instance.n=1350	16	7.9574	2010.71	0.809936
15	LEAP	16	0.0084127	1901.89	sleap-data/datasets/BermanFlies/models.random_split1/single.fast_leap.210524_190150.single_instance.n=1350	16	8.4127	1901.89	0.809936
16	LEAP	16	0.0079021	2024.78	sleap-data/datasets/BermanFlies/models.random_split1/single.fast_leap.210524_190150.single_instance.n=1350	16	7.9021	2024.78	0.809936
17	LEAP	16	0.0083938	1906.17	sleap-data/datasets/BermanFlies/models.random_split1/single.fast_leap.210524_190150.single_instance.n=1350	16	8.3938	1906.17	0.809936
18	LEAP	16	0.0080905	1977.63	sleap-data/datasets/BermanFlies/models.random_split1/single.fast_leap.210524_190150.single_instance.n=1350	16	8.0905	1977.63	0.809936
19	LEAP	16	0.0079654	2008.69	sleap-data/datasets/BermanFlies/models.random_split1/single.fast_leap.210524_190150.single_instance.n=1350	16	7.9654	2008.69	0.809936
20	LEAP	16	0.0080336	1991.64	sleap-data/datasets/BermanFlies/models.random_split1/single.fast_leap.210524_190150.single_instance.n=1350	16	8.0336	1991.64	0.809936
21	LEAP	16	0.0080186	1995.36	sleap-data/datasets/BermanFlies/models.random_split1/single.fast_leap.210524_190150.single_instance.n=1350	16	8.0186	1995.36	0.809936
22	LEAP	16	0.0082664	1935.55	sleap-data/datasets/BermanFlies/models.random_split1/single.fast_leap.210524_190150.single_instance.n=1350	16	8.2664	1935.55	0.809936
23	LEAP	16	0.0080345	1991.41	sleap-data/datasets/BermanFlies/models.random_split1/single.fast_leap.210524_190150.single_instance.n=1350	16	8.0345	1991.41	0.809936
24	LEAP	16	0.0080665	1983.51	sleap-data/datasets/BermanFlies/models.random_split1/single.fast_leap.210524_190150.single_instance.n=1350	16	8.0665	1983.51	0.809936
25	LEAP	16	0.0080661	1983.61	sleap-data/datasets/BermanFlies/models.random_split1/single.fast_leap.210524_190150.single_instance.n=1350	16	8.0661	1983.61	0.809936
26	LEAP	16	0.0081178	1970.98	sleap-data/datasets/BermanFlies/models.random_split1/single.fast_leap.210524_190150.single_instance.n=1350	16	8.1178	1970.98	0.809936
27	LEAP	16	0.0082481	1939.84	sleap-data/datasets/BermanFlies/models.random_split1/single.fast_leap.210524_190150.single_instance.n=1350	16	8.2481	1939.84	0.809936
28	LEAP	16	0.0080523	1987.01	sleap-data/datasets/BermanFlies/models.random_split1/single.fast_leap.210524_190150.single_instance.n=1350	16	8.0523	1987.01	0.809936
29	LEAP	16	0.0078283	2043.87	sleap-data/datasets/BermanFlies/models.random_split1/single.fast_leap.210524_190150.single_instance.n=1350	16	7.8283	2043.87	0.809936
30	LEAP	16	0.0082506	1939.25	sleap-data/datasets/BermanFlies/models.random_split1/single.fast_leap.210524_190150.single_instance.n=1350	16	8.2506	1939.25	0.809936
31	LEAP	16	0.008352	1915.71	sleap-data/datasets/BermanFlies/models.random_split1/single.fast_leap.210524_190150.single_instance.n=1350	16	8.352	1915.71	0.809936
32	LEAP	16	0.0080838	1979.27	sleap-data/datasets/BermanFlies/models.random_split1/single.fast_leap.210524_190150.single_instance.n=1350	16	8.0838	1979.27	0.809936
33	LEAP	16	0.0079265	2018.55	sleap-data/datasets/BermanFlies/models.random_split1/single.fast_leap.210524_190150.single_instance.n=1350	16	7.9265	2018.55	0.809936
34	LEAP	16	0.0082223	1945.93	sleap-data/datasets/BermanFlies/models.random_split1/single.fast_leap.210524_190150.single_instance.n=1350	16	8.2223	1945.93	0.809936
35	LEAP	16	0.0081528	1962.52	sleap-data/datasets/BermanFlies/models.random_split1/single.fast_leap.210524_190150.single_instance.n=1350	16	8.1528	1962.52	0.809936
36	LEAP	16	0.0081794	1956.13	sleap-data/datasets/BermanFlies/models.random_split1/single.fast_leap.210524_190150.single_instance.n=1350	16	8.1794	1956.13	0.809936
37	LEAP	16	0.0082528	1938.74	sleap-data/datasets/BermanFlies/models.random_split1/single.fast_leap.210524_190150.single_instance.n=1350	16	8.2528	1938.74	0.809936
38	LEAP	16	0.0084465	1894.28	sleap-data/datasets/BermanFlies/models.random_split1/single.fast_leap.210524_190150.single_instance.n=1350	16	8.4465	1894.28	0.809936
39	LEAP	16	0.0084305	1897.87	sleap-data/datasets/BermanFlies/models.random_split1/single.fast_leap.210524_190150.single_instance.n=1350	16	8.4305	1897.87	0.809936
40	LEAP	16	0.0081829	1955.3	sleap-data/datasets/BermanFlies/models.random_split1/single.fast_leap.210524_190150.single_instance.n=1350	16	8.1829	1955.3	0.809936
41	LEAP	16	0.0080493	1987.75	sleap-data/datasets/BermanFlies/models.random_split1/single.fast_leap.210524_190150.single_instance.n=1350	16	8.0493	1987.75	0.809936
42	LEAP	16	0.0082215	1946.12	sleap-data/datasets/BermanFlies/models.random_split1/single.fast_leap.210524_190150.single_instance.n=1350	16	8.2215	1946.12	0.809936
43	LEAP	16	0.0080471	1988.29	sleap-data/datasets/BermanFlies/models.random_split1/single.fast_leap.210524_190150.single_instance.n=1350	16	8.0471	1988.29	0.809936
44	LEAP	16	0.0080145	1996.38	sleap-data/datasets/BermanFlies/models.random_split1/single.fast_leap.210524_190150.single_instance.n=1350	16	8.0145	1996.38	0.809936
45	LEAP	16	0.008119	1970.69	sleap-data/datasets/BermanFlies/models.random_split1/single.fast_leap.210524_190150.single_instance.n=1350	16	8.119	1970.69	0.809936
46	LEAP	16	0.0082792	1932.55	sleap-data/datasets/BermanFlies/models.random_split1/single.fast_leap.210524_190150.single_instance.n=1350	16	8.2792	1932.55	0.809936
47	LEAP	16	0.0083429	1917.8	sleap-data/datasets/BermanFlies/models.random_split1/single.fast_leap.210524_190150.single_instance.n=1350	16	8.3429	1917.8	0.809936
48	LEAP	16	0.0080746	1981.52	sleap-data/datasets/BermanFlies/models.random_split1/single.fast_leap.210524_190150.single_instance.n=1350	16	8.0746	1981.52	0.809936
49	LEAP	16	0.0080874	1978.39	sleap-data/datasets/BermanFlies/models.random_split1/single.fast_leap.210524_190150.single_instance.n=1350	16	8.0874	1978.39	0.809936
50	LEAP	16	0.0080524	1986.99	sleap-data/datasets/BermanFlies/models.random_split1/single.fast_leap.210524_190150.single_instance.n=1350	16	8.0524	1986.99	0.809936
51	LEAP	16	0.0081012	1975.02	sleap-data/datasets/BermanFlies/models.random_split1/single.fast_leap.210524_190150.single_instance.n=1350	16	8.1012	1975.02	0.809936
52	LEAP	16	0.0080488	1987.87	sleap-data/datasets/BermanFlies/models.random_split1/single.fast_leap.210524_190150.single_instance.n=1350	16	8.0488	1987.87	0.809936
53	LEAP	16	0.0082065	1949.67	sleap-data/datasets/BermanFlies/models.random_split1/single.fast_leap.210524_190150.single_instance.n=1350	16	8.2065	1949.67	0.809936
54	LEAP	16	0.0083502	1916.12	sleap-data/datasets/BermanFlies/models.random_split1/single.fast_leap.210524_190150.single_instance.n=1350	16	8.3502	1916.12	0.809936
55	LEAP	16	0.0081252	1969.18	sleap-data/datasets/BermanFlies/models.random_split1/single.fast_leap.210524_190150.single_instance.n=1350	16	8.1252	1969.18	0.809936
56	LEAP	16	0.008335	1919.62	sleap-data/datasets/BermanFlies/models.random_split1/single.fast_leap.210524_190150.single_instance.n=1350	16	8.335	1919.62	0.809936
57	LEAP	16	0.0082079	1949.34	sleap-data/datasets/BermanFlies/models.random_split1/single.fast_leap.210524_190150.single_instance.n=1350	16	8.2079	1949.34	0.809936
58	LEAP	16	0.0080671	1983.36	sleap-data/datasets/BermanFlies/models.random_split1/single.fast_leap.210524_190150.single_instance.n=1350	16	8.0671	1983.36	0.809936
59	LEAP	16	0.0082509	1939.18	sleap-data/datasets/BermanFlies/models.random_split1/single.fast_leap.210524_190150.single_instance.n=1350	16	8.2509	1939.18	0.809936
60	LEAP	16	0.0083533	1915.41	sleap-data/datasets/BermanFlies/models.random_split1/single.fast_leap.210524_190150.single_instance.n=1350	16	8.3533	1915.41	0.809936
61	LEAP	16	0.0081538	1962.28	sleap-data/datasets/BermanFlies/models.random_split1/single.fast_leap.210524_190150.single_instance.n=1350	16	8.1538	1962.28	0.809936
62	LEAP	16	0.0085138	1879.3	sleap-data/datasets/BermanFlies/models.random_split1/single.fast_leap.210524_190150.single_instance.n=1350	16	8.5138	1879.3	0.809936
63	LEAP	16	0.0081496	1963.29	sleap-data/datasets/BermanFlies/models.random_split1/single.fast_leap.210524_190150.single_instance.n=1350	16	8.1496	1963.29	0.809936
64	LEAP	16	0.0078682	2033.5	sleap-data/datasets/BermanFlies/models.random_split1/single.fast_leap.210524_190150.single_instance.n=1350	16	7.8682	2033.5	0.809936
65	LEAP	16	0.0081888	1953.89	sleap-data/datasets/BermanFlies/models.random_split1/single.fast_leap.210524_190150.single_instance.n=1350	16	8.1888	1953.89	0.809936
66	LEAP	16	0.0081423	1965.05	sleap-data/datasets/BermanFlies/models.random_split1/single.fast_leap.210524_190150.single_instance.n=1350	16	8.1423	1965.05	0.809936
67	LEAP	16	0.0080546	1986.44	sleap-data/datasets/BermanFlies/models.random_split1/single.fast_leap.210524_190150.single_instance.n=1350	16	8.0546	1986.44	0.809936
68	LEAP	16	0.0078931	2027.09	sleap-data/datasets/BermanFlies/models.random_split1/single.fast_leap.210524_190150.single_instance.n=1350	16	7.8931	2027.09	0.809936
69	LEAP	16	0.0076811	2083.03	sleap-data/datasets/BermanFlies/models.random_split1/single.fast_leap.210524_190150.single_instance.n=1350	16	7.6811	2083.03	0.809936
70	LEAP	16	0.0078712	2032.73	sleap-data/datasets/BermanFlies/models.random_split1/single.fast_leap.210524_190150.single_instance.n=1350	16	7.8712	2032.73	0.809936
71	LEAP	16	0.0078878	2028.45	sleap-data/datasets/BermanFlies/models.random_split1/single.fast_leap.210524_190150.single_instance.n=1350	16	7.8878	2028.45	0.809936
72	LEAP	16	0.0080551	1986.32	sleap-data/datasets/BermanFlies/models.random_split1/single.fast_leap.210524_190150.single_instance.n=1350	16	8.0551	1986.32	0.809936
73	LEAP	16	0.0080375	1990.67	sleap-data/datasets/BermanFlies/models.random_split1/single.fast_leap.210524_190150.single_instance.n=1350	16	8.0375	1990.67	0.809936
74	LEAP	16	0.008079	1980.44	sleap-data/datasets/BermanFlies/models.random_split1/single.fast_leap.210524_190150.single_instance.n=1350	16	8.079	1980.44	0.809936
75	LEAP	16	0.0082029	1950.53	sleap-data/datasets/BermanFlies/models.random_split1/single.fast_leap.210524_190150.single_instance.n=1350	16	8.2029	1950.53	0.809936
76	LEAP	16	0.0083627	1913.26	sleap-data/datasets/BermanFlies/models.random_split1/single.fast_leap.210524_190150.single_instance.n=1350	16	8.3627	1913.26	0.809936
77	LEAP	16	0.0081371	1966.3	sleap-data/datasets/BermanFlies/models.random_split1/single.fast_leap.210524_190150.single_instance.n=1350	16	8.1371	1966.3	0.809936
78	LEAP	16	0.0083647	1912.8	sleap-data/datasets/BermanFlies/models.random_split1/single.fast_leap.210524_190150.single_instance.n=1350	16	8.3647	1912.8	0.809936
79	LEAP	16	0.0084207	1900.08	sleap-data/datasets/BermanFlies/models.random_split1/single.fast_leap.210524_190150.single_instance.n=1350	16	8.4207	1900.08	0.809936
80	LEAP	16	0.008343	1917.78	sleap-data/datasets/BermanFlies/models.random_split1/single.fast_leap.210524_190150.single_instance.n=1350	16	8.343	1917.78	0.809936
81	LEAP	16	0.0080182	1995.46	sleap-data/datasets/BermanFlies/models.random_split1/single.fast_leap.210524_190150.single_instance.n=1350	16	8.0182	1995.46	0.809936
82	LEAP	16	0.0079805	2004.89	sleap-data/datasets/BermanFlies/models.random_split1/single.fast_leap.210524_190150.single_instance.n=1350	16	7.9805	2004.89	0.809936
83	LEAP	16	0.0080092	1997.7	sleap-data/datasets/BermanFlies/models.random_split1/single.fast_leap.210524_190150.single_instance.n=1350	16	8.0092	1997.7	0.809936
84	LEAP	16	0.0080501	1987.55	sleap-data/datasets/BermanFlies/models.random_split1/single.fast_leap.210524_190150.single_instance.n=1350	16	8.0501	1987.55	0.809936
85	LEAP	16	0.0081088	1973.16	sleap-data/datasets/BermanFlies/models.random_split1/single.fast_leap.210524_190150.single_instance.n=1350	16	8.1088	1973.16	0.809936
86	LEAP	16	0.0083272	1921.41	sleap-data/datasets/BermanFlies/models.random_split1/single.fast_leap.210524_190150.single_instance.n=1350	16	8.3272	1921.41	0.809936
87	LEAP	16	0.0083287	1921.07	sleap-data/datasets/BermanFlies/models.random_split1/single.fast_leap.210524_190150.single_instance.n=1350	16	8.3287	1921.07	0.809936
88	LEAP	16	0.0079487	2012.91	sleap-data/datasets/BermanFlies/models.random_split1/single.fast_leap.210524_190150.single_instance.n=1350	16	7.9487	2012.91	0.809936
89	LEAP	16	0.0083204	1922.98	sleap-data/datasets/BermanFlies/models.random_split1/single.fast_leap.210524_190150.single_instance.n=1350	16	8.3204	1922.98	0.809936
90	LEAP	16	0.0081307	1967.85	sleap-data/datasets/BermanFlies/models.random_split1/single.fast_leap.210524_190150.single_instance.n=1350	16	8.1307	1967.85	0.809936
91	LEAP	16	0.0080427	1989.38	sleap-data/datasets/BermanFlies/models.random_split1/single.fast_leap.210524_190150.single_instance.n=1350	16	8.0427	1989.38	0.809936
92	LEAP	16	0.0080775	1980.81	sleap-data/datasets/BermanFlies/models.random_split1/single.fast_leap.210524_190150.single_instance.n=1350	16	8.0775	1980.81	0.809936
93	LEAP	16	0.0083276	1921.32	sleap-data/datasets/BermanFlies/models.random_split1/single.fast_leap.210524_190150.single_instance.n=1350	16	8.3276	1921.32	0.809936
94	LEAP	16	0.0080735	1981.79	sleap-data/datasets/BermanFlies/models.random_split1/single.fast_leap.210524_190150.single_instance.n=1350	16	8.0735	1981.79	0.809936
95	LEAP	16	0.0080801	1980.17	sleap-data/datasets/BermanFlies/models.random_split1/single.fast_leap.210524_190150.single_instance.n=1350	16	8.0801	1980.17	0.809936
96	LEAP	16	0.008266	1935.64	sleap-data/datasets/BermanFlies/models.random_split1/single.fast_leap.210524_190150.single_instance.n=1350	16	8.266	1935.64	0.809936
97	LEAP	16	0.0080516	1987.18	sleap-data/datasets/BermanFlies/models.random_split1/single.fast_leap.210524_190150.single_instance.n=1350	16	8.0516	1987.18	0.809936
98	LEAP	16	0.0082449	1940.59	sleap-data/datasets/BermanFlies/models.random_split1/single.fast_leap.210524_190150.single_instance.n=1350	16	8.2449	1940.59	0.809936
99	LEAP	16	0.0082876	1930.6	sleap-data/datasets/BermanFlies/models.random_split1/single.fast_leap.210524_190150.single_instance.n=1350	16	8.2876	1930.6	0.809936
100	LEAP	16	0.0079528	2011.87	sleap-data/datasets/BermanFlies/models.random_split1/single.fast_leap.210524_190150.single_instance.n=1350	16	7.9528	2011.87	0.809936
101	LEAP	16	0.0083593	1914.04	sleap-data/datasets/BermanFlies/models.random_split1/single.fast_leap.210524_190150.single_instance.n=1350	16	8.3593	1914.04	0.809936
102	LEAP	16	0.0083036	1926.88	sleap-data/datasets/BermanFlies/models.random_split1/single.fast_leap.210524_190150.single_instance.n=1350	16	8.3036	1926.88	0.809936
103	LEAP	16	0.0082	1951.22	sleap-data/datasets/BermanFlies/models.random_split1/single.fast_leap.210524_190150.single_instance.n=1350	16	8.2	1951.22	0.809936
104	LEAP	16	0.0079046	2024.14	sleap-data/datasets/BermanFlies/models.random_split1/single.fast_leap.210524_190150.single_instance.n=1350	16	7.9046	2024.14	0.809936
105	LEAP	16	0.0082149	1947.68	sleap-data/datasets/BermanFlies/models.random_split1/single.fast_leap.210524_190150.single_instance.n=1350	16	8.2149	1947.68	0.809936
106	LEAP	16	0.0081037	1974.41	sleap-data/datasets/BermanFlies/models.random_split1/single.fast_leap.210524_190150.single_instance.n=1350	16	8.1037	1974.41	0.809936
107	LEAP	16	0.0081347	1966.88	sleap-data/datasets/BermanFlies/models.random_split1/single.fast_leap.210524_190150.single_instance.n=1350	16	8.1347	1966.88	0.809936
108	LEAP	16	0.0081651	1959.56	sleap-data/datasets/BermanFlies/models.random_split1/single.fast_leap.210524_190150.single_instance.n=1350	16	8.1651	1959.56	0.809936
109	LEAP	16	0.0085501	1871.32	sleap-data/datasets/BermanFlies/models.random_split1/single.fast_leap.210524_190150.single_instance.n=1350	16	8.5501	1871.32	0.809936
110	LEAP	16	0.0090712	1763.82	sleap-data/datasets/BermanFlies/models.random_split1/single.fast_leap.210524_190150.single_instance.n=1350	16	9.0712	1763.82	0.809936
111	LEAP	16	0.0095633	1673.06	sleap-data/datasets/BermanFlies/models.random_split1/single.fast_leap.210524_190150.single_instance.n=1350	16	9.5633	1673.06	0.809936
112	LEAP	16	0.0084792	1886.97	sleap-data/datasets/BermanFlies/models.random_split1/single.fast_leap.210524_190150.single_instance.n=1350	16	8.4792	1886.97	0.809936
113	LEAP	16	0.0088197	1814.12	sleap-data/datasets/BermanFlies/models.random_split1/single.fast_leap.210524_190150.single_instance.n=1350	16	8.8197	1814.12	0.809936
114	LEAP	16	0.0085261	1876.59	sleap-data/datasets/BermanFlies/models.random_split1/single.fast_leap.210524_190150.single_instance.n=1350	16	8.5261	1876.59	0.809936
115	LEAP	16	0.0083809	1909.1	sleap-data/datasets/BermanFlies/models.random_split1/single.fast_leap.210524_190150.single_instance.n=1350	16	8.3809	1909.1	0.809936
116	LEAP	16	0.008191	1953.36	sleap-data/datasets/BermanFlies/models.random_split1/single.fast_leap.210524_190150.single_instance.n=1350	16	8.191	1953.36	0.809936
117	LEAP	16	0.0080285	1992.9	sleap-data/datasets/BermanFlies/models.random_split1/single.fast_leap.210524_190150.single_instance.n=1350	16	8.0285	1992.9	0.809936
118	LEAP	16	0.0078586	2035.99	sleap-data/datasets/BermanFlies/models.random_split1/single.fast_leap.210524_190150.single_instance.n=1350	16	7.8586	2035.99	0.809936
119	LEAP	16	0.0081526	1962.56	sleap-data/datasets/BermanFlies/models.random_split1/single.fast_leap.210524_190150.single_instance.n=1350	16	8.1526	1962.56	0.809936
120	LEAP	16	0.0081015	1974.94	sleap-data/datasets/BermanFlies/models.random_split1/single.fast_leap.210524_190150.single_instance.n=1350	16	8.1015	1974.94	0.809936
121	LEAP	16	0.0083049	1926.57	sleap-data/datasets/BermanFlies/models.random_split1/single.fast_leap.210524_190150.single_instance.n=1350	16	8.3049	1926.57	0.809936
122	LEAP	16	0.0082805	1932.25	sleap-data/datasets/BermanFlies/models.random_split1/single.fast_leap.210524_190150.single_instance.n=1350	16	8.2805	1932.25	0.809936
123	LEAP	16	0.0083684	1911.95	sleap-data/datasets/BermanFlies/models.random_split1/single.fast_leap.210524_190150.single_instance.n=1350	16	8.3684	1911.95	0.809936
124	LEAP	16	0.0080845	1979.1	sleap-data/datasets/BermanFlies/models.random_split1/single.fast_leap.210524_190150.single_instance.n=1350	16	8.0845	1979.1	0.809936
125	LEAP	16	0.0083758	1910.27	sleap-data/datasets/BermanFlies/models.random_split1/single.fast_leap.210524_190150.single_instance.n=1350	16	8.3758	1910.27	0.809936
126	LEAP	16	0.0082456	1940.43	sleap-data/datasets/BermanFlies/models.random_split1/single.fast_leap.210524_190150.single_instance.n=1350	16	8.2456	1940.43	0.809936
127	LEAP	16	0.0082381	1942.2	sleap-data/datasets/BermanFlies/models.random_split1/single.fast_leap.210524_190150.single_instance.n=1350	16	8.2381	1942.2	0.809936
128	LEAP	16	0.0084821	1886.33	sleap-data/datasets/BermanFlies/models.random_split1/single.fast_leap.210524_190150.single_instance.n=1350	16	8.4821	1886.33	0.809936
129	LEAP	16	0.008252	1938.92	sleap-data/datasets/BermanFlies/models.random_split1/single.fast_leap.210524_190150.single_instance.n=1350	16	8.252	1938.92	0.809936
130	LEAP	16	0.0082135	1948.01	sleap-data/datasets/BermanFlies/models.random_split1/single.fast_leap.210524_190150.single_instance.n=1350	16	8.2135	1948.01	0.809936
131	LEAP	16	0.0081469	1963.94	sleap-data/datasets/BermanFlies/models.random_split1/single.fast_leap.210524_190150.single_instance.n=1350	16	8.1469	1963.94	0.809936
132	LEAP	16	0.0083961	1905.65	sleap-data/datasets/BermanFlies/models.random_split1/single.fast_leap.210524_190150.single_instance.n=1350	16	8.3961	1905.65	0.809936
133	LEAP	16	0.0080343	1991.46	sleap-data/datasets/BermanFlies/models.random_split1/single.fast_leap.210524_190150.single_instance.n=1350	16	8.0343	1991.46	0.809936
134	LEAP	16	0.0079008	2025.11	sleap-data/datasets/BermanFlies/models.random_split1/single.fast_leap.210524_190150.single_instance.n=1350	16	7.9008	2025.11	0.809936
135	LEAP	16	0.0079267	2018.49	sleap-data/datasets/BermanFlies/models.random_split1/single.fast_leap.210524_190150.single_instance.n=1350	16	7.9267	2018.49	0.809936
136	LEAP	16	0.0079792	2005.21	sleap-data/datasets/BermanFlies/models.random_split1/single.fast_leap.210524_190150.single_instance.n=1350	16	7.9792	2005.21	0.809936
137	LEAP	16	0.0079714	2007.18	sleap-data/datasets/BermanFlies/models.random_split1/single.fast_leap.210524_190150.single_instance.n=1350	16	7.9714	2007.18	0.809936
138	LEAP	16	0.0080646	1983.98	sleap-data/datasets/BermanFlies/models.random_split1/single.fast_leap.210524_190150.single_instance.n=1350	16	8.0646	1983.98	0.809936
139	LEAP	16	0.0078903	2027.81	sleap-data/datasets/BermanFlies/models.random_split1/single.fast_leap.210524_190150.single_instance.n=1350	16	7.8903	2027.81	0.809936
140	LEAP	16	0.0082131	1948.11	sleap-data/datasets/BermanFlies/models.random_split1/single.fast_leap.210524_190150.single_instance.n=1350	16	8.2131	1948.11	0.809936
141	LEAP	16	0.0079997	2000.08	sleap-data/datasets/BermanFlies/models.random_split1/single.fast_leap.210524_190150.single_instance.n=1350	16	7.9997	2000.08	0.809936
142	LEAP	16	0.0082916	1929.66	sleap-data/datasets/BermanFlies/models.random_split1/single.fast_leap.210524_190150.single_instance.n=1350	16	8.2916	1929.66	0.809936
143	LEAP	16	0.0078988	2025.62	sleap-data/datasets/BermanFlies/models.random_split1/single.fast_leap.210524_190150.single_instance.n=1350	16	7.8988	2025.62	0.809936
144	LEAP	16	0.0079095	2022.88	sleap-data/datasets/BermanFlies/models.random_split1/single.fast_leap.210524_190150.single_instance.n=1350	16	7.9095	2022.88	0.809936
145	LEAP	16	0.0082668	1935.45	sleap-data/datasets/BermanFlies/models.random_split1/single.fast_leap.210524_190150.single_instance.n=1350	16	8.2668	1935.45	0.809936
146	LEAP	16	0.0084642	1890.31	sleap-data/datasets/BermanFlies/models.random_split1/single.fast_leap.210524_190150.single_instance.n=1350	16	8.4642	1890.31	0.809936
147	LEAP	16	0.008304	1926.78	sleap-data/datasets/BermanFlies/models.random_split1/single.fast_leap.210524_190150.single_instance.n=1350	16	8.304	1926.78	0.809936
148	LEAP	16	0.0085017	1881.98	sleap-data/datasets/BermanFlies/models.random_split1/single.fast_leap.210524_190150.single_instance.n=1350	16	8.5017	1881.98	0.809936
149	LEAP	16	0.008383	1908.62	sleap-data/datasets/BermanFlies/models.random_split1/single.fast_leap.210524_190150.single_instance.n=1350	16	8.383	1908.62	0.809936
150	LEAP	16	0.0083654	1912.64	sleap-data/datasets/BermanFlies/models.random_split1/single.fast_leap.210524_190150.single_instance.n=1350	16	8.3654	1912.64	0.809936
151	LEAP	16	0.0080147	1996.33	sleap-data/datasets/BermanFlies/models.random_split1/single.fast_leap.210524_190150.single_instance.n=1350	16	8.0147	1996.33	0.809936
152	LEAP	16	0.0081622	1960.26	sleap-data/datasets/BermanFlies/models.random_split1/single.fast_leap.210524_190150.single_instance.n=1350	16	8.1622	1960.26	0.809936
153	LEAP	16	0.0081151	1971.63	sleap-data/datasets/BermanFlies/models.random_split1/single.fast_leap.210524_190150.single_instance.n=1350	16	8.1151	1971.63	0.809936
154	LEAP	16	0.0080833	1979.39	sleap-data/datasets/BermanFlies/models.random_split1/single.fast_leap.210524_190150.single_instance.n=1350	16	8.0833	1979.39	0.809936
155	LEAP	16	0.0080676	1983.24	sleap-data/datasets/BermanFlies/models.random_split1/single.fast_leap.210524_190150.single_instance.n=1350	16	8.0676	1983.24	0.809936
156	LEAP	16	0.0083391	1918.67	sleap-data/datasets/BermanFlies/models.random_split1/single.fast_leap.210524_190150.single_instance.n=1350	16	8.3391	1918.67	0.809936
157	LEAP	16	0.0080398	1990.1	sleap-data/datasets/BermanFlies/models.random_split1/single.fast_leap.210524_190150.single_instance.n=1350	16	8.0398	1990.1	0.809936
158	LEAP	16	0.0084889	1884.81	sleap-data/datasets/BermanFlies/models.random_split1/single.fast_leap.210524_190150.single_instance.n=1350	16	8.4889	1884.81	0.809936
159	LEAP	16	0.0081634	1959.97	sleap-data/datasets/BermanFlies/models.random_split1/single.fast_leap.210524_190150.single_instance.n=1350	16	8.1634	1959.97	0.809936
160	LEAP	16	0.0081638	1959.87	sleap-data/datasets/BermanFlies/models.random_split1/single.fast_leap.210524_190150.single_instance.n=1350	16	8.1638	1959.87	0.809936
161	LEAP	16	0.0083085	1925.74	sleap-data/datasets/BermanFlies/models.random_split1/single.fast_leap.210524_190150.single_instance.n=1350	16	8.3085	1925.74	0.809936
162	LEAP	16	0.0080123	1996.93	sleap-data/datasets/BermanFlies/models.random_split1/single.fast_leap.210524_190150.single_instance.n=1350	16	8.0123	1996.93	0.809936
163	LEAP	16	0.0080395	1990.17	sleap-data/datasets/BermanFlies/models.random_split1/single.fast_leap.210524_190150.single_instance.n=1350	16	8.0395	1990.17	0.809936
164	LEAP	16	0.0082349	1942.95	sleap-data/datasets/BermanFlies/models.random_split1/single.fast_leap.210524_190150.single_instance.n=1350	16	8.2349	1942.95	0.809936
165	LEAP	16	0.0083217	1922.68	sleap-data/datasets/BermanFlies/models.random_split1/single.fast_leap.210524_190150.single_instance.n=1350	16	8.3217	1922.68	0.809936
166	LEAP	16	0.0084575	1891.81	sleap-data/datasets/BermanFlies/models.random_split1/single.fast_leap.210524_190150.single_instance.n=1350	16	8.4575	1891.81	0.809936
167	LEAP	16	0.008151	1962.95	sleap-data/datasets/BermanFlies/models.random_split1/single.fast_leap.210524_190150.single_instance.n=1350	16	8.151	1962.95	0.809936
168	LEAP	16	0.008075	1981.42	sleap-data/datasets/BermanFlies/models.random_split1/single.fast_leap.210524_190150.single_instance.n=1350	16	8.075	1981.42	0.809936
169	LEAP	16	0.0082713	1934.4	sleap-data/datasets/BermanFlies/models.random_split1/single.fast_leap.210524_190150.single_instance.n=1350	16	8.2713	1934.4	0.809936
170	LEAP	16	0.0079993	2000.18	sleap-data/datasets/BermanFlies/models.random_split1/single.fast_leap.210524_190150.single_instance.n=1350	16	7.9993	2000.18	0.809936
171	LEAP	16	0.0081756	1957.04	sleap-data/datasets/BermanFlies/models.random_split1/single.fast_leap.210524_190150.single_instance.n=1350	16	8.1756	1957.04	0.809936
172	LEAP	16	0.0079329	2016.92	sleap-data/datasets/BermanFlies/models.random_split1/single.fast_leap.210524_190150.single_instance.n=1350	16	7.9329	2016.92	0.809936
173	LEAP	16	0.0081848	1954.84	sleap-data/datasets/BermanFlies/models.random_split1/single.fast_leap.210524_190150.single_instance.n=1350	16	8.1848	1954.84	0.809936
174	LEAP	16	0.0080871	1978.46	sleap-data/datasets/BermanFlies/models.random_split1/single.fast_leap.210524_190150.single_instance.n=1350	16	8.0871	1978.46	0.809936
175	LEAP	16	0.0081332	1967.25	sleap-data/datasets/BermanFlies/models.random_split1/single.fast_leap.210524_190150.single_instance.n=1350	16	8.1332	1967.25	0.809936
176	LEAP	16	0.0078086	2049.02	sleap-data/datasets/BermanFlies/models.random_split1/single.fast_leap.210524_190150.single_instance.n=1350	16	7.8086	2049.02	0.809936
177	LEAP	16	0.0080101	1997.48	sleap-data/datasets/BermanFlies/models.random_split1/single.fast_leap.210524_190150.single_instance.n=1350	16	8.0101	1997.48	0.809936
178	LEAP	16	0.0079313	2017.32	sleap-data/datasets/BermanFlies/models.random_split1/single.fast_leap.210524_190150.single_instance.n=1350	16	7.9313	2017.32	0.809936
179	LEAP	16	0.0079148	2021.53	sleap-data/datasets/BermanFlies/models.random_split1/single.fast_leap.210524_190150.single_instance.n=1350	16	7.9148	2021.53	0.809936
180	LEAP	16	0.0078978	2025.88	sleap-data/datasets/BermanFlies/models.random_split1/single.fast_leap.210524_190150.single_instance.n=1350	16	7.8978	2025.88	0.809936
181	LEAP	16	0.0079382	2015.57	sleap-data/datasets/BermanFlies/models.random_split1/single.fast_leap.210524_190150.single_instance.n=1350	16	7.9382	2015.57	0.809936
182	LEAP	16	0.0081176	1971.03	sleap-data/datasets/BermanFlies/models.random_split1/single.fast_leap.210524_190150.single_instance.n=1350	16	8.1176	1971.03	0.809936
183	LEAP	16	0.0077394	2067.34	sleap-data/datasets/BermanFlies/models.random_split1/single.fast_leap.210524_190150.single_instance.n=1350	16	7.7394	2067.34	0.809936
184	LEAP	16	0.0081866	1954.41	sleap-data/datasets/BermanFlies/models.random_split1/single.fast_leap.210524_190150.single_instance.n=1350	16	8.1866	1954.41	0.809936
185	LEAP	16	0.0078821	2029.92	sleap-data/datasets/BermanFlies/models.random_split1/single.fast_leap.210524_190150.single_instance.n=1350	16	7.8821	2029.92	0.809936
186	LEAP	16	0.0081173	1971.1	sleap-data/datasets/BermanFlies/models.random_split1/single.fast_leap.210524_190150.single_instance.n=1350	16	8.1173	1971.1	0.809936
187	LEAP	16	0.0078659	2034.1	sleap-data/datasets/BermanFlies/models.random_split1/single.fast_leap.210524_190150.single_instance.n=1350	16	7.8659	2034.1	0.809936
188	LEAP	16	0.0082157	1947.49	sleap-data/datasets/BermanFlies/models.random_split1/single.fast_leap.210524_190150.single_instance.n=1350	16	8.2157	1947.49	0.809936
189	LEAP	16	0.0082291	1944.32	sleap-data/datasets/BermanFlies/models.random_split1/single.fast_leap.210524_190150.single_instance.n=1350	16	8.2291	1944.32	0.809936
190	LEAP	16	0.0081858	1954.6	sleap-data/datasets/BermanFlies/models.random_split1/single.fast_leap.210524_190150.single_instance.n=1350	16	8.1858	1954.6	0.809936
191	LEAP	16	0.0081972	1951.89	sleap-data/datasets/BermanFlies/models.random_split1/single.fast_leap.210524_190150.single_instance.n=1350	16	8.1972	1951.89	0.809936
192	LEAP	16	0.0080431	1989.28	sleap-data/datasets/BermanFlies/models.random_split1/single.fast_leap.210524_190150.single_instance.n=1350	16	8.0431	1989.28	0.809936
193	LEAP	16	0.0083288	1921.05	sleap-data/datasets/BermanFlies/models.random_split1/single.fast_leap.210524_190150.single_instance.n=1350	16	8.3288	1921.05	0.809936
194	LEAP	16	0.0080895	1977.87	sleap-data/datasets/BermanFlies/models.random_split1/single.fast_leap.210524_190150.single_instance.n=1350	16	8.0895	1977.87	0.809936
195	LEAP	16	0.00847	1889.02	sleap-data/datasets/BermanFlies/models.random_split1/single.fast_leap.210524_190150.single_instance.n=1350	16	8.47	1889.02	0.809936
196	LEAP	16	0.0081865	1954.44	sleap-data/datasets/BermanFlies/models.random_split1/single.fast_leap.210524_190150.single_instance.n=1350	16	8.1865	1954.44	0.809936
197	LEAP	16	0.0084991	1882.55	sleap-data/datasets/BermanFlies/models.random_split1/single.fast_leap.210524_190150.single_instance.n=1350	16	8.4991	1882.55	0.809936
198	LEAP	16	0.0080656	1983.73	sleap-data/datasets/BermanFlies/models.random_split1/single.fast_leap.210524_190150.single_instance.n=1350	16	8.0656	1983.73	0.809936
199	LEAP	16	0.0081282	1968.46	sleap-data/datasets/BermanFlies/models.random_split1/single.fast_leap.210524_190150.single_instance.n=1350	16	8.1282	1968.46	0.809936
200	LEAP	16	0.008006	1998.5	sleap-data/datasets/BermanFlies/models.random_split1/single.fast_leap.210524_190150.single_instance.n=1350	16	8.006	1998.5	0.809936
201	LEAP	16	0.0080443	1988.99	sleap-data/datasets/BermanFlies/models.random_split1/single.fast_leap.210524_190150.single_instance.n=1350	16	8.0443	1988.99	0.809936
202	LEAP	16	0.0081965	1952.05	sleap-data/datasets/BermanFlies/models.random_split1/single.fast_leap.210524_190150.single_instance.n=1350	16	8.1965	1952.05	0.809936
203	LEAP	16	0.0079216	2019.79	sleap-data/datasets/BermanFlies/models.random_split1/single.fast_leap.210524_190150.single_instance.n=1350	16	7.9216	2019.79	0.809936
204	LEAP	16	0.0081944	1952.55	sleap-data/datasets/BermanFlies/models.random_split1/single.fast_leap.210524_190150.single_instance.n=1350	16	8.1944	1952.55	0.809936
205	LEAP	16	0.0082696	1934.8	sleap-data/datasets/BermanFlies/models.random_split1/single.fast_leap.210524_190150.single_instance.n=1350	16	8.2696	1934.8	0.809936
206	LEAP	16	0.0081255	1969.11	sleap-data/datasets/BermanFlies/models.random_split1/single.fast_leap.210524_190150.single_instance.n=1350	16	8.1255	1969.11	0.809936
207	LEAP	16	0.008177	1956.71	sleap-data/datasets/BermanFlies/models.random_split1/single.fast_leap.210524_190150.single_instance.n=1350	16	8.177	1956.71	0.809936
208	LEAP	16	0.008277	1933.07	sleap-data/datasets/BermanFlies/models.random_split1/single.fast_leap.210524_190150.single_instance.n=1350	16	8.277	1933.07	0.809936
209	LEAP	16	0.0080546	1986.44	sleap-data/datasets/BermanFlies/models.random_split1/single.fast_leap.210524_190150.single_instance.n=1350	16	8.0546	1986.44	0.809936
210	LEAP	16	0.008128	1968.5	sleap-data/datasets/BermanFlies/models.random_split1/single.fast_leap.210524_190150.single_instance.n=1350	16	8.128	1968.5	0.809936
211	LEAP	16	0.0079949	2001.28	sleap-data/datasets/BermanFlies/models.random_split1/single.fast_leap.210524_190150.single_instance.n=1350	16	7.9949	2001.28	0.809936
212	LEAP	16	0.0083369	1919.18	sleap-data/datasets/BermanFlies/models.random_split1/single.fast_leap.210524_190150.single_instance.n=1350	16	8.3369	1919.18	0.809936
213	LEAP	16	0.0080222	1994.47	sleap-data/datasets/BermanFlies/models.random_split1/single.fast_leap.210524_190150.single_instance.n=1350	16	8.0222	1994.47	0.809936
214	LEAP	16	0.0080741	1981.65	sleap-data/datasets/BermanFlies/models.random_split1/single.fast_leap.210524_190150.single_instance.n=1350	16	8.0741	1981.65	0.809936
215	LEAP	16	0.0078275	2044.08	sleap-data/datasets/BermanFlies/models.random_split1/single.fast_leap.210524_190150.single_instance.n=1350	16	7.8275	2044.08	0.809936
216	LEAP	16	0.0082301	1944.08	sleap-data/datasets/BermanFlies/models.random_split1/single.fast_leap.210524_190150.single_instance.n=1350	16	8.2301	1944.08	0.809936
217	LEAP	16	0.008279	1932.6	sleap-data/datasets/BermanFlies/models.random_split1/single.fast_leap.210524_190150.single_instance.n=1350	16	8.279	1932.6	0.809936
218	LEAP	16	0.0081855	1954.68	sleap-data/datasets/BermanFlies/models.random_split1/single.fast_leap.210524_190150.single_instance.n=1350	16	8.1855	1954.68	0.809936
219	LEAP	16	0.007999	2000.25	sleap-data/datasets/BermanFlies/models.random_split1/single.fast_leap.210524_190150.single_instance.n=1350	16	7.999	2000.25	0.809936
220	LEAP	16	0.0079036	2024.39	sleap-data/datasets/BermanFlies/models.random_split1/single.fast_leap.210524_190150.single_instance.n=1350	16	7.9036	2024.39	0.809936
221	LEAP	16	0.0080046	1998.85	sleap-data/datasets/BermanFlies/models.random_split1/single.fast_leap.210524_190150.single_instance.n=1350	16	8.0046	1998.85	0.809936
222	LEAP	16	0.0079491	2012.81	sleap-data/datasets/BermanFlies/models.random_split1/single.fast_leap.210524_190150.single_instance.n=1350	16	7.9491	2012.81	0.809936
223	LEAP	16	0.008132	1967.54	sleap-data/datasets/BermanFlies/models.random_split1/single.fast_leap.210524_190150.single_instance.n=1350	16	8.132	1967.54	0.809936
224	LEAP	16	0.0079461	2013.57	sleap-data/datasets/BermanFlies/models.random_split1/single.fast_leap.210524_190150.single_instance.n=1350	16	7.9461	2013.57	0.809936
225	LEAP	16	0.0080915	1977.38	sleap-data/datasets/BermanFlies/models.random_split1/single.fast_leap.210524_190150.single_instance.n=1350	16	8.0915	1977.38	0.809936
226	LEAP	16	0.0082569	1937.77	sleap-data/datasets/BermanFlies/models.random_split1/single.fast_leap.210524_190150.single_instance.n=1350	16	8.2569	1937.77	0.809936
227	LEAP	16	0.0082369	1942.48	sleap-data/datasets/BermanFlies/models.random_split1/single.fast_leap.210524_190150.single_instance.n=1350	16	8.2369	1942.48	0.809936
228	LEAP	16	0.0079562	2011.01	sleap-data/datasets/BermanFlies/models.random_split1/single.fast_leap.210524_190150.single_instance.n=1350	16	7.9562	2011.01	0.809936
229	LEAP	16	0.0079614	2009.7	sleap-data/datasets/BermanFlies/models.random_split1/single.fast_leap.210524_190150.single_instance.n=1350	16	7.9614	2009.7	0.809936
230	LEAP	16	0.0081687	1958.7	sleap-data/datasets/BermanFlies/models.random_split1/single.fast_leap.210524_190150.single_instance.n=1350	16	8.1687	1958.7	0.809936
231	LEAP	16	0.0079463	2013.52	sleap-data/datasets/BermanFlies/models.random_split1/single.fast_leap.210524_190150.single_instance.n=1350	16	7.9463	2013.52	0.809936
232	LEAP	16	0.0085077	1880.65	sleap-data/datasets/BermanFlies/models.random_split1/single.fast_leap.210524_190150.single_instance.n=1350	16	8.5077	1880.65	0.809936
233	LEAP	16	0.0083761	1910.2	sleap-data/datasets/BermanFlies/models.random_split1/single.fast_leap.210524_190150.single_instance.n=1350	16	8.3761	1910.2	0.809936
234	LEAP	16	0.0084782	1887.19	sleap-data/datasets/BermanFlies/models.random_split1/single.fast_leap.210524_190150.single_instance.n=1350	16	8.4782	1887.19	0.809936
235	LEAP	16	0.0079785	2005.39	sleap-data/datasets/BermanFlies/models.random_split1/single.fast_leap.210524_190150.single_instance.n=1350	16	7.9785	2005.39	0.809936
236	LEAP	16	0.0085633	1868.44	sleap-data/datasets/BermanFlies/models.random_split1/single.fast_leap.210524_190150.single_instance.n=1350	16	8.5633	1868.44	0.809936
237	LEAP	16	0.0084194	1900.37	sleap-data/datasets/BermanFlies/models.random_split1/single.fast_leap.210524_190150.single_instance.n=1350	16	8.4194	1900.37	0.809936
238	LEAP	16	0.0083437	1917.61	sleap-data/datasets/BermanFlies/models.random_split1/single.fast_leap.210524_190150.single_instance.n=1350	16	8.3437	1917.61	0.809936
239	LEAP	16	0.008419	1900.46	sleap-data/datasets/BermanFlies/models.random_split1/single.fast_leap.210524_190150.single_instance.n=1350	16	8.419	1900.46	0.809936
240	LEAP	16	0.0078697	2033.11	sleap-data/datasets/BermanFlies/models.random_split1/single.fast_leap.210524_190150.single_instance.n=1350	16	7.8697	2033.11	0.809936
241	LEAP	16	0.0083218	1922.66	sleap-data/datasets/BermanFlies/models.random_split1/single.fast_leap.210524_190150.single_instance.n=1350	16	8.3218	1922.66	0.809936
242	LEAP	16	0.0083427	1917.84	sleap-data/datasets/BermanFlies/models.random_split1/single.fast_leap.210524_190150.single_instance.n=1350	16	8.3427	1917.84	0.809936
243	LEAP	16	0.0084128	1901.86	sleap-data/datasets/BermanFlies/models.random_split1/single.fast_leap.210524_190150.single_instance.n=1350	16	8.4128	1901.86	0.809936
244	LEAP	16	0.0084119	1902.07	sleap-data/datasets/BermanFlies/models.random_split1/single.fast_leap.210524_190150.single_instance.n=1350	16	8.4119	1902.07	0.809936
245	LEAP	16	0.0084335	1897.2	sleap-data/datasets/BermanFlies/models.random_split1/single.fast_leap.210524_190150.single_instance.n=1350	16	8.4335	1897.2	0.809936
246	LEAP	16	0.0079567	2010.88	sleap-data/datasets/BermanFlies/models.random_split1/single.fast_leap.210524_190150.single_instance.n=1350	16	7.9567	2010.88	0.809936
247	LEAP	16	0.0082721	1934.21	sleap-data/datasets/BermanFlies/models.random_split1/single.fast_leap.210524_190150.single_instance.n=1350	16	8.2721	1934.21	0.809936
248	LEAP	16	0.0079226	2019.54	sleap-data/datasets/BermanFlies/models.random_split1/single.fast_leap.210524_190150.single_instance.n=1350	16	7.9226	2019.54	0.809936
249	LEAP	16	0.00814	1965.6	sleap-data/datasets/BermanFlies/models.random_split1/single.fast_leap.210524_190150.single_instance.n=1350	16	8.14	1965.6	0.809936
250	LEAP	16	0.008108	1973.36	sleap-data/datasets/BermanFlies/models.random_split1/single.fast_leap.210524_190150.single_instance.n=1350	16	8.108	1973.36	0.809936
251	LEAP	16	0.008022	1994.52	sleap-data/datasets/BermanFlies/models.random_split1/single.fast_leap.210524_190150.single_instance.n=1350	16	8.022	1994.52	0.809936
252	LEAP	16	0.0082544	1938.36	sleap-data/datasets/BermanFlies/models.random_split1/single.fast_leap.210524_190150.single_instance.n=1350	16	8.2544	1938.36	0.809936
253	LEAP	16	0.0081584	1961.17	sleap-data/datasets/BermanFlies/models.random_split1/single.fast_leap.210524_190150.single_instance.n=1350	16	8.1584	1961.17	0.809936
254	LEAP	16	0.0083458	1917.13	sleap-data/datasets/BermanFlies/models.random_split1/single.fast_leap.210524_190150.single_instance.n=1350	16	8.3458	1917.13	0.809936
255	LEAP	16	0.0081991	1951.43	sleap-data/datasets/BermanFlies/models.random_split1/single.fast_leap.210524_190150.single_instance.n=1350	16	8.1991	1951.43	0.809936
256	LEAP	16	0.0080763	1981.11	sleap-data/datasets/BermanFlies/models.random_split1/single.fast_leap.210524_190150.single_instance.n=1350	16	8.0763	1981.11	0.809936
257	LEAP	16	0.0079369	2015.9	sleap-data/datasets/BermanFlies/models.random_split1/single.fast_leap.210524_190150.single_instance.n=1350	16	7.9369	2015.9	0.809936
258	LEAP	16	0.0079674	2008.18	sleap-data/datasets/BermanFlies/models.random_split1/single.fast_leap.210524_190150.single_instance.n=1350	16	7.9674	2008.18	0.809936
259	LEAP	16	0.0080402	1990	sleap-data/datasets/BermanFlies/models.random_split1/single.fast_leap.210524_190150.single_instance.n=1350	16	8.0402	1990	0.809936
260	LEAP	16	0.0083684	1911.95	sleap-data/datasets/BermanFlies/models.random_split1/single.fast_leap.210524_190150.single_instance.n=1350	16	8.3684	1911.95	0.809936
261	LEAP	16	0.0081961	1952.15	sleap-data/datasets/BermanFlies/models.random_split1/single.fast_leap.210524_190150.single_instance.n=1350	16	8.1961	1952.15	0.809936
262	LEAP	16	0.0082322	1943.59	sleap-data/datasets/BermanFlies/models.random_split1/single.fast_leap.210524_190150.single_instance.n=1350	16	8.2322	1943.59	0.809936
263	LEAP	16	0.0081691	1958.6	sleap-data/datasets/BermanFlies/models.random_split1/single.fast_leap.210524_190150.single_instance.n=1350	16	8.1691	1958.6	0.809936
264	LEAP	16	0.0080705	1982.53	sleap-data/datasets/BermanFlies/models.random_split1/single.fast_leap.210524_190150.single_instance.n=1350	16	8.0705	1982.53	0.809936
265	LEAP	16	0.0082474	1940.01	sleap-data/datasets/BermanFlies/models.random_split1/single.fast_leap.210524_190150.single_instance.n=1350	16	8.2474	1940.01	0.809936
266	LEAP	16	0.0078955	2026.47	sleap-data/datasets/BermanFlies/models.random_split1/single.fast_leap.210524_190150.single_instance.n=1350	16	7.8955	2026.47	0.809936
267	LEAP	16	0.007826	2044.47	sleap-data/datasets/BermanFlies/models.random_split1/single.fast_leap.210524_190150.single_instance.n=1350	16	7.826	2044.47	0.809936
268	LEAP	16	0.0078754	2031.64	sleap-data/datasets/BermanFlies/models.random_split1/single.fast_leap.210524_190150.single_instance.n=1350	16	7.8754	2031.64	0.809936
269	LEAP	16	0.0079685	2007.91	sleap-data/datasets/BermanFlies/models.random_split1/single.fast_leap.210524_190150.single_instance.n=1350	16	7.9685	2007.91	0.809936
270	LEAP	16	0.0081539	1962.25	sleap-data/datasets/BermanFlies/models.random_split1/single.fast_leap.210524_190150.single_instance.n=1350	16	8.1539	1962.25	0.809936
271	LEAP	16	0.0081729	1957.69	sleap-data/datasets/BermanFlies/models.random_split1/single.fast_leap.210524_190150.single_instance.n=1350	16	8.1729	1957.69	0.809936
272	LEAP	16	0.0079745	2006.4	sleap-data/datasets/BermanFlies/models.random_split1/single.fast_leap.210524_190150.single_instance.n=1350	16	7.9745	2006.4	0.809936
273	LEAP	16	0.0081007	1975.14	sleap-data/datasets/BermanFlies/models.random_split1/single.fast_leap.210524_190150.single_instance.n=1350	16	8.1007	1975.14	0.809936
274	LEAP	16	0.0079994	2000.15	sleap-data/datasets/BermanFlies/models.random_split1/single.fast_leap.210524_190150.single_instance.n=1350	16	7.9994	2000.15	0.809936
275	LEAP	16	0.0079979	2000.53	sleap-data/datasets/BermanFlies/models.random_split1/single.fast_leap.210524_190150.single_instance.n=1350	16	7.9979	2000.53	0.809936
276	LEAP	16	0.007941	2014.86	sleap-data/datasets/BermanFlies/models.random_split1/single.fast_leap.210524_190150.single_instance.n=1350	16	7.941	2014.86	0.809936
277	LEAP	16	0.0078904	2027.78	sleap-data/datasets/BermanFlies/models.random_split1/single.fast_leap.210524_190150.single_instance.n=1350	16	7.8904	2027.78	0.809936
278	LEAP	16	0.0082702	1934.66	sleap-data/datasets/BermanFlies/models.random_split1/single.fast_leap.210524_190150.single_instance.n=1350	16	8.2702	1934.66	0.809936
279	LEAP	16	0.0081834	1955.18	sleap-data/datasets/BermanFlies/models.random_split1/single.fast_leap.210524_190150.single_instance.n=1350	16	8.1834	1955.18	0.809936
280	LEAP	16	0.0079126	2022.09	sleap-data/datasets/BermanFlies/models.random_split1/single.fast_leap.210524_190150.single_instance.n=1350	16	7.9126	2022.09	0.809936
281	LEAP	16	0.0081845	1954.91	sleap-data/datasets/BermanFlies/models.random_split1/single.fast_leap.210524_190150.single_instance.n=1350	16	8.1845	1954.91	0.809936
282	LEAP	16	0.0081181	1970.9	sleap-data/datasets/BermanFlies/models.random_split1/single.fast_leap.210524_190150.single_instance.n=1350	16	8.1181	1970.9	0.809936
283	LEAP	16	0.0080761	1981.15	sleap-data/datasets/BermanFlies/models.random_split1/single.fast_leap.210524_190150.single_instance.n=1350	16	8.0761	1981.15	0.809936
284	LEAP	16	0.0079479	2013.11	sleap-data/datasets/BermanFlies/models.random_split1/single.fast_leap.210524_190150.single_instance.n=1350	16	7.9479	2013.11	0.809936
285	LEAP	16	0.0082658	1935.69	sleap-data/datasets/BermanFlies/models.random_split1/single.fast_leap.210524_190150.single_instance.n=1350	16	8.2658	1935.69	0.809936
286	LEAP	16	0.0082195	1946.59	sleap-data/datasets/BermanFlies/models.random_split1/single.fast_leap.210524_190150.single_instance.n=1350	16	8.2195	1946.59	0.809936
287	LEAP	16	0.0080934	1976.92	sleap-data/datasets/BermanFlies/models.random_split1/single.fast_leap.210524_190150.single_instance.n=1350	16	8.0934	1976.92	0.809936
288	LEAP	16	0.0083143	1924.4	sleap-data/datasets/BermanFlies/models.random_split1/single.fast_leap.210524_190150.single_instance.n=1350	16	8.3143	1924.4	0.809936
289	LEAP	16	0.0081885	1953.96	sleap-data/datasets/BermanFlies/models.random_split1/single.fast_leap.210524_190150.single_instance.n=1350	16	8.1885	1953.96	0.809936
290	LEAP	16	0.0082403	1941.68	sleap-data/datasets/BermanFlies/models.random_split1/single.fast_leap.210524_190150.single_instance.n=1350	16	8.2403	1941.68	0.809936
291	LEAP	16	0.0083039	1926.81	sleap-data/datasets/BermanFlies/models.random_split1/single.fast_leap.210524_190150.single_instance.n=1350	16	8.3039	1926.81	0.809936
292	LEAP	16	0.0085305	1875.62	sleap-data/datasets/BermanFlies/models.random_split1/single.fast_leap.210524_190150.single_instance.n=1350	16	8.5305	1875.62	0.809936
293	LEAP	16	0.0082909	1929.83	sleap-data/datasets/BermanFlies/models.random_split1/single.fast_leap.210524_190150.single_instance.n=1350	16	8.2909	1929.83	0.809936
294	LEAP	16	0.0084692	1889.2	sleap-data/datasets/BermanFlies/models.random_split1/single.fast_leap.210524_190150.single_instance.n=1350	16	8.4692	1889.2	0.809936
295	LEAP	16	0.0081163	1971.34	sleap-data/datasets/BermanFlies/models.random_split1/single.fast_leap.210524_190150.single_instance.n=1350	16	8.1163	1971.34	0.809936
296	LEAP	16	0.0082097	1948.91	sleap-data/datasets/BermanFlies/models.random_split1/single.fast_leap.210524_190150.single_instance.n=1350	16	8.2097	1948.91	0.809936
297	LEAP	16	0.0081684	1958.77	sleap-data/datasets/BermanFlies/models.random_split1/single.fast_leap.210524_190150.single_instance.n=1350	16	8.1684	1958.77	0.809936
298	LEAP	16	0.0083524	1915.62	sleap-data/datasets/BermanFlies/models.random_split1/single.fast_leap.210524_190150.single_instance.n=1350	16	8.3524	1915.62	0.809936
299	LEAP	16	0.0080761	1981.15	sleap-data/datasets/BermanFlies/models.random_split1/single.fast_leap.210524_190150.single_instance.n=1350	16	8.0761	1981.15	0.809936
300	LEAP	16	0.00812	1970.44	sleap-data/datasets/BermanFlies/models.random_split1/single.fast_leap.210524_190150.single_instance.n=1350	16	8.12	1970.44	0.809936
301	LEAP	16	0.0080036	1999.1	sleap-data/datasets/BermanFlies/models.random_split1/single.fast_leap.210524_190150.single_instance.n=1350	16	8.0036	1999.1	0.809936
302	LEAP	16	0.0084815	1886.46	sleap-data/datasets/BermanFlies/models.random_split1/single.fast_leap.210524_190150.single_instance.n=1350	16	8.4815	1886.46	0.809936
303	LEAP	16	0.0082462	1940.29	sleap-data/datasets/BermanFlies/models.random_split1/single.fast_leap.210524_190150.single_instance.n=1350	16	8.2462	1940.29	0.809936
304	LEAP	16	0.0082045	1950.15	sleap-data/datasets/BermanFlies/models.random_split1/single.fast_leap.210524_190150.single_instance.n=1350	16	8.2045	1950.15	0.809936
305	LEAP	16	0.0082449	1940.59	sleap-data/datasets/BermanFlies/models.random_split1/single.fast_leap.210524_190150.single_instance.n=1350	16	8.2449	1940.59	0.809936
306	LEAP	16	0.0078845	2029.3	sleap-data/datasets/BermanFlies/models.random_split1/single.fast_leap.210524_190150.single_instance.n=1350	16	7.8845	2029.3	0.809936
307	LEAP	16	0.0080211	1994.74	sleap-data/datasets/BermanFlies/models.random_split1/single.fast_leap.210524_190150.single_instance.n=1350	16	8.0211	1994.74	0.809936
308	LEAP	16	0.0080721	1982.14	sleap-data/datasets/BermanFlies/models.random_split1/single.fast_leap.210524_190150.single_instance.n=1350	16	8.0721	1982.14	0.809936
309	LEAP	16	0.0081764	1956.85	sleap-data/datasets/BermanFlies/models.random_split1/single.fast_leap.210524_190150.single_instance.n=1350	16	8.1764	1956.85	0.809936
310	LEAP	16	0.0079217	2019.77	sleap-data/datasets/BermanFlies/models.random_split1/single.fast_leap.210524_190150.single_instance.n=1350	16	7.9217	2019.77	0.809936
311	LEAP	16	0.008088	1978.24	sleap-data/datasets/BermanFlies/models.random_split1/single.fast_leap.210524_190150.single_instance.n=1350	16	8.088	1978.24	0.809936
312	LEAP	16	0.0081838	1955.08	sleap-data/datasets/BermanFlies/models.random_split1/single.fast_leap.210524_190150.single_instance.n=1350	16	8.1838	1955.08	0.809936
313	LEAP	16	0.0079759	2006.04	sleap-data/datasets/BermanFlies/models.random_split1/single.fast_leap.210524_190150.single_instance.n=1350	16	7.9759	2006.04	0.809936
314	LEAP	16	0.007834	2042.38	sleap-data/datasets/BermanFlies/models.random_split1/single.fast_leap.210524_190150.single_instance.n=1350	16	7.834	2042.38	0.809936
315	LEAP	16	0.0079333	2016.82	sleap-data/datasets/BermanFlies/models.random_split1/single.fast_leap.210524_190150.single_instance.n=1350	16	7.9333	2016.82	0.809936
316	LEAP	16	0.0079504	2012.48	sleap-data/datasets/BermanFlies/models.random_split1/single.fast_leap.210524_190150.single_instance.n=1350	16	7.9504	2012.48	0.809936
317	LEAP	16	0.0079567	2010.88	sleap-data/datasets/BermanFlies/models.random_split1/single.fast_leap.210524_190150.single_instance.n=1350	16	7.9567	2010.88	0.809936
318	LEAP	16	0.0080725	1982.04	sleap-data/datasets/BermanFlies/models.random_split1/single.fast_leap.210524_190150.single_instance.n=1350	16	8.0725	1982.04	0.809936
319	LEAP	16	0.0082174	1947.09	sleap-data/datasets/BermanFlies/models.random_split1/single.fast_leap.210524_190150.single_instance.n=1350	16	8.2174	1947.09	0.809936
320	LEAP	16	0.0081661	1959.32	sleap-data/datasets/BermanFlies/models.random_split1/single.fast_leap.210524_190150.single_instance.n=1350	16	8.1661	1959.32	0.809936
321	LEAP	16	0.0083879	1907.51	sleap-data/datasets/BermanFlies/models.random_split1/single.fast_leap.210524_190150.single_instance.n=1350	16	8.3879	1907.51	0.809936
322	LEAP	16	0.0080474	1988.22	sleap-data/datasets/BermanFlies/models.random_split1/single.fast_leap.210524_190150.single_instance.n=1350	16	8.0474	1988.22	0.809936
323	LEAP	16	0.0081561	1961.72	sleap-data/datasets/BermanFlies/models.random_split1/single.fast_leap.210524_190150.single_instance.n=1350	16	8.1561	1961.72	0.809936
324	LEAP	16	0.0083778	1909.81	sleap-data/datasets/BermanFlies/models.random_split1/single.fast_leap.210524_190150.single_instance.n=1350	16	8.3778	1909.81	0.809936
325	LEAP	16	0.0080196	1995.11	sleap-data/datasets/BermanFlies/models.random_split1/single.fast_leap.210524_190150.single_instance.n=1350	16	8.0196	1995.11	0.809936
326	LEAP	16	0.0084972	1882.97	sleap-data/datasets/BermanFlies/models.random_split1/single.fast_leap.210524_190150.single_instance.n=1350	16	8.4972	1882.97	0.809936
327	LEAP	16	0.0082351	1942.9	sleap-data/datasets/BermanFlies/models.random_split1/single.fast_leap.210524_190150.single_instance.n=1350	16	8.2351	1942.9	0.809936
328	LEAP	16	0.008143	1964.88	sleap-data/datasets/BermanFlies/models.random_split1/single.fast_leap.210524_190150.single_instance.n=1350	16	8.143	1964.88	0.809936
329	LEAP	16	0.0083581	1914.31	sleap-data/datasets/BermanFlies/models.random_split1/single.fast_leap.210524_190150.single_instance.n=1350	16	8.3581	1914.31	0.809936
330	LEAP	16	0.0078627	2034.92	sleap-data/datasets/BermanFlies/models.random_split1/single.fast_leap.210524_190150.single_instance.n=1350	16	7.8627	2034.92	0.809936
331	LEAP	16	0.0081644	1959.73	sleap-data/datasets/BermanFlies/models.random_split1/single.fast_leap.210524_190150.single_instance.n=1350	16	8.1644	1959.73	0.809936
332	LEAP	16	0.0085167	1878.66	sleap-data/datasets/BermanFlies/models.random_split1/single.fast_leap.210524_190150.single_instance.n=1350	16	8.5167	1878.66	0.809936
333	LEAP	16	0.0082949	1928.9	sleap-data/datasets/BermanFlies/models.random_split1/single.fast_leap.210524_190150.single_instance.n=1350	16	8.2949	1928.9	0.809936
334	LEAP	16	0.0081148	1971.71	sleap-data/datasets/BermanFlies/models.random_split1/single.fast_leap.210524_190150.single_instance.n=1350	16	8.1148	1971.71	0.809936
335	LEAP	16	0.0079184	2020.61	sleap-data/datasets/BermanFlies/models.random_split1/single.fast_leap.210524_190150.single_instance.n=1350	16	7.9184	2020.61	0.809936
336	LEAP	16	0.008103	1974.58	sleap-data/datasets/BermanFlies/models.random_split1/single.fast_leap.210524_190150.single_instance.n=1350	16	8.103	1974.58	0.809936
337	LEAP	16	0.0081623	1960.23	sleap-data/datasets/BermanFlies/models.random_split1/single.fast_leap.210524_190150.single_instance.n=1350	16	8.1623	1960.23	0.809936
338	LEAP	16	0.0083567	1914.63	sleap-data/datasets/BermanFlies/models.random_split1/single.fast_leap.210524_190150.single_instance.n=1350	16	8.3567	1914.63	0.809936
339	LEAP	16	0.0080608	1984.91	sleap-data/datasets/BermanFlies/models.random_split1/single.fast_leap.210524_190150.single_instance.n=1350	16	8.0608	1984.91	0.809936
340	LEAP	16	0.0079601	2010.02	sleap-data/datasets/BermanFlies/models.random_split1/single.fast_leap.210524_190150.single_instance.n=1350	16	7.9601	2010.02	0.809936
341	LEAP	16	0.0079704	2007.43	sleap-data/datasets/BermanFlies/models.random_split1/single.fast_leap.210524_190150.single_instance.n=1350	16	7.9704	2007.43	0.809936
342	LEAP	16	0.0079992	2000.2	sleap-data/datasets/BermanFlies/models.random_split1/single.fast_leap.210524_190150.single_instance.n=1350	16	7.9992	2000.2	0.809936
343	LEAP	16	0.0079751	2006.24	sleap-data/datasets/BermanFlies/models.random_split1/single.fast_leap.210524_190150.single_instance.n=1350	16	7.9751	2006.24	0.809936
344	LEAP	16	0.0081863	1954.48	sleap-data/datasets/BermanFlies/models.random_split1/single.fast_leap.210524_190150.single_instance.n=1350	16	8.1863	1954.48	0.809936
345	LEAP	16	0.0081202	1970.39	sleap-data/datasets/BermanFlies/models.random_split1/single.fast_leap.210524_190150.single_instance.n=1350	16	8.1202	1970.39	0.809936
346	LEAP	16	0.0080345	1991.41	sleap-data/datasets/BermanFlies/models.random_split1/single.fast_leap.210524_190150.single_instance.n=1350	16	8.0345	1991.41	0.809936
347	LEAP	16	0.007939	2015.37	sleap-data/datasets/BermanFlies/models.random_split1/single.fast_leap.210524_190150.single_instance.n=1350	16	7.939	2015.37	0.809936
348	LEAP	16	0.008121	1970.2	sleap-data/datasets/BermanFlies/models.random_split1/single.fast_leap.210524_190150.single_instance.n=1350	16	8.121	1970.2	0.809936
349	LEAP	16	0.0080752	1981.38	sleap-data/datasets/BermanFlies/models.random_split1/single.fast_leap.210524_190150.single_instance.n=1350	16	8.0752	1981.38	0.809936
350	LEAP	16	0.0083551	1915	sleap-data/datasets/BermanFlies/models.random_split1/single.fast_leap.210524_190150.single_instance.n=1350	16	8.3551	1915	0.809936
351	LEAP	16	0.008119	1970.69	sleap-data/datasets/BermanFlies/models.random_split1/single.fast_leap.210524_190150.single_instance.n=1350	16	8.119	1970.69	0.809936
352	LEAP	16	0.0080857	1978.8	sleap-data/datasets/BermanFlies/models.random_split1/single.fast_leap.210524_190150.single_instance.n=1350	16	8.0857	1978.8	0.809936
353	LEAP	16	0.0081536	1962.32	sleap-data/datasets/BermanFlies/models.random_split1/single.fast_leap.210524_190150.single_instance.n=1350	16	8.1536	1962.32	0.809936
354	LEAP	16	0.008325	1921.92	sleap-data/datasets/BermanFlies/models.random_split1/single.fast_leap.210524_190150.single_instance.n=1350	16	8.325	1921.92	0.809936
355	LEAP	16	0.0086096	1858.39	sleap-data/datasets/BermanFlies/models.random_split1/single.fast_leap.210524_190150.single_instance.n=1350	16	8.6096	1858.39	0.809936
356	LEAP	16	0.008416	1901.14	sleap-data/datasets/BermanFlies/models.random_split1/single.fast_leap.210524_190150.single_instance.n=1350	16	8.416	1901.14	0.809936
357	LEAP	16	0.0082406	1941.61	sleap-data/datasets/BermanFlies/models.random_split1/single.fast_leap.210524_190150.single_instance.n=1350	16	8.2406	1941.61	0.809936
358	LEAP	16	0.00873	1832.76	sleap-data/datasets/BermanFlies/models.random_split1/single.fast_leap.210524_190150.single_instance.n=1350	16	8.73	1832.76	0.809936
359	LEAP	16	0.0080995	1975.43	sleap-data/datasets/BermanFlies/models.random_split1/single.fast_leap.210524_190150.single_instance.n=1350	16	8.0995	1975.43	0.809936
360	LEAP	16	0.0086221	1855.7	sleap-data/datasets/BermanFlies/models.random_split1/single.fast_leap.210524_190150.single_instance.n=1350	16	8.6221	1855.7	0.809936
361	LEAP	16	0.0085111	1879.9	sleap-data/datasets/BermanFlies/models.random_split1/single.fast_leap.210524_190150.single_instance.n=1350	16	8.5111	1879.9	0.809936
362	LEAP	16	0.0084383	1896.12	sleap-data/datasets/BermanFlies/models.random_split1/single.fast_leap.210524_190150.single_instance.n=1350	16	8.4383	1896.12	0.809936
363	LEAP	16	0.0083337	1919.92	sleap-data/datasets/BermanFlies/models.random_split1/single.fast_leap.210524_190150.single_instance.n=1350	16	8.3337	1919.92	0.809936
364	LEAP	16	0.0083365	1919.27	sleap-data/datasets/BermanFlies/models.random_split1/single.fast_leap.210524_190150.single_instance.n=1350	16	8.3365	1919.27	0.809936
365	LEAP	16	0.0080992	1975.5	sleap-data/datasets/BermanFlies/models.random_split1/single.fast_leap.210524_190150.single_instance.n=1350	16	8.0992	1975.5	0.809936
366	LEAP	16	0.0082066	1949.65	sleap-data/datasets/BermanFlies/models.random_split1/single.fast_leap.210524_190150.single_instance.n=1350	16	8.2066	1949.65	0.809936
367	LEAP	16	0.0082674	1935.31	sleap-data/datasets/BermanFlies/models.random_split1/single.fast_leap.210524_190150.single_instance.n=1350	16	8.2674	1935.31	0.809936
368	LEAP	16	0.0082818	1931.95	sleap-data/datasets/BermanFlies/models.random_split1/single.fast_leap.210524_190150.single_instance.n=1350	16	8.2818	1931.95	0.809936
369	LEAP	16	0.008058	1985.6	sleap-data/datasets/BermanFlies/models.random_split1/single.fast_leap.210524_190150.single_instance.n=1350	16	8.058	1985.6	0.809936
370	LEAP	16	0.0079255	2018.8	sleap-data/datasets/BermanFlies/models.random_split1/single.fast_leap.210524_190150.single_instance.n=1350	16	7.9255	2018.8	0.809936
371	LEAP	16	0.007906	2023.78	sleap-data/datasets/BermanFlies/models.random_split1/single.fast_leap.210524_190150.single_instance.n=1350	16	7.906	2023.78	0.809936
372	LEAP	16	0.0083869	1907.74	sleap-data/datasets/BermanFlies/models.random_split1/single.fast_leap.210524_190150.single_instance.n=1350	16	8.3869	1907.74	0.809936
373	LEAP	16	0.0084654	1890.05	sleap-data/datasets/BermanFlies/models.random_split1/single.fast_leap.210524_190150.single_instance.n=1350	16	8.4654	1890.05	0.809936
374	LEAP	16	0.0083321	1920.28	sleap-data/datasets/BermanFlies/models.random_split1/single.fast_leap.210524_190150.single_instance.n=1350	16	8.3321	1920.28	0.809936
375	LEAP	16	0.008296	1928.64	sleap-data/datasets/BermanFlies/models.random_split1/single.fast_leap.210524_190150.single_instance.n=1350	16	8.296	1928.64	0.809936
376	LEAP	16	0.0078759	2031.51	sleap-data/datasets/BermanFlies/models.random_split1/single.fast_leap.210524_190150.single_instance.n=1350	16	7.8759	2031.51	0.809936
377	LEAP	16	0.0082293	1944.27	sleap-data/datasets/BermanFlies/models.random_split1/single.fast_leap.210524_190150.single_instance.n=1350	16	8.2293	1944.27	0.809936
378	LEAP	16	0.0081709	1958.17	sleap-data/datasets/BermanFlies/models.random_split1/single.fast_leap.210524_190150.single_instance.n=1350	16	8.1709	1958.17	0.809936
379	LEAP	16	0.0077873	2054.63	sleap-data/datasets/BermanFlies/models.random_split1/single.fast_leap.210524_190150.single_instance.n=1350	16	7.7873	2054.63	0.809936
380	LEAP	16	0.0082947	1928.94	sleap-data/datasets/BermanFlies/models.random_split1/single.fast_leap.210524_190150.single_instance.n=1350	16	8.2947	1928.94	0.809936
381	LEAP	16	0.0081844	1954.94	sleap-data/datasets/BermanFlies/models.random_split1/single.fast_leap.210524_190150.single_instance.n=1350	16	8.1844	1954.94	0.809936
382	LEAP	16	0.0080511	1987.31	sleap-data/datasets/BermanFlies/models.random_split1/single.fast_leap.210524_190150.single_instance.n=1350	16	8.0511	1987.31	0.809936
383	LEAP	16	0.0082772	1933.02	sleap-data/datasets/BermanFlies/models.random_split1/single.fast_leap.210524_190150.single_instance.n=1350	16	8.2772	1933.02	0.809936
384	LEAP	16	0.008127	1968.75	sleap-data/datasets/BermanFlies/models.random_split1/single.fast_leap.210524_190150.single_instance.n=1350	16	8.127	1968.75	0.809936
385	LEAP	16	0.0081689	1958.65	sleap-data/datasets/BermanFlies/models.random_split1/single.fast_leap.210524_190150.single_instance.n=1350	16	8.1689	1958.65	0.809936
386	LEAP	16	0.0082474	1940.01	sleap-data/datasets/BermanFlies/models.random_split1/single.fast_leap.210524_190150.single_instance.n=1350	16	8.2474	1940.01	0.809936
387	LEAP	16	0.0083706	1911.45	sleap-data/datasets/BermanFlies/models.random_split1/single.fast_leap.210524_190150.single_instance.n=1350	16	8.3706	1911.45	0.809936
388	LEAP	16	0.0083219	1922.64	sleap-data/datasets/BermanFlies/models.random_split1/single.fast_leap.210524_190150.single_instance.n=1350	16	8.3219	1922.64	0.809936
389	LEAP	16	0.0080523	1987.01	sleap-data/datasets/BermanFlies/models.random_split1/single.fast_leap.210524_190150.single_instance.n=1350	16	8.0523	1987.01	0.809936
390	LEAP	16	0.0079601	2010.02	sleap-data/datasets/BermanFlies/models.random_split1/single.fast_leap.210524_190150.single_instance.n=1350	16	7.9601	2010.02	0.809936
391	LEAP	16	0.0079752	2006.22	sleap-data/datasets/BermanFlies/models.random_split1/single.fast_leap.210524_190150.single_instance.n=1350	16	7.9752	2006.22	0.809936
392	LEAP	16	0.0080785	1980.57	sleap-data/datasets/BermanFlies/models.random_split1/single.fast_leap.210524_190150.single_instance.n=1350	16	8.0785	1980.57	0.809936
393	LEAP	16	0.0080234	1994.17	sleap-data/datasets/BermanFlies/models.random_split1/single.fast_leap.210524_190150.single_instance.n=1350	16	8.0234	1994.17	0.809936
394	LEAP	16	0.0080997	1975.38	sleap-data/datasets/BermanFlies/models.random_split1/single.fast_leap.210524_190150.single_instance.n=1350	16	8.0997	1975.38	0.809936
395	LEAP	16	0.0081829	1955.3	sleap-data/datasets/BermanFlies/models.random_split1/single.fast_leap.210524_190150.single_instance.n=1350	16	8.1829	1955.3	0.809936
396	LEAP	16	0.008198	1951.7	sleap-data/datasets/BermanFlies/models.random_split1/single.fast_leap.210524_190150.single_instance.n=1350	16	8.198	1951.7	0.809936
397	LEAP	16	0.0082544	1938.36	sleap-data/datasets/BermanFlies/models.random_split1/single.fast_leap.210524_190150.single_instance.n=1350	16	8.2544	1938.36	0.809936
398	LEAP	16	0.0084507	1893.33	sleap-data/datasets/BermanFlies/models.random_split1/single.fast_leap.210524_190150.single_instance.n=1350	16	8.4507	1893.33	0.809936
399	LEAP	16	0.0080673	1983.32	sleap-data/datasets/BermanFlies/models.random_split1/single.fast_leap.210524_190150.single_instance.n=1350	16	8.0673	1983.32	0.809936
400	DeepPoseKit	16	0.020937	764.199	sleap-data/paper/dpk/best_model_densenet.h5	16	20.937	764.199	0.863581
401	DeepPoseKit	16	0.0208662	766.79	sleap-data/paper/dpk/best_model_densenet.h5	16	20.8662	766.79	0.863581
402	DeepPoseKit	16	0.0209274	764.548	sleap-data/paper/dpk/best_model_densenet.h5	16	20.9274	764.548	0.863581
403	DeepPoseKit	16	0.0208365	767.885	sleap-data/paper/dpk/best_model_densenet.h5	16	20.8365	767.885	0.863581
404	DeepPoseKit	16	0.0217285	736.36	sleap-data/paper/dpk/best_model_densenet.h5	16	21.7285	736.36	0.863581
405	DeepPoseKit	16	0.0214055	747.471	sleap-data/paper/dpk/best_model_densenet.h5	16	21.4055	747.471	0.863581
406	DeepPoseKit	16	0.0213805	748.345	sleap-data/paper/dpk/best_model_densenet.h5	16	21.3805	748.345	0.863581
407	DeepPoseKit	16	0.0209841	762.483	sleap-data/paper/dpk/best_model_densenet.h5	16	20.9841	762.483	0.863581
408	DeepPoseKit	16	0.0210889	758.691	sleap-data/paper/dpk/best_model_densenet.h5	16	21.0889	758.691	0.863581
409	DeepPoseKit	16	0.0209402	764.082	sleap-data/paper/dpk/best_model_densenet.h5	16	20.9402	764.082	0.863581
410	DeepPoseKit	16	0.0210975	758.384	sleap-data/paper/dpk/best_model_densenet.h5	16	21.0975	758.384	0.863581
411	DeepPoseKit	16	0.0210152	761.354	sleap-data/paper/dpk/best_model_densenet.h5	16	21.0152	761.354	0.863581
412	DeepPoseKit	16	0.0211189	757.616	sleap-data/paper/dpk/best_model_densenet.h5	16	21.1189	757.616	0.863581
413	DeepPoseKit	16	0.0213466	749.534	sleap-data/paper/dpk/best_model_densenet.h5	16	21.3466	749.534	0.863581
414	DeepPoseKit	16	0.0208855	766.082	sleap-data/paper/dpk/best_model_densenet.h5	16	20.8855	766.082	0.863581
415	DeepPoseKit	16	0.0208187	768.539	sleap-data/paper/dpk/best_model_densenet.h5	16	20.8187	768.539	0.863581
416	DeepPoseKit	16	0.0208629	766.911	sleap-data/paper/dpk/best_model_densenet.h5	16	20.8629	766.911	0.863581
417	DeepPoseKit	16	0.0208309	768.09	sleap-data/paper/dpk/best_model_densenet.h5	16	20.8309	768.09	0.863581
418	DeepPoseKit	16	0.0208731	766.538	sleap-data/paper/dpk/best_model_densenet.h5	16	20.8731	766.538	0.863581
419	DeepPoseKit	16	0.0217877	734.361	sleap-data/paper/dpk/best_model_densenet.h5	16	21.7877	734.361	0.863581
420	DeepPoseKit	16	0.0213018	751.11	sleap-data/paper/dpk/best_model_densenet.h5	16	21.3018	751.11	0.863581
421	DeepPoseKit	16	0.0209113	765.137	sleap-data/paper/dpk/best_model_densenet.h5	16	20.9113	765.137	0.863581
422	DeepPoseKit	16	0.0209517	763.661	sleap-data/paper/dpk/best_model_densenet.h5	16	20.9517	763.661	0.863581
423	DeepPoseKit	16	0.0213125	750.732	sleap-data/paper/dpk/best_model_densenet.h5	16	21.3125	750.732	0.863581
424	DeepPoseKit	16	0.0208308	768.093	sleap-data/paper/dpk/best_model_densenet.h5	16	20.8308	768.093	0.863581
425	DeepPoseKit	16	0.0209421	764.012	sleap-data/paper/dpk/best_model_densenet.h5	16	20.9421	764.012	0.863581
426	DeepPoseKit	16	0.0208832	766.166	sleap-data/paper/dpk/best_model_densenet.h5	16	20.8832	766.166	0.863581
427	DeepPoseKit	16	0.0208089	768.9	sleap-data/paper/dpk/best_model_densenet.h5	16	20.8089	768.9	0.863581
428	DeepPoseKit	16	0.0211196	757.588	sleap-data/paper/dpk/best_model_densenet.h5	16	21.1196	757.588	0.863581
429	DeepPoseKit	16	0.0208768	766.4	sleap-data/paper/dpk/best_model_densenet.h5	16	20.8768	766.4	0.863581
430	DeepPoseKit	16	0.0210117	761.48	sleap-data/paper/dpk/best_model_densenet.h5	16	21.0117	761.48	0.863581
431	DeepPoseKit	16	0.0210162	761.318	sleap-data/paper/dpk/best_model_densenet.h5	16	21.0162	761.318	0.863581
432	DeepPoseKit	16	0.0213506	749.393	sleap-data/paper/dpk/best_model_densenet.h5	16	21.3506	749.393	0.863581
433	DeepPoseKit	16	0.0218942	730.787	sleap-data/paper/dpk/best_model_densenet.h5	16	21.8942	730.787	0.863581
434	DeepPoseKit	16	0.0212852	751.696	sleap-data/paper/dpk/best_model_densenet.h5	16	21.2852	751.696	0.863581
435	DeepPoseKit	16	0.021331	750.08	sleap-data/paper/dpk/best_model_densenet.h5	16	21.331	750.08	0.863581
436	DeepPoseKit	16	0.0218665	731.712	sleap-data/paper/dpk/best_model_densenet.h5	16	21.8665	731.712	0.863581
437	DeepPoseKit	16	0.0225822	708.522	sleap-data/paper/dpk/best_model_densenet.h5	16	22.5822	708.522	0.863581
438	DeepPoseKit	16	0.0215087	743.885	sleap-data/paper/dpk/best_model_densenet.h5	16	21.5087	743.885	0.863581
439	DeepPoseKit	16	0.0212851	751.701	sleap-data/paper/dpk/best_model_densenet.h5	16	21.2851	751.701	0.863581
440	DeepPoseKit	16	0.0211557	756.296	sleap-data/paper/dpk/best_model_densenet.h5	16	21.1557	756.296	0.863581
441	DeepPoseKit	16	0.0210725	759.285	sleap-data/paper/dpk/best_model_densenet.h5	16	21.0725	759.285	0.863581
442	DeepPoseKit	16	0.0208371	767.862	sleap-data/paper/dpk/best_model_densenet.h5	16	20.8371	767.862	0.863581
443	DeepPoseKit	16	0.0213806	748.343	sleap-data/paper/dpk/best_model_densenet.h5	16	21.3806	748.343	0.863581
444	DeepPoseKit	16	0.0210744	759.213	sleap-data/paper/dpk/best_model_densenet.h5	16	21.0744	759.213	0.863581
445	DeepPoseKit	16	0.0214178	747.042	sleap-data/paper/dpk/best_model_densenet.h5	16	21.4178	747.042	0.863581
446	DeepPoseKit	16	0.0214878	744.61	sleap-data/paper/dpk/best_model_densenet.h5	16	21.4878	744.61	0.863581
447	DeepPoseKit	16	0.0211239	757.437	sleap-data/paper/dpk/best_model_densenet.h5	16	21.1239	757.437	0.863581
448	DeepPoseKit	16	0.0211568	756.259	sleap-data/paper/dpk/best_model_densenet.h5	16	21.1568	756.259	0.863581
449	DeepPoseKit	16	0.0211949	754.898	sleap-data/paper/dpk/best_model_densenet.h5	16	21.1949	754.898	0.863581
450	DeepPoseKit	16	0.0211318	757.152	sleap-data/paper/dpk/best_model_densenet.h5	16	21.1318	757.152	0.863581
451	DeepPoseKit	16	0.0211644	755.986	sleap-data/paper/dpk/best_model_densenet.h5	16	21.1644	755.986	0.863581
452	DeepPoseKit	16	0.0213214	750.419	sleap-data/paper/dpk/best_model_densenet.h5	16	21.3214	750.419	0.863581
453	DeepPoseKit	16	0.0212839	751.742	sleap-data/paper/dpk/best_model_densenet.h5	16	21.2839	751.742	0.863581
454	DeepPoseKit	16	0.0212272	753.749	sleap-data/paper/dpk/best_model_densenet.h5	16	21.2272	753.749	0.863581
455	DeepPoseKit	16	0.0210326	760.725	sleap-data/paper/dpk/best_model_densenet.h5	16	21.0326	760.725	0.863581
456	DeepPoseKit	16	0.021218	754.077	sleap-data/paper/dpk/best_model_densenet.h5	16	21.218	754.077	0.863581
457	DeepPoseKit	16	0.021282	751.809	sleap-data/paper/dpk/best_model_densenet.h5	16	21.282	751.809	0.863581
458	DeepPoseKit	16	0.0210644	759.575	sleap-data/paper/dpk/best_model_densenet.h5	16	21.0644	759.575	0.863581
459	DeepPoseKit	16	0.0210214	761.129	sleap-data/paper/dpk/best_model_densenet.h5	16	21.0214	761.129	0.863581
460	DeepPoseKit	16	0.0210652	759.546	sleap-data/paper/dpk/best_model_densenet.h5	16	21.0652	759.546	0.863581
461	DeepPoseKit	16	0.021354	749.275	sleap-data/paper/dpk/best_model_densenet.h5	16	21.354	749.275	0.863581
462	DeepPoseKit	16	0.0210402	760.448	sleap-data/paper/dpk/best_model_densenet.h5	16	21.0402	760.448	0.863581
463	DeepPoseKit	16	0.0211966	754.837	sleap-data/paper/dpk/best_model_densenet.h5	16	21.1966	754.837	0.863581
464	DeepPoseKit	16	0.0209596	763.374	sleap-data/paper/dpk/best_model_densenet.h5	16	20.9596	763.374	0.863581
465	DeepPoseKit	16	0.0210318	760.751	sleap-data/paper/dpk/best_model_densenet.h5	16	21.0318	760.751	0.863581
466	DeepPoseKit	16	0.0211756	755.588	sleap-data/paper/dpk/best_model_densenet.h5	16	21.1756	755.588	0.863581
467	DeepPoseKit	16	0.0216958	737.471	sleap-data/paper/dpk/best_model_densenet.h5	16	21.6958	737.471	0.863581
468	DeepPoseKit	16	0.0213557	749.213	sleap-data/paper/dpk/best_model_densenet.h5	16	21.3557	749.213	0.863581
469	DeepPoseKit	16	0.0211651	755.96	sleap-data/paper/dpk/best_model_densenet.h5	16	21.1651	755.96	0.863581
470	DeepPoseKit	16	0.0209521	763.647	sleap-data/paper/dpk/best_model_densenet.h5	16	20.9521	763.647	0.863581
471	DeepPoseKit	16	0.0214681	745.292	sleap-data/paper/dpk/best_model_densenet.h5	16	21.4681	745.292	0.863581
472	DeepPoseKit	16	0.0210428	760.354	sleap-data/paper/dpk/best_model_densenet.h5	16	21.0428	760.354	0.863581
473	DeepPoseKit	16	0.020875	766.468	sleap-data/paper/dpk/best_model_densenet.h5	16	20.875	766.468	0.863581
474	DeepPoseKit	16	0.0211667	755.904	sleap-data/paper/dpk/best_model_densenet.h5	16	21.1667	755.904	0.863581
475	DeepPoseKit	16	0.0212489	752.982	sleap-data/paper/dpk/best_model_densenet.h5	16	21.2489	752.982	0.863581
476	DeepPoseKit	16	0.0212889	751.564	sleap-data/paper/dpk/best_model_densenet.h5	16	21.2889	751.564	0.863581
477	DeepPoseKit	16	0.021027	760.925	sleap-data/paper/dpk/best_model_densenet.h5	16	21.027	760.925	0.863581
478	DeepPoseKit	16	0.0211359	757.005	sleap-data/paper/dpk/best_model_densenet.h5	16	21.1359	757.005	0.863581
479	DeepPoseKit	16	0.0215311	743.112	sleap-data/paper/dpk/best_model_densenet.h5	16	21.5311	743.112	0.863581
480	DeepPoseKit	16	0.0209641	763.209	sleap-data/paper/dpk/best_model_densenet.h5	16	20.9641	763.209	0.863581
481	DeepPoseKit	16	0.0209159	764.967	sleap-data/paper/dpk/best_model_densenet.h5	16	20.9159	764.967	0.863581
482	DeepPoseKit	16	0.0218043	733.801	sleap-data/paper/dpk/best_model_densenet.h5	16	21.8043	733.801	0.863581
483	DeepPoseKit	16	0.0213348	749.948	sleap-data/paper/dpk/best_model_densenet.h5	16	21.3348	749.948	0.863581
484	DeepPoseKit	16	0.0208338	767.982	sleap-data/paper/dpk/best_model_densenet.h5	16	20.8338	767.982	0.863581
485	DeepPoseKit	16	0.0209641	763.208	sleap-data/paper/dpk/best_model_densenet.h5	16	20.9641	763.208	0.863581
486	DeepPoseKit	16	0.0211939	754.934	sleap-data/paper/dpk/best_model_densenet.h5	16	21.1939	754.934	0.863581
487	DeepPoseKit	16	0.0213105	750.803	sleap-data/paper/dpk/best_model_densenet.h5	16	21.3105	750.803	0.863581
488	DeepPoseKit	16	0.0212405	753.278	sleap-data/paper/dpk/best_model_densenet.h5	16	21.2405	753.278	0.863581
489	DeepPoseKit	16	0.0208017	769.167	sleap-data/paper/dpk/best_model_densenet.h5	16	20.8017	769.167	0.863581
490	DeepPoseKit	16	0.0215036	744.063	sleap-data/paper/dpk/best_model_densenet.h5	16	21.5036	744.063	0.863581
491	DeepPoseKit	16	0.0210829	758.907	sleap-data/paper/dpk/best_model_densenet.h5	16	21.0829	758.907	0.863581
492	DeepPoseKit	16	0.0213271	750.218	sleap-data/paper/dpk/best_model_densenet.h5	16	21.3271	750.218	0.863581
493	DeepPoseKit	16	0.0211003	758.283	sleap-data/paper/dpk/best_model_densenet.h5	16	21.1003	758.283	0.863581
494	DeepPoseKit	16	0.0210689	759.412	sleap-data/paper/dpk/best_model_densenet.h5	16	21.0689	759.412	0.863581
495	DeepPoseKit	16	0.0210816	758.956	sleap-data/paper/dpk/best_model_densenet.h5	16	21.0816	758.956	0.863581
496	DeepPoseKit	16	0.021018	761.253	sleap-data/paper/dpk/best_model_densenet.h5	16	21.018	761.253	0.863581
497	DeepPoseKit	16	0.0211129	757.83	sleap-data/paper/dpk/best_model_densenet.h5	16	21.1129	757.83	0.863581
498	DeepPoseKit	16	0.0209926	762.172	sleap-data/paper/dpk/best_model_densenet.h5	16	20.9926	762.172	0.863581
499	DeepPoseKit	16	0.0211181	757.644	sleap-data/paper/dpk/best_model_densenet.h5	16	21.1181	757.644	0.863581
500	DeepPoseKit	16	0.0211193	757.602	sleap-data/paper/dpk/best_model_densenet.h5	16	21.1193	757.602	0.863581
501	DeepPoseKit	16	0.021068	759.446	sleap-data/paper/dpk/best_model_densenet.h5	16	21.068	759.446	0.863581
502	DeepPoseKit	16	0.0217754	734.773	sleap-data/paper/dpk/best_model_densenet.h5	16	21.7754	734.773	0.863581
503	DeepPoseKit	16	0.0215655	741.925	sleap-data/paper/dpk/best_model_densenet.h5	16	21.5655	741.925	0.863581
504	DeepPoseKit	16	0.0215643	741.967	sleap-data/paper/dpk/best_model_densenet.h5	16	21.5643	741.967	0.863581
505	DeepPoseKit	16	0.0211515	756.449	sleap-data/paper/dpk/best_model_densenet.h5	16	21.1515	756.449	0.863581
506	DeepPoseKit	16	0.0211287	757.262	sleap-data/paper/dpk/best_model_densenet.h5	16	21.1287	757.262	0.863581
507	DeepPoseKit	16	0.0209449	763.91	sleap-data/paper/dpk/best_model_densenet.h5	16	20.9449	763.91	0.863581
508	DeepPoseKit	16	0.0217031	737.222	sleap-data/paper/dpk/best_model_densenet.h5	16	21.7031	737.222	0.863581
509	DeepPoseKit	16	0.0219256	729.739	sleap-data/paper/dpk/best_model_densenet.h5	16	21.9256	729.739	0.863581
510	DeepPoseKit	16	0.0209853	762.438	sleap-data/paper/dpk/best_model_densenet.h5	16	20.9853	762.438	0.863581
511	DeepPoseKit	16	0.0212396	753.311	sleap-data/paper/dpk/best_model_densenet.h5	16	21.2396	753.311	0.863581
512	DeepPoseKit	16	0.0210483	760.155	sleap-data/paper/dpk/best_model_densenet.h5	16	21.0483	760.155	0.863581
513	DeepPoseKit	16	0.021097	758.402	sleap-data/paper/dpk/best_model_densenet.h5	16	21.097	758.402	0.863581
514	DeepPoseKit	16	0.0209486	763.775	sleap-data/paper/dpk/best_model_densenet.h5	16	20.9486	763.775	0.863581
515	DeepPoseKit	16	0.0209016	765.493	sleap-data/paper/dpk/best_model_densenet.h5	16	20.9016	765.493	0.863581
516	DeepPoseKit	16	0.0209993	761.929	sleap-data/paper/dpk/best_model_densenet.h5	16	20.9993	761.929	0.863581
517	DeepPoseKit	16	0.0214414	746.219	sleap-data/paper/dpk/best_model_densenet.h5	16	21.4414	746.219	0.863581
518	DeepPoseKit	16	0.021314	750.682	sleap-data/paper/dpk/best_model_densenet.h5	16	21.314	750.682	0.863581
519	DeepPoseKit	16	0.0209554	763.525	sleap-data/paper/dpk/best_model_densenet.h5	16	20.9554	763.525	0.863581
520	DeepPoseKit	16	0.0210572	759.836	sleap-data/paper/dpk/best_model_densenet.h5	16	21.0572	759.836	0.863581
521	DeepPoseKit	16	0.0208144	768.698	sleap-data/paper/dpk/best_model_densenet.h5	16	20.8144	768.698	0.863581
522	DeepPoseKit	16	0.021551	742.424	sleap-data/paper/dpk/best_model_densenet.h5	16	21.551	742.424	0.863581
523	DeepPoseKit	16	0.0209725	762.905	sleap-data/paper/dpk/best_model_densenet.h5	16	20.9725	762.905	0.863581
524	DeepPoseKit	16	0.0221468	722.451	sleap-data/paper/dpk/best_model_densenet.h5	16	22.1468	722.451	0.863581
525	DeepPoseKit	16	0.0213449	749.595	sleap-data/paper/dpk/best_model_densenet.h5	16	21.3449	749.595	0.863581
526	DeepPoseKit	16	0.0210542	759.942	sleap-data/paper/dpk/best_model_densenet.h5	16	21.0542	759.942	0.863581
527	DeepPoseKit	16	0.0209844	762.471	sleap-data/paper/dpk/best_model_densenet.h5	16	20.9844	762.471	0.863581
528	DeepPoseKit	16	0.0211511	756.462	sleap-data/paper/dpk/best_model_densenet.h5	16	21.1511	756.462	0.863581
529	DeepPoseKit	16	0.0210999	758.298	sleap-data/paper/dpk/best_model_densenet.h5	16	21.0999	758.298	0.863581
530	DeepPoseKit	16	0.021082	758.943	sleap-data/paper/dpk/best_model_densenet.h5	16	21.082	758.943	0.863581
531	DeepPoseKit	16	0.0221717	721.642	sleap-data/paper/dpk/best_model_densenet.h5	16	22.1717	721.642	0.863581
532	DeepPoseKit	16	0.0215977	740.818	sleap-data/paper/dpk/best_model_densenet.h5	16	21.5977	740.818	0.863581
533	DeepPoseKit	16	0.0212746	752.072	sleap-data/paper/dpk/best_model_densenet.h5	16	21.2746	752.072	0.863581
534	DeepPoseKit	16	0.0210888	758.696	sleap-data/paper/dpk/best_model_densenet.h5	16	21.0888	758.696	0.863581
535	DeepPoseKit	16	0.0214588	745.616	sleap-data/paper/dpk/best_model_densenet.h5	16	21.4588	745.616	0.863581
536	DeepPoseKit	16	0.0208635	766.888	sleap-data/paper/dpk/best_model_densenet.h5	16	20.8635	766.888	0.863581
537	DeepPoseKit	16	0.0209942	762.116	sleap-data/paper/dpk/best_model_densenet.h5	16	20.9942	762.116	0.863581
538	DeepPoseKit	16	0.0210949	758.479	sleap-data/paper/dpk/best_model_densenet.h5	16	21.0949	758.479	0.863581
539	DeepPoseKit	16	0.0213384	749.823	sleap-data/paper/dpk/best_model_densenet.h5	16	21.3384	749.823	0.863581
540	DeepPoseKit	16	0.0213341	749.973	sleap-data/paper/dpk/best_model_densenet.h5	16	21.3341	749.973	0.863581
541	DeepPoseKit	16	0.0215323	743.069	sleap-data/paper/dpk/best_model_densenet.h5	16	21.5323	743.069	0.863581
542	DeepPoseKit	16	0.021073	759.265	sleap-data/paper/dpk/best_model_densenet.h5	16	21.073	759.265	0.863581
543	DeepPoseKit	16	0.0210798	759.019	sleap-data/paper/dpk/best_model_densenet.h5	16	21.0798	759.019	0.863581
544	DeepPoseKit	16	0.0209255	764.616	sleap-data/paper/dpk/best_model_densenet.h5	16	20.9255	764.616	0.863581
545	DeepPoseKit	16	0.0214919	744.466	sleap-data/paper/dpk/best_model_densenet.h5	16	21.4919	744.466	0.863581
546	DeepPoseKit	16	0.0211295	757.237	sleap-data/paper/dpk/best_model_densenet.h5	16	21.1295	757.237	0.863581
547	DeepPoseKit	16	0.0210864	758.784	sleap-data/paper/dpk/best_model_densenet.h5	16	21.0864	758.784	0.863581
548	DeepPoseKit	16	0.0209248	764.641	sleap-data/paper/dpk/best_model_densenet.h5	16	20.9248	764.641	0.863581
549	DeepPoseKit	16	0.0208818	766.218	sleap-data/paper/dpk/best_model_densenet.h5	16	20.8818	766.218	0.863581
550	DeepPoseKit	16	0.0212141	754.214	sleap-data/paper/dpk/best_model_densenet.h5	16	21.2141	754.214	0.863581
551	DeepPoseKit	16	0.0211344	757.059	sleap-data/paper/dpk/best_model_densenet.h5	16	21.1344	757.059	0.863581
552	DeepPoseKit	16	0.0211856	755.231	sleap-data/paper/dpk/best_model_densenet.h5	16	21.1856	755.231	0.863581
553	DeepPoseKit	16	0.0210883	758.713	sleap-data/paper/dpk/best_model_densenet.h5	16	21.0883	758.713	0.863581
554	DeepPoseKit	16	0.0210083	761.605	sleap-data/paper/dpk/best_model_densenet.h5	16	21.0083	761.605	0.863581
555	DeepPoseKit	16	0.0213263	750.246	sleap-data/paper/dpk/best_model_densenet.h5	16	21.3263	750.246	0.863581
556	DeepPoseKit	16	0.0211461	756.641	sleap-data/paper/dpk/best_model_densenet.h5	16	21.1461	756.641	0.863581
557	DeepPoseKit	16	0.0210863	758.786	sleap-data/paper/dpk/best_model_densenet.h5	16	21.0863	758.786	0.863581
558	DeepPoseKit	16	0.0213819	748.297	sleap-data/paper/dpk/best_model_densenet.h5	16	21.3819	748.297	0.863581
559	DeepPoseKit	16	0.0208689	766.692	sleap-data/paper/dpk/best_model_densenet.h5	16	20.8689	766.692	0.863581
560	DeepPoseKit	16	0.0214153	747.129	sleap-data/paper/dpk/best_model_densenet.h5	16	21.4153	747.129	0.863581
561	DeepPoseKit	16	0.021105	758.114	sleap-data/paper/dpk/best_model_densenet.h5	16	21.105	758.114	0.863581
562	DeepPoseKit	16	0.0210896	758.669	sleap-data/paper/dpk/best_model_densenet.h5	16	21.0896	758.669	0.863581
563	DeepPoseKit	16	0.0256618	623.496	sleap-data/paper/dpk/best_model_densenet.h5	16	25.6618	623.496	0.863581
564	DeepPoseKit	16	0.0223694	715.264	sleap-data/paper/dpk/best_model_densenet.h5	16	22.3694	715.264	0.863581
565	DeepPoseKit	16	0.0234429	682.509	sleap-data/paper/dpk/best_model_densenet.h5	16	23.4429	682.509	0.863581
566	DeepPoseKit	16	0.0228243	701.008	sleap-data/paper/dpk/best_model_densenet.h5	16	22.8243	701.008	0.863581
567	DeepPoseKit	16	0.0212092	754.388	sleap-data/paper/dpk/best_model_densenet.h5	16	21.2092	754.388	0.863581
568	DeepPoseKit	16	0.0211549	756.327	sleap-data/paper/dpk/best_model_densenet.h5	16	21.1549	756.327	0.863581
569	DeepPoseKit	16	0.0216301	739.711	sleap-data/paper/dpk/best_model_densenet.h5	16	21.6301	739.711	0.863581
570	DeepPoseKit	16	0.0211452	756.673	sleap-data/paper/dpk/best_model_densenet.h5	16	21.1452	756.673	0.863581
571	DeepPoseKit	16	0.0210842	758.862	sleap-data/paper/dpk/best_model_densenet.h5	16	21.0842	758.862	0.863581
572	DeepPoseKit	16	0.0211627	756.047	sleap-data/paper/dpk/best_model_densenet.h5	16	21.1627	756.047	0.863581
573	DeepPoseKit	16	0.0213269	750.226	sleap-data/paper/dpk/best_model_densenet.h5	16	21.3269	750.226	0.863581
574	DeepPoseKit	16	0.0209697	763.007	sleap-data/paper/dpk/best_model_densenet.h5	16	20.9697	763.007	0.863581
575	DeepPoseKit	16	0.0210428	760.354	sleap-data/paper/dpk/best_model_densenet.h5	16	21.0428	760.354	0.863581
576	DeepPoseKit	16	0.0211125	757.844	sleap-data/paper/dpk/best_model_densenet.h5	16	21.1125	757.844	0.863581
577	DeepPoseKit	16	0.020928	764.528	sleap-data/paper/dpk/best_model_densenet.h5	16	20.928	764.528	0.863581
578	DeepPoseKit	16	0.0210783	759.074	sleap-data/paper/dpk/best_model_densenet.h5	16	21.0783	759.074	0.863581
579	DeepPoseKit	16	0.0214954	744.346	sleap-data/paper/dpk/best_model_densenet.h5	16	21.4954	744.346	0.863581
580	DeepPoseKit	16	0.0232895	687.004	sleap-data/paper/dpk/best_model_densenet.h5	16	23.2895	687.004	0.863581
581	DeepPoseKit	16	0.0219068	730.368	sleap-data/paper/dpk/best_model_densenet.h5	16	21.9068	730.368	0.863581
582	DeepPoseKit	16	0.0212529	752.837	sleap-data/paper/dpk/best_model_densenet.h5	16	21.2529	752.837	0.863581
583	DeepPoseKit	16	0.0213979	747.738	sleap-data/paper/dpk/best_model_densenet.h5	16	21.3979	747.738	0.863581
584	DeepPoseKit	16	0.0209423	764.002	sleap-data/paper/dpk/best_model_densenet.h5	16	20.9423	764.002	0.863581
585	DeepPoseKit	16	0.0211318	757.154	sleap-data/paper/dpk/best_model_densenet.h5	16	21.1318	757.154	0.863581
586	DeepPoseKit	16	0.021192	755.001	sleap-data/paper/dpk/best_model_densenet.h5	16	21.192	755.001	0.863581
587	DeepPoseKit	16	0.0211581	756.212	sleap-data/paper/dpk/best_model_densenet.h5	16	21.1581	756.212	0.863581
588	DeepPoseKit	16	0.0210164	761.311	sleap-data/paper/dpk/best_model_densenet.h5	16	21.0164	761.311	0.863581
589	DeepPoseKit	16	0.0208761	766.427	sleap-data/paper/dpk/best_model_densenet.h5	16	20.8761	766.427	0.863581
590	DeepPoseKit	16	0.0208748	766.473	sleap-data/paper/dpk/best_model_densenet.h5	16	20.8748	766.473	0.863581
591	DeepPoseKit	16	0.0208582	767.085	sleap-data/paper/dpk/best_model_densenet.h5	16	20.8582	767.085	0.863581
592	DeepPoseKit	16	0.0209323	764.367	sleap-data/paper/dpk/best_model_densenet.h5	16	20.9323	764.367	0.863581
593	DeepPoseKit	16	0.0213065	750.944	sleap-data/paper/dpk/best_model_densenet.h5	16	21.3065	750.944	0.863581
594	DeepPoseKit	16	0.0210911	758.613	sleap-data/paper/dpk/best_model_densenet.h5	16	21.0911	758.613	0.863581
595	DeepPoseKit	16	0.0210545	759.933	sleap-data/paper/dpk/best_model_densenet.h5	16	21.0545	759.933	0.863581
596	DeepPoseKit	16	0.021226	753.794	sleap-data/paper/dpk/best_model_densenet.h5	16	21.226	753.794	0.863581
597	DeepPoseKit	16	0.0209813	762.585	sleap-data/paper/dpk/best_model_densenet.h5	16	20.9813	762.585	0.863581
598	DeepPoseKit	16	0.0208799	766.286	sleap-data/paper/dpk/best_model_densenet.h5	16	20.8799	766.286	0.863581
599	DeepPoseKit	16	0.0209817	762.57	sleap-data/paper/dpk/best_model_densenet.h5	16	20.9817	762.57	0.863581
600	DeepPoseKit	16	0.0208665	766.781	sleap-data/paper/dpk/best_model_densenet.h5	16	20.8665	766.781	0.863581
601	DeepPoseKit	16	0.0208615	766.964	sleap-data/paper/dpk/best_model_densenet.h5	16	20.8615	766.964	0.863581
602	DeepPoseKit	16	0.0209196	764.835	sleap-data/paper/dpk/best_model_densenet.h5	16	20.9196	764.835	0.863581
603	DeepPoseKit	16	0.0207967	769.352	sleap-data/paper/dpk/best_model_densenet.h5	16	20.7967	769.352	0.863581
604	DeepPoseKit	16	0.0210951	758.471	sleap-data/paper/dpk/best_model_densenet.h5	16	21.0951	758.471	0.863581
605	DeepPoseKit	16	0.0210039	761.762	sleap-data/paper/dpk/best_model_densenet.h5	16	21.0039	761.762	0.863581
606	DeepPoseKit	16	0.0211381	756.927	sleap-data/paper/dpk/best_model_densenet.h5	16	21.1381	756.927	0.863581
607	DeepPoseKit	16	0.0211214	757.524	sleap-data/paper/dpk/best_model_densenet.h5	16	21.1214	757.524	0.863581
608	DeepPoseKit	16	0.0210641	759.588	sleap-data/paper/dpk/best_model_densenet.h5	16	21.0641	759.588	0.863581
609	DeepPoseKit	16	0.0208609	766.986	sleap-data/paper/dpk/best_model_densenet.h5	16	20.8609	766.986	0.863581
610	DeepPoseKit	16	0.020947	763.834	sleap-data/paper/dpk/best_model_densenet.h5	16	20.947	763.834	0.863581
611	DeepPoseKit	16	0.020838	767.827	sleap-data/paper/dpk/best_model_densenet.h5	16	20.838	767.827	0.863581
612	DeepPoseKit	16	0.0211164	757.704	sleap-data/paper/dpk/best_model_densenet.h5	16	21.1164	757.704	0.863581
613	DeepPoseKit	16	0.0210184	761.237	sleap-data/paper/dpk/best_model_densenet.h5	16	21.0184	761.237	0.863581
614	DeepPoseKit	16	0.0215431	742.697	sleap-data/paper/dpk/best_model_densenet.h5	16	21.5431	742.697	0.863581
615	DeepPoseKit	16	0.0209494	763.746	sleap-data/paper/dpk/best_model_densenet.h5	16	20.9494	763.746	0.863581
616	DeepPoseKit	16	0.0210107	761.516	sleap-data/paper/dpk/best_model_densenet.h5	16	21.0107	761.516	0.863581
617	DeepPoseKit	16	0.02104	760.457	sleap-data/paper/dpk/best_model_densenet.h5	16	21.04	760.457	0.863581
618	DeepPoseKit	16	0.0270608	591.262	sleap-data/paper/dpk/best_model_densenet.h5	16	27.0608	591.262	0.863581
619	DeepPoseKit	16	0.0215769	741.535	sleap-data/paper/dpk/best_model_densenet.h5	16	21.5769	741.535	0.863581
620	DeepPoseKit	16	0.0212441	753.151	sleap-data/paper/dpk/best_model_densenet.h5	16	21.2441	753.151	0.863581
621	DeepPoseKit	16	0.0210123	761.46	sleap-data/paper/dpk/best_model_densenet.h5	16	21.0123	761.46	0.863581
622	DeepPoseKit	16	0.0209927	762.168	sleap-data/paper/dpk/best_model_densenet.h5	16	20.9927	762.168	0.863581
623	DeepPoseKit	16	0.0211303	757.207	sleap-data/paper/dpk/best_model_densenet.h5	16	21.1303	757.207	0.863581
624	DeepPoseKit	16	0.0209678	763.074	sleap-data/paper/dpk/best_model_densenet.h5	16	20.9678	763.074	0.863581
625	DeepPoseKit	16	0.020813	768.75	sleap-data/paper/dpk/best_model_densenet.h5	16	20.813	768.75	0.863581
626	DeepPoseKit	16	0.021093	758.547	sleap-data/paper/dpk/best_model_densenet.h5	16	21.093	758.547	0.863581
627	DeepPoseKit	16	0.0210344	760.66	sleap-data/paper/dpk/best_model_densenet.h5	16	21.0344	760.66	0.863581
628	DeepPoseKit	16	0.0210845	758.851	sleap-data/paper/dpk/best_model_densenet.h5	16	21.0845	758.851	0.863581
629	DeepPoseKit	16	0.0218179	733.341	sleap-data/paper/dpk/best_model_densenet.h5	16	21.8179	733.341	0.863581
630	DeepPoseKit	16	0.0217062	737.116	sleap-data/paper/dpk/best_model_densenet.h5	16	21.7062	737.116	0.863581
631	DeepPoseKit	16	0.0214792	744.908	sleap-data/paper/dpk/best_model_densenet.h5	16	21.4792	744.908	0.863581
632	DeepPoseKit	16	0.0211084	757.992	sleap-data/paper/dpk/best_model_densenet.h5	16	21.1084	757.992	0.863581
633	DeepPoseKit	16	0.0211174	757.669	sleap-data/paper/dpk/best_model_densenet.h5	16	21.1174	757.669	0.863581
634	DeepPoseKit	16	0.0211063	758.067	sleap-data/paper/dpk/best_model_densenet.h5	16	21.1063	758.067	0.863581
635	DeepPoseKit	16	0.0211624	756.058	sleap-data/paper/dpk/best_model_densenet.h5	16	21.1624	756.058	0.863581
636	DeepPoseKit	16	0.0209186	764.868	sleap-data/paper/dpk/best_model_densenet.h5	16	20.9186	764.868	0.863581
637	DeepPoseKit	16	0.021213	754.254	sleap-data/paper/dpk/best_model_densenet.h5	16	21.213	754.254	0.863581
638	DeepPoseKit	16	0.0213838	748.229	sleap-data/paper/dpk/best_model_densenet.h5	16	21.3838	748.229	0.863581
639	DeepPoseKit	16	0.021232	753.58	sleap-data/paper/dpk/best_model_densenet.h5	16	21.232	753.58	0.863581
640	DeepPoseKit	16	0.0209004	765.535	sleap-data/paper/dpk/best_model_densenet.h5	16	20.9004	765.535	0.863581
641	DeepPoseKit	16	0.0209614	763.307	sleap-data/paper/dpk/best_model_densenet.h5	16	20.9614	763.307	0.863581
642	DeepPoseKit	16	0.0212218	753.941	sleap-data/paper/dpk/best_model_densenet.h5	16	21.2218	753.941	0.863581
643	DeepPoseKit	16	0.0210897	758.664	sleap-data/paper/dpk/best_model_densenet.h5	16	21.0897	758.664	0.863581
644	DeepPoseKit	16	0.0211542	756.351	sleap-data/paper/dpk/best_model_densenet.h5	16	21.1542	756.351	0.863581
645	DeepPoseKit	16	0.0209795	762.649	sleap-data/paper/dpk/best_model_densenet.h5	16	20.9795	762.649	0.863581
646	DeepPoseKit	16	0.0210799	759.017	sleap-data/paper/dpk/best_model_densenet.h5	16	21.0799	759.017	0.863581
647	DeepPoseKit	16	0.0212737	752.104	sleap-data/paper/dpk/best_model_densenet.h5	16	21.2737	752.104	0.863581
648	DeepPoseKit	16	0.0208788	766.326	sleap-data/paper/dpk/best_model_densenet.h5	16	20.8788	766.326	0.863581
649	DeepPoseKit	16	0.0209894	762.291	sleap-data/paper/dpk/best_model_densenet.h5	16	20.9894	762.291	0.863581
650	DeepPoseKit	16	0.0214452	746.089	sleap-data/paper/dpk/best_model_densenet.h5	16	21.4452	746.089	0.863581
651	DeepPoseKit	16	0.0222993	717.511	sleap-data/paper/dpk/best_model_densenet.h5	16	22.2993	717.511	0.863581
652	DeepPoseKit	16	0.0219318	729.533	sleap-data/paper/dpk/best_model_densenet.h5	16	21.9318	729.533	0.863581
653	DeepPoseKit	16	0.0213172	750.569	sleap-data/paper/dpk/best_model_densenet.h5	16	21.3172	750.569	0.863581
654	DeepPoseKit	16	0.0208694	766.671	sleap-data/paper/dpk/best_model_densenet.h5	16	20.8694	766.671	0.863581
655	DeepPoseKit	16	0.0213934	747.894	sleap-data/paper/dpk/best_model_densenet.h5	16	21.3934	747.894	0.863581
656	DeepPoseKit	16	0.0210578	759.815	sleap-data/paper/dpk/best_model_densenet.h5	16	21.0578	759.815	0.863581
657	DeepPoseKit	16	0.0210882	758.718	sleap-data/paper/dpk/best_model_densenet.h5	16	21.0882	758.718	0.863581
658	DeepPoseKit	16	0.0213619	748.997	sleap-data/paper/dpk/best_model_densenet.h5	16	21.3619	748.997	0.863581
659	DeepPoseKit	16	0.0212045	754.557	sleap-data/paper/dpk/best_model_densenet.h5	16	21.2045	754.557	0.863581
660	DeepPoseKit	16	0.0215811	741.391	sleap-data/paper/dpk/best_model_densenet.h5	16	21.5811	741.391	0.863581
661	DeepPoseKit	16	0.0212119	754.294	sleap-data/paper/dpk/best_model_densenet.h5	16	21.2119	754.294	0.863581
662	DeepPoseKit	16	0.021103	758.185	sleap-data/paper/dpk/best_model_densenet.h5	16	21.103	758.185	0.863581
663	DeepPoseKit	16	0.0209275	764.544	sleap-data/paper/dpk/best_model_densenet.h5	16	20.9275	764.544	0.863581
664	DeepPoseKit	16	0.0211796	755.446	sleap-data/paper/dpk/best_model_densenet.h5	16	21.1796	755.446	0.863581
665	DeepPoseKit	16	0.0209961	762.048	sleap-data/paper/dpk/best_model_densenet.h5	16	20.9961	762.048	0.863581
666	DeepPoseKit	16	0.0212874	751.618	sleap-data/paper/dpk/best_model_densenet.h5	16	21.2874	751.618	0.863581
667	DeepPoseKit	16	0.0210145	761.378	sleap-data/paper/dpk/best_model_densenet.h5	16	21.0145	761.378	0.863581
668	DeepPoseKit	16	0.0211568	756.259	sleap-data/paper/dpk/best_model_densenet.h5	16	21.1568	756.259	0.863581
669	DeepPoseKit	16	0.0211761	755.569	sleap-data/paper/dpk/best_model_densenet.h5	16	21.1761	755.569	0.863581
670	DeepPoseKit	16	0.020996	762.049	sleap-data/paper/dpk/best_model_densenet.h5	16	20.996	762.049	0.863581
671	DeepPoseKit	16	0.0216197	740.065	sleap-data/paper/dpk/best_model_densenet.h5	16	21.6197	740.065	0.863581
672	DeepPoseKit	16	0.021456	745.712	sleap-data/paper/dpk/best_model_densenet.h5	16	21.456	745.712	0.863581
673	DeepPoseKit	16	0.0209731	762.881	sleap-data/paper/dpk/best_model_densenet.h5	16	20.9731	762.881	0.863581
674	DeepPoseKit	16	0.0210293	760.844	sleap-data/paper/dpk/best_model_densenet.h5	16	21.0293	760.844	0.863581
675	DeepPoseKit	16	0.0213593	749.09	sleap-data/paper/dpk/best_model_densenet.h5	16	21.3593	749.09	0.863581
676	DeepPoseKit	16	0.021095	758.472	sleap-data/paper/dpk/best_model_densenet.h5	16	21.095	758.472	0.863581
677	DeepPoseKit	16	0.0209743	762.839	sleap-data/paper/dpk/best_model_densenet.h5	16	20.9743	762.839	0.863581
678	DeepPoseKit	16	0.0212368	753.409	sleap-data/paper/dpk/best_model_densenet.h5	16	21.2368	753.409	0.863581
679	DeepPoseKit	16	0.0216871	737.765	sleap-data/paper/dpk/best_model_densenet.h5	16	21.6871	737.765	0.863581
680	DeepPoseKit	16	0.0211615	756.089	sleap-data/paper/dpk/best_model_densenet.h5	16	21.1615	756.089	0.863581
681	DeepPoseKit	16	0.0211024	758.208	sleap-data/paper/dpk/best_model_densenet.h5	16	21.1024	758.208	0.863581
682	DeepPoseKit	16	0.0209758	762.785	sleap-data/paper/dpk/best_model_densenet.h5	16	20.9758	762.785	0.863581
683	DeepPoseKit	16	0.0208855	766.083	sleap-data/paper/dpk/best_model_densenet.h5	16	20.8855	766.083	0.863581
684	DeepPoseKit	16	0.0208542	767.23	sleap-data/paper/dpk/best_model_densenet.h5	16	20.8542	767.23	0.863581
685	DeepPoseKit	16	0.0208529	767.281	sleap-data/paper/dpk/best_model_densenet.h5	16	20.8529	767.281	0.863581
686	DeepPoseKit	16	0.0210617	759.674	sleap-data/paper/dpk/best_model_densenet.h5	16	21.0617	759.674	0.863581
687	DeepPoseKit	16	0.0209664	763.127	sleap-data/paper/dpk/best_model_densenet.h5	16	20.9664	763.127	0.863581
688	DeepPoseKit	16	0.0208168	768.61	sleap-data/paper/dpk/best_model_densenet.h5	16	20.8168	768.61	0.863581
689	DeepPoseKit	16	0.0209974	761.999	sleap-data/paper/dpk/best_model_densenet.h5	16	20.9974	761.999	0.863581
690	DeepPoseKit	16	0.0209933	762.15	sleap-data/paper/dpk/best_model_densenet.h5	16	20.9933	762.15	0.863581
691	DeepPoseKit	16	0.020858	767.093	sleap-data/paper/dpk/best_model_densenet.h5	16	20.858	767.093	0.863581
692	DeepPoseKit	16	0.020923	764.709	sleap-data/paper/dpk/best_model_densenet.h5	16	20.923	764.709	0.863581
693	DeepPoseKit	16	0.0206883	773.384	sleap-data/paper/dpk/best_model_densenet.h5	16	20.6883	773.384	0.863581
694	DeepPoseKit	16	0.0210133	761.424	sleap-data/paper/dpk/best_model_densenet.h5	16	21.0133	761.424	0.863581
695	DeepPoseKit	16	0.0214491	745.952	sleap-data/paper/dpk/best_model_densenet.h5	16	21.4491	745.952	0.863581
696	DeepPoseKit	16	0.0209703	762.985	sleap-data/paper/dpk/best_model_densenet.h5	16	20.9703	762.985	0.863581
697	DeepPoseKit	16	0.0210343	760.661	sleap-data/paper/dpk/best_model_densenet.h5	16	21.0343	760.661	0.863581
698	DeepPoseKit	16	0.0208261	768.268	sleap-data/paper/dpk/best_model_densenet.h5	16	20.8261	768.268	0.863581
699	DeepPoseKit	16	0.0212946	751.366	sleap-data/paper/dpk/best_model_densenet.h5	16	21.2946	751.366	0.863581
700	DeepPoseKit	16	0.02135	749.415	sleap-data/paper/dpk/best_model_densenet.h5	16	21.35	749.415	0.863581
701	DeepPoseKit	16	0.0210795	759.033	sleap-data/paper/dpk/best_model_densenet.h5	16	21.0795	759.033	0.863581
702	DeepPoseKit	16	0.0213799	748.366	sleap-data/paper/dpk/best_model_densenet.h5	16	21.3799	748.366	0.863581
703	DeepPoseKit	16	0.0210458	760.246	sleap-data/paper/dpk/best_model_densenet.h5	16	21.0458	760.246	0.863581
704	DeepPoseKit	16	0.0208299	768.125	sleap-data/paper/dpk/best_model_densenet.h5	16	20.8299	768.125	0.863581
705	DeepPoseKit	16	0.02119	755.072	sleap-data/paper/dpk/best_model_densenet.h5	16	21.19	755.072	0.863581
706	DeepPoseKit	16	0.0208425	767.661	sleap-data/paper/dpk/best_model_densenet.h5	16	20.8425	767.661	0.863581
707	DeepPoseKit	16	0.0211474	756.596	sleap-data/paper/dpk/best_model_densenet.h5	16	21.1474	756.596	0.863581
708	DeepPoseKit	16	0.021004	761.759	sleap-data/paper/dpk/best_model_densenet.h5	16	21.004	761.759	0.863581
709	DeepPoseKit	16	0.0208004	769.217	sleap-data/paper/dpk/best_model_densenet.h5	16	20.8004	769.217	0.863581
710	DeepPoseKit	16	0.0207181	772.271	sleap-data/paper/dpk/best_model_densenet.h5	16	20.7181	772.271	0.863581
711	DeepPoseKit	16	0.0210478	760.176	sleap-data/paper/dpk/best_model_densenet.h5	16	21.0478	760.176	0.863581
712	DeepPoseKit	16	0.0208727	766.552	sleap-data/paper/dpk/best_model_densenet.h5	16	20.8727	766.552	0.863581
713	DeepPoseKit	16	0.0210536	759.966	sleap-data/paper/dpk/best_model_densenet.h5	16	21.0536	759.966	0.863581
714	DeepPoseKit	16	0.0211267	757.337	sleap-data/paper/dpk/best_model_densenet.h5	16	21.1267	757.337	0.863581
715	DeepPoseKit	16	0.020885	766.102	sleap-data/paper/dpk/best_model_densenet.h5	16	20.885	766.102	0.863581
716	DeepPoseKit	16	0.0210636	759.604	sleap-data/paper/dpk/best_model_densenet.h5	16	21.0636	759.604	0.863581
717	DeepPoseKit	16	0.0208841	766.132	sleap-data/paper/dpk/best_model_densenet.h5	16	20.8841	766.132	0.863581
718	DeepPoseKit	16	0.0207936	769.467	sleap-data/paper/dpk/best_model_densenet.h5	16	20.7936	769.467	0.863581
719	DeepPoseKit	16	0.0208818	766.218	sleap-data/paper/dpk/best_model_densenet.h5	16	20.8818	766.218	0.863581
720	DeepLabCut	16	0.0343796	465.393	sleap-data/datasets/BermanFlies/models.random_split1/single.dlcresnet.210526_143253.single_instance.n=1350	16	34.3796	465.393	0.927961
721	DeepLabCut	16	0.0364042	439.509	sleap-data/datasets/BermanFlies/models.random_split1/single.dlcresnet.210526_143253.single_instance.n=1350	16	36.4042	439.509	0.927961
722	DeepLabCut	16	0.0346752	461.425	sleap-data/datasets/BermanFlies/models.random_split1/single.dlcresnet.210526_143253.single_instance.n=1350	16	34.6752	461.425	0.927961
723	DeepLabCut	16	0.034893	458.545	sleap-data/datasets/BermanFlies/models.random_split1/single.dlcresnet.210526_143253.single_instance.n=1350	16	34.893	458.545	0.927961
724	DeepLabCut	16	0.0344111	464.966	sleap-data/datasets/BermanFlies/models.random_split1/single.dlcresnet.210526_143253.single_instance.n=1350	16	34.4111	464.966	0.927961
725	DeepLabCut	16	0.0349734	457.491	sleap-data/datasets/BermanFlies/models.random_split1/single.dlcresnet.210526_143253.single_instance.n=1350	16	34.9734	457.491	0.927961
726	DeepLabCut	16	0.0350406	456.613	sleap-data/datasets/BermanFlies/models.random_split1/single.dlcresnet.210526_143253.single_instance.n=1350	16	35.0406	456.613	0.927961
727	DeepLabCut	16	0.0346673	461.53	sleap-data/datasets/BermanFlies/models.random_split1/single.dlcresnet.210526_143253.single_instance.n=1350	16	34.6673	461.53	0.927961
728	DeepLabCut	16	0.0345302	463.362	sleap-data/datasets/BermanFlies/models.random_split1/single.dlcresnet.210526_143253.single_instance.n=1350	16	34.5302	463.362	0.927961
729	DeepLabCut	16	0.0347718	460.143	sleap-data/datasets/BermanFlies/models.random_split1/single.dlcresnet.210526_143253.single_instance.n=1350	16	34.7718	460.143	0.927961
730	DeepLabCut	16	0.0349183	458.212	sleap-data/datasets/BermanFlies/models.random_split1/single.dlcresnet.210526_143253.single_instance.n=1350	16	34.9183	458.212	0.927961
731	DeepLabCut	16	0.0346711	461.479	sleap-data/datasets/BermanFlies/models.random_split1/single.dlcresnet.210526_143253.single_instance.n=1350	16	34.6711	461.479	0.927961
732	DeepLabCut	16	0.0348496	459.116	sleap-data/datasets/BermanFlies/models.random_split1/single.dlcresnet.210526_143253.single_instance.n=1350	16	34.8496	459.116	0.927961
733	DeepLabCut	16	0.034999	457.157	sleap-data/datasets/BermanFlies/models.random_split1/single.dlcresnet.210526_143253.single_instance.n=1350	16	34.999	457.157	0.927961
734	DeepLabCut	16	0.0344329	464.672	sleap-data/datasets/BermanFlies/models.random_split1/single.dlcresnet.210526_143253.single_instance.n=1350	16	34.4329	464.672	0.927961
735	DeepLabCut	16	0.0374593	427.13	sleap-data/datasets/BermanFlies/models.random_split1/single.dlcresnet.210526_143253.single_instance.n=1350	16	37.4593	427.13	0.927961
736	DeepLabCut	16	0.0345445	463.17	sleap-data/datasets/BermanFlies/models.random_split1/single.dlcresnet.210526_143253.single_instance.n=1350	16	34.5445	463.17	0.927961
737	DeepLabCut	16	0.0348957	458.509	sleap-data/datasets/BermanFlies/models.random_split1/single.dlcresnet.210526_143253.single_instance.n=1350	16	34.8957	458.509	0.927961
738	DeepLabCut	16	0.0351155	455.639	sleap-data/datasets/BermanFlies/models.random_split1/single.dlcresnet.210526_143253.single_instance.n=1350	16	35.1155	455.639	0.927961
739	DeepLabCut	16	0.0345964	462.476	sleap-data/datasets/BermanFlies/models.random_split1/single.dlcresnet.210526_143253.single_instance.n=1350	16	34.5964	462.476	0.927961
740	DeepLabCut	16	0.0353306	452.865	sleap-data/datasets/BermanFlies/models.random_split1/single.dlcresnet.210526_143253.single_instance.n=1350	16	35.3306	452.865	0.927961
741	DeepLabCut	16	0.0349396	457.933	sleap-data/datasets/BermanFlies/models.random_split1/single.dlcresnet.210526_143253.single_instance.n=1350	16	34.9396	457.933	0.927961
742	DeepLabCut	16	0.0349261	458.11	sleap-data/datasets/BermanFlies/models.random_split1/single.dlcresnet.210526_143253.single_instance.n=1350	16	34.9261	458.11	0.927961
743	DeepLabCut	16	0.0344689	464.187	sleap-data/datasets/BermanFlies/models.random_split1/single.dlcresnet.210526_143253.single_instance.n=1350	16	34.4689	464.187	0.927961
744	DeepLabCut	16	0.0350118	456.988	sleap-data/datasets/BermanFlies/models.random_split1/single.dlcresnet.210526_143253.single_instance.n=1350	16	35.0118	456.988	0.927961
745	DeepLabCut	16	0.0345843	462.638	sleap-data/datasets/BermanFlies/models.random_split1/single.dlcresnet.210526_143253.single_instance.n=1350	16	34.5843	462.638	0.927961
746	DeepLabCut	16	0.0345778	462.725	sleap-data/datasets/BermanFlies/models.random_split1/single.dlcresnet.210526_143253.single_instance.n=1350	16	34.5778	462.725	0.927961
747	DeepLabCut	16	0.0348136	459.591	sleap-data/datasets/BermanFlies/models.random_split1/single.dlcresnet.210526_143253.single_instance.n=1350	16	34.8136	459.591	0.927961
748	DeepLabCut	16	0.0347246	460.768	sleap-data/datasets/BermanFlies/models.random_split1/single.dlcresnet.210526_143253.single_instance.n=1350	16	34.7246	460.768	0.927961
749	DeepLabCut	16	0.0343067	466.381	sleap-data/datasets/BermanFlies/models.random_split1/single.dlcresnet.210526_143253.single_instance.n=1350	16	34.3067	466.381	0.927961
750	DeepLabCut	16	0.0344692	464.182	sleap-data/datasets/BermanFlies/models.random_split1/single.dlcresnet.210526_143253.single_instance.n=1350	16	34.4692	464.182	0.927961
751	DeepLabCut	16	0.0365046	438.301	sleap-data/datasets/BermanFlies/models.random_split1/single.dlcresnet.210526_143253.single_instance.n=1350	16	36.5046	438.301	0.927961
752	DeepLabCut	16	0.0345492	463.108	sleap-data/datasets/BermanFlies/models.random_split1/single.dlcresnet.210526_143253.single_instance.n=1350	16	34.5492	463.108	0.927961
753	DeepLabCut	16	0.0344143	464.923	sleap-data/datasets/BermanFlies/models.random_split1/single.dlcresnet.210526_143253.single_instance.n=1350	16	34.4143	464.923	0.927961
754	DeepLabCut	16	0.0347861	459.953	sleap-data/datasets/BermanFlies/models.random_split1/single.dlcresnet.210526_143253.single_instance.n=1350	16	34.7861	459.953	0.927961
755	DeepLabCut	16	0.0347637	460.25	sleap-data/datasets/BermanFlies/models.random_split1/single.dlcresnet.210526_143253.single_instance.n=1350	16	34.7637	460.25	0.927961
756	DeepLabCut	16	0.0351191	455.593	sleap-data/datasets/BermanFlies/models.random_split1/single.dlcresnet.210526_143253.single_instance.n=1350	16	35.1191	455.593	0.927961
757	DeepLabCut	16	0.034619	462.174	sleap-data/datasets/BermanFlies/models.random_split1/single.dlcresnet.210526_143253.single_instance.n=1350	16	34.619	462.174	0.927961
758	DeepLabCut	16	0.0349887	457.29	sleap-data/datasets/BermanFlies/models.random_split1/single.dlcresnet.210526_143253.single_instance.n=1350	16	34.9887	457.29	0.927961
759	DeepLabCut	16	0.0344751	464.103	sleap-data/datasets/BermanFlies/models.random_split1/single.dlcresnet.210526_143253.single_instance.n=1350	16	34.4751	464.103	0.927961
760	DeepLabCut	16	0.0343161	466.254	sleap-data/datasets/BermanFlies/models.random_split1/single.dlcresnet.210526_143253.single_instance.n=1350	16	34.3161	466.254	0.927961
761	DeepLabCut	16	0.0346234	462.115	sleap-data/datasets/BermanFlies/models.random_split1/single.dlcresnet.210526_143253.single_instance.n=1350	16	34.6234	462.115	0.927961
762	DeepLabCut	16	0.0342741	466.825	sleap-data/datasets/BermanFlies/models.random_split1/single.dlcresnet.210526_143253.single_instance.n=1350	16	34.2741	466.825	0.927961
763	DeepLabCut	16	0.0341628	468.345	sleap-data/datasets/BermanFlies/models.random_split1/single.dlcresnet.210526_143253.single_instance.n=1350	16	34.1628	468.345	0.927961
764	DeepLabCut	16	0.034669	461.507	sleap-data/datasets/BermanFlies/models.random_split1/single.dlcresnet.210526_143253.single_instance.n=1350	16	34.669	461.507	0.927961
765	DeepLabCut	16	0.0351984	454.566	sleap-data/datasets/BermanFlies/models.random_split1/single.dlcresnet.210526_143253.single_instance.n=1350	16	35.1984	454.566	0.927961
766	DeepLabCut	16	0.0346548	461.696	sleap-data/datasets/BermanFlies/models.random_split1/single.dlcresnet.210526_143253.single_instance.n=1350	16	34.6548	461.696	0.927961
767	DeepLabCut	16	0.0346656	461.552	sleap-data/datasets/BermanFlies/models.random_split1/single.dlcresnet.210526_143253.single_instance.n=1350	16	34.6656	461.552	0.927961
768	DeepLabCut	16	0.0346521	461.732	sleap-data/datasets/BermanFlies/models.random_split1/single.dlcresnet.210526_143253.single_instance.n=1350	16	34.6521	461.732	0.927961
769	DeepLabCut	16	0.034382	465.359	sleap-data/datasets/BermanFlies/models.random_split1/single.dlcresnet.210526_143253.single_instance.n=1350	16	34.382	465.359	0.927961
770	DeepLabCut	16	0.0346339	461.975	sleap-data/datasets/BermanFlies/models.random_split1/single.dlcresnet.210526_143253.single_instance.n=1350	16	34.6339	461.975	0.927961
771	DeepLabCut	16	0.0351157	455.636	sleap-data/datasets/BermanFlies/models.random_split1/single.dlcresnet.210526_143253.single_instance.n=1350	16	35.1157	455.636	0.927961
772	DeepLabCut	16	0.0347808	460.024	sleap-data/datasets/BermanFlies/models.random_split1/single.dlcresnet.210526_143253.single_instance.n=1350	16	34.7808	460.024	0.927961
773	DeepLabCut	16	0.0348077	459.668	sleap-data/datasets/BermanFlies/models.random_split1/single.dlcresnet.210526_143253.single_instance.n=1350	16	34.8077	459.668	0.927961
774	DeepLabCut	16	0.0344151	464.912	sleap-data/datasets/BermanFlies/models.random_split1/single.dlcresnet.210526_143253.single_instance.n=1350	16	34.4151	464.912	0.927961
775	DeepLabCut	16	0.0351955	454.604	sleap-data/datasets/BermanFlies/models.random_split1/single.dlcresnet.210526_143253.single_instance.n=1350	16	35.1955	454.604	0.927961
776	DeepLabCut	16	0.0348045	459.71	sleap-data/datasets/BermanFlies/models.random_split1/single.dlcresnet.210526_143253.single_instance.n=1350	16	34.8045	459.71	0.927961
777	DeepLabCut	16	0.0347562	460.349	sleap-data/datasets/BermanFlies/models.random_split1/single.dlcresnet.210526_143253.single_instance.n=1350	16	34.7562	460.349	0.927961
778	DeepLabCut	16	0.0350418	456.598	sleap-data/datasets/BermanFlies/models.random_split1/single.dlcresnet.210526_143253.single_instance.n=1350	16	35.0418	456.598	0.927961
779	DeepLabCut	16	0.0379333	421.793	sleap-data/datasets/BermanFlies/models.random_split1/single.dlcresnet.210526_143253.single_instance.n=1350	16	37.9333	421.793	0.927961
780	DeepLabCut	16	0.0351548	455.13	sleap-data/datasets/BermanFlies/models.random_split1/single.dlcresnet.210526_143253.single_instance.n=1350	16	35.1548	455.13	0.927961
781	DeepLabCut	16	0.0358506	446.296	sleap-data/datasets/BermanFlies/models.random_split1/single.dlcresnet.210526_143253.single_instance.n=1350	16	35.8506	446.296	0.927961
782	DeepLabCut	16	0.0352957	453.313	sleap-data/datasets/BermanFlies/models.random_split1/single.dlcresnet.210526_143253.single_instance.n=1350	16	35.2957	453.313	0.927961
783	DeepLabCut	16	0.0351496	455.197	sleap-data/datasets/BermanFlies/models.random_split1/single.dlcresnet.210526_143253.single_instance.n=1350	16	35.1496	455.197	0.927961
784	DeepLabCut	16	0.0351968	454.587	sleap-data/datasets/BermanFlies/models.random_split1/single.dlcresnet.210526_143253.single_instance.n=1350	16	35.1968	454.587	0.927961
785	DeepLabCut	16	0.035076	456.152	sleap-data/datasets/BermanFlies/models.random_split1/single.dlcresnet.210526_143253.single_instance.n=1350	16	35.076	456.152	0.927961
786	DeepLabCut	16	0.034773	460.128	sleap-data/datasets/BermanFlies/models.random_split1/single.dlcresnet.210526_143253.single_instance.n=1350	16	34.773	460.128	0.927961
787	DeepLabCut	16	0.0345265	463.412	sleap-data/datasets/BermanFlies/models.random_split1/single.dlcresnet.210526_143253.single_instance.n=1350	16	34.5265	463.412	0.927961
788	DeepLabCut	16	0.0345171	463.538	sleap-data/datasets/BermanFlies/models.random_split1/single.dlcresnet.210526_143253.single_instance.n=1350	16	34.5171	463.538	0.927961
789	DeepLabCut	16	0.0353516	452.597	sleap-data/datasets/BermanFlies/models.random_split1/single.dlcresnet.210526_143253.single_instance.n=1350	16	35.3516	452.597	0.927961
790	DeepLabCut	16	0.0350974	455.874	sleap-data/datasets/BermanFlies/models.random_split1/single.dlcresnet.210526_143253.single_instance.n=1350	16	35.0974	455.874	0.927961
791	DeepLabCut	16	0.034469	464.186	sleap-data/datasets/BermanFlies/models.random_split1/single.dlcresnet.210526_143253.single_instance.n=1350	16	34.469	464.186	0.927961
792	DeepLabCut	16	0.0344649	464.241	sleap-data/datasets/BermanFlies/models.random_split1/single.dlcresnet.210526_143253.single_instance.n=1350	16	34.4649	464.241	0.927961
793	DeepLabCut	16	0.0345354	463.292	sleap-data/datasets/BermanFlies/models.random_split1/single.dlcresnet.210526_143253.single_instance.n=1350	16	34.5354	463.292	0.927961
794	DeepLabCut	16	0.0344221	464.818	sleap-data/datasets/BermanFlies/models.random_split1/single.dlcresnet.210526_143253.single_instance.n=1350	16	34.4221	464.818	0.927961
795	DeepLabCut	16	0.0344668	464.215	sleap-data/datasets/BermanFlies/models.random_split1/single.dlcresnet.210526_143253.single_instance.n=1350	16	34.4668	464.215	0.927961
796	DeepLabCut	16	0.0347455	460.492	sleap-data/datasets/BermanFlies/models.random_split1/single.dlcresnet.210526_143253.single_instance.n=1350	16	34.7455	460.492	0.927961
797	DeepLabCut	16	0.0349989	457.158	sleap-data/datasets/BermanFlies/models.random_split1/single.dlcresnet.210526_143253.single_instance.n=1350	16	34.9989	457.158	0.927961
798	DeepLabCut	16	0.0344406	464.569	sleap-data/datasets/BermanFlies/models.random_split1/single.dlcresnet.210526_143253.single_instance.n=1350	16	34.4406	464.569	0.927961
799	DeepLabCut	16	0.0346671	461.533	sleap-data/datasets/BermanFlies/models.random_split1/single.dlcresnet.210526_143253.single_instance.n=1350	16	34.6671	461.533	0.927961
800	DeepLabCut	16	0.0350362	456.671	sleap-data/datasets/BermanFlies/models.random_split1/single.dlcresnet.210526_143253.single_instance.n=1350	16	35.0362	456.671	0.927961
801	DeepLabCut	16	0.0343464	465.842	sleap-data/datasets/BermanFlies/models.random_split1/single.dlcresnet.210526_143253.single_instance.n=1350	16	34.3464	465.842	0.927961
802	DeepLabCut	16	0.0344367	464.62	sleap-data/datasets/BermanFlies/models.random_split1/single.dlcresnet.210526_143253.single_instance.n=1350	16	34.4367	464.62	0.927961
803	DeepLabCut	16	0.0349127	458.285	sleap-data/datasets/BermanFlies/models.random_split1/single.dlcresnet.210526_143253.single_instance.n=1350	16	34.9127	458.285	0.927961
804	DeepLabCut	16	0.0348226	459.471	sleap-data/datasets/BermanFlies/models.random_split1/single.dlcresnet.210526_143253.single_instance.n=1350	16	34.8226	459.471	0.927961
805	DeepLabCut	16	0.034486	463.956	sleap-data/datasets/BermanFlies/models.random_split1/single.dlcresnet.210526_143253.single_instance.n=1350	16	34.486	463.956	0.927961
806	DeepLabCut	16	0.0349147	458.259	sleap-data/datasets/BermanFlies/models.random_split1/single.dlcresnet.210526_143253.single_instance.n=1350	16	34.9147	458.259	0.927961
807	DeepLabCut	16	0.0350195	456.888	sleap-data/datasets/BermanFlies/models.random_split1/single.dlcresnet.210526_143253.single_instance.n=1350	16	35.0195	456.888	0.927961
808	DeepLabCut	16	0.0348754	458.775	sleap-data/datasets/BermanFlies/models.random_split1/single.dlcresnet.210526_143253.single_instance.n=1350	16	34.8754	458.775	0.927961
809	DeepLabCut	16	0.0347418	460.541	sleap-data/datasets/BermanFlies/models.random_split1/single.dlcresnet.210526_143253.single_instance.n=1350	16	34.7418	460.541	0.927961
810	DeepLabCut	16	0.0349849	457.341	sleap-data/datasets/BermanFlies/models.random_split1/single.dlcresnet.210526_143253.single_instance.n=1350	16	34.9849	457.341	0.927961
811	DeepLabCut	16	0.0363828	439.768	sleap-data/datasets/BermanFlies/models.random_split1/single.dlcresnet.210526_143253.single_instance.n=1350	16	36.3828	439.768	0.927961
812	DeepLabCut	16	0.0349453	457.859	sleap-data/datasets/BermanFlies/models.random_split1/single.dlcresnet.210526_143253.single_instance.n=1350	16	34.9453	457.859	0.927961
813	DeepLabCut	16	0.0345781	462.72	sleap-data/datasets/BermanFlies/models.random_split1/single.dlcresnet.210526_143253.single_instance.n=1350	16	34.5781	462.72	0.927961
814	DeepLabCut	16	0.0355759	449.742	sleap-data/datasets/BermanFlies/models.random_split1/single.dlcresnet.210526_143253.single_instance.n=1350	16	35.5759	449.742	0.927961
815	DeepLabCut	16	0.0349359	457.982	sleap-data/datasets/BermanFlies/models.random_split1/single.dlcresnet.210526_143253.single_instance.n=1350	16	34.9359	457.982	0.927961
816	DeepLabCut	16	0.0349332	458.017	sleap-data/datasets/BermanFlies/models.random_split1/single.dlcresnet.210526_143253.single_instance.n=1350	16	34.9332	458.017	0.927961
817	DeepLabCut	16	0.0348807	458.706	sleap-data/datasets/BermanFlies/models.random_split1/single.dlcresnet.210526_143253.single_instance.n=1350	16	34.8807	458.706	0.927961
818	DeepLabCut	16	0.0351517	455.17	sleap-data/datasets/BermanFlies/models.random_split1/single.dlcresnet.210526_143253.single_instance.n=1350	16	35.1517	455.17	0.927961
819	DeepLabCut	16	0.0344414	464.557	sleap-data/datasets/BermanFlies/models.random_split1/single.dlcresnet.210526_143253.single_instance.n=1350	16	34.4414	464.557	0.927961
820	DeepLabCut	16	0.034454	464.387	sleap-data/datasets/BermanFlies/models.random_split1/single.dlcresnet.210526_143253.single_instance.n=1350	16	34.454	464.387	0.927961
821	DeepLabCut	16	0.0350301	456.751	sleap-data/datasets/BermanFlies/models.random_split1/single.dlcresnet.210526_143253.single_instance.n=1350	16	35.0301	456.751	0.927961
822	DeepLabCut	16	0.0367949	434.843	sleap-data/datasets/BermanFlies/models.random_split1/single.dlcresnet.210526_143253.single_instance.n=1350	16	36.7949	434.843	0.927961
823	DeepLabCut	16	0.0345971	462.467	sleap-data/datasets/BermanFlies/models.random_split1/single.dlcresnet.210526_143253.single_instance.n=1350	16	34.5971	462.467	0.927961
824	DeepLabCut	16	0.0348015	459.75	sleap-data/datasets/BermanFlies/models.random_split1/single.dlcresnet.210526_143253.single_instance.n=1350	16	34.8015	459.75	0.927961
825	DeepLabCut	16	0.0350504	456.486	sleap-data/datasets/BermanFlies/models.random_split1/single.dlcresnet.210526_143253.single_instance.n=1350	16	35.0504	456.486	0.927961
826	DeepLabCut	16	0.0343246	466.138	sleap-data/datasets/BermanFlies/models.random_split1/single.dlcresnet.210526_143253.single_instance.n=1350	16	34.3246	466.138	0.927961
827	DeepLabCut	16	0.034416	464.9	sleap-data/datasets/BermanFlies/models.random_split1/single.dlcresnet.210526_143253.single_instance.n=1350	16	34.416	464.9	0.927961
828	DeepLabCut	16	0.0349725	457.502	sleap-data/datasets/BermanFlies/models.random_split1/single.dlcresnet.210526_143253.single_instance.n=1350	16	34.9725	457.502	0.927961
829	DeepLabCut	16	0.0347143	460.905	sleap-data/datasets/BermanFlies/models.random_split1/single.dlcresnet.210526_143253.single_instance.n=1350	16	34.7143	460.905	0.927961
830	DeepLabCut	16	0.0349546	457.736	sleap-data/datasets/BermanFlies/models.random_split1/single.dlcresnet.210526_143253.single_instance.n=1350	16	34.9546	457.736	0.927961
831	DeepLabCut	16	0.0347609	460.287	sleap-data/datasets/BermanFlies/models.random_split1/single.dlcresnet.210526_143253.single_instance.n=1350	16	34.7609	460.287	0.927961
832	DeepLabCut	16	0.0351561	455.113	sleap-data/datasets/BermanFlies/models.random_split1/single.dlcresnet.210526_143253.single_instance.n=1350	16	35.1561	455.113	0.927961
833	DeepLabCut	16	0.0344465	464.488	sleap-data/datasets/BermanFlies/models.random_split1/single.dlcresnet.210526_143253.single_instance.n=1350	16	34.4465	464.488	0.927961
834	DeepLabCut	16	0.0346982	461.119	sleap-data/datasets/BermanFlies/models.random_split1/single.dlcresnet.210526_143253.single_instance.n=1350	16	34.6982	461.119	0.927961
835	DeepLabCut	16	0.0350941	455.917	sleap-data/datasets/BermanFlies/models.random_split1/single.dlcresnet.210526_143253.single_instance.n=1350	16	35.0941	455.917	0.927961
836	DeepLabCut	16	0.034816	459.559	sleap-data/datasets/BermanFlies/models.random_split1/single.dlcresnet.210526_143253.single_instance.n=1350	16	34.816	459.559	0.927961
837	DeepLabCut	16	0.0344191	464.858	sleap-data/datasets/BermanFlies/models.random_split1/single.dlcresnet.210526_143253.single_instance.n=1350	16	34.4191	464.858	0.927961
838	DeepLabCut	16	0.0349529	457.758	sleap-data/datasets/BermanFlies/models.random_split1/single.dlcresnet.210526_143253.single_instance.n=1350	16	34.9529	457.758	0.927961
839	DeepLabCut	16	0.0348646	458.918	sleap-data/datasets/BermanFlies/models.random_split1/single.dlcresnet.210526_143253.single_instance.n=1350	16	34.8646	458.918	0.927961
840	DeepLabCut	16	0.0346133	462.25	sleap-data/datasets/BermanFlies/models.random_split1/single.dlcresnet.210526_143253.single_instance.n=1350	16	34.6133	462.25	0.927961
841	DeepLabCut	16	0.0355951	449.5	sleap-data/datasets/BermanFlies/models.random_split1/single.dlcresnet.210526_143253.single_instance.n=1350	16	35.5951	449.5	0.927961
842	DeepLabCut	16	0.0355692	449.827	sleap-data/datasets/BermanFlies/models.random_split1/single.dlcresnet.210526_143253.single_instance.n=1350	16	35.5692	449.827	0.927961
843	DeepLabCut	16	0.0348117	459.615	sleap-data/datasets/BermanFlies/models.random_split1/single.dlcresnet.210526_143253.single_instance.n=1350	16	34.8117	459.615	0.927961
844	DeepLabCut	16	0.0345103	463.63	sleap-data/datasets/BermanFlies/models.random_split1/single.dlcresnet.210526_143253.single_instance.n=1350	16	34.5103	463.63	0.927961
845	DeepLabCut	16	0.0349477	457.827	sleap-data/datasets/BermanFlies/models.random_split1/single.dlcresnet.210526_143253.single_instance.n=1350	16	34.9477	457.827	0.927961
846	DeepLabCut	16	0.0348972	458.489	sleap-data/datasets/BermanFlies/models.random_split1/single.dlcresnet.210526_143253.single_instance.n=1350	16	34.8972	458.489	0.927961
847	DeepLabCut	16	0.0345793	462.705	sleap-data/datasets/BermanFlies/models.random_split1/single.dlcresnet.210526_143253.single_instance.n=1350	16	34.5793	462.705	0.927961
848	DeepLabCut	16	0.034763	460.259	sleap-data/datasets/BermanFlies/models.random_split1/single.dlcresnet.210526_143253.single_instance.n=1350	16	34.763	460.259	0.927961
849	DeepLabCut	16	0.0349851	457.337	sleap-data/datasets/BermanFlies/models.random_split1/single.dlcresnet.210526_143253.single_instance.n=1350	16	34.9851	457.337	0.927961
850	DeepLabCut	16	0.0350521	456.463	sleap-data/datasets/BermanFlies/models.random_split1/single.dlcresnet.210526_143253.single_instance.n=1350	16	35.0521	456.463	0.927961
851	DeepLabCut	16	0.0345491	463.109	sleap-data/datasets/BermanFlies/models.random_split1/single.dlcresnet.210526_143253.single_instance.n=1350	16	34.5491	463.109	0.927961
852	DeepLabCut	16	0.0348336	459.327	sleap-data/datasets/BermanFlies/models.random_split1/single.dlcresnet.210526_143253.single_instance.n=1350	16	34.8336	459.327	0.927961
853	DeepLabCut	16	0.0351971	454.583	sleap-data/datasets/BermanFlies/models.random_split1/single.dlcresnet.210526_143253.single_instance.n=1350	16	35.1971	454.583	0.927961
854	DeepLabCut	16	0.0346075	462.327	sleap-data/datasets/BermanFlies/models.random_split1/single.dlcresnet.210526_143253.single_instance.n=1350	16	34.6075	462.327	0.927961
855	DeepLabCut	16	0.0348521	459.083	sleap-data/datasets/BermanFlies/models.random_split1/single.dlcresnet.210526_143253.single_instance.n=1350	16	34.8521	459.083	0.927961
856	DeepLabCut	16	0.034814	459.586	sleap-data/datasets/BermanFlies/models.random_split1/single.dlcresnet.210526_143253.single_instance.n=1350	16	34.814	459.586	0.927961
857	DeepLabCut	16	0.0349044	458.395	sleap-data/datasets/BermanFlies/models.random_split1/single.dlcresnet.210526_143253.single_instance.n=1350	16	34.9044	458.395	0.927961
858	DeepLabCut	16	0.0345613	462.946	sleap-data/datasets/BermanFlies/models.random_split1/single.dlcresnet.210526_143253.single_instance.n=1350	16	34.5613	462.946	0.927961
859	DeepLabCut	16	0.0345329	463.327	sleap-data/datasets/BermanFlies/models.random_split1/single.dlcresnet.210526_143253.single_instance.n=1350	16	34.5329	463.327	0.927961
860	DeepLabCut	16	0.0348766	458.761	sleap-data/datasets/BermanFlies/models.random_split1/single.dlcresnet.210526_143253.single_instance.n=1350	16	34.8766	458.761	0.927961
861	DeepLabCut	16	0.0345945	462.501	sleap-data/datasets/BermanFlies/models.random_split1/single.dlcresnet.210526_143253.single_instance.n=1350	16	34.5945	462.501	0.927961
862	DeepLabCut	16	0.0342146	467.636	sleap-data/datasets/BermanFlies/models.random_split1/single.dlcresnet.210526_143253.single_instance.n=1350	16	34.2146	467.636	0.927961
863	DeepLabCut	16	0.0351233	455.539	sleap-data/datasets/BermanFlies/models.random_split1/single.dlcresnet.210526_143253.single_instance.n=1350	16	35.1233	455.539	0.927961
864	DeepLabCut	16	0.0346868	461.271	sleap-data/datasets/BermanFlies/models.random_split1/single.dlcresnet.210526_143253.single_instance.n=1350	16	34.6868	461.271	0.927961
865	DeepLabCut	16	0.036797	434.818	sleap-data/datasets/BermanFlies/models.random_split1/single.dlcresnet.210526_143253.single_instance.n=1350	16	36.797	434.818	0.927961
866	DeepLabCut	16	0.0357299	447.804	sleap-data/datasets/BermanFlies/models.random_split1/single.dlcresnet.210526_143253.single_instance.n=1350	16	35.7299	447.804	0.927961
867	DeepLabCut	16	0.0353123	453.1	sleap-data/datasets/BermanFlies/models.random_split1/single.dlcresnet.210526_143253.single_instance.n=1350	16	35.3123	453.1	0.927961
868	DeepLabCut	16	0.0347218	460.805	sleap-data/datasets/BermanFlies/models.random_split1/single.dlcresnet.210526_143253.single_instance.n=1350	16	34.7218	460.805	0.927961
869	DeepLabCut	16	0.034589	462.575	sleap-data/datasets/BermanFlies/models.random_split1/single.dlcresnet.210526_143253.single_instance.n=1350	16	34.589	462.575	0.927961
870	DeepLabCut	16	0.0351495	455.198	sleap-data/datasets/BermanFlies/models.random_split1/single.dlcresnet.210526_143253.single_instance.n=1350	16	35.1495	455.198	0.927961
871	DeepLabCut	16	0.0363335	440.364	sleap-data/datasets/BermanFlies/models.random_split1/single.dlcresnet.210526_143253.single_instance.n=1350	16	36.3335	440.364	0.927961
872	DeepLabCut	16	0.0347849	459.97	sleap-data/datasets/BermanFlies/models.random_split1/single.dlcresnet.210526_143253.single_instance.n=1350	16	34.7849	459.97	0.927961
873	DeepLabCut	16	0.034763	460.26	sleap-data/datasets/BermanFlies/models.random_split1/single.dlcresnet.210526_143253.single_instance.n=1350	16	34.763	460.26	0.927961
874	DeepLabCut	16	0.0352443	453.975	sleap-data/datasets/BermanFlies/models.random_split1/single.dlcresnet.210526_143253.single_instance.n=1350	16	35.2443	453.975	0.927961
875	DeepLabCut	16	0.0349119	458.296	sleap-data/datasets/BermanFlies/models.random_split1/single.dlcresnet.210526_143253.single_instance.n=1350	16	34.9119	458.296	0.927961
876	DeepLabCut	16	0.0342017	467.813	sleap-data/datasets/BermanFlies/models.random_split1/single.dlcresnet.210526_143253.single_instance.n=1350	16	34.2017	467.813	0.927961
877	DeepLabCut	16	0.0353243	452.946	sleap-data/datasets/BermanFlies/models.random_split1/single.dlcresnet.210526_143253.single_instance.n=1350	16	35.3243	452.946	0.927961
878	DeepLabCut	16	0.0355989	449.452	sleap-data/datasets/BermanFlies/models.random_split1/single.dlcresnet.210526_143253.single_instance.n=1350	16	35.5989	449.452	0.927961
879	DeepLabCut	16	0.0353443	452.689	sleap-data/datasets/BermanFlies/models.random_split1/single.dlcresnet.210526_143253.single_instance.n=1350	16	35.3443	452.689	0.927961
880	DeepLabCut	16	0.0348578	459.007	sleap-data/datasets/BermanFlies/models.random_split1/single.dlcresnet.210526_143253.single_instance.n=1350	16	34.8578	459.007	0.927961
881	DeepLabCut	16	0.0348464	459.158	sleap-data/datasets/BermanFlies/models.random_split1/single.dlcresnet.210526_143253.single_instance.n=1350	16	34.8464	459.158	0.927961
882	DeepLabCut	16	0.0351564	455.11	sleap-data/datasets/BermanFlies/models.random_split1/single.dlcresnet.210526_143253.single_instance.n=1350	16	35.1564	455.11	0.927961
883	DeepLabCut	16	0.0345437	463.181	sleap-data/datasets/BermanFlies/models.random_split1/single.dlcresnet.210526_143253.single_instance.n=1350	16	34.5437	463.181	0.927961
884	DeepLabCut	16	0.0347813	460.017	sleap-data/datasets/BermanFlies/models.random_split1/single.dlcresnet.210526_143253.single_instance.n=1350	16	34.7813	460.017	0.927961
885	DeepLabCut	16	0.034952	457.771	sleap-data/datasets/BermanFlies/models.random_split1/single.dlcresnet.210526_143253.single_instance.n=1350	16	34.952	457.771	0.927961
886	DeepLabCut	16	0.0349726	457.501	sleap-data/datasets/BermanFlies/models.random_split1/single.dlcresnet.210526_143253.single_instance.n=1350	16	34.9726	457.501	0.927961
887	DeepLabCut	16	0.0347325	460.664	sleap-data/datasets/BermanFlies/models.random_split1/single.dlcresnet.210526_143253.single_instance.n=1350	16	34.7325	460.664	0.927961
888	DeepLabCut	16	0.0346987	461.112	sleap-data/datasets/BermanFlies/models.random_split1/single.dlcresnet.210526_143253.single_instance.n=1350	16	34.6987	461.112	0.927961
889	DeepLabCut	16	0.0352811	453.501	sleap-data/datasets/BermanFlies/models.random_split1/single.dlcresnet.210526_143253.single_instance.n=1350	16	35.2811	453.501	0.927961
890	DeepLabCut	16	0.0341805	468.104	sleap-data/datasets/BermanFlies/models.random_split1/single.dlcresnet.210526_143253.single_instance.n=1350	16	34.1805	468.104	0.927961
891	DeepLabCut	16	0.0345099	463.635	sleap-data/datasets/BermanFlies/models.random_split1/single.dlcresnet.210526_143253.single_instance.n=1350	16	34.5099	463.635	0.927961
892	DeepLabCut	16	0.0353053	453.19	sleap-data/datasets/BermanFlies/models.random_split1/single.dlcresnet.210526_143253.single_instance.n=1350	16	35.3053	453.19	0.927961
893	DeepLabCut	16	0.0348449	459.177	sleap-data/datasets/BermanFlies/models.random_split1/single.dlcresnet.210526_143253.single_instance.n=1350	16	34.8449	459.177	0.927961
894	DeepLabCut	16	0.0346659	461.549	sleap-data/datasets/BermanFlies/models.random_split1/single.dlcresnet.210526_143253.single_instance.n=1350	16	34.6659	461.549	0.927961
895	DeepLabCut	16	0.0349819	457.38	sleap-data/datasets/BermanFlies/models.random_split1/single.dlcresnet.210526_143253.single_instance.n=1350	16	34.9819	457.38	0.927961
896	DeepLabCut	16	0.0347259	460.751	sleap-data/datasets/BermanFlies/models.random_split1/single.dlcresnet.210526_143253.single_instance.n=1350	16	34.7259	460.751	0.927961
897	DeepLabCut	16	0.0346297	462.032	sleap-data/datasets/BermanFlies/models.random_split1/single.dlcresnet.210526_143253.single_instance.n=1350	16	34.6297	462.032	0.927961
898	DeepLabCut	16	0.0345629	462.924	sleap-data/datasets/BermanFlies/models.random_split1/single.dlcresnet.210526_143253.single_instance.n=1350	16	34.5629	462.924	0.927961
899	DeepLabCut	16	0.0349033	458.409	sleap-data/datasets/BermanFlies/models.random_split1/single.dlcresnet.210526_143253.single_instance.n=1350	16	34.9033	458.409	0.927961
900	DeepLabCut	16	0.0345745	462.768	sleap-data/datasets/BermanFlies/models.random_split1/single.dlcresnet.210526_143253.single_instance.n=1350	16	34.5745	462.768	0.927961
901	DeepLabCut	16	0.0356234	449.143	sleap-data/datasets/BermanFlies/models.random_split1/single.dlcresnet.210526_143253.single_instance.n=1350	16	35.6234	449.143	0.927961
902	DeepLabCut	16	0.0345176	463.532	sleap-data/datasets/BermanFlies/models.random_split1/single.dlcresnet.210526_143253.single_instance.n=1350	16	34.5176	463.532	0.927961
903	DeepLabCut	16	0.0346642	461.571	sleap-data/datasets/BermanFlies/models.random_split1/single.dlcresnet.210526_143253.single_instance.n=1350	16	34.6642	461.571	0.927961
904	DeepLabCut	16	0.0341963	467.887	sleap-data/datasets/BermanFlies/models.random_split1/single.dlcresnet.210526_143253.single_instance.n=1350	16	34.1963	467.887	0.927961
905	DeepLabCut	16	0.0341146	469.007	sleap-data/datasets/BermanFlies/models.random_split1/single.dlcresnet.210526_143253.single_instance.n=1350	16	34.1146	469.007	0.927961
906	DeepLabCut	16	0.0345411	463.216	sleap-data/datasets/BermanFlies/models.random_split1/single.dlcresnet.210526_143253.single_instance.n=1350	16	34.5411	463.216	0.927961
907	DeepLabCut	16	0.0342774	466.78	sleap-data/datasets/BermanFlies/models.random_split1/single.dlcresnet.210526_143253.single_instance.n=1350	16	34.2774	466.78	0.927961
908	DeepLabCut	16	0.0347358	460.619	sleap-data/datasets/BermanFlies/models.random_split1/single.dlcresnet.210526_143253.single_instance.n=1350	16	34.7358	460.619	0.927961
909	DeepLabCut	16	0.0368981	433.626	sleap-data/datasets/BermanFlies/models.random_split1/single.dlcresnet.210526_143253.single_instance.n=1350	16	36.8981	433.626	0.927961
910	DeepLabCut	16	0.0343898	465.255	sleap-data/datasets/BermanFlies/models.random_split1/single.dlcresnet.210526_143253.single_instance.n=1350	16	34.3898	465.255	0.927961
911	DeepLabCut	16	0.0340362	470.088	sleap-data/datasets/BermanFlies/models.random_split1/single.dlcresnet.210526_143253.single_instance.n=1350	16	34.0362	470.088	0.927961
912	DeepLabCut	16	0.0343922	465.222	sleap-data/datasets/BermanFlies/models.random_split1/single.dlcresnet.210526_143253.single_instance.n=1350	16	34.3922	465.222	0.927961
913	DeepLabCut	16	0.0351071	455.748	sleap-data/datasets/BermanFlies/models.random_split1/single.dlcresnet.210526_143253.single_instance.n=1350	16	35.1071	455.748	0.927961
914	DeepLabCut	16	0.034513	463.594	sleap-data/datasets/BermanFlies/models.random_split1/single.dlcresnet.210526_143253.single_instance.n=1350	16	34.513	463.594	0.927961
915	DeepLabCut	16	0.0347881	459.927	sleap-data/datasets/BermanFlies/models.random_split1/single.dlcresnet.210526_143253.single_instance.n=1350	16	34.7881	459.927	0.927961
916	DeepLabCut	16	0.0349378	457.957	sleap-data/datasets/BermanFlies/models.random_split1/single.dlcresnet.210526_143253.single_instance.n=1350	16	34.9378	457.957	0.927961
917	DeepLabCut	16	0.0352435	453.985	sleap-data/datasets/BermanFlies/models.random_split1/single.dlcresnet.210526_143253.single_instance.n=1350	16	35.2435	453.985	0.927961
918	DeepLabCut	16	0.035019	456.895	sleap-data/datasets/BermanFlies/models.random_split1/single.dlcresnet.210526_143253.single_instance.n=1350	16	35.019	456.895	0.927961
919	DeepLabCut	16	0.0346059	462.349	sleap-data/datasets/BermanFlies/models.random_split1/single.dlcresnet.210526_143253.single_instance.n=1350	16	34.6059	462.349	0.927961
920	DeepLabCut	16	0.0347953	459.832	sleap-data/datasets/BermanFlies/models.random_split1/single.dlcresnet.210526_143253.single_instance.n=1350	16	34.7953	459.832	0.927961
921	DeepLabCut	16	0.0343925	465.218	sleap-data/datasets/BermanFlies/models.random_split1/single.dlcresnet.210526_143253.single_instance.n=1350	16	34.3925	465.218	0.927961
922	DeepLabCut	16	0.0343478	465.823	sleap-data/datasets/BermanFlies/models.random_split1/single.dlcresnet.210526_143253.single_instance.n=1350	16	34.3478	465.823	0.927961
923	DeepLabCut	16	0.0348902	458.582	sleap-data/datasets/BermanFlies/models.random_split1/single.dlcresnet.210526_143253.single_instance.n=1350	16	34.8902	458.582	0.927961
924	DeepLabCut	16	0.0348518	459.087	sleap-data/datasets/BermanFlies/models.random_split1/single.dlcresnet.210526_143253.single_instance.n=1350	16	34.8518	459.087	0.927961
925	DeepLabCut	16	0.0361604	442.473	sleap-data/datasets/BermanFlies/models.random_split1/single.dlcresnet.210526_143253.single_instance.n=1350	16	36.1604	442.473	0.927961
926	DeepLabCut	16	0.0359252	445.37	sleap-data/datasets/BermanFlies/models.random_split1/single.dlcresnet.210526_143253.single_instance.n=1350	16	35.9252	445.37	0.927961
927	DeepLabCut	16	0.0354732	451.045	sleap-data/datasets/BermanFlies/models.random_split1/single.dlcresnet.210526_143253.single_instance.n=1350	16	35.4732	451.045	0.927961
928	DeepLabCut	16	0.0349316	458.037	sleap-data/datasets/BermanFlies/models.random_split1/single.dlcresnet.210526_143253.single_instance.n=1350	16	34.9316	458.037	0.927961
929	DeepLabCut	16	0.0342106	467.691	sleap-data/datasets/BermanFlies/models.random_split1/single.dlcresnet.210526_143253.single_instance.n=1350	16	34.2106	467.691	0.927961
930	DeepLabCut	16	0.0345193	463.509	sleap-data/datasets/BermanFlies/models.random_split1/single.dlcresnet.210526_143253.single_instance.n=1350	16	34.5193	463.509	0.927961
931	DeepLabCut	16	0.0369477	433.045	sleap-data/datasets/BermanFlies/models.random_split1/single.dlcresnet.210526_143253.single_instance.n=1350	16	36.9477	433.045	0.927961
932	DeepLabCut	16	0.0347538	460.381	sleap-data/datasets/BermanFlies/models.random_split1/single.dlcresnet.210526_143253.single_instance.n=1350	16	34.7538	460.381	0.927961
933	DeepLabCut	16	0.0343842	465.33	sleap-data/datasets/BermanFlies/models.random_split1/single.dlcresnet.210526_143253.single_instance.n=1350	16	34.3842	465.33	0.927961
934	DeepLabCut	16	0.0347604	460.294	sleap-data/datasets/BermanFlies/models.random_split1/single.dlcresnet.210526_143253.single_instance.n=1350	16	34.7604	460.294	0.927961
935	DeepLabCut	16	0.0343762	465.439	sleap-data/datasets/BermanFlies/models.random_split1/single.dlcresnet.210526_143253.single_instance.n=1350	16	34.3762	465.439	0.927961
936	DeepLabCut	16	0.034343	465.889	sleap-data/datasets/BermanFlies/models.random_split1/single.dlcresnet.210526_143253.single_instance.n=1350	16	34.343	465.889	0.927961
937	DeepLabCut	16	0.0349684	457.556	sleap-data/datasets/BermanFlies/models.random_split1/single.dlcresnet.210526_143253.single_instance.n=1350	16	34.9684	457.556	0.927961
938	DeepLabCut	16	0.0345186	463.518	sleap-data/datasets/BermanFlies/models.random_split1/single.dlcresnet.210526_143253.single_instance.n=1350	16	34.5186	463.518	0.927961
939	DeepLabCut	16	0.0343299	466.067	sleap-data/datasets/BermanFlies/models.random_split1/single.dlcresnet.210526_143253.single_instance.n=1350	16	34.3299	466.067	0.927961
940	DeepLabCut	16	0.0344401	464.574	sleap-data/datasets/BermanFlies/models.random_split1/single.dlcresnet.210526_143253.single_instance.n=1350	16	34.4401	464.574	0.927961
941	DeepLabCut	16	0.0348057	459.695	sleap-data/datasets/BermanFlies/models.random_split1/single.dlcresnet.210526_143253.single_instance.n=1350	16	34.8057	459.695	0.927961
942	DeepLabCut	16	0.0353627	452.454	sleap-data/datasets/BermanFlies/models.random_split1/single.dlcresnet.210526_143253.single_instance.n=1350	16	35.3627	452.454	0.927961
943	DeepLabCut	16	0.0344526	464.406	sleap-data/datasets/BermanFlies/models.random_split1/single.dlcresnet.210526_143253.single_instance.n=1350	16	34.4526	464.406	0.927961
944	DeepLabCut	16	0.0347727	460.132	sleap-data/datasets/BermanFlies/models.random_split1/single.dlcresnet.210526_143253.single_instance.n=1350	16	34.7727	460.132	0.927961
945	DeepLabCut	16	0.0346785	461.38	sleap-data/datasets/BermanFlies/models.random_split1/single.dlcresnet.210526_143253.single_instance.n=1350	16	34.6785	461.38	0.927961
946	DeepLabCut	16	0.0342058	467.757	sleap-data/datasets/BermanFlies/models.random_split1/single.dlcresnet.210526_143253.single_instance.n=1350	16	34.2058	467.757	0.927961
947	DeepLabCut	16	0.0349504	457.792	sleap-data/datasets/BermanFlies/models.random_split1/single.dlcresnet.210526_143253.single_instance.n=1350	16	34.9504	457.792	0.927961
948	DeepLabCut	16	0.0354921	450.805	sleap-data/datasets/BermanFlies/models.random_split1/single.dlcresnet.210526_143253.single_instance.n=1350	16	35.4921	450.805	0.927961
949	DeepLabCut	16	0.0345885	462.582	sleap-data/datasets/BermanFlies/models.random_split1/single.dlcresnet.210526_143253.single_instance.n=1350	16	34.5885	462.582	0.927961
950	DeepLabCut	16	0.034473	464.131	sleap-data/datasets/BermanFlies/models.random_split1/single.dlcresnet.210526_143253.single_instance.n=1350	16	34.473	464.131	0.927961
951	DeepLabCut	16	0.0350652	456.293	sleap-data/datasets/BermanFlies/models.random_split1/single.dlcresnet.210526_143253.single_instance.n=1350	16	35.0652	456.293	0.927961
952	DeepLabCut	16	0.0372162	429.92	sleap-data/datasets/BermanFlies/models.random_split1/single.dlcresnet.210526_143253.single_instance.n=1350	16	37.2162	429.92	0.927961
953	DeepLabCut	16	0.0351721	454.906	sleap-data/datasets/BermanFlies/models.random_split1/single.dlcresnet.210526_143253.single_instance.n=1350	16	35.1721	454.906	0.927961
954	DeepLabCut	16	0.0348502	459.108	sleap-data/datasets/BermanFlies/models.random_split1/single.dlcresnet.210526_143253.single_instance.n=1350	16	34.8502	459.108	0.927961
955	DeepLabCut	16	0.0349393	457.937	sleap-data/datasets/BermanFlies/models.random_split1/single.dlcresnet.210526_143253.single_instance.n=1350	16	34.9393	457.937	0.927961
956	DeepLabCut	16	0.0349113	458.304	sleap-data/datasets/BermanFlies/models.random_split1/single.dlcresnet.210526_143253.single_instance.n=1350	16	34.9113	458.304	0.927961
957	DeepLabCut	16	0.0353626	452.455	sleap-data/datasets/BermanFlies/models.random_split1/single.dlcresnet.210526_143253.single_instance.n=1350	16	35.3626	452.455	0.927961
958	DeepLabCut	16	0.0356671	448.592	sleap-data/datasets/BermanFlies/models.random_split1/single.dlcresnet.210526_143253.single_instance.n=1350	16	35.6671	448.592	0.927961
959	DeepLabCut	16	0.0353124	453.098	sleap-data/datasets/BermanFlies/models.random_split1/single.dlcresnet.210526_143253.single_instance.n=1350	16	35.3124	453.098	0.927961
960	DeepLabCut	16	0.0344913	463.886	sleap-data/datasets/BermanFlies/models.random_split1/single.dlcresnet.210526_143253.single_instance.n=1350	16	34.4913	463.886	0.927961
961	DeepLabCut	16	0.0359682	444.837	sleap-data/datasets/BermanFlies/models.random_split1/single.dlcresnet.210526_143253.single_instance.n=1350	16	35.9682	444.837	0.927961
962	DeepLabCut	16	0.0347491	460.443	sleap-data/datasets/BermanFlies/models.random_split1/single.dlcresnet.210526_143253.single_instance.n=1350	16	34.7491	460.443	0.927961
963	DeepLabCut	16	0.0351956	454.603	sleap-data/datasets/BermanFlies/models.random_split1/single.dlcresnet.210526_143253.single_instance.n=1350	16	35.1956	454.603	0.927961
964	DeepLabCut	16	0.0348463	459.159	sleap-data/datasets/BermanFlies/models.random_split1/single.dlcresnet.210526_143253.single_instance.n=1350	16	34.8463	459.159	0.927961
965	DeepLabCut	16	0.0345091	463.646	sleap-data/datasets/BermanFlies/models.random_split1/single.dlcresnet.210526_143253.single_instance.n=1350	16	34.5091	463.646	0.927961
966	DeepLabCut	16	0.0347426	460.529	sleap-data/datasets/BermanFlies/models.random_split1/single.dlcresnet.210526_143253.single_instance.n=1350	16	34.7426	460.529	0.927961
967	DeepLabCut	16	0.034812	459.612	sleap-data/datasets/BermanFlies/models.random_split1/single.dlcresnet.210526_143253.single_instance.n=1350	16	34.812	459.612	0.927961
968	DeepLabCut	16	0.0349381	457.952	sleap-data/datasets/BermanFlies/models.random_split1/single.dlcresnet.210526_143253.single_instance.n=1350	16	34.9381	457.952	0.927961
969	DeepLabCut	16	0.0349932	457.232	sleap-data/datasets/BermanFlies/models.random_split1/single.dlcresnet.210526_143253.single_instance.n=1350	16	34.9932	457.232	0.927961
970	DeepLabCut	16	0.0351806	454.796	sleap-data/datasets/BermanFlies/models.random_split1/single.dlcresnet.210526_143253.single_instance.n=1350	16	35.1806	454.796	0.927961
971	DeepLabCut	16	0.0343692	465.533	sleap-data/datasets/BermanFlies/models.random_split1/single.dlcresnet.210526_143253.single_instance.n=1350	16	34.3692	465.533	0.927961
972	DeepLabCut	16	0.0347876	459.933	sleap-data/datasets/BermanFlies/models.random_split1/single.dlcresnet.210526_143253.single_instance.n=1350	16	34.7876	459.933	0.927961
973	DeepLabCut	16	0.0349558	457.721	sleap-data/datasets/BermanFlies/models.random_split1/single.dlcresnet.210526_143253.single_instance.n=1350	16	34.9558	457.721	0.927961
974	DeepLabCut	16	0.0349194	458.198	sleap-data/datasets/BermanFlies/models.random_split1/single.dlcresnet.210526_143253.single_instance.n=1350	16	34.9194	458.198	0.927961
975	DeepLabCut	16	0.034686	461.281	sleap-data/datasets/BermanFlies/models.random_split1/single.dlcresnet.210526_143253.single_instance.n=1350	16	34.686	461.281	0.927961
976	DeepLabCut	16	0.0350342	456.697	sleap-data/datasets/BermanFlies/models.random_split1/single.dlcresnet.210526_143253.single_instance.n=1350	16	35.0342	456.697	0.927961
977	DeepLabCut	16	0.0346376	461.926	sleap-data/datasets/BermanFlies/models.random_split1/single.dlcresnet.210526_143253.single_instance.n=1350	16	34.6376	461.926	0.927961
978	DeepLabCut	16	0.0344513	464.424	sleap-data/datasets/BermanFlies/models.random_split1/single.dlcresnet.210526_143253.single_instance.n=1350	16	34.4513	464.424	0.927961
979	DeepLabCut	16	0.0347946	459.842	sleap-data/datasets/BermanFlies/models.random_split1/single.dlcresnet.210526_143253.single_instance.n=1350	16	34.7946	459.842	0.927961
980	DeepLabCut	16	0.0351046	455.78	sleap-data/datasets/BermanFlies/models.random_split1/single.dlcresnet.210526_143253.single_instance.n=1350	16	35.1046	455.78	0.927961
981	DeepLabCut	16	0.035155	455.127	sleap-data/datasets/BermanFlies/models.random_split1/single.dlcresnet.210526_143253.single_instance.n=1350	16	35.155	455.127	0.927961
982	DeepLabCut	16	0.0347733	460.123	sleap-data/datasets/BermanFlies/models.random_split1/single.dlcresnet.210526_143253.single_instance.n=1350	16	34.7733	460.123	0.927961
983	DeepLabCut	16	0.0357327	447.769	sleap-data/datasets/BermanFlies/models.random_split1/single.dlcresnet.210526_143253.single_instance.n=1350	16	35.7327	447.769	0.927961
984	DeepLabCut	16	0.035545	450.134	sleap-data/datasets/BermanFlies/models.random_split1/single.dlcresnet.210526_143253.single_instance.n=1350	16	35.545	450.134	0.927961
985	DeepLabCut	16	0.0344572	464.344	sleap-data/datasets/BermanFlies/models.random_split1/single.dlcresnet.210526_143253.single_instance.n=1350	16	34.4572	464.344	0.927961
986	DeepLabCut	16	0.0353606	452.482	sleap-data/datasets/BermanFlies/models.random_split1/single.dlcresnet.210526_143253.single_instance.n=1350	16	35.3606	452.482	0.927961
987	DeepLabCut	16	0.034961	457.653	sleap-data/datasets/BermanFlies/models.random_split1/single.dlcresnet.210526_143253.single_instance.n=1350	16	34.961	457.653	0.927961
988	DeepLabCut	16	0.0355409	450.185	sleap-data/datasets/BermanFlies/models.random_split1/single.dlcresnet.210526_143253.single_instance.n=1350	16	35.5409	450.185	0.927961
989	DeepLabCut	16	0.0345741	462.774	sleap-data/datasets/BermanFlies/models.random_split1/single.dlcresnet.210526_143253.single_instance.n=1350	16	34.5741	462.774	0.927961
990	DeepLabCut	16	0.0345644	462.904	sleap-data/datasets/BermanFlies/models.random_split1/single.dlcresnet.210526_143253.single_instance.n=1350	16	34.5644	462.904	0.927961
991	DeepLabCut	16	0.0361795	442.24	sleap-data/datasets/BermanFlies/models.random_split1/single.dlcresnet.210526_143253.single_instance.n=1350	16	36.1795	442.24	0.927961
992	DeepLabCut	16	0.0352171	454.325	sleap-data/datasets/BermanFlies/models.random_split1/single.dlcresnet.210526_143253.single_instance.n=1350	16	35.2171	454.325	0.927961
993	DeepLabCut	16	0.0346132	462.251	sleap-data/datasets/BermanFlies/models.random_split1/single.dlcresnet.210526_143253.single_instance.n=1350	16	34.6132	462.251	0.927961
994	DeepLabCut	16	0.0349043	458.396	sleap-data/datasets/BermanFlies/models.random_split1/single.dlcresnet.210526_143253.single_instance.n=1350	16	34.9043	458.396	0.927961
995	DeepLabCut	16	0.0350058	457.067	sleap-data/datasets/BermanFlies/models.random_split1/single.dlcresnet.210526_143253.single_instance.n=1350	16	35.0058	457.067	0.927961
996	DeepLabCut	16	0.0361183	442.989	sleap-data/datasets/BermanFlies/models.random_split1/single.dlcresnet.210526_143253.single_instance.n=1350	16	36.1183	442.989	0.927961
997	DeepLabCut	16	0.0352666	453.687	sleap-data/datasets/BermanFlies/models.random_split1/single.dlcresnet.210526_143253.single_instance.n=1350	16	35.2666	453.687	0.927961
998	DeepLabCut	16	0.0352475	453.933	sleap-data/datasets/BermanFlies/models.random_split1/single.dlcresnet.210526_143253.single_instance.n=1350	16	35.2475	453.933	0.927961
999	DeepLabCut	16	0.0352756	453.571	sleap-data/datasets/BermanFlies/models.random_split1/single.dlcresnet.210526_143253.single_instance.n=1350	16	35.2756	453.571	0.927961
1000	DeepLabCut	16	0.034693	461.188	sleap-data/datasets/BermanFlies/models.random_split1/single.dlcresnet.210526_143253.single_instance.n=1350	16	34.693	461.188	0.927961
1001	DeepLabCut	16	0.0353862	452.154	sleap-data/datasets/BermanFlies/models.random_split1/single.dlcresnet.210526_143253.single_instance.n=1350	16	35.3862	452.154	0.927961
1002	DeepLabCut	16	0.0353042	453.204	sleap-data/datasets/BermanFlies/models.random_split1/single.dlcresnet.210526_143253.single_instance.n=1350	16	35.3042	453.204	0.927961
1003	DeepLabCut	16	0.0350627	456.325	sleap-data/datasets/BermanFlies/models.random_split1/single.dlcresnet.210526_143253.single_instance.n=1350	16	35.0627	456.325	0.927961
1004	DeepLabCut	16	0.0349846	457.345	sleap-data/datasets/BermanFlies/models.random_split1/single.dlcresnet.210526_143253.single_instance.n=1350	16	34.9846	457.345	0.927961
1005	DeepLabCut	16	0.0348465	459.156	sleap-data/datasets/BermanFlies/models.random_split1/single.dlcresnet.210526_143253.single_instance.n=1350	16	34.8465	459.156	0.927961
1006	DeepLabCut	16	0.0347482	460.456	sleap-data/datasets/BermanFlies/models.random_split1/single.dlcresnet.210526_143253.single_instance.n=1350	16	34.7482	460.456	0.927961
1007	DeepLabCut	16	0.0349156	458.247	sleap-data/datasets/BermanFlies/models.random_split1/single.dlcresnet.210526_143253.single_instance.n=1350	16	34.9156	458.247	0.927961
1008	DeepLabCut	16	0.0348769	458.757	sleap-data/datasets/BermanFlies/models.random_split1/single.dlcresnet.210526_143253.single_instance.n=1350	16	34.8769	458.757	0.927961
1009	DeepLabCut	16	0.0352331	454.118	sleap-data/datasets/BermanFlies/models.random_split1/single.dlcresnet.210526_143253.single_instance.n=1350	16	35.2331	454.118	0.927961
1010	DeepLabCut	16	0.0351891	454.686	sleap-data/datasets/BermanFlies/models.random_split1/single.dlcresnet.210526_143253.single_instance.n=1350	16	35.1891	454.686	0.927961
1011	DeepLabCut	16	0.0347311	460.682	sleap-data/datasets/BermanFlies/models.random_split1/single.dlcresnet.210526_143253.single_instance.n=1350	16	34.7311	460.682	0.927961
1012	DeepLabCut	16	0.0344356	464.636	sleap-data/datasets/BermanFlies/models.random_split1/single.dlcresnet.210526_143253.single_instance.n=1350	16	34.4356	464.636	0.927961
1013	DeepLabCut	16	0.035266	453.695	sleap-data/datasets/BermanFlies/models.random_split1/single.dlcresnet.210526_143253.single_instance.n=1350	16	35.266	453.695	0.927961
1014	DeepLabCut	16	0.0348167	459.55	sleap-data/datasets/BermanFlies/models.random_split1/single.dlcresnet.210526_143253.single_instance.n=1350	16	34.8167	459.55	0.927961
1015	DeepLabCut	16	0.0347607	460.289	sleap-data/datasets/BermanFlies/models.random_split1/single.dlcresnet.210526_143253.single_instance.n=1350	16	34.7607	460.289	0.927961
1016	DeepLabCut	16	0.0354297	451.599	sleap-data/datasets/BermanFlies/models.random_split1/single.dlcresnet.210526_143253.single_instance.n=1350	16	35.4297	451.599	0.927961
1017	DeepLabCut	16	0.0349895	457.28	sleap-data/datasets/BermanFlies/models.random_split1/single.dlcresnet.210526_143253.single_instance.n=1350	16	34.9895	457.28	0.927961
1018	DeepLabCut	16	0.034979	457.417	sleap-data/datasets/BermanFlies/models.random_split1/single.dlcresnet.210526_143253.single_instance.n=1350	16	34.979	457.417	0.927961
1019	DeepLabCut	16	0.0342522	467.123	sleap-data/datasets/BermanFlies/models.random_split1/single.dlcresnet.210526_143253.single_instance.n=1350	16	34.2522	467.123	0.927961
1020	DeepLabCut	16	0.0346943	461.171	sleap-data/datasets/BermanFlies/models.random_split1/single.dlcresnet.210526_143253.single_instance.n=1350	16	34.6943	461.171	0.927961
1021	DeepLabCut	16	0.0359452	445.122	sleap-data/datasets/BermanFlies/models.random_split1/single.dlcresnet.210526_143253.single_instance.n=1350	16	35.9452	445.122	0.927961
1022	DeepLabCut	16	0.0354169	451.762	sleap-data/datasets/BermanFlies/models.random_split1/single.dlcresnet.210526_143253.single_instance.n=1350	16	35.4169	451.762	0.927961
1023	DeepLabCut	16	0.0348844	458.658	sleap-data/datasets/BermanFlies/models.random_split1/single.dlcresnet.210526_143253.single_instance.n=1350	16	34.8844	458.658	0.927961
1024	DeepLabCut	16	0.0346961	461.147	sleap-data/datasets/BermanFlies/models.random_split1/single.dlcresnet.210526_143253.single_instance.n=1350	16	34.6961	461.147	0.927961
1025	DeepLabCut	16	0.0346329	461.989	sleap-data/datasets/BermanFlies/models.random_split1/single.dlcresnet.210526_143253.single_instance.n=1350	16	34.6329	461.989	0.927961
1026	DeepLabCut	16	0.0346571	461.666	sleap-data/datasets/BermanFlies/models.random_split1/single.dlcresnet.210526_143253.single_instance.n=1350	16	34.6571	461.666	0.927961
1027	DeepLabCut	16	0.0345588	462.979	sleap-data/datasets/BermanFlies/models.random_split1/single.dlcresnet.210526_143253.single_instance.n=1350	16	34.5588	462.979	0.927961
1028	DeepLabCut	16	0.034761	460.286	sleap-data/datasets/BermanFlies/models.random_split1/single.dlcresnet.210526_143253.single_instance.n=1350	16	34.761	460.286	0.927961
1029	DeepLabCut	16	0.0349102	458.319	sleap-data/datasets/BermanFlies/models.random_split1/single.dlcresnet.210526_143253.single_instance.n=1350	16	34.9102	458.319	0.927961
1030	DeepLabCut	16	0.0346867	461.271	sleap-data/datasets/BermanFlies/models.random_split1/single.dlcresnet.210526_143253.single_instance.n=1350	16	34.6867	461.271	0.927961
1031	DeepLabCut	16	0.0350809	456.089	sleap-data/datasets/BermanFlies/models.random_split1/single.dlcresnet.210526_143253.single_instance.n=1350	16	35.0809	456.089	0.927961
1032	DeepLabCut	16	0.034984	457.352	sleap-data/datasets/BermanFlies/models.random_split1/single.dlcresnet.210526_143253.single_instance.n=1350	16	34.984	457.352	0.927961
1033	DeepLabCut	16	0.0348367	459.286	sleap-data/datasets/BermanFlies/models.random_split1/single.dlcresnet.210526_143253.single_instance.n=1350	16	34.8367	459.286	0.927961
1034	DeepLabCut	16	0.0347703	460.163	sleap-data/datasets/BermanFlies/models.random_split1/single.dlcresnet.210526_143253.single_instance.n=1350	16	34.7703	460.163	0.927961
1035	DeepLabCut	16	0.0351178	455.61	sleap-data/datasets/BermanFlies/models.random_split1/single.dlcresnet.210526_143253.single_instance.n=1350	16	35.1178	455.61	0.927961
1036	DeepLabCut	16	0.0345565	463.01	sleap-data/datasets/BermanFlies/models.random_split1/single.dlcresnet.210526_143253.single_instance.n=1350	16	34.5565	463.01	0.927961
1037	DeepLabCut	16	0.0348664	458.895	sleap-data/datasets/BermanFlies/models.random_split1/single.dlcresnet.210526_143253.single_instance.n=1350	16	34.8664	458.895	0.927961
1038	DeepLabCut	16	0.034902	458.426	sleap-data/datasets/BermanFlies/models.random_split1/single.dlcresnet.210526_143253.single_instance.n=1350	16	34.902	458.426	0.927961
1039	DeepLabCut	16	0.0369842	432.617	sleap-data/datasets/BermanFlies/models.random_split1/single.dlcresnet.210526_143253.single_instance.n=1350	16	36.9842	432.617	0.927961
1040	SLEAP	16	0.00740041	2162.04	sleap-data/datasets/BermanFlies/models.random_split1/single.fast_unet32.210524_171130.single_instance.n=1350	16	7.40041	2162.04	0.926963
1041	SLEAP	16	0.00733559	2181.15	sleap-data/datasets/BermanFlies/models.random_split1/single.fast_unet32.210524_171130.single_instance.n=1350	16	7.33559	2181.15	0.926963
1042	SLEAP	16	0.00723761	2210.67	sleap-data/datasets/BermanFlies/models.random_split1/single.fast_unet32.210524_171130.single_instance.n=1350	16	7.23761	2210.67	0.926963
1043	SLEAP	16	0.00781501	2047.34	sleap-data/datasets/BermanFlies/models.random_split1/single.fast_unet32.210524_171130.single_instance.n=1350	16	7.81501	2047.34	0.926963
1044	SLEAP	16	0.00764446	2093.02	sleap-data/datasets/BermanFlies/models.random_split1/single.fast_unet32.210524_171130.single_instance.n=1350	16	7.64446	2093.02	0.926963
1045	SLEAP	16	0.00760503	2103.87	sleap-data/datasets/BermanFlies/models.random_split1/single.fast_unet32.210524_171130.single_instance.n=1350	16	7.60503	2103.87	0.926963
1046	SLEAP	16	0.00726776	2201.5	sleap-data/datasets/BermanFlies/models.random_split1/single.fast_unet32.210524_171130.single_instance.n=1350	16	7.26776	2201.5	0.926963
1047	SLEAP	16	0.00731655	2186.82	sleap-data/datasets/BermanFlies/models.random_split1/single.fast_unet32.210524_171130.single_instance.n=1350	16	7.31655	2186.82	0.926963
1048	SLEAP	16	0.00719452	2223.91	sleap-data/datasets/BermanFlies/models.random_split1/single.fast_unet32.210524_171130.single_instance.n=1350	16	7.19452	2223.91	0.926963
1049	SLEAP	16	0.00732811	2183.37	sleap-data/datasets/BermanFlies/models.random_split1/single.fast_unet32.210524_171130.single_instance.n=1350	16	7.32811	2183.37	0.926963
1050	SLEAP	16	0.00747199	2141.33	sleap-data/datasets/BermanFlies/models.random_split1/single.fast_unet32.210524_171130.single_instance.n=1350	16	7.47199	2141.33	0.926963
1051	SLEAP	16	0.00743749	2151.26	sleap-data/datasets/BermanFlies/models.random_split1/single.fast_unet32.210524_171130.single_instance.n=1350	16	7.43749	2151.26	0.926963
1052	SLEAP	16	0.00730298	2190.89	sleap-data/datasets/BermanFlies/models.random_split1/single.fast_unet32.210524_171130.single_instance.n=1350	16	7.30298	2190.89	0.926963
1053	SLEAP	16	0.00726339	2202.83	sleap-data/datasets/BermanFlies/models.random_split1/single.fast_unet32.210524_171130.single_instance.n=1350	16	7.26339	2202.83	0.926963
1054	SLEAP	16	0.00750115	2133.01	sleap-data/datasets/BermanFlies/models.random_split1/single.fast_unet32.210524_171130.single_instance.n=1350	16	7.50115	2133.01	0.926963
1055	SLEAP	16	0.00740327	2161.21	sleap-data/datasets/BermanFlies/models.random_split1/single.fast_unet32.210524_171130.single_instance.n=1350	16	7.40327	2161.21	0.926963
1056	SLEAP	16	0.0072035	2221.14	sleap-data/datasets/BermanFlies/models.random_split1/single.fast_unet32.210524_171130.single_instance.n=1350	16	7.2035	2221.14	0.926963
1057	SLEAP	16	0.00759041	2107.92	sleap-data/datasets/BermanFlies/models.random_split1/single.fast_unet32.210524_171130.single_instance.n=1350	16	7.59041	2107.92	0.926963
1058	SLEAP	16	0.00728582	2196.05	sleap-data/datasets/BermanFlies/models.random_split1/single.fast_unet32.210524_171130.single_instance.n=1350	16	7.28582	2196.05	0.926963
1059	SLEAP	16	0.00724765	2207.61	sleap-data/datasets/BermanFlies/models.random_split1/single.fast_unet32.210524_171130.single_instance.n=1350	16	7.24765	2207.61	0.926963
1060	SLEAP	16	0.00749757	2134.03	sleap-data/datasets/BermanFlies/models.random_split1/single.fast_unet32.210524_171130.single_instance.n=1350	16	7.49757	2134.03	0.926963
1061	SLEAP	16	0.00740452	2160.84	sleap-data/datasets/BermanFlies/models.random_split1/single.fast_unet32.210524_171130.single_instance.n=1350	16	7.40452	2160.84	0.926963
1062	SLEAP	16	0.00738326	2167.06	sleap-data/datasets/BermanFlies/models.random_split1/single.fast_unet32.210524_171130.single_instance.n=1350	16	7.38326	2167.06	0.926963
1063	SLEAP	16	0.00724034	2209.84	sleap-data/datasets/BermanFlies/models.random_split1/single.fast_unet32.210524_171130.single_instance.n=1350	16	7.24034	2209.84	0.926963
1064	SLEAP	16	0.00721206	2218.51	sleap-data/datasets/BermanFlies/models.random_split1/single.fast_unet32.210524_171130.single_instance.n=1350	16	7.21206	2218.51	0.926963
1065	SLEAP	16	0.00732337	2184.79	sleap-data/datasets/BermanFlies/models.random_split1/single.fast_unet32.210524_171130.single_instance.n=1350	16	7.32337	2184.79	0.926963
1066	SLEAP	16	0.00726129	2203.47	sleap-data/datasets/BermanFlies/models.random_split1/single.fast_unet32.210524_171130.single_instance.n=1350	16	7.26129	2203.47	0.926963
1067	SLEAP	16	0.00741642	2157.38	sleap-data/datasets/BermanFlies/models.random_split1/single.fast_unet32.210524_171130.single_instance.n=1350	16	7.41642	2157.38	0.926963
1068	SLEAP	16	0.00753209	2124.24	sleap-data/datasets/BermanFlies/models.random_split1/single.fast_unet32.210524_171130.single_instance.n=1350	16	7.53209	2124.24	0.926963
1069	SLEAP	16	0.00736774	2171.63	sleap-data/datasets/BermanFlies/models.random_split1/single.fast_unet32.210524_171130.single_instance.n=1350	16	7.36774	2171.63	0.926963
1070	SLEAP	16	0.00703821	2273.3	sleap-data/datasets/BermanFlies/models.random_split1/single.fast_unet32.210524_171130.single_instance.n=1350	16	7.03821	2273.3	0.926963
1071	SLEAP	16	0.00700971	2282.55	sleap-data/datasets/BermanFlies/models.random_split1/single.fast_unet32.210524_171130.single_instance.n=1350	16	7.00971	2282.55	0.926963
1072	SLEAP	16	0.00698495	2290.64	sleap-data/datasets/BermanFlies/models.random_split1/single.fast_unet32.210524_171130.single_instance.n=1350	16	6.98495	2290.64	0.926963
1073	SLEAP	16	0.0073972	2162.98	sleap-data/datasets/BermanFlies/models.random_split1/single.fast_unet32.210524_171130.single_instance.n=1350	16	7.3972	2162.98	0.926963
1074	SLEAP	16	0.0070178	2279.92	sleap-data/datasets/BermanFlies/models.random_split1/single.fast_unet32.210524_171130.single_instance.n=1350	16	7.0178	2279.92	0.926963
1075	SLEAP	16	0.0072804	2197.68	sleap-data/datasets/BermanFlies/models.random_split1/single.fast_unet32.210524_171130.single_instance.n=1350	16	7.2804	2197.68	0.926963
1076	SLEAP	16	0.00706461	2264.81	sleap-data/datasets/BermanFlies/models.random_split1/single.fast_unet32.210524_171130.single_instance.n=1350	16	7.06461	2264.81	0.926963
1077	SLEAP	16	0.00707617	2261.11	sleap-data/datasets/BermanFlies/models.random_split1/single.fast_unet32.210524_171130.single_instance.n=1350	16	7.07617	2261.11	0.926963
1078	SLEAP	16	0.00723024	2212.93	sleap-data/datasets/BermanFlies/models.random_split1/single.fast_unet32.210524_171130.single_instance.n=1350	16	7.23024	2212.93	0.926963
1079	SLEAP	16	0.00736413	2172.69	sleap-data/datasets/BermanFlies/models.random_split1/single.fast_unet32.210524_171130.single_instance.n=1350	16	7.36413	2172.69	0.926963
1080	SLEAP	16	0.00734447	2178.51	sleap-data/datasets/BermanFlies/models.random_split1/single.fast_unet32.210524_171130.single_instance.n=1350	16	7.34447	2178.51	0.926963
1081	SLEAP	16	0.00706583	2264.42	sleap-data/datasets/BermanFlies/models.random_split1/single.fast_unet32.210524_171130.single_instance.n=1350	16	7.06583	2264.42	0.926963
1082	SLEAP	16	0.0071081	2250.95	sleap-data/datasets/BermanFlies/models.random_split1/single.fast_unet32.210524_171130.single_instance.n=1350	16	7.1081	2250.95	0.926963
1083	SLEAP	16	0.00699889	2286.08	sleap-data/datasets/BermanFlies/models.random_split1/single.fast_unet32.210524_171130.single_instance.n=1350	16	6.99889	2286.08	0.926963
1084	SLEAP	16	0.00697338	2294.44	sleap-data/datasets/BermanFlies/models.random_split1/single.fast_unet32.210524_171130.single_instance.n=1350	16	6.97338	2294.44	0.926963
1085	SLEAP	16	0.00746717	2142.71	sleap-data/datasets/BermanFlies/models.random_split1/single.fast_unet32.210524_171130.single_instance.n=1350	16	7.46717	2142.71	0.926963
1086	SLEAP	16	0.00716262	2233.82	sleap-data/datasets/BermanFlies/models.random_split1/single.fast_unet32.210524_171130.single_instance.n=1350	16	7.16262	2233.82	0.926963
1087	SLEAP	16	0.0071324	2243.28	sleap-data/datasets/BermanFlies/models.random_split1/single.fast_unet32.210524_171130.single_instance.n=1350	16	7.1324	2243.28	0.926963
1088	SLEAP	16	0.00747946	2139.19	sleap-data/datasets/BermanFlies/models.random_split1/single.fast_unet32.210524_171130.single_instance.n=1350	16	7.47946	2139.19	0.926963
1089	SLEAP	16	0.00698109	2291.91	sleap-data/datasets/BermanFlies/models.random_split1/single.fast_unet32.210524_171130.single_instance.n=1350	16	6.98109	2291.91	0.926963
1090	SLEAP	16	0.00749371	2135.12	sleap-data/datasets/BermanFlies/models.random_split1/single.fast_unet32.210524_171130.single_instance.n=1350	16	7.49371	2135.12	0.926963
1091	SLEAP	16	0.00748277	2138.25	sleap-data/datasets/BermanFlies/models.random_split1/single.fast_unet32.210524_171130.single_instance.n=1350	16	7.48277	2138.25	0.926963
1092	SLEAP	16	0.00734092	2179.56	sleap-data/datasets/BermanFlies/models.random_split1/single.fast_unet32.210524_171130.single_instance.n=1350	16	7.34092	2179.56	0.926963
1093	SLEAP	16	0.00735063	2176.68	sleap-data/datasets/BermanFlies/models.random_split1/single.fast_unet32.210524_171130.single_instance.n=1350	16	7.35063	2176.68	0.926963
1094	SLEAP	16	0.00726833	2201.33	sleap-data/datasets/BermanFlies/models.random_split1/single.fast_unet32.210524_171130.single_instance.n=1350	16	7.26833	2201.33	0.926963
1095	SLEAP	16	0.00749158	2135.73	sleap-data/datasets/BermanFlies/models.random_split1/single.fast_unet32.210524_171130.single_instance.n=1350	16	7.49158	2135.73	0.926963
1096	SLEAP	16	0.00747727	2139.82	sleap-data/datasets/BermanFlies/models.random_split1/single.fast_unet32.210524_171130.single_instance.n=1350	16	7.47727	2139.82	0.926963
1097	SLEAP	16	0.00727275	2199.99	sleap-data/datasets/BermanFlies/models.random_split1/single.fast_unet32.210524_171130.single_instance.n=1350	16	7.27275	2199.99	0.926963
1098	SLEAP	16	0.00760466	2103.97	sleap-data/datasets/BermanFlies/models.random_split1/single.fast_unet32.210524_171130.single_instance.n=1350	16	7.60466	2103.97	0.926963
1099	SLEAP	16	0.00732974	2182.89	sleap-data/datasets/BermanFlies/models.random_split1/single.fast_unet32.210524_171130.single_instance.n=1350	16	7.32974	2182.89	0.926963
1100	SLEAP	16	0.00723774	2210.63	sleap-data/datasets/BermanFlies/models.random_split1/single.fast_unet32.210524_171130.single_instance.n=1350	16	7.23774	2210.63	0.926963
1101	SLEAP	16	0.00730136	2191.37	sleap-data/datasets/BermanFlies/models.random_split1/single.fast_unet32.210524_171130.single_instance.n=1350	16	7.30136	2191.37	0.926963
1102	SLEAP	16	0.00728783	2195.44	sleap-data/datasets/BermanFlies/models.random_split1/single.fast_unet32.210524_171130.single_instance.n=1350	16	7.28783	2195.44	0.926963
1103	SLEAP	16	0.00719199	2224.7	sleap-data/datasets/BermanFlies/models.random_split1/single.fast_unet32.210524_171130.single_instance.n=1350	16	7.19199	2224.7	0.926963
1104	SLEAP	16	0.00721089	2218.86	sleap-data/datasets/BermanFlies/models.random_split1/single.fast_unet32.210524_171130.single_instance.n=1350	16	7.21089	2218.86	0.926963
1105	SLEAP	16	0.00744578	2148.87	sleap-data/datasets/BermanFlies/models.random_split1/single.fast_unet32.210524_171130.single_instance.n=1350	16	7.44578	2148.87	0.926963
1106	SLEAP	16	0.00705077	2269.26	sleap-data/datasets/BermanFlies/models.random_split1/single.fast_unet32.210524_171130.single_instance.n=1350	16	7.05077	2269.26	0.926963
1107	SLEAP	16	0.00725355	2205.82	sleap-data/datasets/BermanFlies/models.random_split1/single.fast_unet32.210524_171130.single_instance.n=1350	16	7.25355	2205.82	0.926963
1108	SLEAP	16	0.00732511	2184.27	sleap-data/datasets/BermanFlies/models.random_split1/single.fast_unet32.210524_171130.single_instance.n=1350	16	7.32511	2184.27	0.926963
1109	SLEAP	16	0.00736841	2171.43	sleap-data/datasets/BermanFlies/models.random_split1/single.fast_unet32.210524_171130.single_instance.n=1350	16	7.36841	2171.43	0.926963
1110	SLEAP	16	0.00727627	2198.93	sleap-data/datasets/BermanFlies/models.random_split1/single.fast_unet32.210524_171130.single_instance.n=1350	16	7.27627	2198.93	0.926963
1111	SLEAP	16	0.00731407	2187.57	sleap-data/datasets/BermanFlies/models.random_split1/single.fast_unet32.210524_171130.single_instance.n=1350	16	7.31407	2187.57	0.926963
1112	SLEAP	16	0.00748335	2138.08	sleap-data/datasets/BermanFlies/models.random_split1/single.fast_unet32.210524_171130.single_instance.n=1350	16	7.48335	2138.08	0.926963
1113	SLEAP	16	0.00718862	2225.74	sleap-data/datasets/BermanFlies/models.random_split1/single.fast_unet32.210524_171130.single_instance.n=1350	16	7.18862	2225.74	0.926963
1114	SLEAP	16	0.00739206	2164.49	sleap-data/datasets/BermanFlies/models.random_split1/single.fast_unet32.210524_171130.single_instance.n=1350	16	7.39206	2164.49	0.926963
1115	SLEAP	16	0.00731689	2186.72	sleap-data/datasets/BermanFlies/models.random_split1/single.fast_unet32.210524_171130.single_instance.n=1350	16	7.31689	2186.72	0.926963
1116	SLEAP	16	0.00741946	2156.49	sleap-data/datasets/BermanFlies/models.random_split1/single.fast_unet32.210524_171130.single_instance.n=1350	16	7.41946	2156.49	0.926963
1117	SLEAP	16	0.00739099	2164.8	sleap-data/datasets/BermanFlies/models.random_split1/single.fast_unet32.210524_171130.single_instance.n=1350	16	7.39099	2164.8	0.926963
1118	SLEAP	16	0.00730837	2189.27	sleap-data/datasets/BermanFlies/models.random_split1/single.fast_unet32.210524_171130.single_instance.n=1350	16	7.30837	2189.27	0.926963
1119	SLEAP	16	0.00702335	2278.11	sleap-data/datasets/BermanFlies/models.random_split1/single.fast_unet32.210524_171130.single_instance.n=1350	16	7.02335	2278.11	0.926963
1120	SLEAP	16	0.00735957	2174.04	sleap-data/datasets/BermanFlies/models.random_split1/single.fast_unet32.210524_171130.single_instance.n=1350	16	7.35957	2174.04	0.926963
1121	SLEAP	16	0.00709613	2254.75	sleap-data/datasets/BermanFlies/models.random_split1/single.fast_unet32.210524_171130.single_instance.n=1350	16	7.09613	2254.75	0.926963
1122	SLEAP	16	0.00712441	2245.8	sleap-data/datasets/BermanFlies/models.random_split1/single.fast_unet32.210524_171130.single_instance.n=1350	16	7.12441	2245.8	0.926963
1123	SLEAP	16	0.00737309	2170.05	sleap-data/datasets/BermanFlies/models.random_split1/single.fast_unet32.210524_171130.single_instance.n=1350	16	7.37309	2170.05	0.926963
1124	SLEAP	16	0.00723979	2210.01	sleap-data/datasets/BermanFlies/models.random_split1/single.fast_unet32.210524_171130.single_instance.n=1350	16	7.23979	2210.01	0.926963
1125	SLEAP	16	0.00730554	2190.12	sleap-data/datasets/BermanFlies/models.random_split1/single.fast_unet32.210524_171130.single_instance.n=1350	16	7.30554	2190.12	0.926963
1126	SLEAP	16	0.00732895	2183.12	sleap-data/datasets/BermanFlies/models.random_split1/single.fast_unet32.210524_171130.single_instance.n=1350	16	7.32895	2183.12	0.926963
1127	SLEAP	16	0.00717926	2228.64	sleap-data/datasets/BermanFlies/models.random_split1/single.fast_unet32.210524_171130.single_instance.n=1350	16	7.17926	2228.64	0.926963
1128	SLEAP	16	0.00726064	2203.66	sleap-data/datasets/BermanFlies/models.random_split1/single.fast_unet32.210524_171130.single_instance.n=1350	16	7.26064	2203.66	0.926963
1129	SLEAP	16	0.00719702	2223.14	sleap-data/datasets/BermanFlies/models.random_split1/single.fast_unet32.210524_171130.single_instance.n=1350	16	7.19702	2223.14	0.926963
1130	SLEAP	16	0.00724749	2207.66	sleap-data/datasets/BermanFlies/models.random_split1/single.fast_unet32.210524_171130.single_instance.n=1350	16	7.24749	2207.66	0.926963
1131	SLEAP	16	0.00719783	2222.89	sleap-data/datasets/BermanFlies/models.random_split1/single.fast_unet32.210524_171130.single_instance.n=1350	16	7.19783	2222.89	0.926963
1132	SLEAP	16	0.0073087	2189.17	sleap-data/datasets/BermanFlies/models.random_split1/single.fast_unet32.210524_171130.single_instance.n=1350	16	7.3087	2189.17	0.926963
1133	SLEAP	16	0.00740142	2161.75	sleap-data/datasets/BermanFlies/models.random_split1/single.fast_unet32.210524_171130.single_instance.n=1350	16	7.40142	2161.75	0.926963
1134	SLEAP	16	0.0073991	2162.43	sleap-data/datasets/BermanFlies/models.random_split1/single.fast_unet32.210524_171130.single_instance.n=1350	16	7.3991	2162.43	0.926963
1135	SLEAP	16	0.00735182	2176.33	sleap-data/datasets/BermanFlies/models.random_split1/single.fast_unet32.210524_171130.single_instance.n=1350	16	7.35182	2176.33	0.926963
1136	SLEAP	16	0.00738225	2167.36	sleap-data/datasets/BermanFlies/models.random_split1/single.fast_unet32.210524_171130.single_instance.n=1350	16	7.38225	2167.36	0.926963
1137	SLEAP	16	0.0071713	2231.12	sleap-data/datasets/BermanFlies/models.random_split1/single.fast_unet32.210524_171130.single_instance.n=1350	16	7.1713	2231.12	0.926963
1138	SLEAP	16	0.00721299	2218.22	sleap-data/datasets/BermanFlies/models.random_split1/single.fast_unet32.210524_171130.single_instance.n=1350	16	7.21299	2218.22	0.926963
1139	SLEAP	16	0.00750962	2130.6	sleap-data/datasets/BermanFlies/models.random_split1/single.fast_unet32.210524_171130.single_instance.n=1350	16	7.50962	2130.6	0.926963
1140	SLEAP	16	0.00725471	2205.46	sleap-data/datasets/BermanFlies/models.random_split1/single.fast_unet32.210524_171130.single_instance.n=1350	16	7.25471	2205.46	0.926963
1141	SLEAP	16	0.00740322	2161.22	sleap-data/datasets/BermanFlies/models.random_split1/single.fast_unet32.210524_171130.single_instance.n=1350	16	7.40322	2161.22	0.926963
1142	SLEAP	16	0.00732497	2184.31	sleap-data/datasets/BermanFlies/models.random_split1/single.fast_unet32.210524_171130.single_instance.n=1350	16	7.32497	2184.31	0.926963
1143	SLEAP	16	0.00729123	2194.42	sleap-data/datasets/BermanFlies/models.random_split1/single.fast_unet32.210524_171130.single_instance.n=1350	16	7.29123	2194.42	0.926963
1144	SLEAP	16	0.00711764	2247.93	sleap-data/datasets/BermanFlies/models.random_split1/single.fast_unet32.210524_171130.single_instance.n=1350	16	7.11764	2247.93	0.926963
1145	SLEAP	16	0.00707146	2262.62	sleap-data/datasets/BermanFlies/models.random_split1/single.fast_unet32.210524_171130.single_instance.n=1350	16	7.07146	2262.62	0.926963
1146	SLEAP	16	0.00732379	2184.66	sleap-data/datasets/BermanFlies/models.random_split1/single.fast_unet32.210524_171130.single_instance.n=1350	16	7.32379	2184.66	0.926963
1147	SLEAP	16	0.00726886	2201.17	sleap-data/datasets/BermanFlies/models.random_split1/single.fast_unet32.210524_171130.single_instance.n=1350	16	7.26886	2201.17	0.926963
1148	SLEAP	16	0.00735616	2175.05	sleap-data/datasets/BermanFlies/models.random_split1/single.fast_unet32.210524_171130.single_instance.n=1350	16	7.35616	2175.05	0.926963
1149	SLEAP	16	0.00768653	2081.56	sleap-data/datasets/BermanFlies/models.random_split1/single.fast_unet32.210524_171130.single_instance.n=1350	16	7.68653	2081.56	0.926963
1150	SLEAP	16	0.00722338	2215.03	sleap-data/datasets/BermanFlies/models.random_split1/single.fast_unet32.210524_171130.single_instance.n=1350	16	7.22338	2215.03	0.926963
1151	SLEAP	16	0.00750751	2131.2	sleap-data/datasets/BermanFlies/models.random_split1/single.fast_unet32.210524_171130.single_instance.n=1350	16	7.50751	2131.2	0.926963
1152	SLEAP	16	0.0076123	2101.86	sleap-data/datasets/BermanFlies/models.random_split1/single.fast_unet32.210524_171130.single_instance.n=1350	16	7.6123	2101.86	0.926963
1153	SLEAP	16	0.00738274	2167.22	sleap-data/datasets/BermanFlies/models.random_split1/single.fast_unet32.210524_171130.single_instance.n=1350	16	7.38274	2167.22	0.926963
1154	SLEAP	16	0.00713623	2242.08	sleap-data/datasets/BermanFlies/models.random_split1/single.fast_unet32.210524_171130.single_instance.n=1350	16	7.13623	2242.08	0.926963
1155	SLEAP	16	0.00724249	2209.18	sleap-data/datasets/BermanFlies/models.random_split1/single.fast_unet32.210524_171130.single_instance.n=1350	16	7.24249	2209.18	0.926963
1156	SLEAP	16	0.00744801	2148.23	sleap-data/datasets/BermanFlies/models.random_split1/single.fast_unet32.210524_171130.single_instance.n=1350	16	7.44801	2148.23	0.926963
1157	SLEAP	16	0.00721353	2218.05	sleap-data/datasets/BermanFlies/models.random_split1/single.fast_unet32.210524_171130.single_instance.n=1350	16	7.21353	2218.05	0.926963
1158	SLEAP	16	0.0072695	2200.98	sleap-data/datasets/BermanFlies/models.random_split1/single.fast_unet32.210524_171130.single_instance.n=1350	16	7.2695	2200.98	0.926963
1159	SLEAP	16	0.00737556	2169.33	sleap-data/datasets/BermanFlies/models.random_split1/single.fast_unet32.210524_171130.single_instance.n=1350	16	7.37556	2169.33	0.926963
1160	SLEAP	16	0.00737834	2168.51	sleap-data/datasets/BermanFlies/models.random_split1/single.fast_unet32.210524_171130.single_instance.n=1350	16	7.37834	2168.51	0.926963
1161	SLEAP	16	0.00715167	2237.24	sleap-data/datasets/BermanFlies/models.random_split1/single.fast_unet32.210524_171130.single_instance.n=1350	16	7.15167	2237.24	0.926963
1162	SLEAP	16	0.00733275	2181.99	sleap-data/datasets/BermanFlies/models.random_split1/single.fast_unet32.210524_171130.single_instance.n=1350	16	7.33275	2181.99	0.926963
1163	SLEAP	16	0.0072466	2207.93	sleap-data/datasets/BermanFlies/models.random_split1/single.fast_unet32.210524_171130.single_instance.n=1350	16	7.2466	2207.93	0.926963
1164	SLEAP	16	0.00748378	2137.96	sleap-data/datasets/BermanFlies/models.random_split1/single.fast_unet32.210524_171130.single_instance.n=1350	16	7.48378	2137.96	0.926963
1165	SLEAP	16	0.00695766	2299.62	sleap-data/datasets/BermanFlies/models.random_split1/single.fast_unet32.210524_171130.single_instance.n=1350	16	6.95766	2299.62	0.926963
1166	SLEAP	16	0.00721805	2216.66	sleap-data/datasets/BermanFlies/models.random_split1/single.fast_unet32.210524_171130.single_instance.n=1350	16	7.21805	2216.66	0.926963
1167	SLEAP	16	0.00735264	2176.09	sleap-data/datasets/BermanFlies/models.random_split1/single.fast_unet32.210524_171130.single_instance.n=1350	16	7.35264	2176.09	0.926963
1168	SLEAP	16	0.00738026	2167.95	sleap-data/datasets/BermanFlies/models.random_split1/single.fast_unet32.210524_171130.single_instance.n=1350	16	7.38026	2167.95	0.926963
1169	SLEAP	16	0.00754173	2121.53	sleap-data/datasets/BermanFlies/models.random_split1/single.fast_unet32.210524_171130.single_instance.n=1350	16	7.54173	2121.53	0.926963
1170	SLEAP	16	0.00741657	2157.33	sleap-data/datasets/BermanFlies/models.random_split1/single.fast_unet32.210524_171130.single_instance.n=1350	16	7.41657	2157.33	0.926963
1171	SLEAP	16	0.00735768	2174.6	sleap-data/datasets/BermanFlies/models.random_split1/single.fast_unet32.210524_171130.single_instance.n=1350	16	7.35768	2174.6	0.926963
1172	SLEAP	16	0.00741835	2156.81	sleap-data/datasets/BermanFlies/models.random_split1/single.fast_unet32.210524_171130.single_instance.n=1350	16	7.41835	2156.81	0.926963
1173	SLEAP	16	0.00747318	2140.99	sleap-data/datasets/BermanFlies/models.random_split1/single.fast_unet32.210524_171130.single_instance.n=1350	16	7.47318	2140.99	0.926963
1174	SLEAP	16	0.0072333	2211.99	sleap-data/datasets/BermanFlies/models.random_split1/single.fast_unet32.210524_171130.single_instance.n=1350	16	7.2333	2211.99	0.926963
1175	SLEAP	16	0.00726684	2201.78	sleap-data/datasets/BermanFlies/models.random_split1/single.fast_unet32.210524_171130.single_instance.n=1350	16	7.26684	2201.78	0.926963
1176	SLEAP	16	0.00741558	2157.62	sleap-data/datasets/BermanFlies/models.random_split1/single.fast_unet32.210524_171130.single_instance.n=1350	16	7.41558	2157.62	0.926963
1177	SLEAP	16	0.0072842	2196.54	sleap-data/datasets/BermanFlies/models.random_split1/single.fast_unet32.210524_171130.single_instance.n=1350	16	7.2842	2196.54	0.926963
1178	SLEAP	16	0.00709017	2256.65	sleap-data/datasets/BermanFlies/models.random_split1/single.fast_unet32.210524_171130.single_instance.n=1350	16	7.09017	2256.65	0.926963
1179	SLEAP	16	0.00706207	2265.62	sleap-data/datasets/BermanFlies/models.random_split1/single.fast_unet32.210524_171130.single_instance.n=1350	16	7.06207	2265.62	0.926963
1180	SLEAP	16	0.00716138	2234.21	sleap-data/datasets/BermanFlies/models.random_split1/single.fast_unet32.210524_171130.single_instance.n=1350	16	7.16138	2234.21	0.926963
1181	SLEAP	16	0.0072508	2206.65	sleap-data/datasets/BermanFlies/models.random_split1/single.fast_unet32.210524_171130.single_instance.n=1350	16	7.2508	2206.65	0.926963
1182	SLEAP	16	0.00739061	2164.91	sleap-data/datasets/BermanFlies/models.random_split1/single.fast_unet32.210524_171130.single_instance.n=1350	16	7.39061	2164.91	0.926963
1183	SLEAP	16	0.00739911	2162.42	sleap-data/datasets/BermanFlies/models.random_split1/single.fast_unet32.210524_171130.single_instance.n=1350	16	7.39911	2162.42	0.926963
1184	SLEAP	16	0.00931766	1717.17	sleap-data/datasets/BermanFlies/models.random_split1/single.fast_unet32.210524_171130.single_instance.n=1350	16	9.31766	1717.17	0.926963
1185	SLEAP	16	0.00737893	2168.34	sleap-data/datasets/BermanFlies/models.random_split1/single.fast_unet32.210524_171130.single_instance.n=1350	16	7.37893	2168.34	0.926963
1186	SLEAP	16	0.00740918	2159.48	sleap-data/datasets/BermanFlies/models.random_split1/single.fast_unet32.210524_171130.single_instance.n=1350	16	7.40918	2159.48	0.926963
1187	SLEAP	16	0.00750069	2133.14	sleap-data/datasets/BermanFlies/models.random_split1/single.fast_unet32.210524_171130.single_instance.n=1350	16	7.50069	2133.14	0.926963
1188	SLEAP	16	0.00738645	2166.13	sleap-data/datasets/BermanFlies/models.random_split1/single.fast_unet32.210524_171130.single_instance.n=1350	16	7.38645	2166.13	0.926963
1189	SLEAP	16	0.00760513	2103.84	sleap-data/datasets/BermanFlies/models.random_split1/single.fast_unet32.210524_171130.single_instance.n=1350	16	7.60513	2103.84	0.926963
1190	SLEAP	16	0.00711609	2248.43	sleap-data/datasets/BermanFlies/models.random_split1/single.fast_unet32.210524_171130.single_instance.n=1350	16	7.11609	2248.43	0.926963
1191	SLEAP	16	0.00723019	2212.94	sleap-data/datasets/BermanFlies/models.random_split1/single.fast_unet32.210524_171130.single_instance.n=1350	16	7.23019	2212.94	0.926963
1192	SLEAP	16	0.00718311	2227.45	sleap-data/datasets/BermanFlies/models.random_split1/single.fast_unet32.210524_171130.single_instance.n=1350	16	7.18311	2227.45	0.926963
1193	SLEAP	16	0.0071481	2238.36	sleap-data/datasets/BermanFlies/models.random_split1/single.fast_unet32.210524_171130.single_instance.n=1350	16	7.1481	2238.36	0.926963
1194	SLEAP	16	0.00715663	2235.69	sleap-data/datasets/BermanFlies/models.random_split1/single.fast_unet32.210524_171130.single_instance.n=1350	16	7.15663	2235.69	0.926963
1195	SLEAP	16	0.00720004	2222.21	sleap-data/datasets/BermanFlies/models.random_split1/single.fast_unet32.210524_171130.single_instance.n=1350	16	7.20004	2222.21	0.926963
1196	SLEAP	16	0.00726745	2201.6	sleap-data/datasets/BermanFlies/models.random_split1/single.fast_unet32.210524_171130.single_instance.n=1350	16	7.26745	2201.6	0.926963
1197	SLEAP	16	0.00740769	2159.92	sleap-data/datasets/BermanFlies/models.random_split1/single.fast_unet32.210524_171130.single_instance.n=1350	16	7.40769	2159.92	0.926963
1198	SLEAP	16	0.00738769	2165.77	sleap-data/datasets/BermanFlies/models.random_split1/single.fast_unet32.210524_171130.single_instance.n=1350	16	7.38769	2165.77	0.926963
1199	SLEAP	16	0.00736594	2172.16	sleap-data/datasets/BermanFlies/models.random_split1/single.fast_unet32.210524_171130.single_instance.n=1350	16	7.36594	2172.16	0.926963
1200	SLEAP	16	0.00731904	2186.08	sleap-data/datasets/BermanFlies/models.random_split1/single.fast_unet32.210524_171130.single_instance.n=1350	16	7.31904	2186.08	0.926963
1201	SLEAP	16	0.00764309	2093.4	sleap-data/datasets/BermanFlies/models.random_split1/single.fast_unet32.210524_171130.single_instance.n=1350	16	7.64309	2093.4	0.926963
1202	SLEAP	16	0.007494	2135.04	sleap-data/datasets/BermanFlies/models.random_split1/single.fast_unet32.210524_171130.single_instance.n=1350	16	7.494	2135.04	0.926963
1203	SLEAP	16	0.00752241	2126.98	sleap-data/datasets/BermanFlies/models.random_split1/single.fast_unet32.210524_171130.single_instance.n=1350	16	7.52241	2126.98	0.926963
1204	SLEAP	16	0.00724504	2208.41	sleap-data/datasets/BermanFlies/models.random_split1/single.fast_unet32.210524_171130.single_instance.n=1350	16	7.24504	2208.41	0.926963
1205	SLEAP	16	0.00720853	2219.59	sleap-data/datasets/BermanFlies/models.random_split1/single.fast_unet32.210524_171130.single_instance.n=1350	16	7.20853	2219.59	0.926963
1206	SLEAP	16	0.00735925	2174.14	sleap-data/datasets/BermanFlies/models.random_split1/single.fast_unet32.210524_171130.single_instance.n=1350	16	7.35925	2174.14	0.926963
1207	SLEAP	16	0.0075193	2127.86	sleap-data/datasets/BermanFlies/models.random_split1/single.fast_unet32.210524_171130.single_instance.n=1350	16	7.5193	2127.86	0.926963
1208	SLEAP	16	0.00718269	2227.58	sleap-data/datasets/BermanFlies/models.random_split1/single.fast_unet32.210524_171130.single_instance.n=1350	16	7.18269	2227.58	0.926963
1209	SLEAP	16	0.00723761	2210.68	sleap-data/datasets/BermanFlies/models.random_split1/single.fast_unet32.210524_171130.single_instance.n=1350	16	7.23761	2210.68	0.926963
1210	SLEAP	16	0.00752401	2126.53	sleap-data/datasets/BermanFlies/models.random_split1/single.fast_unet32.210524_171130.single_instance.n=1350	16	7.52401	2126.53	0.926963
1211	SLEAP	16	0.00701895	2279.54	sleap-data/datasets/BermanFlies/models.random_split1/single.fast_unet32.210524_171130.single_instance.n=1350	16	7.01895	2279.54	0.926963
1212	SLEAP	16	0.00748293	2138.2	sleap-data/datasets/BermanFlies/models.random_split1/single.fast_unet32.210524_171130.single_instance.n=1350	16	7.48293	2138.2	0.926963
1213	SLEAP	16	0.00749151	2135.75	sleap-data/datasets/BermanFlies/models.random_split1/single.fast_unet32.210524_171130.single_instance.n=1350	16	7.49151	2135.75	0.926963
1214	SLEAP	16	0.00775613	2062.88	sleap-data/datasets/BermanFlies/models.random_split1/single.fast_unet32.210524_171130.single_instance.n=1350	16	7.75613	2062.88	0.926963
1215	SLEAP	16	0.00738051	2167.87	sleap-data/datasets/BermanFlies/models.random_split1/single.fast_unet32.210524_171130.single_instance.n=1350	16	7.38051	2167.87	0.926963
1216	SLEAP	16	0.00734344	2178.82	sleap-data/datasets/BermanFlies/models.random_split1/single.fast_unet32.210524_171130.single_instance.n=1350	16	7.34344	2178.82	0.926963
1217	SLEAP	16	0.00743245	2152.72	sleap-data/datasets/BermanFlies/models.random_split1/single.fast_unet32.210524_171130.single_instance.n=1350	16	7.43245	2152.72	0.926963
1218	SLEAP	16	0.00713695	2241.85	sleap-data/datasets/BermanFlies/models.random_split1/single.fast_unet32.210524_171130.single_instance.n=1350	16	7.13695	2241.85	0.926963
1219	SLEAP	16	0.00683305	2341.56	sleap-data/datasets/BermanFlies/models.random_split1/single.fast_unet32.210524_171130.single_instance.n=1350	16	6.83305	2341.56	0.926963
1220	SLEAP	16	0.00681448	2347.94	sleap-data/datasets/BermanFlies/models.random_split1/single.fast_unet32.210524_171130.single_instance.n=1350	16	6.81448	2347.94	0.926963
1221	SLEAP	16	0.00717739	2229.22	sleap-data/datasets/BermanFlies/models.random_split1/single.fast_unet32.210524_171130.single_instance.n=1350	16	7.17739	2229.22	0.926963
1222	SLEAP	16	0.00712023	2247.12	sleap-data/datasets/BermanFlies/models.random_split1/single.fast_unet32.210524_171130.single_instance.n=1350	16	7.12023	2247.12	0.926963
1223	SLEAP	16	0.00724305	2209.01	sleap-data/datasets/BermanFlies/models.random_split1/single.fast_unet32.210524_171130.single_instance.n=1350	16	7.24305	2209.01	0.926963
1224	SLEAP	16	0.00752825	2125.33	sleap-data/datasets/BermanFlies/models.random_split1/single.fast_unet32.210524_171130.single_instance.n=1350	16	7.52825	2125.33	0.926963
1225	SLEAP	16	0.00725322	2205.92	sleap-data/datasets/BermanFlies/models.random_split1/single.fast_unet32.210524_171130.single_instance.n=1350	16	7.25322	2205.92	0.926963
1226	SLEAP	16	0.0074141	2158.05	sleap-data/datasets/BermanFlies/models.random_split1/single.fast_unet32.210524_171130.single_instance.n=1350	16	7.4141	2158.05	0.926963
1227	SLEAP	16	0.00709652	2254.63	sleap-data/datasets/BermanFlies/models.random_split1/single.fast_unet32.210524_171130.single_instance.n=1350	16	7.09652	2254.63	0.926963
1228	SLEAP	16	0.00730363	2190.69	sleap-data/datasets/BermanFlies/models.random_split1/single.fast_unet32.210524_171130.single_instance.n=1350	16	7.30363	2190.69	0.926963
1229	SLEAP	16	0.00735979	2173.98	sleap-data/datasets/BermanFlies/models.random_split1/single.fast_unet32.210524_171130.single_instance.n=1350	16	7.35979	2173.98	0.926963
1230	SLEAP	16	0.00742691	2154.33	sleap-data/datasets/BermanFlies/models.random_split1/single.fast_unet32.210524_171130.single_instance.n=1350	16	7.42691	2154.33	0.926963
1231	SLEAP	16	0.00728866	2195.19	sleap-data/datasets/BermanFlies/models.random_split1/single.fast_unet32.210524_171130.single_instance.n=1350	16	7.28866	2195.19	0.926963
1232	SLEAP	16	0.00724924	2207.13	sleap-data/datasets/BermanFlies/models.random_split1/single.fast_unet32.210524_171130.single_instance.n=1350	16	7.24924	2207.13	0.926963
1233	SLEAP	16	0.00714793	2238.41	sleap-data/datasets/BermanFlies/models.random_split1/single.fast_unet32.210524_171130.single_instance.n=1350	16	7.14793	2238.41	0.926963
1234	SLEAP	16	0.00732731	2183.61	sleap-data/datasets/BermanFlies/models.random_split1/single.fast_unet32.210524_171130.single_instance.n=1350	16	7.32731	2183.61	0.926963
1235	SLEAP	16	0.00738743	2165.84	sleap-data/datasets/BermanFlies/models.random_split1/single.fast_unet32.210524_171130.single_instance.n=1350	16	7.38743	2165.84	0.926963
1236	SLEAP	16	0.00737202	2170.37	sleap-data/datasets/BermanFlies/models.random_split1/single.fast_unet32.210524_171130.single_instance.n=1350	16	7.37202	2170.37	0.926963
1237	SLEAP	16	0.00736443	2172.61	sleap-data/datasets/BermanFlies/models.random_split1/single.fast_unet32.210524_171130.single_instance.n=1350	16	7.36443	2172.61	0.926963
1238	SLEAP	16	0.00725702	2204.76	sleap-data/datasets/BermanFlies/models.random_split1/single.fast_unet32.210524_171130.single_instance.n=1350	16	7.25702	2204.76	0.926963
1239	SLEAP	16	0.00717412	2230.24	sleap-data/datasets/BermanFlies/models.random_split1/single.fast_unet32.210524_171130.single_instance.n=1350	16	7.17412	2230.24	0.926963
1240	SLEAP	16	0.00705752	2267.08	sleap-data/datasets/BermanFlies/models.random_split1/single.fast_unet32.210524_171130.single_instance.n=1350	16	7.05752	2267.08	0.926963
1241	SLEAP	16	0.00732162	2185.31	sleap-data/datasets/BermanFlies/models.random_split1/single.fast_unet32.210524_171130.single_instance.n=1350	16	7.32162	2185.31	0.926963
1242	SLEAP	16	0.00721466	2217.71	sleap-data/datasets/BermanFlies/models.random_split1/single.fast_unet32.210524_171130.single_instance.n=1350	16	7.21466	2217.71	0.926963
1243	SLEAP	16	0.00751934	2127.85	sleap-data/datasets/BermanFlies/models.random_split1/single.fast_unet32.210524_171130.single_instance.n=1350	16	7.51934	2127.85	0.926963
1244	SLEAP	16	0.00723103	2212.69	sleap-data/datasets/BermanFlies/models.random_split1/single.fast_unet32.210524_171130.single_instance.n=1350	16	7.23103	2212.69	0.926963
1245	SLEAP	16	0.00720749	2219.91	sleap-data/datasets/BermanFlies/models.random_split1/single.fast_unet32.210524_171130.single_instance.n=1350	16	7.20749	2219.91	0.926963
1246	SLEAP	16	0.00720603	2220.36	sleap-data/datasets/BermanFlies/models.random_split1/single.fast_unet32.210524_171130.single_instance.n=1350	16	7.20603	2220.36	0.926963
1247	SLEAP	16	0.00694743	2303.01	sleap-data/datasets/BermanFlies/models.random_split1/single.fast_unet32.210524_171130.single_instance.n=1350	16	6.94743	2303.01	0.926963
1248	SLEAP	16	0.0071835	2227.33	sleap-data/datasets/BermanFlies/models.random_split1/single.fast_unet32.210524_171130.single_instance.n=1350	16	7.1835	2227.33	0.926963
1249	SLEAP	16	0.00745262	2146.9	sleap-data/datasets/BermanFlies/models.random_split1/single.fast_unet32.210524_171130.single_instance.n=1350	16	7.45262	2146.9	0.926963
1250	SLEAP	16	0.00744027	2150.46	sleap-data/datasets/BermanFlies/models.random_split1/single.fast_unet32.210524_171130.single_instance.n=1350	16	7.44027	2150.46	0.926963
1251	SLEAP	16	0.00737607	2169.18	sleap-data/datasets/BermanFlies/models.random_split1/single.fast_unet32.210524_171130.single_instance.n=1350	16	7.37607	2169.18	0.926963
1252	SLEAP	16	0.00742073	2156.12	sleap-data/datasets/BermanFlies/models.random_split1/single.fast_unet32.210524_171130.single_instance.n=1350	16	7.42073	2156.12	0.926963
1253	SLEAP	16	0.00702798	2276.61	sleap-data/datasets/BermanFlies/models.random_split1/single.fast_unet32.210524_171130.single_instance.n=1350	16	7.02798	2276.61	0.926963
1254	SLEAP	16	0.00698619	2290.23	sleap-data/datasets/BermanFlies/models.random_split1/single.fast_unet32.210524_171130.single_instance.n=1350	16	6.98619	2290.23	0.926963
1255	SLEAP	16	0.00720352	2221.14	sleap-data/datasets/BermanFlies/models.random_split1/single.fast_unet32.210524_171130.single_instance.n=1350	16	7.20352	2221.14	0.926963
1256	SLEAP	16	0.00740008	2162.14	sleap-data/datasets/BermanFlies/models.random_split1/single.fast_unet32.210524_171130.single_instance.n=1350	16	7.40008	2162.14	0.926963
1257	SLEAP	16	0.00736998	2170.97	sleap-data/datasets/BermanFlies/models.random_split1/single.fast_unet32.210524_171130.single_instance.n=1350	16	7.36998	2170.97	0.926963
1258	SLEAP	16	0.00742533	2154.79	sleap-data/datasets/BermanFlies/models.random_split1/single.fast_unet32.210524_171130.single_instance.n=1350	16	7.42533	2154.79	0.926963
1259	SLEAP	16	0.00723827	2210.47	sleap-data/datasets/BermanFlies/models.random_split1/single.fast_unet32.210524_171130.single_instance.n=1350	16	7.23827	2210.47	0.926963
1260	SLEAP	16	0.00728488	2196.33	sleap-data/datasets/BermanFlies/models.random_split1/single.fast_unet32.210524_171130.single_instance.n=1350	16	7.28488	2196.33	0.926963
1261	SLEAP	16	0.00734371	2178.74	sleap-data/datasets/BermanFlies/models.random_split1/single.fast_unet32.210524_171130.single_instance.n=1350	16	7.34371	2178.74	0.926963
1262	SLEAP	16	0.00716647	2232.62	sleap-data/datasets/BermanFlies/models.random_split1/single.fast_unet32.210524_171130.single_instance.n=1350	16	7.16647	2232.62	0.926963
1263	SLEAP	16	0.00728316	2196.85	sleap-data/datasets/BermanFlies/models.random_split1/single.fast_unet32.210524_171130.single_instance.n=1350	16	7.28316	2196.85	0.926963
1264	SLEAP	16	0.00739826	2162.67	sleap-data/datasets/BermanFlies/models.random_split1/single.fast_unet32.210524_171130.single_instance.n=1350	16	7.39826	2162.67	0.926963
1265	SLEAP	16	0.00732576	2184.07	sleap-data/datasets/BermanFlies/models.random_split1/single.fast_unet32.210524_171130.single_instance.n=1350	16	7.32576	2184.07	0.926963
1266	SLEAP	16	0.00762129	2099.38	sleap-data/datasets/BermanFlies/models.random_split1/single.fast_unet32.210524_171130.single_instance.n=1350	16	7.62129	2099.38	0.926963
1267	SLEAP	16	0.00715664	2235.69	sleap-data/datasets/BermanFlies/models.random_split1/single.fast_unet32.210524_171130.single_instance.n=1350	16	7.15664	2235.69	0.926963
1268	SLEAP	16	0.00689323	2321.12	sleap-data/datasets/BermanFlies/models.random_split1/single.fast_unet32.210524_171130.single_instance.n=1350	16	6.89323	2321.12	0.926963
1269	SLEAP	16	0.00729683	2192.73	sleap-data/datasets/BermanFlies/models.random_split1/single.fast_unet32.210524_171130.single_instance.n=1350	16	7.29683	2192.73	0.926963
1270	SLEAP	16	0.00748937	2136.36	sleap-data/datasets/BermanFlies/models.random_split1/single.fast_unet32.210524_171130.single_instance.n=1350	16	7.48937	2136.36	0.926963
1271	SLEAP	16	0.00732821	2183.34	sleap-data/datasets/BermanFlies/models.random_split1/single.fast_unet32.210524_171130.single_instance.n=1350	16	7.32821	2183.34	0.926963
1272	SLEAP	16	0.00726995	2200.84	sleap-data/datasets/BermanFlies/models.random_split1/single.fast_unet32.210524_171130.single_instance.n=1350	16	7.26995	2200.84	0.926963
1273	SLEAP	16	0.00726623	2201.97	sleap-data/datasets/BermanFlies/models.random_split1/single.fast_unet32.210524_171130.single_instance.n=1350	16	7.26623	2201.97	0.926963
1274	SLEAP	16	0.00739139	2164.68	sleap-data/datasets/BermanFlies/models.random_split1/single.fast_unet32.210524_171130.single_instance.n=1350	16	7.39139	2164.68	0.926963
1275	SLEAP	16	0.0075159	2128.82	sleap-data/datasets/BermanFlies/models.random_split1/single.fast_unet32.210524_171130.single_instance.n=1350	16	7.5159	2128.82	0.926963
1276	SLEAP	16	0.00745964	2144.87	sleap-data/datasets/BermanFlies/models.random_split1/single.fast_unet32.210524_171130.single_instance.n=1350	16	7.45964	2144.87	0.926963
1277	SLEAP	16	0.0073427	2179.03	sleap-data/datasets/BermanFlies/models.random_split1/single.fast_unet32.210524_171130.single_instance.n=1350	16	7.3427	2179.03	0.926963
1278	SLEAP	16	0.00733267	2182.02	sleap-data/datasets/BermanFlies/models.random_split1/single.fast_unet32.210524_171130.single_instance.n=1350	16	7.33267	2182.02	0.926963
1279	SLEAP	16	0.00719114	2224.96	sleap-data/datasets/BermanFlies/models.random_split1/single.fast_unet32.210524_171130.single_instance.n=1350	16	7.19114	2224.96	0.926963
1280	SLEAP	16	0.00723779	2210.62	sleap-data/datasets/BermanFlies/models.random_split1/single.fast_unet32.210524_171130.single_instance.n=1350	16	7.23779	2210.62	0.926963
1281	SLEAP	16	0.00697758	2293.06	sleap-data/datasets/BermanFlies/models.random_split1/single.fast_unet32.210524_171130.single_instance.n=1350	16	6.97758	2293.06	0.926963
1282	SLEAP	16	0.00728762	2195.5	sleap-data/datasets/BermanFlies/models.random_split1/single.fast_unet32.210524_171130.single_instance.n=1350	16	7.28762	2195.5	0.926963
1283	SLEAP	16	0.00736965	2171.07	sleap-data/datasets/BermanFlies/models.random_split1/single.fast_unet32.210524_171130.single_instance.n=1350	16	7.36965	2171.07	0.926963
1284	SLEAP	16	0.00698482	2290.68	sleap-data/datasets/BermanFlies/models.random_split1/single.fast_unet32.210524_171130.single_instance.n=1350	16	6.98482	2290.68	0.926963
1285	SLEAP	16	0.00728283	2196.95	sleap-data/datasets/BermanFlies/models.random_split1/single.fast_unet32.210524_171130.single_instance.n=1350	16	7.28283	2196.95	0.926963
1286	SLEAP	16	0.00743608	2151.67	sleap-data/datasets/BermanFlies/models.random_split1/single.fast_unet32.210524_171130.single_instance.n=1350	16	7.43608	2151.67	0.926963
1287	SLEAP	16	0.00748354	2138.02	sleap-data/datasets/BermanFlies/models.random_split1/single.fast_unet32.210524_171130.single_instance.n=1350	16	7.48354	2138.02	0.926963
1288	SLEAP	16	0.00747726	2139.82	sleap-data/datasets/BermanFlies/models.random_split1/single.fast_unet32.210524_171130.single_instance.n=1350	16	7.47726	2139.82	0.926963
1289	SLEAP	16	0.00725431	2205.59	sleap-data/datasets/BermanFlies/models.random_split1/single.fast_unet32.210524_171130.single_instance.n=1350	16	7.25431	2205.59	0.926963
1290	SLEAP	16	0.00729998	2191.79	sleap-data/datasets/BermanFlies/models.random_split1/single.fast_unet32.210524_171130.single_instance.n=1350	16	7.29998	2191.79	0.926963
1291	SLEAP	16	0.00706435	2264.89	sleap-data/datasets/BermanFlies/models.random_split1/single.fast_unet32.210524_171130.single_instance.n=1350	16	7.06435	2264.89	0.926963
1292	SLEAP	16	0.00748927	2136.39	sleap-data/datasets/BermanFlies/models.random_split1/single.fast_unet32.210524_171130.single_instance.n=1350	16	7.48927	2136.39	0.926963
1293	SLEAP	16	0.00725658	2204.9	sleap-data/datasets/BermanFlies/models.random_split1/single.fast_unet32.210524_171130.single_instance.n=1350	16	7.25658	2204.9	0.926963
1294	SLEAP	16	0.00740594	2160.43	sleap-data/datasets/BermanFlies/models.random_split1/single.fast_unet32.210524_171130.single_instance.n=1350	16	7.40594	2160.43	0.926963
1295	SLEAP	16	0.00732521	2184.24	sleap-data/datasets/BermanFlies/models.random_split1/single.fast_unet32.210524_171130.single_instance.n=1350	16	7.32521	2184.24	0.926963
1296	SLEAP	16	0.00738328	2167.06	sleap-data/datasets/BermanFlies/models.random_split1/single.fast_unet32.210524_171130.single_instance.n=1350	16	7.38328	2167.06	0.926963
1297	SLEAP	16	0.00735998	2173.92	sleap-data/datasets/BermanFlies/models.random_split1/single.fast_unet32.210524_171130.single_instance.n=1350	16	7.35998	2173.92	0.926963
1298	SLEAP	16	0.00723928	2210.16	sleap-data/datasets/BermanFlies/models.random_split1/single.fast_unet32.210524_171130.single_instance.n=1350	16	7.23928	2210.16	0.926963
1299	SLEAP	16	0.00738501	2166.55	sleap-data/datasets/BermanFlies/models.random_split1/single.fast_unet32.210524_171130.single_instance.n=1350	16	7.38501	2166.55	0.926963
1300	SLEAP	16	0.00726321	2202.88	sleap-data/datasets/BermanFlies/models.random_split1/single.fast_unet32.210524_171130.single_instance.n=1350	16	7.26321	2202.88	0.926963
1301	SLEAP	16	0.00733001	2182.81	sleap-data/datasets/BermanFlies/models.random_split1/single.fast_unet32.210524_171130.single_instance.n=1350	16	7.33001	2182.81	0.926963
1302	SLEAP	16	0.00681394	2348.13	sleap-data/datasets/BermanFlies/models.random_split1/single.fast_unet32.210524_171130.single_instance.n=1350	16	6.81394	2348.13	0.926963
1303	SLEAP	16	0.00726681	2201.79	sleap-data/datasets/BermanFlies/models.random_split1/single.fast_unet32.210524_171130.single_instance.n=1350	16	7.26681	2201.79	0.926963
1304	SLEAP	16	0.00711505	2248.76	sleap-data/datasets/BermanFlies/models.random_split1/single.fast_unet32.210524_171130.single_instance.n=1350	16	7.11505	2248.76	0.926963
1305	SLEAP	16	0.00730867	2189.18	sleap-data/datasets/BermanFlies/models.random_split1/single.fast_unet32.210524_171130.single_instance.n=1350	16	7.30867	2189.18	0.926963
1306	SLEAP	16	0.00736678	2171.91	sleap-data/datasets/BermanFlies/models.random_split1/single.fast_unet32.210524_171130.single_instance.n=1350	16	7.36678	2171.91	0.926963
1307	SLEAP	16	0.00719503	2223.76	sleap-data/datasets/BermanFlies/models.random_split1/single.fast_unet32.210524_171130.single_instance.n=1350	16	7.19503	2223.76	0.926963
1308	SLEAP	16	0.00734171	2179.33	sleap-data/datasets/BermanFlies/models.random_split1/single.fast_unet32.210524_171130.single_instance.n=1350	16	7.34171	2179.33	0.926963
1309	SLEAP	16	0.00732078	2185.56	sleap-data/datasets/BermanFlies/models.random_split1/single.fast_unet32.210524_171130.single_instance.n=1350	16	7.32078	2185.56	0.926963
1310	SLEAP	16	0.00712981	2244.1	sleap-data/datasets/BermanFlies/models.random_split1/single.fast_unet32.210524_171130.single_instance.n=1350	16	7.12981	2244.1	0.926963
1311	SLEAP	16	0.0071311	2243.69	sleap-data/datasets/BermanFlies/models.random_split1/single.fast_unet32.210524_171130.single_instance.n=1350	16	7.1311	2243.69	0.926963
1312	SLEAP	16	0.00716542	2232.95	sleap-data/datasets/BermanFlies/models.random_split1/single.fast_unet32.210524_171130.single_instance.n=1350	16	7.16542	2232.95	0.926963
1313	SLEAP	16	0.00744625	2148.73	sleap-data/datasets/BermanFlies/models.random_split1/single.fast_unet32.210524_171130.single_instance.n=1350	16	7.44625	2148.73	0.926963
1314	SLEAP	16	0.00723872	2210.34	sleap-data/datasets/BermanFlies/models.random_split1/single.fast_unet32.210524_171130.single_instance.n=1350	16	7.23872	2210.34	0.926963
1315	SLEAP	16	0.00732161	2185.31	sleap-data/datasets/BermanFlies/models.random_split1/single.fast_unet32.210524_171130.single_instance.n=1350	16	7.32161	2185.31	0.926963
1316	SLEAP	16	0.00691235	2314.7	sleap-data/datasets/BermanFlies/models.random_split1/single.fast_unet32.210524_171130.single_instance.n=1350	16	6.91235	2314.7	0.926963
1317	SLEAP	16	0.00727224	2200.15	sleap-data/datasets/BermanFlies/models.random_split1/single.fast_unet32.210524_171130.single_instance.n=1350	16	7.27224	2200.15	0.926963
1318	SLEAP	16	0.00722719	2213.86	sleap-data/datasets/BermanFlies/models.random_split1/single.fast_unet32.210524_171130.single_instance.n=1350	16	7.22719	2213.86	0.926963
1319	SLEAP	16	0.00708107	2259.54	sleap-data/datasets/BermanFlies/models.random_split1/single.fast_unet32.210524_171130.single_instance.n=1350	16	7.08107	2259.54	0.926963
1320	SLEAP	16	0.00721476	2217.68	sleap-data/datasets/BermanFlies/models.random_split1/single.fast_unet32.210524_171130.single_instance.n=1350	16	7.21476	2217.68	0.926963
1321	SLEAP	16	0.00730122	2191.42	sleap-data/datasets/BermanFlies/models.random_split1/single.fast_unet32.210524_171130.single_instance.n=1350	16	7.30122	2191.42	0.926963
1322	SLEAP	16	0.00698418	2290.89	sleap-data/datasets/BermanFlies/models.random_split1/single.fast_unet32.210524_171130.single_instance.n=1350	16	6.98418	2290.89	0.926963
1323	SLEAP	16	0.00719074	2225.08	sleap-data/datasets/BermanFlies/models.random_split1/single.fast_unet32.210524_171130.single_instance.n=1350	16	7.19074	2225.08	0.926963
1324	SLEAP	16	0.00708492	2258.32	sleap-data/datasets/BermanFlies/models.random_split1/single.fast_unet32.210524_171130.single_instance.n=1350	16	7.08492	2258.32	0.926963
1325	SLEAP	16	0.00714233	2240.17	sleap-data/datasets/BermanFlies/models.random_split1/single.fast_unet32.210524_171130.single_instance.n=1350	16	7.14233	2240.17	0.926963
1326	SLEAP	16	0.00713317	2243.04	sleap-data/datasets/BermanFlies/models.random_split1/single.fast_unet32.210524_171130.single_instance.n=1350	16	7.13317	2243.04	0.926963
1327	SLEAP	16	0.00702372	2278	sleap-data/datasets/BermanFlies/models.random_split1/single.fast_unet32.210524_171130.single_instance.n=1350	16	7.02372	2278	0.926963
1328	SLEAP	16	0.00732761	2183.52	sleap-data/datasets/BermanFlies/models.random_split1/single.fast_unet32.210524_171130.single_instance.n=1350	16	7.32761	2183.52	0.926963
1329	SLEAP	16	0.00730933	2188.98	sleap-data/datasets/BermanFlies/models.random_split1/single.fast_unet32.210524_171130.single_instance.n=1350	16	7.30933	2188.98	0.926963
1330	SLEAP	16	0.00739406	2163.9	sleap-data/datasets/BermanFlies/models.random_split1/single.fast_unet32.210524_171130.single_instance.n=1350	16	7.39406	2163.9	0.926963
1331	SLEAP	16	0.00823539	1942.83	sleap-data/datasets/BermanFlies/models.random_split1/single.fast_unet32.210524_171130.single_instance.n=1350	16	8.23539	1942.83	0.926963
1332	SLEAP	16	0.00745073	2147.44	sleap-data/datasets/BermanFlies/models.random_split1/single.fast_unet32.210524_171130.single_instance.n=1350	16	7.45073	2147.44	0.926963
1333	SLEAP	16	0.00777919	2056.77	sleap-data/datasets/BermanFlies/models.random_split1/single.fast_unet32.210524_171130.single_instance.n=1350	16	7.77919	2056.77	0.926963
1334	SLEAP	16	0.00720903	2219.44	sleap-data/datasets/BermanFlies/models.random_split1/single.fast_unet32.210524_171130.single_instance.n=1350	16	7.20903	2219.44	0.926963
1335	SLEAP	16	0.00735321	2175.92	sleap-data/datasets/BermanFlies/models.random_split1/single.fast_unet32.210524_171130.single_instance.n=1350	16	7.35321	2175.92	0.926963
1336	SLEAP	16	0.00732749	2183.56	sleap-data/datasets/BermanFlies/models.random_split1/single.fast_unet32.210524_171130.single_instance.n=1350	16	7.32749	2183.56	0.926963
1337	SLEAP	16	0.00743994	2150.55	sleap-data/datasets/BermanFlies/models.random_split1/single.fast_unet32.210524_171130.single_instance.n=1350	16	7.43994	2150.55	0.926963
1338	SLEAP	16	0.00753023	2124.77	sleap-data/datasets/BermanFlies/models.random_split1/single.fast_unet32.210524_171130.single_instance.n=1350	16	7.53023	2124.77	0.926963
1339	SLEAP	16	0.00733354	2181.76	sleap-data/datasets/BermanFlies/models.random_split1/single.fast_unet32.210524_171130.single_instance.n=1350	16	7.33354	2181.76	0.926963
1340	SLEAP	16	0.00746001	2144.77	sleap-data/datasets/BermanFlies/models.random_split1/single.fast_unet32.210524_171130.single_instance.n=1350	16	7.46001	2144.77	0.926963
1341	SLEAP	16	0.00729212	2194.15	sleap-data/datasets/BermanFlies/models.random_split1/single.fast_unet32.210524_171130.single_instance.n=1350	16	7.29212	2194.15	0.926963
1342	SLEAP	16	0.00719779	2222.91	sleap-data/datasets/BermanFlies/models.random_split1/single.fast_unet32.210524_171130.single_instance.n=1350	16	7.19779	2222.91	0.926963
1343	SLEAP	16	0.0072343	2211.69	sleap-data/datasets/BermanFlies/models.random_split1/single.fast_unet32.210524_171130.single_instance.n=1350	16	7.2343	2211.69	0.926963
1344	SLEAP	16	0.00732353	2184.74	sleap-data/datasets/BermanFlies/models.random_split1/single.fast_unet32.210524_171130.single_instance.n=1350	16	7.32353	2184.74	0.926963
1345	SLEAP	16	0.00719615	2223.41	sleap-data/datasets/BermanFlies/models.random_split1/single.fast_unet32.210524_171130.single_instance.n=1350	16	7.19615	2223.41	0.926963
1346	SLEAP	16	0.00719424	2224	sleap-data/datasets/BermanFlies/models.random_split1/single.fast_unet32.210524_171130.single_instance.n=1350	16	7.19424	2224	0.926963
1347	SLEAP	16	0.00728857	2195.22	sleap-data/datasets/BermanFlies/models.random_split1/single.fast_unet32.210524_171130.single_instance.n=1350	16	7.28857	2195.22	0.926963
1348	SLEAP	16	0.00748552	2137.46	sleap-data/datasets/BermanFlies/models.random_split1/single.fast_unet32.210524_171130.single_instance.n=1350	16	7.48552	2137.46	0.926963
1349	SLEAP	16	0.00723756	2210.69	sleap-data/datasets/BermanFlies/models.random_split1/single.fast_unet32.210524_171130.single_instance.n=1350	16	7.23756	2210.69	0.926963
1350	SLEAP	16	0.00727865	2198.21	sleap-data/datasets/BermanFlies/models.random_split1/single.fast_unet32.210524_171130.single_instance.n=1350	16	7.27865	2198.21	0.926963
1351	SLEAP	16	0.00739449	2163.77	sleap-data/datasets/BermanFlies/models.random_split1/single.fast_unet32.210524_171130.single_instance.n=1350	16	7.39449	2163.77	0.926963
1352	SLEAP	16	0.00716837	2232.03	sleap-data/datasets/BermanFlies/models.random_split1/single.fast_unet32.210524_171130.single_instance.n=1350	16	7.16837	2232.03	0.926963
1353	SLEAP	16	0.00699432	2287.57	sleap-data/datasets/BermanFlies/models.random_split1/single.fast_unet32.210524_171130.single_instance.n=1350	16	6.99432	2287.57	0.926963
1354	SLEAP	16	0.00747617	2140.13	sleap-data/datasets/BermanFlies/models.random_split1/single.fast_unet32.210524_171130.single_instance.n=1350	16	7.47617	2140.13	0.926963
1355	SLEAP	16	0.00704382	2271.49	sleap-data/datasets/BermanFlies/models.random_split1/single.fast_unet32.210524_171130.single_instance.n=1350	16	7.04382	2271.49	0.926963
1356	SLEAP	16	0.00722347	2215	sleap-data/datasets/BermanFlies/models.random_split1/single.fast_unet32.210524_171130.single_instance.n=1350	16	7.22347	2215	0.926963
1357	SLEAP	16	0.00720182	2221.66	sleap-data/datasets/BermanFlies/models.random_split1/single.fast_unet32.210524_171130.single_instance.n=1350	16	7.20182	2221.66	0.926963
1358	SLEAP	16	0.00733805	2180.42	sleap-data/datasets/BermanFlies/models.random_split1/single.fast_unet32.210524_171130.single_instance.n=1350	16	7.33805	2180.42	0.926963
1359	SLEAP	16	0.00744128	2150.17	sleap-data/datasets/BermanFlies/models.random_split1/single.fast_unet32.210524_171130.single_instance.n=1350	16	7.44128	2150.17	0.926963
1360	SLEAP	16	0.00705112	2269.14	sleap-data/datasets/BermanFlies/models.random_split1/single.fast_unet32.210524_171130.single_instance.n=1350	16	7.05112	2269.14	0.926963
1361	SLEAP	16	0.00729762	2192.5	sleap-data/datasets/BermanFlies/models.random_split1/single.fast_unet32.210524_171130.single_instance.n=1350	16	7.29762	2192.5	0.926963
1362	SLEAP	16	0.00731078	2188.55	sleap-data/datasets/BermanFlies/models.random_split1/single.fast_unet32.210524_171130.single_instance.n=1350	16	7.31078	2188.55	0.926963
1363	SLEAP	16	0.00720914	2219.4	sleap-data/datasets/BermanFlies/models.random_split1/single.fast_unet32.210524_171130.single_instance.n=1350	16	7.20914	2219.4	0.926963
1364	SLEAP	16	0.0073016	2191.3	sleap-data/datasets/BermanFlies/models.random_split1/single.fast_unet32.210524_171130.single_instance.n=1350	16	7.3016	2191.3	0.926963
1365	SLEAP	16	0.00709819	2254.1	sleap-data/datasets/BermanFlies/models.random_split1/single.fast_unet32.210524_171130.single_instance.n=1350	16	7.09819	2254.1	0.926963
1366	SLEAP	16	0.00723894	2210.27	sleap-data/datasets/BermanFlies/models.random_split1/single.fast_unet32.210524_171130.single_instance.n=1350	16	7.23894	2210.27	0.926963
1367	SLEAP	16	0.00689438	2320.73	sleap-data/datasets/BermanFlies/models.random_split1/single.fast_unet32.210524_171130.single_instance.n=1350	16	6.89438	2320.73	0.926963
1368	SLEAP	16	0.00725363	2205.79	sleap-data/datasets/BermanFlies/models.random_split1/single.fast_unet32.210524_171130.single_instance.n=1350	16	7.25363	2205.79	0.926963
1369	SLEAP	16	0.00723386	2211.82	sleap-data/datasets/BermanFlies/models.random_split1/single.fast_unet32.210524_171130.single_instance.n=1350	16	7.23386	2211.82	0.926963
1370	SLEAP	16	0.00733658	2180.85	sleap-data/datasets/BermanFlies/models.random_split1/single.fast_unet32.210524_171130.single_instance.n=1350	16	7.33658	2180.85	0.926963
1371	SLEAP	16	0.00744744	2148.39	sleap-data/datasets/BermanFlies/models.random_split1/single.fast_unet32.210524_171130.single_instance.n=1350	16	7.44744	2148.39	0.926963
1372	SLEAP	16	0.00704301	2271.76	sleap-data/datasets/BermanFlies/models.random_split1/single.fast_unet32.210524_171130.single_instance.n=1350	16	7.04301	2271.76	0.926963
1373	SLEAP	16	0.00695734	2299.73	sleap-data/datasets/BermanFlies/models.random_split1/single.fast_unet32.210524_171130.single_instance.n=1350	16	6.95734	2299.73	0.926963
1374	SLEAP	16	0.0070615	2265.81	sleap-data/datasets/BermanFlies/models.random_split1/single.fast_unet32.210524_171130.single_instance.n=1350	16	7.0615	2265.81	0.926963
1375	SLEAP	16	0.00723847	2210.41	sleap-data/datasets/BermanFlies/models.random_split1/single.fast_unet32.210524_171130.single_instance.n=1350	16	7.23847	2210.41	0.926963
1376	SLEAP	16	0.00730941	2188.96	sleap-data/datasets/BermanFlies/models.random_split1/single.fast_unet32.210524_171130.single_instance.n=1350	16	7.30941	2188.96	0.926963
1377	SLEAP	16	0.00711781	2247.88	sleap-data/datasets/BermanFlies/models.random_split1/single.fast_unet32.210524_171130.single_instance.n=1350	16	7.11781	2247.88	0.926963
1378	SLEAP	16	0.00729616	2192.93	sleap-data/datasets/BermanFlies/models.random_split1/single.fast_unet32.210524_171130.single_instance.n=1350	16	7.29616	2192.93	0.926963
1379	SLEAP	16	0.00730237	2191.07	sleap-data/datasets/BermanFlies/models.random_split1/single.fast_unet32.210524_171130.single_instance.n=1350	16	7.30237	2191.07	0.926963
1380	SLEAP	16	0.00703579	2274.09	sleap-data/datasets/BermanFlies/models.random_split1/single.fast_unet32.210524_171130.single_instance.n=1350	16	7.03579	2274.09	0.926963
1381	SLEAP	16	0.00729002	2194.78	sleap-data/datasets/BermanFlies/models.random_split1/single.fast_unet32.210524_171130.single_instance.n=1350	16	7.29002	2194.78	0.926963
1382	SLEAP	16	0.00718326	2227.4	sleap-data/datasets/BermanFlies/models.random_split1/single.fast_unet32.210524_171130.single_instance.n=1350	16	7.18326	2227.4	0.926963
1383	SLEAP	16	0.00702117	2278.82	sleap-data/datasets/BermanFlies/models.random_split1/single.fast_unet32.210524_171130.single_instance.n=1350	16	7.02117	2278.82	0.926963
1384	SLEAP	16	0.00725806	2204.44	sleap-data/datasets/BermanFlies/models.random_split1/single.fast_unet32.210524_171130.single_instance.n=1350	16	7.25806	2204.44	0.926963
1385	SLEAP	16	0.00705485	2267.94	sleap-data/datasets/BermanFlies/models.random_split1/single.fast_unet32.210524_171130.single_instance.n=1350	16	7.05485	2267.94	0.926963
1386	SLEAP	16	0.00733126	2182.43	sleap-data/datasets/BermanFlies/models.random_split1/single.fast_unet32.210524_171130.single_instance.n=1350	16	7.33126	2182.43	0.926963
1387	SLEAP	16	0.00723221	2212.33	sleap-data/datasets/BermanFlies/models.random_split1/single.fast_unet32.210524_171130.single_instance.n=1350	16	7.23221	2212.33	0.926963
1388	SLEAP	16	0.00713278	2243.17	sleap-data/datasets/BermanFlies/models.random_split1/single.fast_unet32.210524_171130.single_instance.n=1350	16	7.13278	2243.17	0.926963
1389	SLEAP	16	0.00720559	2220.5	sleap-data/datasets/BermanFlies/models.random_split1/single.fast_unet32.210524_171130.single_instance.n=1350	16	7.20559	2220.5	0.926963
1390	SLEAP	16	0.00732706	2183.69	sleap-data/datasets/BermanFlies/models.random_split1/single.fast_unet32.210524_171130.single_instance.n=1350	16	7.32706	2183.69	0.926963
1391	SLEAP	16	0.00736394	2172.75	sleap-data/datasets/BermanFlies/models.random_split1/single.fast_unet32.210524_171130.single_instance.n=1350	16	7.36394	2172.75	0.926963
1392	SLEAP	16	0.00807902	1980.44	sleap-data/datasets/BermanFlies/models.random_split1/single.fast_unet32.210524_171130.single_instance.n=1350	16	8.07902	1980.44	0.926963
1393	SLEAP	16	0.00791093	2022.52	sleap-data/datasets/BermanFlies/models.random_split1/single.fast_unet32.210524_171130.single_instance.n=1350	16	7.91093	2022.52	0.926963
1394	SLEAP	16	0.00735557	2175.22	sleap-data/datasets/BermanFlies/models.random_split1/single.fast_unet32.210524_171130.single_instance.n=1350	16	7.35557	2175.22	0.926963
1395	SLEAP	16	0.00762374	2098.71	sleap-data/datasets/BermanFlies/models.random_split1/single.fast_unet32.210524_171130.single_instance.n=1350	16	7.62374	2098.71	0.926963
1396	SLEAP	16	0.00727225	2200.14	sleap-data/datasets/BermanFlies/models.random_split1/single.fast_unet32.210524_171130.single_instance.n=1350	16	7.27225	2200.14	0.926963
1397	SLEAP	16	0.00732104	2185.48	sleap-data/datasets/BermanFlies/models.random_split1/single.fast_unet32.210524_171130.single_instance.n=1350	16	7.32104	2185.48	0.926963
1398	SLEAP	16	0.00738166	2167.53	sleap-data/datasets/BermanFlies/models.random_split1/single.fast_unet32.210524_171130.single_instance.n=1350	16	7.38166	2167.53	0.926963
1399	SLEAP	16	0.00749732	2134.1	sleap-data/datasets/BermanFlies/models.random_split1/single.fast_unet32.210524_171130.single_instance.n=1350	16	7.49732	2134.1	0.926963
1400	SLEAP	16	0.0073574	2174.68	sleap-data/datasets/BermanFlies/models.random_split1/single.fast_unet32.210524_171130.single_instance.n=1350	16	7.3574	2174.68	0.926963
1401	SLEAP	16	0.00743132	2153.05	sleap-data/datasets/BermanFlies/models.random_split1/single.fast_unet32.210524_171130.single_instance.n=1350	16	7.43132	2153.05	0.926963
1402	SLEAP	16	0.00755081	2118.98	sleap-data/datasets/BermanFlies/models.random_split1/single.fast_unet32.210524_171130.single_instance.n=1350	16	7.55081	2118.98	0.926963
1403	SLEAP	16	0.00726254	2203.09	sleap-data/datasets/BermanFlies/models.random_split1/single.fast_unet32.210524_171130.single_instance.n=1350	16	7.26254	2203.09	0.926963
1404	SLEAP	16	0.0075376	2122.69	sleap-data/datasets/BermanFlies/models.random_split1/single.fast_unet32.210524_171130.single_instance.n=1350	16	7.5376	2122.69	0.926963
1405	SLEAP	16	0.00736766	2171.65	sleap-data/datasets/BermanFlies/models.random_split1/single.fast_unet32.210524_171130.single_instance.n=1350	16	7.36766	2171.65	0.926963
1406	SLEAP	16	0.00729787	2192.42	sleap-data/datasets/BermanFlies/models.random_split1/single.fast_unet32.210524_171130.single_instance.n=1350	16	7.29787	2192.42	0.926963
1407	SLEAP	16	0.00709316	2255.69	sleap-data/datasets/BermanFlies/models.random_split1/single.fast_unet32.210524_171130.single_instance.n=1350	16	7.09316	2255.69	0.926963
1408	SLEAP	16	0.00702355	2278.05	sleap-data/datasets/BermanFlies/models.random_split1/single.fast_unet32.210524_171130.single_instance.n=1350	16	7.02355	2278.05	0.926963
1409	SLEAP	16	0.00720502	2220.67	sleap-data/datasets/BermanFlies/models.random_split1/single.fast_unet32.210524_171130.single_instance.n=1350	16	7.20502	2220.67	0.926963
1410	SLEAP	16	0.00725948	2204.01	sleap-data/datasets/BermanFlies/models.random_split1/single.fast_unet32.210524_171130.single_instance.n=1350	16	7.25948	2204.01	0.926963
1411	SLEAP	16	0.00714015	2240.85	sleap-data/datasets/BermanFlies/models.random_split1/single.fast_unet32.210524_171130.single_instance.n=1350	16	7.14015	2240.85	0.926963
1412	SLEAP	16	0.00714867	2238.18	sleap-data/datasets/BermanFlies/models.random_split1/single.fast_unet32.210524_171130.single_instance.n=1350	16	7.14867	2238.18	0.926963
1413	SLEAP	16	0.00718208	2227.77	sleap-data/datasets/BermanFlies/models.random_split1/single.fast_unet32.210524_171130.single_instance.n=1350	16	7.18208	2227.77	0.926963
1414	SLEAP	16	0.00718705	2226.23	sleap-data/datasets/BermanFlies/models.random_split1/single.fast_unet32.210524_171130.single_instance.n=1350	16	7.18705	2226.23	0.926963
1415	SLEAP	16	0.00754685	2120.09	sleap-data/datasets/BermanFlies/models.random_split1/single.fast_unet32.210524_171130.single_instance.n=1350	16	7.54685	2120.09	0.926963
1416	SLEAP	16	0.00722894	2213.33	sleap-data/datasets/BermanFlies/models.random_split1/single.fast_unet32.210524_171130.single_instance.n=1350	16	7.22894	2213.33	0.926963
1417	SLEAP	16	0.00730154	2191.32	sleap-data/datasets/BermanFlies/models.random_split1/single.fast_unet32.210524_171130.single_instance.n=1350	16	7.30154	2191.32	0.926963
1418	SLEAP	16	0.00718662	2226.36	sleap-data/datasets/BermanFlies/models.random_split1/single.fast_unet32.210524_171130.single_instance.n=1350	16	7.18662	2226.36	0.926963
1419	SLEAP	16	0.00709019	2256.64	sleap-data/datasets/BermanFlies/models.random_split1/single.fast_unet32.210524_171130.single_instance.n=1350	16	7.09019	2256.64	0.926963
1420	SLEAP	16	0.00726894	2201.15	sleap-data/datasets/BermanFlies/models.random_split1/single.fast_unet32.210524_171130.single_instance.n=1350	16	7.26894	2201.15	0.926963
1421	SLEAP	16	0.00722422	2214.77	sleap-data/datasets/BermanFlies/models.random_split1/single.fast_unet32.210524_171130.single_instance.n=1350	16	7.22422	2214.77	0.926963
1422	SLEAP	16	0.00729779	2192.44	sleap-data/datasets/BermanFlies/models.random_split1/single.fast_unet32.210524_171130.single_instance.n=1350	16	7.29779	2192.44	0.926963
1423	SLEAP	16	0.00718799	2225.94	sleap-data/datasets/BermanFlies/models.random_split1/single.fast_unet32.210524_171130.single_instance.n=1350	16	7.18799	2225.94	0.926963
1424	SLEAP	16	0.00744097	2150.26	sleap-data/datasets/BermanFlies/models.random_split1/single.fast_unet32.210524_171130.single_instance.n=1350	16	7.44097	2150.26	0.926963
1425	SLEAP	16	0.00717847	2228.89	sleap-data/datasets/BermanFlies/models.random_split1/single.fast_unet32.210524_171130.single_instance.n=1350	16	7.17847	2228.89	0.926963
1426	SLEAP	16	0.00724678	2207.88	sleap-data/datasets/BermanFlies/models.random_split1/single.fast_unet32.210524_171130.single_instance.n=1350	16	7.24678	2207.88	0.926963
1427	SLEAP	16	0.0074139	2158.11	sleap-data/datasets/BermanFlies/models.random_split1/single.fast_unet32.210524_171130.single_instance.n=1350	16	7.4139	2158.11	0.926963
1428	SLEAP	16	0.00735445	2175.55	sleap-data/datasets/BermanFlies/models.random_split1/single.fast_unet32.210524_171130.single_instance.n=1350	16	7.35445	2175.55	0.926963
1429	SLEAP	16	0.00727597	2199.02	sleap-data/datasets/BermanFlies/models.random_split1/single.fast_unet32.210524_171130.single_instance.n=1350	16	7.27597	2199.02	0.926963
1430	SLEAP	16	0.0071621	2233.98	sleap-data/datasets/BermanFlies/models.random_split1/single.fast_unet32.210524_171130.single_instance.n=1350	16	7.1621	2233.98	0.926963
1431	SLEAP	16	0.00690553	2316.98	sleap-data/datasets/BermanFlies/models.random_split1/single.fast_unet32.210524_171130.single_instance.n=1350	16	6.90553	2316.98	0.926963
1432	SLEAP	16	0.00740707	2160.1	sleap-data/datasets/BermanFlies/models.random_split1/single.fast_unet32.210524_171130.single_instance.n=1350	16	7.40707	2160.1	0.926963
1433	SLEAP	16	0.00730591	2190.01	sleap-data/datasets/BermanFlies/models.random_split1/single.fast_unet32.210524_171130.single_instance.n=1350	16	7.30591	2190.01	0.926963
1434	SLEAP	16	0.00745904	2145.05	sleap-data/datasets/BermanFlies/models.random_split1/single.fast_unet32.210524_171130.single_instance.n=1350	16	7.45904	2145.05	0.926963
1435	SLEAP	16	0.00726925	2201.05	sleap-data/datasets/BermanFlies/models.random_split1/single.fast_unet32.210524_171130.single_instance.n=1350	16	7.26925	2201.05	0.926963
1436	SLEAP	16	0.00752812	2125.36	sleap-data/datasets/BermanFlies/models.random_split1/single.fast_unet32.210524_171130.single_instance.n=1350	16	7.52812	2125.36	0.926963
1437	SLEAP	16	0.00717496	2229.98	sleap-data/datasets/BermanFlies/models.random_split1/single.fast_unet32.210524_171130.single_instance.n=1350	16	7.17496	2229.98	0.926963
1438	SLEAP	16	0.00709442	2255.29	sleap-data/datasets/BermanFlies/models.random_split1/single.fast_unet32.210524_171130.single_instance.n=1350	16	7.09442	2255.29	0.926963
1439	SLEAP	16	0.00737168	2170.47	sleap-data/datasets/BermanFlies/models.random_split1/single.fast_unet32.210524_171130.single_instance.n=1350	16	7.37168	2170.47	0.926963
1440	SLEAP	16	0.00724395	2208.74	sleap-data/datasets/BermanFlies/models.random_split1/single.fast_unet32.210524_171130.single_instance.n=1350	16	7.24395	2208.74	0.926963
1441	SLEAP	16	0.00741454	2157.92	sleap-data/datasets/BermanFlies/models.random_split1/single.fast_unet32.210524_171130.single_instance.n=1350	16	7.41454	2157.92	0.926963
1442	SLEAP	16	0.00696608	2296.84	sleap-data/datasets/BermanFlies/models.random_split1/single.fast_unet32.210524_171130.single_instance.n=1350	16	6.96608	2296.84	0.926963
1443	SLEAP	16	0.00699558	2287.16	sleap-data/datasets/BermanFlies/models.random_split1/single.fast_unet32.210524_171130.single_instance.n=1350	16	6.99558	2287.16	0.926963
1444	SLEAP	16	0.00717962	2228.53	sleap-data/datasets/BermanFlies/models.random_split1/single.fast_unet32.210524_171130.single_instance.n=1350	16	7.17962	2228.53	0.926963
1445	SLEAP	16	0.00711423	2249.01	sleap-data/datasets/BermanFlies/models.random_split1/single.fast_unet32.210524_171130.single_instance.n=1350	16	7.11423	2249.01	0.926963
1446	SLEAP	16	0.0073357	2181.11	sleap-data/datasets/BermanFlies/models.random_split1/single.fast_unet32.210524_171130.single_instance.n=1350	16	7.3357	2181.11	0.926963
1447	SLEAP	16	0.00739126	2164.72	sleap-data/datasets/BermanFlies/models.random_split1/single.fast_unet32.210524_171130.single_instance.n=1350	16	7.39126	2164.72	0.926963
1448	SLEAP	16	0.00726284	2202.99	sleap-data/datasets/BermanFlies/models.random_split1/single.fast_unet32.210524_171130.single_instance.n=1350	16	7.26284	2202.99	0.926963
1449	SLEAP	16	0.00703842	2273.24	sleap-data/datasets/BermanFlies/models.random_split1/single.fast_unet32.210524_171130.single_instance.n=1350	16	7.03842	2273.24	0.926963
1450	SLEAP	16	0.00741412	2158.04	sleap-data/datasets/BermanFlies/models.random_split1/single.fast_unet32.210524_171130.single_instance.n=1350	16	7.41412	2158.04	0.926963
1451	SLEAP	16	0.00730058	2191.61	sleap-data/datasets/BermanFlies/models.random_split1/single.fast_unet32.210524_171130.single_instance.n=1350	16	7.30058	2191.61	0.926963
1452	SLEAP	16	0.00746979	2141.96	sleap-data/datasets/BermanFlies/models.random_split1/single.fast_unet32.210524_171130.single_instance.n=1350	16	7.46979	2141.96	0.926963
1453	SLEAP	16	0.00754057	2121.86	sleap-data/datasets/BermanFlies/models.random_split1/single.fast_unet32.210524_171130.single_instance.n=1350	16	7.54057	2121.86	0.926963
1454	SLEAP	16	0.00724148	2209.49	sleap-data/datasets/BermanFlies/models.random_split1/single.fast_unet32.210524_171130.single_instance.n=1350	16	7.24148	2209.49	0.926963
1455	SLEAP	16	0.00739897	2162.46	sleap-data/datasets/BermanFlies/models.random_split1/single.fast_unet32.210524_171130.single_instance.n=1350	16	7.39897	2162.46	0.926963
1456	SLEAP	16	0.00695653	2300	sleap-data/datasets/BermanFlies/models.random_split1/single.fast_unet32.210524_171130.single_instance.n=1350	16	6.95653	2300	0.926963
1457	SLEAP	16	0.00737923	2168.25	sleap-data/datasets/BermanFlies/models.random_split1/single.fast_unet32.210524_171130.single_instance.n=1350	16	7.37923	2168.25	0.926963
1458	SLEAP	16	0.00695637	2300.05	sleap-data/datasets/BermanFlies/models.random_split1/single.fast_unet32.210524_171130.single_instance.n=1350	16	6.95637	2300.05	0.926963
1459	SLEAP	16	0.00726122	2203.49	sleap-data/datasets/BermanFlies/models.random_split1/single.fast_unet32.210524_171130.single_instance.n=1350	16	7.26122	2203.49	0.926963
1460	SLEAP	16	0.0070982	2254.09	sleap-data/datasets/BermanFlies/models.random_split1/single.fast_unet32.210524_171130.single_instance.n=1350	16	7.0982	2254.09	0.926963
1461	SLEAP	16	0.00758086	2110.58	sleap-data/datasets/BermanFlies/models.random_split1/single.fast_unet32.210524_171130.single_instance.n=1350	16	7.58086	2110.58	0.926963
1462	SLEAP	16	0.00749941	2133.5	sleap-data/datasets/BermanFlies/models.random_split1/single.fast_unet32.210524_171130.single_instance.n=1350	16	7.49941	2133.5	0.926963
1463	SLEAP	16	0.00728626	2195.91	sleap-data/datasets/BermanFlies/models.random_split1/single.fast_unet32.210524_171130.single_instance.n=1350	16	7.28626	2195.91	0.926963
1464	SLEAP	16	0.00718569	2226.65	sleap-data/datasets/BermanFlies/models.random_split1/single.fast_unet32.210524_171130.single_instance.n=1350	16	7.18569	2226.65	0.926963
1465	SLEAP	16	0.0072487	2207.29	sleap-data/datasets/BermanFlies/models.random_split1/single.fast_unet32.210524_171130.single_instance.n=1350	16	7.2487	2207.29	0.926963
1466	SLEAP	16	0.00753723	2122.8	sleap-data/datasets/BermanFlies/models.random_split1/single.fast_unet32.210524_171130.single_instance.n=1350	16	7.53723	2122.8	0.926963
1467	SLEAP	16	0.00722386	2214.88	sleap-data/datasets/BermanFlies/models.random_split1/single.fast_unet32.210524_171130.single_instance.n=1350	16	7.22386	2214.88	0.926963
1468	SLEAP	16	0.007176	2229.65	sleap-data/datasets/BermanFlies/models.random_split1/single.fast_unet32.210524_171130.single_instance.n=1350	16	7.176	2229.65	0.926963
1469	SLEAP	16	0.00700004	2285.7	sleap-data/datasets/BermanFlies/models.random_split1/single.fast_unet32.210524_171130.single_instance.n=1350	16	7.00004	2285.7	0.926963
1470	SLEAP	16	0.00721701	2216.99	sleap-data/datasets/BermanFlies/models.random_split1/single.fast_unet32.210524_171130.single_instance.n=1350	16	7.21701	2216.99	0.926963
1471	SLEAP	16	0.00743536	2151.88	sleap-data/datasets/BermanFlies/models.random_split1/single.fast_unet32.210524_171130.single_instance.n=1350	16	7.43536	2151.88	0.926963
1472	SLEAP	16	0.00713612	2242.12	sleap-data/datasets/BermanFlies/models.random_split1/single.fast_unet32.210524_171130.single_instance.n=1350	16	7.13612	2242.12	0.926963
1473	SLEAP	16	0.00720091	2221.94	sleap-data/datasets/BermanFlies/models.random_split1/single.fast_unet32.210524_171130.single_instance.n=1350	16	7.20091	2221.94	0.926963
1474	SLEAP	16	0.0070551	2267.86	sleap-data/datasets/BermanFlies/models.random_split1/single.fast_unet32.210524_171130.single_instance.n=1350	16	7.0551	2267.86	0.926963
1475	SLEAP	16	0.00734312	2178.91	sleap-data/datasets/BermanFlies/models.random_split1/single.fast_unet32.210524_171130.single_instance.n=1350	16	7.34312	2178.91	0.926963
1476	SLEAP	16	0.00720018	2222.17	sleap-data/datasets/BermanFlies/models.random_split1/single.fast_unet32.210524_171130.single_instance.n=1350	16	7.20018	2222.17	0.926963
1477	SLEAP	16	0.00737213	2170.34	sleap-data/datasets/BermanFlies/models.random_split1/single.fast_unet32.210524_171130.single_instance.n=1350	16	7.37213	2170.34	0.926963
1478	SLEAP	16	0.00720453	2220.82	sleap-data/datasets/BermanFlies/models.random_split1/single.fast_unet32.210524_171130.single_instance.n=1350	16	7.20453	2220.82	0.926963
1479	SLEAP	16	0.00718919	2225.56	sleap-data/datasets/BermanFlies/models.random_split1/single.fast_unet32.210524_171130.single_instance.n=1350	16	7.18919	2225.56	0.926963
1480	SLEAP	16	0.00717182	2230.96	sleap-data/datasets/BermanFlies/models.random_split1/single.fast_unet32.210524_171130.single_instance.n=1350	16	7.17182	2230.96	0.926963
1481	SLEAP	16	0.00728179	2197.26	sleap-data/datasets/BermanFlies/models.random_split1/single.fast_unet32.210524_171130.single_instance.n=1350	16	7.28179	2197.26	0.926963
1482	SLEAP	16	0.00729472	2193.37	sleap-data/datasets/BermanFlies/models.random_split1/single.fast_unet32.210524_171130.single_instance.n=1350	16	7.29472	2193.37	0.926963
1483	SLEAP	16	0.00701377	2281.23	sleap-data/datasets/BermanFlies/models.random_split1/single.fast_unet32.210524_171130.single_instance.n=1350	16	7.01377	2281.23	0.926963
1484	SLEAP	16	0.0072093	2219.36	sleap-data/datasets/BermanFlies/models.random_split1/single.fast_unet32.210524_171130.single_instance.n=1350	16	7.2093	2219.36	0.926963
1485	SLEAP	16	0.007203	2221.3	sleap-data/datasets/BermanFlies/models.random_split1/single.fast_unet32.210524_171130.single_instance.n=1350	16	7.203	2221.3	0.926963
1486	SLEAP	16	0.00714031	2240.8	sleap-data/datasets/BermanFlies/models.random_split1/single.fast_unet32.210524_171130.single_instance.n=1350	16	7.14031	2240.8	0.926963
1487	SLEAP	16	0.007055	2267.89	sleap-data/datasets/BermanFlies/models.random_split1/single.fast_unet32.210524_171130.single_instance.n=1350	16	7.055	2267.89	0.926963
1488	SLEAP	16	0.00721002	2219.13	sleap-data/datasets/BermanFlies/models.random_split1/single.fast_unet32.210524_171130.single_instance.n=1350	16	7.21002	2219.13	0.926963
1489	SLEAP	16	0.00735283	2176.03	sleap-data/datasets/BermanFlies/models.random_split1/single.fast_unet32.210524_171130.single_instance.n=1350	16	7.35283	2176.03	0.926963
1490	SLEAP	16	0.00730412	2190.54	sleap-data/datasets/BermanFlies/models.random_split1/single.fast_unet32.210524_171130.single_instance.n=1350	16	7.30412	2190.54	0.926963
1491	SLEAP	16	0.00704649	2270.63	sleap-data/datasets/BermanFlies/models.random_split1/single.fast_unet32.210524_171130.single_instance.n=1350	16	7.04649	2270.63	0.926963
1492	SLEAP	16	0.0071587	2235.04	sleap-data/datasets/BermanFlies/models.random_split1/single.fast_unet32.210524_171130.single_instance.n=1350	16	7.1587	2235.04	0.926963
1493	SLEAP	16	0.00711848	2247.67	sleap-data/datasets/BermanFlies/models.random_split1/single.fast_unet32.210524_171130.single_instance.n=1350	16	7.11848	2247.67	0.926963
1494	SLEAP	16	0.00726441	2202.52	sleap-data/datasets/BermanFlies/models.random_split1/single.fast_unet32.210524_171130.single_instance.n=1350	16	7.26441	2202.52	0.926963
1495	SLEAP	16	0.00720715	2220.02	sleap-data/datasets/BermanFlies/models.random_split1/single.fast_unet32.210524_171130.single_instance.n=1350	16	7.20715	2220.02	0.926963
1496	SLEAP	16	0.00711997	2247.2	sleap-data/datasets/BermanFlies/models.random_split1/single.fast_unet32.210524_171130.single_instance.n=1350	16	7.11997	2247.2	0.926963
1497	SLEAP	16	0.00702887	2276.33	sleap-data/datasets/BermanFlies/models.random_split1/single.fast_unet32.210524_171130.single_instance.n=1350	16	7.02887	2276.33	0.926963
1498	SLEAP	16	0.00741287	2158.41	sleap-data/datasets/BermanFlies/models.random_split1/single.fast_unet32.210524_171130.single_instance.n=1350	16	7.41287	2158.41	0.926963
1499	SLEAP	16	0.00727803	2198.4	sleap-data/datasets/BermanFlies/models.random_split1/single.fast_unet32.210524_171130.single_instance.n=1350	16	7.27803	2198.4	0.926963
1500	SLEAP	16	0.00758682	2108.92	sleap-data/datasets/BermanFlies/models.random_split1/single.fast_unet32.210524_171130.single_instance.n=1350	16	7.58682	2108.92	0.926963
1501	SLEAP	16	0.00727601	2199.01	sleap-data/datasets/BermanFlies/models.random_split1/single.fast_unet32.210524_171130.single_instance.n=1350	16	7.27601	2199.01	0.926963
1502	SLEAP	16	0.00711086	2250.08	sleap-data/datasets/BermanFlies/models.random_split1/single.fast_unet32.210524_171130.single_instance.n=1350	16	7.11086	2250.08	0.926963
1503	SLEAP	16	0.00735783	2174.55	sleap-data/datasets/BermanFlies/models.random_split1/single.fast_unet32.210524_171130.single_instance.n=1350	16	7.35783	2174.55	0.926963
1504	SLEAP	16	0.00750298	2132.49	sleap-data/datasets/BermanFlies/models.random_split1/single.fast_unet32.210524_171130.single_instance.n=1350	16	7.50298	2132.49	0.926963
1505	SLEAP	16	0.00730669	2189.77	sleap-data/datasets/BermanFlies/models.random_split1/single.fast_unet32.210524_171130.single_instance.n=1350	16	7.30669	2189.77	0.926963
1506	SLEAP	16	0.00745115	2147.32	sleap-data/datasets/BermanFlies/models.random_split1/single.fast_unet32.210524_171130.single_instance.n=1350	16	7.45115	2147.32	0.926963
1507	SLEAP	16	0.00734039	2179.72	sleap-data/datasets/BermanFlies/models.random_split1/single.fast_unet32.210524_171130.single_instance.n=1350	16	7.34039	2179.72	0.926963
1508	SLEAP	16	0.00713519	2242.41	sleap-data/datasets/BermanFlies/models.random_split1/single.fast_unet32.210524_171130.single_instance.n=1350	16	7.13519	2242.41	0.926963
1509	SLEAP	16	0.00722137	2215.65	sleap-data/datasets/BermanFlies/models.random_split1/single.fast_unet32.210524_171130.single_instance.n=1350	16	7.22137	2215.65	0.926963
1510	SLEAP	16	0.00711025	2250.27	sleap-data/datasets/BermanFlies/models.random_split1/single.fast_unet32.210524_171130.single_instance.n=1350	16	7.11025	2250.27	0.926963
1511	SLEAP	16	0.0070969	2254.5	sleap-data/datasets/BermanFlies/models.random_split1/single.fast_unet32.210524_171130.single_instance.n=1350	16	7.0969	2254.5	0.926963
1512	SLEAP	16	0.00714356	2239.78	sleap-data/datasets/BermanFlies/models.random_split1/single.fast_unet32.210524_171130.single_instance.n=1350	16	7.14356	2239.78	0.926963
1513	SLEAP	16	0.00711122	2249.97	sleap-data/datasets/BermanFlies/models.random_split1/single.fast_unet32.210524_171130.single_instance.n=1350	16	7.11122	2249.97	0.926963
1514	SLEAP	16	0.00745488	2146.25	sleap-data/datasets/BermanFlies/models.random_split1/single.fast_unet32.210524_171130.single_instance.n=1350	16	7.45488	2146.25	0.926963
1515	SLEAP	16	0.00740646	2160.28	sleap-data/datasets/BermanFlies/models.random_split1/single.fast_unet32.210524_171130.single_instance.n=1350	16	7.40646	2160.28	0.926963
1516	SLEAP	16	0.00910029	1758.19	sleap-data/datasets/BermanFlies/models.random_split1/single.fast_unet32.210524_171130.single_instance.n=1350	16	9.10029	1758.19	0.926963
1517	SLEAP	16	0.00766376	2087.75	sleap-data/datasets/BermanFlies/models.random_split1/single.fast_unet32.210524_171130.single_instance.n=1350	16	7.66376	2087.75	0.926963
1518	SLEAP	16	0.00701832	2279.75	sleap-data/datasets/BermanFlies/models.random_split1/single.fast_unet32.210524_171130.single_instance.n=1350	16	7.01832	2279.75	0.926963
1519	SLEAP	16	0.00740082	2161.92	sleap-data/datasets/BermanFlies/models.random_split1/single.fast_unet32.210524_171130.single_instance.n=1350	16	7.40082	2161.92	0.926963
1520	SLEAP	16	0.00730311	2190.85	sleap-data/datasets/BermanFlies/models.random_split1/single.fast_unet32.210524_171130.single_instance.n=1350	16	7.30311	2190.85	0.926963
1521	SLEAP	16	0.00740218	2161.53	sleap-data/datasets/BermanFlies/models.random_split1/single.fast_unet32.210524_171130.single_instance.n=1350	16	7.40218	2161.53	0.926963
1522	SLEAP	16	0.00719034	2225.21	sleap-data/datasets/BermanFlies/models.random_split1/single.fast_unet32.210524_171130.single_instance.n=1350	16	7.19034	2225.21	0.926963
1523	SLEAP	16	0.00739855	2162.59	sleap-data/datasets/BermanFlies/models.random_split1/single.fast_unet32.210524_171130.single_instance.n=1350	16	7.39855	2162.59	0.926963
1524	SLEAP	16	0.00716599	2232.77	sleap-data/datasets/BermanFlies/models.random_split1/single.fast_unet32.210524_171130.single_instance.n=1350	16	7.16599	2232.77	0.926963
1525	SLEAP	16	0.00723426	2211.7	sleap-data/datasets/BermanFlies/models.random_split1/single.fast_unet32.210524_171130.single_instance.n=1350	16	7.23426	2211.7	0.926963
1526	SLEAP	16	0.00715008	2237.74	sleap-data/datasets/BermanFlies/models.random_split1/single.fast_unet32.210524_171130.single_instance.n=1350	16	7.15008	2237.74	0.926963
1527	SLEAP	16	0.00724943	2207.07	sleap-data/datasets/BermanFlies/models.random_split1/single.fast_unet32.210524_171130.single_instance.n=1350	16	7.24943	2207.07	0.926963
1528	SLEAP	16	0.00736191	2173.35	sleap-data/datasets/BermanFlies/models.random_split1/single.fast_unet32.210524_171130.single_instance.n=1350	16	7.36191	2173.35	0.926963
1529	SLEAP	16	0.00736823	2171.49	sleap-data/datasets/BermanFlies/models.random_split1/single.fast_unet32.210524_171130.single_instance.n=1350	16	7.36823	2171.49	0.926963
1530	SLEAP	16	0.00731353	2187.72	sleap-data/datasets/BermanFlies/models.random_split1/single.fast_unet32.210524_171130.single_instance.n=1350	16	7.31353	2187.72	0.926963
1531	SLEAP	16	0.00703233	2275.21	sleap-data/datasets/BermanFlies/models.random_split1/single.fast_unet32.210524_171130.single_instance.n=1350	16	7.03233	2275.21	0.926963
1532	SLEAP	16	0.00727551	2199.16	sleap-data/datasets/BermanFlies/models.random_split1/single.fast_unet32.210524_171130.single_instance.n=1350	16	7.27551	2199.16	0.926963
1533	SLEAP	16	0.00730655	2189.82	sleap-data/datasets/BermanFlies/models.random_split1/single.fast_unet32.210524_171130.single_instance.n=1350	16	7.30655	2189.82	0.926963
1534	SLEAP	16	0.00699159	2288.46	sleap-data/datasets/BermanFlies/models.random_split1/single.fast_unet32.210524_171130.single_instance.n=1350	16	6.99159	2288.46	0.926963
1535	SLEAP	16	0.00681357	2348.26	sleap-data/datasets/BermanFlies/models.random_split1/single.fast_unet32.210524_171130.single_instance.n=1350	16	6.81357	2348.26	0.926963
1536	SLEAP	16	0.00704952	2269.66	sleap-data/datasets/BermanFlies/models.random_split1/single.fast_unet32.210524_171130.single_instance.n=1350	16	7.04952	2269.66	0.926963
1537	SLEAP	16	0.0068832	2324.5	sleap-data/datasets/BermanFlies/models.random_split1/single.fast_unet32.210524_171130.single_instance.n=1350	16	6.8832	2324.5	0.926963
1538	SLEAP	16	0.00719724	2223.07	sleap-data/datasets/BermanFlies/models.random_split1/single.fast_unet32.210524_171130.single_instance.n=1350	16	7.19724	2223.07	0.926963
1539	SLEAP	16	0.00727165	2200.33	sleap-data/datasets/BermanFlies/models.random_split1/single.fast_unet32.210524_171130.single_instance.n=1350	16	7.27165	2200.33	0.926963
1540	SLEAP	16	0.00722644	2214.09	sleap-data/datasets/BermanFlies/models.random_split1/single.fast_unet32.210524_171130.single_instance.n=1350	16	7.22644	2214.09	0.926963
1541	SLEAP	16	0.00734028	2179.75	sleap-data/datasets/BermanFlies/models.random_split1/single.fast_unet32.210524_171130.single_instance.n=1350	16	7.34028	2179.75	0.926963
1542	SLEAP	16	0.00784698	2039	sleap-data/datasets/BermanFlies/models.random_split1/single.fast_unet32.210524_171130.single_instance.n=1350	16	7.84698	2039	0.926963
1543	SLEAP	16	0.00726397	2202.65	sleap-data/datasets/BermanFlies/models.random_split1/single.fast_unet32.210524_171130.single_instance.n=1350	16	7.26397	2202.65	0.926963
1544	SLEAP	16	0.00745182	2147.13	sleap-data/datasets/BermanFlies/models.random_split1/single.fast_unet32.210524_171130.single_instance.n=1350	16	7.45182	2147.13	0.926963
1545	SLEAP	16	0.00734516	2178.31	sleap-data/datasets/BermanFlies/models.random_split1/single.fast_unet32.210524_171130.single_instance.n=1350	16	7.34516	2178.31	0.926963
1546	SLEAP	16	0.00736218	2173.27	sleap-data/datasets/BermanFlies/models.random_split1/single.fast_unet32.210524_171130.single_instance.n=1350	16	7.36218	2173.27	0.926963
1547	SLEAP	16	0.00722202	2215.45	sleap-data/datasets/BermanFlies/models.random_split1/single.fast_unet32.210524_171130.single_instance.n=1350	16	7.22202	2215.45	0.926963
1548	SLEAP	16	0.0071215	2246.72	sleap-data/datasets/BermanFlies/models.random_split1/single.fast_unet32.210524_171130.single_instance.n=1350	16	7.1215	2246.72	0.926963
1549	SLEAP	16	0.00732493	2184.32	sleap-data/datasets/BermanFlies/models.random_split1/single.fast_unet32.210524_171130.single_instance.n=1350	16	7.32493	2184.32	0.926963
1550	SLEAP	16	0.00724432	2208.63	sleap-data/datasets/BermanFlies/models.random_split1/single.fast_unet32.210524_171130.single_instance.n=1350	16	7.24432	2208.63	0.926963
1551	SLEAP	16	0.00737312	2170.05	sleap-data/datasets/BermanFlies/models.random_split1/single.fast_unet32.210524_171130.single_instance.n=1350	16	7.37312	2170.05	0.926963
1552	SLEAP	16	0.0073789	2168.34	sleap-data/datasets/BermanFlies/models.random_split1/single.fast_unet32.210524_171130.single_instance.n=1350	16	7.3789	2168.34	0.926963
1553	SLEAP	16	0.00746698	2142.77	sleap-data/datasets/BermanFlies/models.random_split1/single.fast_unet32.210524_171130.single_instance.n=1350	16	7.46698	2142.77	0.926963
1554	SLEAP	16	0.00738733	2165.87	sleap-data/datasets/BermanFlies/models.random_split1/single.fast_unet32.210524_171130.single_instance.n=1350	16	7.38733	2165.87	0.926963
1555	SLEAP	16	0.00719521	2223.7	sleap-data/datasets/BermanFlies/models.random_split1/single.fast_unet32.210524_171130.single_instance.n=1350	16	7.19521	2223.7	0.926963
1556	SLEAP	16	0.00730786	2189.42	sleap-data/datasets/BermanFlies/models.random_split1/single.fast_unet32.210524_171130.single_instance.n=1350	16	7.30786	2189.42	0.926963
1557	SLEAP	16	0.00736773	2171.63	sleap-data/datasets/BermanFlies/models.random_split1/single.fast_unet32.210524_171130.single_instance.n=1350	16	7.36773	2171.63	0.926963
1558	SLEAP	16	0.00723719	2210.8	sleap-data/datasets/BermanFlies/models.random_split1/single.fast_unet32.210524_171130.single_instance.n=1350	16	7.23719	2210.8	0.926963
1559	SLEAP	16	0.0070245	2277.74	sleap-data/datasets/BermanFlies/models.random_split1/single.fast_unet32.210524_171130.single_instance.n=1350	16	7.0245	2277.74	0.926963
1560	SLEAP	16	0.00709699	2254.48	sleap-data/datasets/BermanFlies/models.random_split1/single.fast_unet32.210524_171130.single_instance.n=1350	16	7.09699	2254.48	0.926963
1561	SLEAP	16	0.00693687	2306.52	sleap-data/datasets/BermanFlies/models.random_split1/single.fast_unet32.210524_171130.single_instance.n=1350	16	6.93687	2306.52	0.926963
1562	SLEAP	16	0.00713318	2243.04	sleap-data/datasets/BermanFlies/models.random_split1/single.fast_unet32.210524_171130.single_instance.n=1350	16	7.13318	2243.04	0.926963
1563	SLEAP	16	0.00705951	2266.45	sleap-data/datasets/BermanFlies/models.random_split1/single.fast_unet32.210524_171130.single_instance.n=1350	16	7.05951	2266.45	0.926963
1564	SLEAP	16	0.00696269	2297.96	sleap-data/datasets/BermanFlies/models.random_split1/single.fast_unet32.210524_171130.single_instance.n=1350	16	6.96269	2297.96	0.926963
1565	SLEAP	16	0.00726926	2201.05	sleap-data/datasets/BermanFlies/models.random_split1/single.fast_unet32.210524_171130.single_instance.n=1350	16	7.26926	2201.05	0.926963
1566	SLEAP	16	0.00704391	2271.46	sleap-data/datasets/BermanFlies/models.random_split1/single.fast_unet32.210524_171130.single_instance.n=1350	16	7.04391	2271.46	0.926963
1567	SLEAP	16	0.00714504	2239.32	sleap-data/datasets/BermanFlies/models.random_split1/single.fast_unet32.210524_171130.single_instance.n=1350	16	7.14504	2239.32	0.926963
1568	SLEAP	16	0.0070172	2280.11	sleap-data/datasets/BermanFlies/models.random_split1/single.fast_unet32.210524_171130.single_instance.n=1350	16	7.0172	2280.11	0.926963
1569	SLEAP	16	0.0071393	2241.11	sleap-data/datasets/BermanFlies/models.random_split1/single.fast_unet32.210524_171130.single_instance.n=1350	16	7.1393	2241.11	0.926963
1570	SLEAP	16	0.00689619	2320.12	sleap-data/datasets/BermanFlies/models.random_split1/single.fast_unet32.210524_171130.single_instance.n=1350	16	6.89619	2320.12	0.926963
1571	SLEAP	16	0.00720245	2221.47	sleap-data/datasets/BermanFlies/models.random_split1/single.fast_unet32.210524_171130.single_instance.n=1350	16	7.20245	2221.47	0.926963
1572	SLEAP	16	0.007262	2203.25	sleap-data/datasets/BermanFlies/models.random_split1/single.fast_unet32.210524_171130.single_instance.n=1350	16	7.262	2203.25	0.926963
1573	SLEAP	16	0.00728705	2195.68	sleap-data/datasets/BermanFlies/models.random_split1/single.fast_unet32.210524_171130.single_instance.n=1350	16	7.28705	2195.68	0.926963
1574	SLEAP	16	0.00705023	2269.43	sleap-data/datasets/BermanFlies/models.random_split1/single.fast_unet32.210524_171130.single_instance.n=1350	16	7.05023	2269.43	0.926963
1575	SLEAP	16	0.0072211	2215.73	sleap-data/datasets/BermanFlies/models.random_split1/single.fast_unet32.210524_171130.single_instance.n=1350	16	7.2211	2215.73	0.926963
1576	SLEAP	16	0.00727999	2197.8	sleap-data/datasets/BermanFlies/models.random_split1/single.fast_unet32.210524_171130.single_instance.n=1350	16	7.27999	2197.8	0.926963
1577	SLEAP	16	0.00702421	2277.84	sleap-data/datasets/BermanFlies/models.random_split1/single.fast_unet32.210524_171130.single_instance.n=1350	16	7.02421	2277.84	0.926963
1578	SLEAP	16	0.00709834	2254.05	sleap-data/datasets/BermanFlies/models.random_split1/single.fast_unet32.210524_171130.single_instance.n=1350	16	7.09834	2254.05	0.926963
1579	SLEAP	16	0.00751714	2128.47	sleap-data/datasets/BermanFlies/models.random_split1/single.fast_unet32.210524_171130.single_instance.n=1350	16	7.51714	2128.47	0.926963
1580	SLEAP	16	0.00724168	2209.43	sleap-data/datasets/BermanFlies/models.random_split1/single.fast_unet32.210524_171130.single_instance.n=1350	16	7.24168	2209.43	0.926963
1581	SLEAP	16	0.00738782	2165.73	sleap-data/datasets/BermanFlies/models.random_split1/single.fast_unet32.210524_171130.single_instance.n=1350	16	7.38782	2165.73	0.926963
1582	SLEAP	16	0.00724941	2207.08	sleap-data/datasets/BermanFlies/models.random_split1/single.fast_unet32.210524_171130.single_instance.n=1350	16	7.24941	2207.08	0.926963
1583	SLEAP	16	0.00778748	2054.58	sleap-data/datasets/BermanFlies/models.random_split1/single.fast_unet32.210524_171130.single_instance.n=1350	16	7.78748	2054.58	0.926963
1584	SLEAP	16	0.00778623	2054.91	sleap-data/datasets/BermanFlies/models.random_split1/single.fast_unet32.210524_171130.single_instance.n=1350	16	7.78623	2054.91	0.926963
1585	SLEAP	16	0.00779661	2052.17	sleap-data/datasets/BermanFlies/models.random_split1/single.fast_unet32.210524_171130.single_instance.n=1350	16	7.79661	2052.17	0.926963
1586	SLEAP	16	0.00743686	2151.45	sleap-data/datasets/BermanFlies/models.random_split1/single.fast_unet32.210524_171130.single_instance.n=1350	16	7.43686	2151.45	0.926963
1587	SLEAP	16	0.00739536	2163.52	sleap-data/datasets/BermanFlies/models.random_split1/single.fast_unet32.210524_171130.single_instance.n=1350	16	7.39536	2163.52	0.926963
1588	SLEAP	16	0.00744454	2149.23	sleap-data/datasets/BermanFlies/models.random_split1/single.fast_unet32.210524_171130.single_instance.n=1350	16	7.44454	2149.23	0.926963
1589	SLEAP	16	0.00743459	2152.1	sleap-data/datasets/BermanFlies/models.random_split1/single.fast_unet32.210524_171130.single_instance.n=1350	16	7.43459	2152.1	0.926963
1590	SLEAP	16	0.00738138	2167.62	sleap-data/datasets/BermanFlies/models.random_split1/single.fast_unet32.210524_171130.single_instance.n=1350	16	7.38138	2167.62	0.926963
1591	SLEAP	16	0.00738396	2166.86	sleap-data/datasets/BermanFlies/models.random_split1/single.fast_unet32.210524_171130.single_instance.n=1350	16	7.38396	2166.86	0.926963
1592	SLEAP	16	0.00766378	2087.74	sleap-data/datasets/BermanFlies/models.random_split1/single.fast_unet32.210524_171130.single_instance.n=1350	16	7.66378	2087.74	0.926963
1593	SLEAP	16	0.00742641	2154.47	sleap-data/datasets/BermanFlies/models.random_split1/single.fast_unet32.210524_171130.single_instance.n=1350	16	7.42641	2154.47	0.926963
1594	SLEAP	16	0.00728262	2197.01	sleap-data/datasets/BermanFlies/models.random_split1/single.fast_unet32.210524_171130.single_instance.n=1350	16	7.28262	2197.01	0.926963
1595	SLEAP	16	0.00732807	2183.39	sleap-data/datasets/BermanFlies/models.random_split1/single.fast_unet32.210524_171130.single_instance.n=1350	16	7.32807	2183.39	0.926963
1596	SLEAP	16	0.00730383	2190.63	sleap-data/datasets/BermanFlies/models.random_split1/single.fast_unet32.210524_171130.single_instance.n=1350	16	7.30383	2190.63	0.926963
1597	SLEAP	16	0.00718154	2227.93	sleap-data/datasets/BermanFlies/models.random_split1/single.fast_unet32.210524_171130.single_instance.n=1350	16	7.18154	2227.93	0.926963
1598	SLEAP	16	0.00739796	2162.76	sleap-data/datasets/BermanFlies/models.random_split1/single.fast_unet32.210524_171130.single_instance.n=1350	16	7.39796	2162.76	0.926963
1599	SLEAP	16	0.00752356	2126.65	sleap-data/datasets/BermanFlies/models.random_split1/single.fast_unet32.210524_171130.single_instance.n=1350	16	7.52356	2126.65	0.926963
1600	SLEAP	16	0.00749949	2133.48	sleap-data/datasets/BermanFlies/models.random_split1/single.fast_unet32.210524_171130.single_instance.n=1350	16	7.49949	2133.48	0.926963
1601	SLEAP	16	0.00734289	2178.98	sleap-data/datasets/BermanFlies/models.random_split1/single.fast_unet32.210524_171130.single_instance.n=1350	16	7.34289	2178.98	0.926963
1602	SLEAP	16	0.00750554	2131.76	sleap-data/datasets/BermanFlies/models.random_split1/single.fast_unet32.210524_171130.single_instance.n=1350	16	7.50554	2131.76	0.926963
1603	SLEAP	16	0.00752723	2125.62	sleap-data/datasets/BermanFlies/models.random_split1/single.fast_unet32.210524_171130.single_instance.n=1350	16	7.52723	2125.62	0.926963
1604	SLEAP	16	0.00691923	2312.4	sleap-data/datasets/BermanFlies/models.random_split1/single.fast_unet32.210524_171130.single_instance.n=1350	16	6.91923	2312.4	0.926963
1605	SLEAP	16	0.00734177	2179.31	sleap-data/datasets/BermanFlies/models.random_split1/single.fast_unet32.210524_171130.single_instance.n=1350	16	7.34177	2179.31	0.926963
1606	SLEAP	16	0.00712099	2246.88	sleap-data/datasets/BermanFlies/models.random_split1/single.fast_unet32.210524_171130.single_instance.n=1350	16	7.12099	2246.88	0.926963
1607	SLEAP	16	0.00730054	2191.62	sleap-data/datasets/BermanFlies/models.random_split1/single.fast_unet32.210524_171130.single_instance.n=1350	16	7.30054	2191.62	0.926963
1608	SLEAP	16	0.00742646	2154.46	sleap-data/datasets/BermanFlies/models.random_split1/single.fast_unet32.210524_171130.single_instance.n=1350	16	7.42646	2154.46	0.926963
1609	SLEAP	16	0.00717545	2229.82	sleap-data/datasets/BermanFlies/models.random_split1/single.fast_unet32.210524_171130.single_instance.n=1350	16	7.17545	2229.82	0.926963
1610	SLEAP	16	0.00735605	2175.08	sleap-data/datasets/BermanFlies/models.random_split1/single.fast_unet32.210524_171130.single_instance.n=1350	16	7.35605	2175.08	0.926963
1611	SLEAP	16	0.00741126	2158.88	sleap-data/datasets/BermanFlies/models.random_split1/single.fast_unet32.210524_171130.single_instance.n=1350	16	7.41126	2158.88	0.926963
1612	SLEAP	16	0.00721251	2218.37	sleap-data/datasets/BermanFlies/models.random_split1/single.fast_unet32.210524_171130.single_instance.n=1350	16	7.21251	2218.37	0.926963
1613	SLEAP	16	0.00725799	2204.47	sleap-data/datasets/BermanFlies/models.random_split1/single.fast_unet32.210524_171130.single_instance.n=1350	16	7.25799	2204.47	0.926963
1614	SLEAP	16	0.00705351	2268.37	sleap-data/datasets/BermanFlies/models.random_split1/single.fast_unet32.210524_171130.single_instance.n=1350	16	7.05351	2268.37	0.926963
1615	SLEAP	16	0.00726815	2201.39	sleap-data/datasets/BermanFlies/models.random_split1/single.fast_unet32.210524_171130.single_instance.n=1350	16	7.26815	2201.39	0.926963
1616	SLEAP	16	0.00735936	2174.1	sleap-data/datasets/BermanFlies/models.random_split1/single.fast_unet32.210524_171130.single_instance.n=1350	16	7.35936	2174.1	0.926963
1617	SLEAP	16	0.00718922	2225.55	sleap-data/datasets/BermanFlies/models.random_split1/single.fast_unet32.210524_171130.single_instance.n=1350	16	7.18922	2225.55	0.926963
1618	SLEAP	16	0.00733669	2180.82	sleap-data/datasets/BermanFlies/models.random_split1/single.fast_unet32.210524_171130.single_instance.n=1350	16	7.33669	2180.82	0.926963
1619	SLEAP	16	0.00748351	2138.03	sleap-data/datasets/BermanFlies/models.random_split1/single.fast_unet32.210524_171130.single_instance.n=1350	16	7.48351	2138.03	0.926963
1620	SLEAP	16	0.00692479	2310.54	sleap-data/datasets/BermanFlies/models.random_split1/single.fast_unet32.210524_171130.single_instance.n=1350	16	6.92479	2310.54	0.926963
1621	SLEAP	16	0.0067586	2367.35	sleap-data/datasets/BermanFlies/models.random_split1/single.fast_unet32.210524_171130.single_instance.n=1350	16	6.7586	2367.35	0.926963
1622	SLEAP	16	0.00721093	2218.85	sleap-data/datasets/BermanFlies/models.random_split1/single.fast_unet32.210524_171130.single_instance.n=1350	16	7.21093	2218.85	0.926963
1623	SLEAP	16	0.00717778	2229.1	sleap-data/datasets/BermanFlies/models.random_split1/single.fast_unet32.210524_171130.single_instance.n=1350	16	7.17778	2229.1	0.926963
1624	SLEAP	16	0.00725717	2204.71	sleap-data/datasets/BermanFlies/models.random_split1/single.fast_unet32.210524_171130.single_instance.n=1350	16	7.25717	2204.71	0.926963
1625	SLEAP	16	0.00722276	2215.22	sleap-data/datasets/BermanFlies/models.random_split1/single.fast_unet32.210524_171130.single_instance.n=1350	16	7.22276	2215.22	0.926963
1626	SLEAP	16	0.00752862	2125.22	sleap-data/datasets/BermanFlies/models.random_split1/single.fast_unet32.210524_171130.single_instance.n=1350	16	7.52862	2125.22	0.926963
1627	SLEAP	16	0.00719123	2224.93	sleap-data/datasets/BermanFlies/models.random_split1/single.fast_unet32.210524_171130.single_instance.n=1350	16	7.19123	2224.93	0.926963
1628	SLEAP	16	0.00738989	2165.12	sleap-data/datasets/BermanFlies/models.random_split1/single.fast_unet32.210524_171130.single_instance.n=1350	16	7.38989	2165.12	0.926963
1629	SLEAP	16	0.00725325	2205.91	sleap-data/datasets/BermanFlies/models.random_split1/single.fast_unet32.210524_171130.single_instance.n=1350	16	7.25325	2205.91	0.926963
1630	SLEAP	16	0.00695326	2301.08	sleap-data/datasets/BermanFlies/models.random_split1/single.fast_unet32.210524_171130.single_instance.n=1350	16	6.95326	2301.08	0.926963
1631	SLEAP	16	0.00735876	2174.28	sleap-data/datasets/BermanFlies/models.random_split1/single.fast_unet32.210524_171130.single_instance.n=1350	16	7.35876	2174.28	0.926963
1632	SLEAP	16	0.00713558	2242.29	sleap-data/datasets/BermanFlies/models.random_split1/single.fast_unet32.210524_171130.single_instance.n=1350	16	7.13558	2242.29	0.926963
1633	SLEAP	16	0.00724062	2209.75	sleap-data/datasets/BermanFlies/models.random_split1/single.fast_unet32.210524_171130.single_instance.n=1350	16	7.24062	2209.75	0.926963
1634	SLEAP	16	0.0071354	2242.34	sleap-data/datasets/BermanFlies/models.random_split1/single.fast_unet32.210524_171130.single_instance.n=1350	16	7.1354	2242.34	0.926963
1635	SLEAP	16	0.00727997	2197.81	sleap-data/datasets/BermanFlies/models.random_split1/single.fast_unet32.210524_171130.single_instance.n=1350	16	7.27997	2197.81	0.926963
1636	SLEAP	16	0.00722573	2214.31	sleap-data/datasets/BermanFlies/models.random_split1/single.fast_unet32.210524_171130.single_instance.n=1350	16	7.22573	2214.31	0.926963
1637	SLEAP	16	0.0073496	2176.99	sleap-data/datasets/BermanFlies/models.random_split1/single.fast_unet32.210524_171130.single_instance.n=1350	16	7.3496	2176.99	0.926963
1638	SLEAP	16	0.00737923	2168.25	sleap-data/datasets/BermanFlies/models.random_split1/single.fast_unet32.210524_171130.single_instance.n=1350	16	7.37923	2168.25	0.926963
1639	SLEAP	16	0.00717196	2230.91	sleap-data/datasets/BermanFlies/models.random_split1/single.fast_unet32.210524_171130.single_instance.n=1350	16	7.17196	2230.91	0.926963
1640	SLEAP	16	0.00721571	2217.39	sleap-data/datasets/BermanFlies/models.random_split1/single.fast_unet32.210524_171130.single_instance.n=1350	16	7.21571	2217.39	0.926963
1641	SLEAP	16	0.00710742	2251.17	sleap-data/datasets/BermanFlies/models.random_split1/single.fast_unet32.210524_171130.single_instance.n=1350	16	7.10742	2251.17	0.926963
1642	SLEAP	16	0.00737486	2169.53	sleap-data/datasets/BermanFlies/models.random_split1/single.fast_unet32.210524_171130.single_instance.n=1350	16	7.37486	2169.53	0.926963
1643	SLEAP	16	0.00759672	2106.17	sleap-data/datasets/BermanFlies/models.random_split1/single.fast_unet32.210524_171130.single_instance.n=1350	16	7.59672	2106.17	0.926963
1644	SLEAP	16	0.0074282	2153.95	sleap-data/datasets/BermanFlies/models.random_split1/single.fast_unet32.210524_171130.single_instance.n=1350	16	7.4282	2153.95	0.926963
1645	SLEAP	16	0.0073662	2172.08	sleap-data/datasets/BermanFlies/models.random_split1/single.fast_unet32.210524_171130.single_instance.n=1350	16	7.3662	2172.08	0.926963
1646	SLEAP	16	0.00727045	2200.69	sleap-data/datasets/BermanFlies/models.random_split1/single.fast_unet32.210524_171130.single_instance.n=1350	16	7.27045	2200.69	0.926963
1647	SLEAP	16	0.00769024	2080.56	sleap-data/datasets/BermanFlies/models.random_split1/single.fast_unet32.210524_171130.single_instance.n=1350	16	7.69024	2080.56	0.926963
1648	SLEAP	16	0.00727495	2199.33	sleap-data/datasets/BermanFlies/models.random_split1/single.fast_unet32.210524_171130.single_instance.n=1350	16	7.27495	2199.33	0.926963
1649	SLEAP	16	0.00759169	2107.57	sleap-data/datasets/BermanFlies/models.random_split1/single.fast_unet32.210524_171130.single_instance.n=1350	16	7.59169	2107.57	0.926963
1650	SLEAP	16	0.0073988	2162.51	sleap-data/datasets/BermanFlies/models.random_split1/single.fast_unet32.210524_171130.single_instance.n=1350	16	7.3988	2162.51	0.926963
1651	SLEAP	16	0.007445	2149.09	sleap-data/datasets/BermanFlies/models.random_split1/single.fast_unet32.210524_171130.single_instance.n=1350	16	7.445	2149.09	0.926963
1652	SLEAP	16	0.00750756	2131.18	sleap-data/datasets/BermanFlies/models.random_split1/single.fast_unet32.210524_171130.single_instance.n=1350	16	7.50756	2131.18	0.926963
1653	SLEAP	16	0.00719376	2224.15	sleap-data/datasets/BermanFlies/models.random_split1/single.fast_unet32.210524_171130.single_instance.n=1350	16	7.19376	2224.15	0.926963
1654	SLEAP	16	0.00717264	2230.7	sleap-data/datasets/BermanFlies/models.random_split1/single.fast_unet32.210524_171130.single_instance.n=1350	16	7.17264	2230.7	0.926963
1655	SLEAP	16	0.00745737	2145.53	sleap-data/datasets/BermanFlies/models.random_split1/single.fast_unet32.210524_171130.single_instance.n=1350	16	7.45737	2145.53	0.926963
1656	SLEAP	16	0.00748942	2136.35	sleap-data/datasets/BermanFlies/models.random_split1/single.fast_unet32.210524_171130.single_instance.n=1350	16	7.48942	2136.35	0.926963
1657	SLEAP	16	0.00722008	2216.04	sleap-data/datasets/BermanFlies/models.random_split1/single.fast_unet32.210524_171130.single_instance.n=1350	16	7.22008	2216.04	0.926963
1658	SLEAP	16	0.00737425	2169.71	sleap-data/datasets/BermanFlies/models.random_split1/single.fast_unet32.210524_171130.single_instance.n=1350	16	7.37425	2169.71	0.926963
1659	SLEAP	16	0.00730273	2190.96	sleap-data/datasets/BermanFlies/models.random_split1/single.fast_unet32.210524_171130.single_instance.n=1350	16	7.30273	2190.96	0.926963
1660	SLEAP	16	0.00758556	2109.27	sleap-data/datasets/BermanFlies/models.random_split1/single.fast_unet32.210524_171130.single_instance.n=1350	16	7.58556	2109.27	0.926963
1661	SLEAP	16	0.00730106	2191.46	sleap-data/datasets/BermanFlies/models.random_split1/single.fast_unet32.210524_171130.single_instance.n=1350	16	7.30106	2191.46	0.926963
1662	SLEAP	16	0.00695247	2301.34	sleap-data/datasets/BermanFlies/models.random_split1/single.fast_unet32.210524_171130.single_instance.n=1350	16	6.95247	2301.34	0.926963
1663	SLEAP	16	0.00733993	2179.86	sleap-data/datasets/BermanFlies/models.random_split1/single.fast_unet32.210524_171130.single_instance.n=1350	16	7.33993	2179.86	0.926963
1664	SLEAP	16	0.00720192	2221.63	sleap-data/datasets/BermanFlies/models.random_split1/single.fast_unet32.210524_171130.single_instance.n=1350	16	7.20192	2221.63	0.926963
1665	SLEAP	16	0.00724522	2208.35	sleap-data/datasets/BermanFlies/models.random_split1/single.fast_unet32.210524_171130.single_instance.n=1350	16	7.24522	2208.35	0.926963
1666	SLEAP	16	0.00709899	2253.84	sleap-data/datasets/BermanFlies/models.random_split1/single.fast_unet32.210524_171130.single_instance.n=1350	16	7.09899	2253.84	0.926963
1667	SLEAP	16	0.00725255	2206.12	sleap-data/datasets/BermanFlies/models.random_split1/single.fast_unet32.210524_171130.single_instance.n=1350	16	7.25255	2206.12	0.926963
1668	SLEAP	16	0.00720458	2220.81	sleap-data/datasets/BermanFlies/models.random_split1/single.fast_unet32.210524_171130.single_instance.n=1350	16	7.20458	2220.81	0.926963
1669	SLEAP	16	0.00712962	2244.16	sleap-data/datasets/BermanFlies/models.random_split1/single.fast_unet32.210524_171130.single_instance.n=1350	16	7.12962	2244.16	0.926963
1670	SLEAP	16	0.00744596	2148.82	sleap-data/datasets/BermanFlies/models.random_split1/single.fast_unet32.210524_171130.single_instance.n=1350	16	7.44596	2148.82	0.926963
1671	SLEAP	16	0.00713355	2242.92	sleap-data/datasets/BermanFlies/models.random_split1/single.fast_unet32.210524_171130.single_instance.n=1350	16	7.13355	2242.92	0.926963
1672	SLEAP	16	0.00753258	2124.11	sleap-data/datasets/BermanFlies/models.random_split1/single.fast_unet32.210524_171130.single_instance.n=1350	16	7.53258	2124.11	0.926963
1673	SLEAP	16	0.00727714	2198.67	sleap-data/datasets/BermanFlies/models.random_split1/single.fast_unet32.210524_171130.single_instance.n=1350	16	7.27714	2198.67	0.926963
1674	SLEAP	16	0.00719496	2223.78	sleap-data/datasets/BermanFlies/models.random_split1/single.fast_unet32.210524_171130.single_instance.n=1350	16	7.19496	2223.78	0.926963
1675	SLEAP	16	0.00703811	2273.34	sleap-data/datasets/BermanFlies/models.random_split1/single.fast_unet32.210524_171130.single_instance.n=1350	16	7.03811	2273.34	0.926963
1676	SLEAP	16	0.00687773	2326.35	sleap-data/datasets/BermanFlies/models.random_split1/single.fast_unet32.210524_171130.single_instance.n=1350	16	6.87773	2326.35	0.926963
1677	SLEAP	16	0.00741496	2157.8	sleap-data/datasets/BermanFlies/models.random_split1/single.fast_unet32.210524_171130.single_instance.n=1350	16	7.41496	2157.8	0.926963
1678	SLEAP	16	0.00747216	2141.28	sleap-data/datasets/BermanFlies/models.random_split1/single.fast_unet32.210524_171130.single_instance.n=1350	16	7.47216	2141.28	0.926963
1679	SLEAP	16	0.00737418	2169.73	sleap-data/datasets/BermanFlies/models.random_split1/single.fast_unet32.210524_171130.single_instance.n=1350	16	7.37418	2169.73	0.926963

## Sheet: fig2b
	Batch size (images)	Speed (FPS)	Dataset	model	trt_model_path
0	1	297.712	Flies	sleap-data/datasets/wt_gold.13pt/models.tracking_split2/td_fast.210505_012601.centered_instance.n=1800	sleap-data/datasets/wt_gold.13pt/models.tracking_split2/td_fast.210505_012601.centered_instance.n=1800/trtmodel_FP16
1	1	280.268	Flies	sleap-data/datasets/wt_gold.13pt/models.tracking_split2/td_fast.210505_012601.centered_instance.n=1800	sleap-data/datasets/wt_gold.13pt/models.tracking_split2/td_fast.210505_012601.centered_instance.n=1800/trtmodel_FP16
2	1	285.85	Flies	sleap-data/datasets/wt_gold.13pt/models.tracking_split2/td_fast.210505_012601.centered_instance.n=1800	sleap-data/datasets/wt_gold.13pt/models.tracking_split2/td_fast.210505_012601.centered_instance.n=1800/trtmodel_FP16
3	1	291.506	Flies	sleap-data/datasets/wt_gold.13pt/models.tracking_split2/td_fast.210505_012601.centered_instance.n=1800	sleap-data/datasets/wt_gold.13pt/models.tracking_split2/td_fast.210505_012601.centered_instance.n=1800/trtmodel_FP16
4	1	288.076	Flies	sleap-data/datasets/wt_gold.13pt/models.tracking_split2/td_fast.210505_012601.centered_instance.n=1800	sleap-data/datasets/wt_gold.13pt/models.tracking_split2/td_fast.210505_012601.centered_instance.n=1800/trtmodel_FP16
5	1	280.741	Flies	sleap-data/datasets/wt_gold.13pt/models.tracking_split2/td_fast.210505_012601.centered_instance.n=1800	sleap-data/datasets/wt_gold.13pt/models.tracking_split2/td_fast.210505_012601.centered_instance.n=1800/trtmodel_FP16
6	1	290.01	Flies	sleap-data/datasets/wt_gold.13pt/models.tracking_split2/td_fast.210505_012601.centered_instance.n=1800	sleap-data/datasets/wt_gold.13pt/models.tracking_split2/td_fast.210505_012601.centered_instance.n=1800/trtmodel_FP16
7	1	293.735	Flies	sleap-data/datasets/wt_gold.13pt/models.tracking_split2/td_fast.210505_012601.centered_instance.n=1800	sleap-data/datasets/wt_gold.13pt/models.tracking_split2/td_fast.210505_012601.centered_instance.n=1800/trtmodel_FP16
8	1	305.468	Flies	sleap-data/datasets/wt_gold.13pt/models.tracking_split2/td_fast.210505_012601.centered_instance.n=1800	sleap-data/datasets/wt_gold.13pt/models.tracking_split2/td_fast.210505_012601.centered_instance.n=1800/trtmodel_FP16
9	1	295.258	Flies	sleap-data/datasets/wt_gold.13pt/models.tracking_split2/td_fast.210505_012601.centered_instance.n=1800	sleap-data/datasets/wt_gold.13pt/models.tracking_split2/td_fast.210505_012601.centered_instance.n=1800/trtmodel_FP16
10	1	299.799	Flies	sleap-data/datasets/wt_gold.13pt/models.tracking_split2/td_fast.210505_012601.centered_instance.n=1800	sleap-data/datasets/wt_gold.13pt/models.tracking_split2/td_fast.210505_012601.centered_instance.n=1800/trtmodel_FP16
11	1	286.219	Flies	sleap-data/datasets/wt_gold.13pt/models.tracking_split2/td_fast.210505_012601.centered_instance.n=1800	sleap-data/datasets/wt_gold.13pt/models.tracking_split2/td_fast.210505_012601.centered_instance.n=1800/trtmodel_FP16
12	1	296.579	Flies	sleap-data/datasets/wt_gold.13pt/models.tracking_split2/td_fast.210505_012601.centered_instance.n=1800	sleap-data/datasets/wt_gold.13pt/models.tracking_split2/td_fast.210505_012601.centered_instance.n=1800/trtmodel_FP16
13	1	280.824	Flies	sleap-data/datasets/wt_gold.13pt/models.tracking_split2/td_fast.210505_012601.centered_instance.n=1800	sleap-data/datasets/wt_gold.13pt/models.tracking_split2/td_fast.210505_012601.centered_instance.n=1800/trtmodel_FP16
14	1	281.352	Flies	sleap-data/datasets/wt_gold.13pt/models.tracking_split2/td_fast.210505_012601.centered_instance.n=1800	sleap-data/datasets/wt_gold.13pt/models.tracking_split2/td_fast.210505_012601.centered_instance.n=1800/trtmodel_FP16
15	1	287.55	Flies	sleap-data/datasets/wt_gold.13pt/models.tracking_split2/td_fast.210505_012601.centered_instance.n=1800	sleap-data/datasets/wt_gold.13pt/models.tracking_split2/td_fast.210505_012601.centered_instance.n=1800/trtmodel_FP16
16	1	290.369	Flies	sleap-data/datasets/wt_gold.13pt/models.tracking_split2/td_fast.210505_012601.centered_instance.n=1800	sleap-data/datasets/wt_gold.13pt/models.tracking_split2/td_fast.210505_012601.centered_instance.n=1800/trtmodel_FP16
17	1	290.873	Flies	sleap-data/datasets/wt_gold.13pt/models.tracking_split2/td_fast.210505_012601.centered_instance.n=1800	sleap-data/datasets/wt_gold.13pt/models.tracking_split2/td_fast.210505_012601.centered_instance.n=1800/trtmodel_FP16
18	1	286.944	Flies	sleap-data/datasets/wt_gold.13pt/models.tracking_split2/td_fast.210505_012601.centered_instance.n=1800	sleap-data/datasets/wt_gold.13pt/models.tracking_split2/td_fast.210505_012601.centered_instance.n=1800/trtmodel_FP16
19	1	298.142	Flies	sleap-data/datasets/wt_gold.13pt/models.tracking_split2/td_fast.210505_012601.centered_instance.n=1800	sleap-data/datasets/wt_gold.13pt/models.tracking_split2/td_fast.210505_012601.centered_instance.n=1800/trtmodel_FP16
20	1	299.042	Flies	sleap-data/datasets/wt_gold.13pt/models.tracking_split2/td_fast.210505_012601.centered_instance.n=1800	sleap-data/datasets/wt_gold.13pt/models.tracking_split2/td_fast.210505_012601.centered_instance.n=1800/trtmodel_FP16
21	1	292.776	Flies	sleap-data/datasets/wt_gold.13pt/models.tracking_split2/td_fast.210505_012601.centered_instance.n=1800	sleap-data/datasets/wt_gold.13pt/models.tracking_split2/td_fast.210505_012601.centered_instance.n=1800/trtmodel_FP16
22	1	292.771	Flies	sleap-data/datasets/wt_gold.13pt/models.tracking_split2/td_fast.210505_012601.centered_instance.n=1800	sleap-data/datasets/wt_gold.13pt/models.tracking_split2/td_fast.210505_012601.centered_instance.n=1800/trtmodel_FP16
23	1	304.028	Flies	sleap-data/datasets/wt_gold.13pt/models.tracking_split2/td_fast.210505_012601.centered_instance.n=1800	sleap-data/datasets/wt_gold.13pt/models.tracking_split2/td_fast.210505_012601.centered_instance.n=1800/trtmodel_FP16
24	1	300.867	Flies	sleap-data/datasets/wt_gold.13pt/models.tracking_split2/td_fast.210505_012601.centered_instance.n=1800	sleap-data/datasets/wt_gold.13pt/models.tracking_split2/td_fast.210505_012601.centered_instance.n=1800/trtmodel_FP16
25	1	290.302	Flies	sleap-data/datasets/wt_gold.13pt/models.tracking_split2/td_fast.210505_012601.centered_instance.n=1800	sleap-data/datasets/wt_gold.13pt/models.tracking_split2/td_fast.210505_012601.centered_instance.n=1800/trtmodel_FP16
26	1	290.533	Flies	sleap-data/datasets/wt_gold.13pt/models.tracking_split2/td_fast.210505_012601.centered_instance.n=1800	sleap-data/datasets/wt_gold.13pt/models.tracking_split2/td_fast.210505_012601.centered_instance.n=1800/trtmodel_FP16
27	1	282.433	Flies	sleap-data/datasets/wt_gold.13pt/models.tracking_split2/td_fast.210505_012601.centered_instance.n=1800	sleap-data/datasets/wt_gold.13pt/models.tracking_split2/td_fast.210505_012601.centered_instance.n=1800/trtmodel_FP16
28	1	293.208	Flies	sleap-data/datasets/wt_gold.13pt/models.tracking_split2/td_fast.210505_012601.centered_instance.n=1800	sleap-data/datasets/wt_gold.13pt/models.tracking_split2/td_fast.210505_012601.centered_instance.n=1800/trtmodel_FP16
29	1	273.689	Flies	sleap-data/datasets/wt_gold.13pt/models.tracking_split2/td_fast.210505_012601.centered_instance.n=1800	sleap-data/datasets/wt_gold.13pt/models.tracking_split2/td_fast.210505_012601.centered_instance.n=1800/trtmodel_FP16
30	1	234.067	Flies	sleap-data/datasets/wt_gold.13pt/models.tracking_split2/td_fast.210505_012601.centered_instance.n=1800	sleap-data/datasets/wt_gold.13pt/models.tracking_split2/td_fast.210505_012601.centered_instance.n=1800/trtmodel_FP16
31	1	287.081	Flies	sleap-data/datasets/wt_gold.13pt/models.tracking_split2/td_fast.210505_012601.centered_instance.n=1800	sleap-data/datasets/wt_gold.13pt/models.tracking_split2/td_fast.210505_012601.centered_instance.n=1800/trtmodel_FP16
32	1	293.807	Flies	sleap-data/datasets/wt_gold.13pt/models.tracking_split2/td_fast.210505_012601.centered_instance.n=1800	sleap-data/datasets/wt_gold.13pt/models.tracking_split2/td_fast.210505_012601.centered_instance.n=1800/trtmodel_FP16
33	1	286.903	Flies	sleap-data/datasets/wt_gold.13pt/models.tracking_split2/td_fast.210505_012601.centered_instance.n=1800	sleap-data/datasets/wt_gold.13pt/models.tracking_split2/td_fast.210505_012601.centered_instance.n=1800/trtmodel_FP16
34	1	280.517	Flies	sleap-data/datasets/wt_gold.13pt/models.tracking_split2/td_fast.210505_012601.centered_instance.n=1800	sleap-data/datasets/wt_gold.13pt/models.tracking_split2/td_fast.210505_012601.centered_instance.n=1800/trtmodel_FP16
35	1	285.032	Flies	sleap-data/datasets/wt_gold.13pt/models.tracking_split2/td_fast.210505_012601.centered_instance.n=1800	sleap-data/datasets/wt_gold.13pt/models.tracking_split2/td_fast.210505_012601.centered_instance.n=1800/trtmodel_FP16
36	1	293.785	Flies	sleap-data/datasets/wt_gold.13pt/models.tracking_split2/td_fast.210505_012601.centered_instance.n=1800	sleap-data/datasets/wt_gold.13pt/models.tracking_split2/td_fast.210505_012601.centered_instance.n=1800/trtmodel_FP16
37	1	292.203	Flies	sleap-data/datasets/wt_gold.13pt/models.tracking_split2/td_fast.210505_012601.centered_instance.n=1800	sleap-data/datasets/wt_gold.13pt/models.tracking_split2/td_fast.210505_012601.centered_instance.n=1800/trtmodel_FP16
38	1	286.129	Flies	sleap-data/datasets/wt_gold.13pt/models.tracking_split2/td_fast.210505_012601.centered_instance.n=1800	sleap-data/datasets/wt_gold.13pt/models.tracking_split2/td_fast.210505_012601.centered_instance.n=1800/trtmodel_FP16
39	1	291.609	Flies	sleap-data/datasets/wt_gold.13pt/models.tracking_split2/td_fast.210505_012601.centered_instance.n=1800	sleap-data/datasets/wt_gold.13pt/models.tracking_split2/td_fast.210505_012601.centered_instance.n=1800/trtmodel_FP16
40	1	292.828	Flies	sleap-data/datasets/wt_gold.13pt/models.tracking_split2/td_fast.210505_012601.centered_instance.n=1800	sleap-data/datasets/wt_gold.13pt/models.tracking_split2/td_fast.210505_012601.centered_instance.n=1800/trtmodel_FP16
41	1	297.646	Flies	sleap-data/datasets/wt_gold.13pt/models.tracking_split2/td_fast.210505_012601.centered_instance.n=1800	sleap-data/datasets/wt_gold.13pt/models.tracking_split2/td_fast.210505_012601.centered_instance.n=1800/trtmodel_FP16
42	1	285.917	Flies	sleap-data/datasets/wt_gold.13pt/models.tracking_split2/td_fast.210505_012601.centered_instance.n=1800	sleap-data/datasets/wt_gold.13pt/models.tracking_split2/td_fast.210505_012601.centered_instance.n=1800/trtmodel_FP16
43	1	292.885	Flies	sleap-data/datasets/wt_gold.13pt/models.tracking_split2/td_fast.210505_012601.centered_instance.n=1800	sleap-data/datasets/wt_gold.13pt/models.tracking_split2/td_fast.210505_012601.centered_instance.n=1800/trtmodel_FP16
44	1	286.056	Flies	sleap-data/datasets/wt_gold.13pt/models.tracking_split2/td_fast.210505_012601.centered_instance.n=1800	sleap-data/datasets/wt_gold.13pt/models.tracking_split2/td_fast.210505_012601.centered_instance.n=1800/trtmodel_FP16
45	1	300.492	Flies	sleap-data/datasets/wt_gold.13pt/models.tracking_split2/td_fast.210505_012601.centered_instance.n=1800	sleap-data/datasets/wt_gold.13pt/models.tracking_split2/td_fast.210505_012601.centered_instance.n=1800/trtmodel_FP16
46	1	297.246	Flies	sleap-data/datasets/wt_gold.13pt/models.tracking_split2/td_fast.210505_012601.centered_instance.n=1800	sleap-data/datasets/wt_gold.13pt/models.tracking_split2/td_fast.210505_012601.centered_instance.n=1800/trtmodel_FP16
47	1	303.018	Flies	sleap-data/datasets/wt_gold.13pt/models.tracking_split2/td_fast.210505_012601.centered_instance.n=1800	sleap-data/datasets/wt_gold.13pt/models.tracking_split2/td_fast.210505_012601.centered_instance.n=1800/trtmodel_FP16
48	1	293.721	Flies	sleap-data/datasets/wt_gold.13pt/models.tracking_split2/td_fast.210505_012601.centered_instance.n=1800	sleap-data/datasets/wt_gold.13pt/models.tracking_split2/td_fast.210505_012601.centered_instance.n=1800/trtmodel_FP16
49	1	298.728	Flies	sleap-data/datasets/wt_gold.13pt/models.tracking_split2/td_fast.210505_012601.centered_instance.n=1800	sleap-data/datasets/wt_gold.13pt/models.tracking_split2/td_fast.210505_012601.centered_instance.n=1800/trtmodel_FP16
50	1	298.303	Flies	sleap-data/datasets/wt_gold.13pt/models.tracking_split2/td_fast.210505_012601.centered_instance.n=1800	sleap-data/datasets/wt_gold.13pt/models.tracking_split2/td_fast.210505_012601.centered_instance.n=1800/trtmodel_FP16
51	1	293.468	Flies	sleap-data/datasets/wt_gold.13pt/models.tracking_split2/td_fast.210505_012601.centered_instance.n=1800	sleap-data/datasets/wt_gold.13pt/models.tracking_split2/td_fast.210505_012601.centered_instance.n=1800/trtmodel_FP16
52	1	291.147	Flies	sleap-data/datasets/wt_gold.13pt/models.tracking_split2/td_fast.210505_012601.centered_instance.n=1800	sleap-data/datasets/wt_gold.13pt/models.tracking_split2/td_fast.210505_012601.centered_instance.n=1800/trtmodel_FP16
53	1	294.141	Flies	sleap-data/datasets/wt_gold.13pt/models.tracking_split2/td_fast.210505_012601.centered_instance.n=1800	sleap-data/datasets/wt_gold.13pt/models.tracking_split2/td_fast.210505_012601.centered_instance.n=1800/trtmodel_FP16
54	1	299.094	Flies	sleap-data/datasets/wt_gold.13pt/models.tracking_split2/td_fast.210505_012601.centered_instance.n=1800	sleap-data/datasets/wt_gold.13pt/models.tracking_split2/td_fast.210505_012601.centered_instance.n=1800/trtmodel_FP16
55	1	292.322	Flies	sleap-data/datasets/wt_gold.13pt/models.tracking_split2/td_fast.210505_012601.centered_instance.n=1800	sleap-data/datasets/wt_gold.13pt/models.tracking_split2/td_fast.210505_012601.centered_instance.n=1800/trtmodel_FP16
56	1	289.031	Flies	sleap-data/datasets/wt_gold.13pt/models.tracking_split2/td_fast.210505_012601.centered_instance.n=1800	sleap-data/datasets/wt_gold.13pt/models.tracking_split2/td_fast.210505_012601.centered_instance.n=1800/trtmodel_FP16
57	1	291.961	Flies	sleap-data/datasets/wt_gold.13pt/models.tracking_split2/td_fast.210505_012601.centered_instance.n=1800	sleap-data/datasets/wt_gold.13pt/models.tracking_split2/td_fast.210505_012601.centered_instance.n=1800/trtmodel_FP16
58	1	287.817	Flies	sleap-data/datasets/wt_gold.13pt/models.tracking_split2/td_fast.210505_012601.centered_instance.n=1800	sleap-data/datasets/wt_gold.13pt/models.tracking_split2/td_fast.210505_012601.centered_instance.n=1800/trtmodel_FP16
59	1	283.023	Flies	sleap-data/datasets/wt_gold.13pt/models.tracking_split2/td_fast.210505_012601.centered_instance.n=1800	sleap-data/datasets/wt_gold.13pt/models.tracking_split2/td_fast.210505_012601.centered_instance.n=1800/trtmodel_FP16
60	1	280.034	Flies	sleap-data/datasets/wt_gold.13pt/models.tracking_split2/td_fast.210505_012601.centered_instance.n=1800	sleap-data/datasets/wt_gold.13pt/models.tracking_split2/td_fast.210505_012601.centered_instance.n=1800/trtmodel_FP16
61	1	276.194	Flies	sleap-data/datasets/wt_gold.13pt/models.tracking_split2/td_fast.210505_012601.centered_instance.n=1800	sleap-data/datasets/wt_gold.13pt/models.tracking_split2/td_fast.210505_012601.centered_instance.n=1800/trtmodel_FP16
62	1	285.237	Flies	sleap-data/datasets/wt_gold.13pt/models.tracking_split2/td_fast.210505_012601.centered_instance.n=1800	sleap-data/datasets/wt_gold.13pt/models.tracking_split2/td_fast.210505_012601.centered_instance.n=1800/trtmodel_FP16
63	1	301.157	Flies	sleap-data/datasets/wt_gold.13pt/models.tracking_split2/td_fast.210505_012601.centered_instance.n=1800	sleap-data/datasets/wt_gold.13pt/models.tracking_split2/td_fast.210505_012601.centered_instance.n=1800/trtmodel_FP16
64	1	285.6	Flies	sleap-data/datasets/wt_gold.13pt/models.tracking_split2/td_fast.210505_012601.centered_instance.n=1800	sleap-data/datasets/wt_gold.13pt/models.tracking_split2/td_fast.210505_012601.centered_instance.n=1800/trtmodel_FP16
65	1	280.708	Flies	sleap-data/datasets/wt_gold.13pt/models.tracking_split2/td_fast.210505_012601.centered_instance.n=1800	sleap-data/datasets/wt_gold.13pt/models.tracking_split2/td_fast.210505_012601.centered_instance.n=1800/trtmodel_FP16
66	1	291.781	Flies	sleap-data/datasets/wt_gold.13pt/models.tracking_split2/td_fast.210505_012601.centered_instance.n=1800	sleap-data/datasets/wt_gold.13pt/models.tracking_split2/td_fast.210505_012601.centered_instance.n=1800/trtmodel_FP16
67	1	274.918	Flies	sleap-data/datasets/wt_gold.13pt/models.tracking_split2/td_fast.210505_012601.centered_instance.n=1800	sleap-data/datasets/wt_gold.13pt/models.tracking_split2/td_fast.210505_012601.centered_instance.n=1800/trtmodel_FP16
68	1	275.638	Flies	sleap-data/datasets/wt_gold.13pt/models.tracking_split2/td_fast.210505_012601.centered_instance.n=1800	sleap-data/datasets/wt_gold.13pt/models.tracking_split2/td_fast.210505_012601.centered_instance.n=1800/trtmodel_FP16
69	1	286.398	Flies	sleap-data/datasets/wt_gold.13pt/models.tracking_split2/td_fast.210505_012601.centered_instance.n=1800	sleap-data/datasets/wt_gold.13pt/models.tracking_split2/td_fast.210505_012601.centered_instance.n=1800/trtmodel_FP16
70	1	293.403	Flies	sleap-data/datasets/wt_gold.13pt/models.tracking_split2/td_fast.210505_012601.centered_instance.n=1800	sleap-data/datasets/wt_gold.13pt/models.tracking_split2/td_fast.210505_012601.centered_instance.n=1800/trtmodel_FP16
71	1	300.568	Flies	sleap-data/datasets/wt_gold.13pt/models.tracking_split2/td_fast.210505_012601.centered_instance.n=1800	sleap-data/datasets/wt_gold.13pt/models.tracking_split2/td_fast.210505_012601.centered_instance.n=1800/trtmodel_FP16
72	1	300.818	Flies	sleap-data/datasets/wt_gold.13pt/models.tracking_split2/td_fast.210505_012601.centered_instance.n=1800	sleap-data/datasets/wt_gold.13pt/models.tracking_split2/td_fast.210505_012601.centered_instance.n=1800/trtmodel_FP16
73	1	285.701	Flies	sleap-data/datasets/wt_gold.13pt/models.tracking_split2/td_fast.210505_012601.centered_instance.n=1800	sleap-data/datasets/wt_gold.13pt/models.tracking_split2/td_fast.210505_012601.centered_instance.n=1800/trtmodel_FP16
74	1	284.828	Flies	sleap-data/datasets/wt_gold.13pt/models.tracking_split2/td_fast.210505_012601.centered_instance.n=1800	sleap-data/datasets/wt_gold.13pt/models.tracking_split2/td_fast.210505_012601.centered_instance.n=1800/trtmodel_FP16
75	1	288.657	Flies	sleap-data/datasets/wt_gold.13pt/models.tracking_split2/td_fast.210505_012601.centered_instance.n=1800	sleap-data/datasets/wt_gold.13pt/models.tracking_split2/td_fast.210505_012601.centered_instance.n=1800/trtmodel_FP16
76	1	291.762	Flies	sleap-data/datasets/wt_gold.13pt/models.tracking_split2/td_fast.210505_012601.centered_instance.n=1800	sleap-data/datasets/wt_gold.13pt/models.tracking_split2/td_fast.210505_012601.centered_instance.n=1800/trtmodel_FP16
77	1	286.276	Flies	sleap-data/datasets/wt_gold.13pt/models.tracking_split2/td_fast.210505_012601.centered_instance.n=1800	sleap-data/datasets/wt_gold.13pt/models.tracking_split2/td_fast.210505_012601.centered_instance.n=1800/trtmodel_FP16
78	1	293.475	Flies	sleap-data/datasets/wt_gold.13pt/models.tracking_split2/td_fast.210505_012601.centered_instance.n=1800	sleap-data/datasets/wt_gold.13pt/models.tracking_split2/td_fast.210505_012601.centered_instance.n=1800/trtmodel_FP16
79	1	286.374	Flies	sleap-data/datasets/wt_gold.13pt/models.tracking_split2/td_fast.210505_012601.centered_instance.n=1800	sleap-data/datasets/wt_gold.13pt/models.tracking_split2/td_fast.210505_012601.centered_instance.n=1800/trtmodel_FP16
80	1	299.284	Flies	sleap-data/datasets/wt_gold.13pt/models.tracking_split2/td_fast.210505_012601.centered_instance.n=1800	sleap-data/datasets/wt_gold.13pt/models.tracking_split2/td_fast.210505_012601.centered_instance.n=1800/trtmodel_FP16
81	1	298.286	Flies	sleap-data/datasets/wt_gold.13pt/models.tracking_split2/td_fast.210505_012601.centered_instance.n=1800	sleap-data/datasets/wt_gold.13pt/models.tracking_split2/td_fast.210505_012601.centered_instance.n=1800/trtmodel_FP16
82	1	278.865	Flies	sleap-data/datasets/wt_gold.13pt/models.tracking_split2/td_fast.210505_012601.centered_instance.n=1800	sleap-data/datasets/wt_gold.13pt/models.tracking_split2/td_fast.210505_012601.centered_instance.n=1800/trtmodel_FP16
83	1	289.452	Flies	sleap-data/datasets/wt_gold.13pt/models.tracking_split2/td_fast.210505_012601.centered_instance.n=1800	sleap-data/datasets/wt_gold.13pt/models.tracking_split2/td_fast.210505_012601.centered_instance.n=1800/trtmodel_FP16
84	1	285.326	Flies	sleap-data/datasets/wt_gold.13pt/models.tracking_split2/td_fast.210505_012601.centered_instance.n=1800	sleap-data/datasets/wt_gold.13pt/models.tracking_split2/td_fast.210505_012601.centered_instance.n=1800/trtmodel_FP16
85	1	258.568	Flies	sleap-data/datasets/wt_gold.13pt/models.tracking_split2/td_fast.210505_012601.centered_instance.n=1800	sleap-data/datasets/wt_gold.13pt/models.tracking_split2/td_fast.210505_012601.centered_instance.n=1800/trtmodel_FP16
86	1	282.336	Flies	sleap-data/datasets/wt_gold.13pt/models.tracking_split2/td_fast.210505_012601.centered_instance.n=1800	sleap-data/datasets/wt_gold.13pt/models.tracking_split2/td_fast.210505_012601.centered_instance.n=1800/trtmodel_FP16
87	1	252.902	Flies	sleap-data/datasets/wt_gold.13pt/models.tracking_split2/td_fast.210505_012601.centered_instance.n=1800	sleap-data/datasets/wt_gold.13pt/models.tracking_split2/td_fast.210505_012601.centered_instance.n=1800/trtmodel_FP16
88	1	238.017	Flies	sleap-data/datasets/wt_gold.13pt/models.tracking_split2/td_fast.210505_012601.centered_instance.n=1800	sleap-data/datasets/wt_gold.13pt/models.tracking_split2/td_fast.210505_012601.centered_instance.n=1800/trtmodel_FP16
89	1	278.099	Flies	sleap-data/datasets/wt_gold.13pt/models.tracking_split2/td_fast.210505_012601.centered_instance.n=1800	sleap-data/datasets/wt_gold.13pt/models.tracking_split2/td_fast.210505_012601.centered_instance.n=1800/trtmodel_FP16
90	1	292.221	Flies	sleap-data/datasets/wt_gold.13pt/models.tracking_split2/td_fast.210505_012601.centered_instance.n=1800	sleap-data/datasets/wt_gold.13pt/models.tracking_split2/td_fast.210505_012601.centered_instance.n=1800/trtmodel_FP16
91	1	286.357	Flies	sleap-data/datasets/wt_gold.13pt/models.tracking_split2/td_fast.210505_012601.centered_instance.n=1800	sleap-data/datasets/wt_gold.13pt/models.tracking_split2/td_fast.210505_012601.centered_instance.n=1800/trtmodel_FP16
92	1	267.077	Flies	sleap-data/datasets/wt_gold.13pt/models.tracking_split2/td_fast.210505_012601.centered_instance.n=1800	sleap-data/datasets/wt_gold.13pt/models.tracking_split2/td_fast.210505_012601.centered_instance.n=1800/trtmodel_FP16
93	1	285.402	Flies	sleap-data/datasets/wt_gold.13pt/models.tracking_split2/td_fast.210505_012601.centered_instance.n=1800	sleap-data/datasets/wt_gold.13pt/models.tracking_split2/td_fast.210505_012601.centered_instance.n=1800/trtmodel_FP16
94	1	293.94	Flies	sleap-data/datasets/wt_gold.13pt/models.tracking_split2/td_fast.210505_012601.centered_instance.n=1800	sleap-data/datasets/wt_gold.13pt/models.tracking_split2/td_fast.210505_012601.centered_instance.n=1800/trtmodel_FP16
95	1	292.91	Flies	sleap-data/datasets/wt_gold.13pt/models.tracking_split2/td_fast.210505_012601.centered_instance.n=1800	sleap-data/datasets/wt_gold.13pt/models.tracking_split2/td_fast.210505_012601.centered_instance.n=1800/trtmodel_FP16
96	1	291.419	Flies	sleap-data/datasets/wt_gold.13pt/models.tracking_split2/td_fast.210505_012601.centered_instance.n=1800	sleap-data/datasets/wt_gold.13pt/models.tracking_split2/td_fast.210505_012601.centered_instance.n=1800/trtmodel_FP16
97	1	280.257	Flies	sleap-data/datasets/wt_gold.13pt/models.tracking_split2/td_fast.210505_012601.centered_instance.n=1800	sleap-data/datasets/wt_gold.13pt/models.tracking_split2/td_fast.210505_012601.centered_instance.n=1800/trtmodel_FP16
98	1	297.067	Flies	sleap-data/datasets/wt_gold.13pt/models.tracking_split2/td_fast.210505_012601.centered_instance.n=1800	sleap-data/datasets/wt_gold.13pt/models.tracking_split2/td_fast.210505_012601.centered_instance.n=1800/trtmodel_FP16
99	1	299.625	Flies	sleap-data/datasets/wt_gold.13pt/models.tracking_split2/td_fast.210505_012601.centered_instance.n=1800	sleap-data/datasets/wt_gold.13pt/models.tracking_split2/td_fast.210505_012601.centered_instance.n=1800/trtmodel_FP16
100	1	281.15	Flies	sleap-data/datasets/wt_gold.13pt/models.tracking_split2/td_fast.210505_012601.centered_instance.n=1800	sleap-data/datasets/wt_gold.13pt/models.tracking_split2/td_fast.210505_012601.centered_instance.n=1800/trtmodel_FP16
101	1	298.601	Flies	sleap-data/datasets/wt_gold.13pt/models.tracking_split2/td_fast.210505_012601.centered_instance.n=1800	sleap-data/datasets/wt_gold.13pt/models.tracking_split2/td_fast.210505_012601.centered_instance.n=1800/trtmodel_FP16
102	1	292.752	Flies	sleap-data/datasets/wt_gold.13pt/models.tracking_split2/td_fast.210505_012601.centered_instance.n=1800	sleap-data/datasets/wt_gold.13pt/models.tracking_split2/td_fast.210505_012601.centered_instance.n=1800/trtmodel_FP16
103	1	297.715	Flies	sleap-data/datasets/wt_gold.13pt/models.tracking_split2/td_fast.210505_012601.centered_instance.n=1800	sleap-data/datasets/wt_gold.13pt/models.tracking_split2/td_fast.210505_012601.centered_instance.n=1800/trtmodel_FP16
104	1	278.06	Flies	sleap-data/datasets/wt_gold.13pt/models.tracking_split2/td_fast.210505_012601.centered_instance.n=1800	sleap-data/datasets/wt_gold.13pt/models.tracking_split2/td_fast.210505_012601.centered_instance.n=1800/trtmodel_FP16
105	1	278.494	Flies	sleap-data/datasets/wt_gold.13pt/models.tracking_split2/td_fast.210505_012601.centered_instance.n=1800	sleap-data/datasets/wt_gold.13pt/models.tracking_split2/td_fast.210505_012601.centered_instance.n=1800/trtmodel_FP16
106	1	298.316	Flies	sleap-data/datasets/wt_gold.13pt/models.tracking_split2/td_fast.210505_012601.centered_instance.n=1800	sleap-data/datasets/wt_gold.13pt/models.tracking_split2/td_fast.210505_012601.centered_instance.n=1800/trtmodel_FP16
107	1	290.21	Flies	sleap-data/datasets/wt_gold.13pt/models.tracking_split2/td_fast.210505_012601.centered_instance.n=1800	sleap-data/datasets/wt_gold.13pt/models.tracking_split2/td_fast.210505_012601.centered_instance.n=1800/trtmodel_FP16
108	1	298.746	Flies	sleap-data/datasets/wt_gold.13pt/models.tracking_split2/td_fast.210505_012601.centered_instance.n=1800	sleap-data/datasets/wt_gold.13pt/models.tracking_split2/td_fast.210505_012601.centered_instance.n=1800/trtmodel_FP16
109	1	294.944	Flies	sleap-data/datasets/wt_gold.13pt/models.tracking_split2/td_fast.210505_012601.centered_instance.n=1800	sleap-data/datasets/wt_gold.13pt/models.tracking_split2/td_fast.210505_012601.centered_instance.n=1800/trtmodel_FP16
110	1	297.932	Flies	sleap-data/datasets/wt_gold.13pt/models.tracking_split2/td_fast.210505_012601.centered_instance.n=1800	sleap-data/datasets/wt_gold.13pt/models.tracking_split2/td_fast.210505_012601.centered_instance.n=1800/trtmodel_FP16
111	1	286.85	Flies	sleap-data/datasets/wt_gold.13pt/models.tracking_split2/td_fast.210505_012601.centered_instance.n=1800	sleap-data/datasets/wt_gold.13pt/models.tracking_split2/td_fast.210505_012601.centered_instance.n=1800/trtmodel_FP16
112	1	297.717	Flies	sleap-data/datasets/wt_gold.13pt/models.tracking_split2/td_fast.210505_012601.centered_instance.n=1800	sleap-data/datasets/wt_gold.13pt/models.tracking_split2/td_fast.210505_012601.centered_instance.n=1800/trtmodel_FP16
113	1	300.214	Flies	sleap-data/datasets/wt_gold.13pt/models.tracking_split2/td_fast.210505_012601.centered_instance.n=1800	sleap-data/datasets/wt_gold.13pt/models.tracking_split2/td_fast.210505_012601.centered_instance.n=1800/trtmodel_FP16
114	1	284.916	Flies	sleap-data/datasets/wt_gold.13pt/models.tracking_split2/td_fast.210505_012601.centered_instance.n=1800	sleap-data/datasets/wt_gold.13pt/models.tracking_split2/td_fast.210505_012601.centered_instance.n=1800/trtmodel_FP16
115	1	307.069	Flies	sleap-data/datasets/wt_gold.13pt/models.tracking_split2/td_fast.210505_012601.centered_instance.n=1800	sleap-data/datasets/wt_gold.13pt/models.tracking_split2/td_fast.210505_012601.centered_instance.n=1800/trtmodel_FP16
116	1	297.669	Flies	sleap-data/datasets/wt_gold.13pt/models.tracking_split2/td_fast.210505_012601.centered_instance.n=1800	sleap-data/datasets/wt_gold.13pt/models.tracking_split2/td_fast.210505_012601.centered_instance.n=1800/trtmodel_FP16
117	1	300.706	Flies	sleap-data/datasets/wt_gold.13pt/models.tracking_split2/td_fast.210505_012601.centered_instance.n=1800	sleap-data/datasets/wt_gold.13pt/models.tracking_split2/td_fast.210505_012601.centered_instance.n=1800/trtmodel_FP16
118	1	298.292	Flies	sleap-data/datasets/wt_gold.13pt/models.tracking_split2/td_fast.210505_012601.centered_instance.n=1800	sleap-data/datasets/wt_gold.13pt/models.tracking_split2/td_fast.210505_012601.centered_instance.n=1800/trtmodel_FP16
119	1	306.771	Flies	sleap-data/datasets/wt_gold.13pt/models.tracking_split2/td_fast.210505_012601.centered_instance.n=1800	sleap-data/datasets/wt_gold.13pt/models.tracking_split2/td_fast.210505_012601.centered_instance.n=1800/trtmodel_FP16
120	1	298.822	Flies	sleap-data/datasets/wt_gold.13pt/models.tracking_split2/td_fast.210505_012601.centered_instance.n=1800	sleap-data/datasets/wt_gold.13pt/models.tracking_split2/td_fast.210505_012601.centered_instance.n=1800/trtmodel_FP16
121	1	296.517	Flies	sleap-data/datasets/wt_gold.13pt/models.tracking_split2/td_fast.210505_012601.centered_instance.n=1800	sleap-data/datasets/wt_gold.13pt/models.tracking_split2/td_fast.210505_012601.centered_instance.n=1800/trtmodel_FP16
122	1	300.914	Flies	sleap-data/datasets/wt_gold.13pt/models.tracking_split2/td_fast.210505_012601.centered_instance.n=1800	sleap-data/datasets/wt_gold.13pt/models.tracking_split2/td_fast.210505_012601.centered_instance.n=1800/trtmodel_FP16
123	1	299.145	Flies	sleap-data/datasets/wt_gold.13pt/models.tracking_split2/td_fast.210505_012601.centered_instance.n=1800	sleap-data/datasets/wt_gold.13pt/models.tracking_split2/td_fast.210505_012601.centered_instance.n=1800/trtmodel_FP16
124	1	295.069	Flies	sleap-data/datasets/wt_gold.13pt/models.tracking_split2/td_fast.210505_012601.centered_instance.n=1800	sleap-data/datasets/wt_gold.13pt/models.tracking_split2/td_fast.210505_012601.centered_instance.n=1800/trtmodel_FP16
125	1	301.348	Flies	sleap-data/datasets/wt_gold.13pt/models.tracking_split2/td_fast.210505_012601.centered_instance.n=1800	sleap-data/datasets/wt_gold.13pt/models.tracking_split2/td_fast.210505_012601.centered_instance.n=1800/trtmodel_FP16
126	1	297.969	Flies	sleap-data/datasets/wt_gold.13pt/models.tracking_split2/td_fast.210505_012601.centered_instance.n=1800	sleap-data/datasets/wt_gold.13pt/models.tracking_split2/td_fast.210505_012601.centered_instance.n=1800/trtmodel_FP16
127	1	297.606	Flies	sleap-data/datasets/wt_gold.13pt/models.tracking_split2/td_fast.210505_012601.centered_instance.n=1800	sleap-data/datasets/wt_gold.13pt/models.tracking_split2/td_fast.210505_012601.centered_instance.n=1800/trtmodel_FP16
128	1	298.28	Flies	sleap-data/datasets/wt_gold.13pt/models.tracking_split2/td_fast.210505_012601.centered_instance.n=1800	sleap-data/datasets/wt_gold.13pt/models.tracking_split2/td_fast.210505_012601.centered_instance.n=1800/trtmodel_FP16
129	1	294.548	Flies	sleap-data/datasets/wt_gold.13pt/models.tracking_split2/td_fast.210505_012601.centered_instance.n=1800	sleap-data/datasets/wt_gold.13pt/models.tracking_split2/td_fast.210505_012601.centered_instance.n=1800/trtmodel_FP16
130	1	304.148	Flies	sleap-data/datasets/wt_gold.13pt/models.tracking_split2/td_fast.210505_012601.centered_instance.n=1800	sleap-data/datasets/wt_gold.13pt/models.tracking_split2/td_fast.210505_012601.centered_instance.n=1800/trtmodel_FP16
131	1	303.957	Flies	sleap-data/datasets/wt_gold.13pt/models.tracking_split2/td_fast.210505_012601.centered_instance.n=1800	sleap-data/datasets/wt_gold.13pt/models.tracking_split2/td_fast.210505_012601.centered_instance.n=1800/trtmodel_FP16
132	1	300.673	Flies	sleap-data/datasets/wt_gold.13pt/models.tracking_split2/td_fast.210505_012601.centered_instance.n=1800	sleap-data/datasets/wt_gold.13pt/models.tracking_split2/td_fast.210505_012601.centered_instance.n=1800/trtmodel_FP16
133	1	295.498	Flies	sleap-data/datasets/wt_gold.13pt/models.tracking_split2/td_fast.210505_012601.centered_instance.n=1800	sleap-data/datasets/wt_gold.13pt/models.tracking_split2/td_fast.210505_012601.centered_instance.n=1800/trtmodel_FP16
134	1	305.513	Flies	sleap-data/datasets/wt_gold.13pt/models.tracking_split2/td_fast.210505_012601.centered_instance.n=1800	sleap-data/datasets/wt_gold.13pt/models.tracking_split2/td_fast.210505_012601.centered_instance.n=1800/trtmodel_FP16
135	1	301.77	Flies	sleap-data/datasets/wt_gold.13pt/models.tracking_split2/td_fast.210505_012601.centered_instance.n=1800	sleap-data/datasets/wt_gold.13pt/models.tracking_split2/td_fast.210505_012601.centered_instance.n=1800/trtmodel_FP16
136	1	290.718	Flies	sleap-data/datasets/wt_gold.13pt/models.tracking_split2/td_fast.210505_012601.centered_instance.n=1800	sleap-data/datasets/wt_gold.13pt/models.tracking_split2/td_fast.210505_012601.centered_instance.n=1800/trtmodel_FP16
137	1	300.04	Flies	sleap-data/datasets/wt_gold.13pt/models.tracking_split2/td_fast.210505_012601.centered_instance.n=1800	sleap-data/datasets/wt_gold.13pt/models.tracking_split2/td_fast.210505_012601.centered_instance.n=1800/trtmodel_FP16
138	1	298.305	Flies	sleap-data/datasets/wt_gold.13pt/models.tracking_split2/td_fast.210505_012601.centered_instance.n=1800	sleap-data/datasets/wt_gold.13pt/models.tracking_split2/td_fast.210505_012601.centered_instance.n=1800/trtmodel_FP16
139	1	305.649	Flies	sleap-data/datasets/wt_gold.13pt/models.tracking_split2/td_fast.210505_012601.centered_instance.n=1800	sleap-data/datasets/wt_gold.13pt/models.tracking_split2/td_fast.210505_012601.centered_instance.n=1800/trtmodel_FP16
140	1	302.675	Flies	sleap-data/datasets/wt_gold.13pt/models.tracking_split2/td_fast.210505_012601.centered_instance.n=1800	sleap-data/datasets/wt_gold.13pt/models.tracking_split2/td_fast.210505_012601.centered_instance.n=1800/trtmodel_FP16
141	1	290.194	Flies	sleap-data/datasets/wt_gold.13pt/models.tracking_split2/td_fast.210505_012601.centered_instance.n=1800	sleap-data/datasets/wt_gold.13pt/models.tracking_split2/td_fast.210505_012601.centered_instance.n=1800/trtmodel_FP16
142	1	284.609	Flies	sleap-data/datasets/wt_gold.13pt/models.tracking_split2/td_fast.210505_012601.centered_instance.n=1800	sleap-data/datasets/wt_gold.13pt/models.tracking_split2/td_fast.210505_012601.centered_instance.n=1800/trtmodel_FP16
143	1	289.352	Flies	sleap-data/datasets/wt_gold.13pt/models.tracking_split2/td_fast.210505_012601.centered_instance.n=1800	sleap-data/datasets/wt_gold.13pt/models.tracking_split2/td_fast.210505_012601.centered_instance.n=1800/trtmodel_FP16
144	1	289.382	Flies	sleap-data/datasets/wt_gold.13pt/models.tracking_split2/td_fast.210505_012601.centered_instance.n=1800	sleap-data/datasets/wt_gold.13pt/models.tracking_split2/td_fast.210505_012601.centered_instance.n=1800/trtmodel_FP16
145	1	302.903	Flies	sleap-data/datasets/wt_gold.13pt/models.tracking_split2/td_fast.210505_012601.centered_instance.n=1800	sleap-data/datasets/wt_gold.13pt/models.tracking_split2/td_fast.210505_012601.centered_instance.n=1800/trtmodel_FP16
146	1	301.907	Flies	sleap-data/datasets/wt_gold.13pt/models.tracking_split2/td_fast.210505_012601.centered_instance.n=1800	sleap-data/datasets/wt_gold.13pt/models.tracking_split2/td_fast.210505_012601.centered_instance.n=1800/trtmodel_FP16
147	1	302.458	Flies	sleap-data/datasets/wt_gold.13pt/models.tracking_split2/td_fast.210505_012601.centered_instance.n=1800	sleap-data/datasets/wt_gold.13pt/models.tracking_split2/td_fast.210505_012601.centered_instance.n=1800/trtmodel_FP16
148	1	296.752	Flies	sleap-data/datasets/wt_gold.13pt/models.tracking_split2/td_fast.210505_012601.centered_instance.n=1800	sleap-data/datasets/wt_gold.13pt/models.tracking_split2/td_fast.210505_012601.centered_instance.n=1800/trtmodel_FP16
149	1	303.036	Flies	sleap-data/datasets/wt_gold.13pt/models.tracking_split2/td_fast.210505_012601.centered_instance.n=1800	sleap-data/datasets/wt_gold.13pt/models.tracking_split2/td_fast.210505_012601.centered_instance.n=1800/trtmodel_FP16
150	1	292.64	Flies	sleap-data/datasets/wt_gold.13pt/models.tracking_split2/td_fast.210505_012601.centered_instance.n=1800	sleap-data/datasets/wt_gold.13pt/models.tracking_split2/td_fast.210505_012601.centered_instance.n=1800/trtmodel_FP16
151	1	307.87	Flies	sleap-data/datasets/wt_gold.13pt/models.tracking_split2/td_fast.210505_012601.centered_instance.n=1800	sleap-data/datasets/wt_gold.13pt/models.tracking_split2/td_fast.210505_012601.centered_instance.n=1800/trtmodel_FP16
152	1	300.207	Flies	sleap-data/datasets/wt_gold.13pt/models.tracking_split2/td_fast.210505_012601.centered_instance.n=1800	sleap-data/datasets/wt_gold.13pt/models.tracking_split2/td_fast.210505_012601.centered_instance.n=1800/trtmodel_FP16
153	1	300.246	Flies	sleap-data/datasets/wt_gold.13pt/models.tracking_split2/td_fast.210505_012601.centered_instance.n=1800	sleap-data/datasets/wt_gold.13pt/models.tracking_split2/td_fast.210505_012601.centered_instance.n=1800/trtmodel_FP16
154	1	286.035	Flies	sleap-data/datasets/wt_gold.13pt/models.tracking_split2/td_fast.210505_012601.centered_instance.n=1800	sleap-data/datasets/wt_gold.13pt/models.tracking_split2/td_fast.210505_012601.centered_instance.n=1800/trtmodel_FP16
155	1	297.697	Flies	sleap-data/datasets/wt_gold.13pt/models.tracking_split2/td_fast.210505_012601.centered_instance.n=1800	sleap-data/datasets/wt_gold.13pt/models.tracking_split2/td_fast.210505_012601.centered_instance.n=1800/trtmodel_FP16
156	1	307.133	Flies	sleap-data/datasets/wt_gold.13pt/models.tracking_split2/td_fast.210505_012601.centered_instance.n=1800	sleap-data/datasets/wt_gold.13pt/models.tracking_split2/td_fast.210505_012601.centered_instance.n=1800/trtmodel_FP16
157	1	289.508	Flies	sleap-data/datasets/wt_gold.13pt/models.tracking_split2/td_fast.210505_012601.centered_instance.n=1800	sleap-data/datasets/wt_gold.13pt/models.tracking_split2/td_fast.210505_012601.centered_instance.n=1800/trtmodel_FP16
158	1	306.011	Flies	sleap-data/datasets/wt_gold.13pt/models.tracking_split2/td_fast.210505_012601.centered_instance.n=1800	sleap-data/datasets/wt_gold.13pt/models.tracking_split2/td_fast.210505_012601.centered_instance.n=1800/trtmodel_FP16
159	1	281.286	Flies	sleap-data/datasets/wt_gold.13pt/models.tracking_split2/td_fast.210505_012601.centered_instance.n=1800	sleap-data/datasets/wt_gold.13pt/models.tracking_split2/td_fast.210505_012601.centered_instance.n=1800/trtmodel_FP16
160	1	285.748	Flies	sleap-data/datasets/wt_gold.13pt/models.tracking_split2/td_fast.210505_012601.centered_instance.n=1800	sleap-data/datasets/wt_gold.13pt/models.tracking_split2/td_fast.210505_012601.centered_instance.n=1800/trtmodel_FP16
161	1	298.777	Flies	sleap-data/datasets/wt_gold.13pt/models.tracking_split2/td_fast.210505_012601.centered_instance.n=1800	sleap-data/datasets/wt_gold.13pt/models.tracking_split2/td_fast.210505_012601.centered_instance.n=1800/trtmodel_FP16
162	1	296.479	Flies	sleap-data/datasets/wt_gold.13pt/models.tracking_split2/td_fast.210505_012601.centered_instance.n=1800	sleap-data/datasets/wt_gold.13pt/models.tracking_split2/td_fast.210505_012601.centered_instance.n=1800/trtmodel_FP16
163	1	299.852	Flies	sleap-data/datasets/wt_gold.13pt/models.tracking_split2/td_fast.210505_012601.centered_instance.n=1800	sleap-data/datasets/wt_gold.13pt/models.tracking_split2/td_fast.210505_012601.centered_instance.n=1800/trtmodel_FP16
164	1	307.14	Flies	sleap-data/datasets/wt_gold.13pt/models.tracking_split2/td_fast.210505_012601.centered_instance.n=1800	sleap-data/datasets/wt_gold.13pt/models.tracking_split2/td_fast.210505_012601.centered_instance.n=1800/trtmodel_FP16
165	1	297.574	Flies	sleap-data/datasets/wt_gold.13pt/models.tracking_split2/td_fast.210505_012601.centered_instance.n=1800	sleap-data/datasets/wt_gold.13pt/models.tracking_split2/td_fast.210505_012601.centered_instance.n=1800/trtmodel_FP16
166	1	298.308	Flies	sleap-data/datasets/wt_gold.13pt/models.tracking_split2/td_fast.210505_012601.centered_instance.n=1800	sleap-data/datasets/wt_gold.13pt/models.tracking_split2/td_fast.210505_012601.centered_instance.n=1800/trtmodel_FP16
167	1	288.595	Flies	sleap-data/datasets/wt_gold.13pt/models.tracking_split2/td_fast.210505_012601.centered_instance.n=1800	sleap-data/datasets/wt_gold.13pt/models.tracking_split2/td_fast.210505_012601.centered_instance.n=1800/trtmodel_FP16
168	1	291.162	Flies	sleap-data/datasets/wt_gold.13pt/models.tracking_split2/td_fast.210505_012601.centered_instance.n=1800	sleap-data/datasets/wt_gold.13pt/models.tracking_split2/td_fast.210505_012601.centered_instance.n=1800/trtmodel_FP16
169	1	305.19	Flies	sleap-data/datasets/wt_gold.13pt/models.tracking_split2/td_fast.210505_012601.centered_instance.n=1800	sleap-data/datasets/wt_gold.13pt/models.tracking_split2/td_fast.210505_012601.centered_instance.n=1800/trtmodel_FP16
170	1	289.699	Flies	sleap-data/datasets/wt_gold.13pt/models.tracking_split2/td_fast.210505_012601.centered_instance.n=1800	sleap-data/datasets/wt_gold.13pt/models.tracking_split2/td_fast.210505_012601.centered_instance.n=1800/trtmodel_FP16
171	1	301.252	Flies	sleap-data/datasets/wt_gold.13pt/models.tracking_split2/td_fast.210505_012601.centered_instance.n=1800	sleap-data/datasets/wt_gold.13pt/models.tracking_split2/td_fast.210505_012601.centered_instance.n=1800/trtmodel_FP16
172	1	308.647	Flies	sleap-data/datasets/wt_gold.13pt/models.tracking_split2/td_fast.210505_012601.centered_instance.n=1800	sleap-data/datasets/wt_gold.13pt/models.tracking_split2/td_fast.210505_012601.centered_instance.n=1800/trtmodel_FP16
173	1	297.799	Flies	sleap-data/datasets/wt_gold.13pt/models.tracking_split2/td_fast.210505_012601.centered_instance.n=1800	sleap-data/datasets/wt_gold.13pt/models.tracking_split2/td_fast.210505_012601.centered_instance.n=1800/trtmodel_FP16
174	1	298.053	Flies	sleap-data/datasets/wt_gold.13pt/models.tracking_split2/td_fast.210505_012601.centered_instance.n=1800	sleap-data/datasets/wt_gold.13pt/models.tracking_split2/td_fast.210505_012601.centered_instance.n=1800/trtmodel_FP16
175	1	290.488	Flies	sleap-data/datasets/wt_gold.13pt/models.tracking_split2/td_fast.210505_012601.centered_instance.n=1800	sleap-data/datasets/wt_gold.13pt/models.tracking_split2/td_fast.210505_012601.centered_instance.n=1800/trtmodel_FP16
176	1	303.815	Flies	sleap-data/datasets/wt_gold.13pt/models.tracking_split2/td_fast.210505_012601.centered_instance.n=1800	sleap-data/datasets/wt_gold.13pt/models.tracking_split2/td_fast.210505_012601.centered_instance.n=1800/trtmodel_FP16
177	1	284.114	Flies	sleap-data/datasets/wt_gold.13pt/models.tracking_split2/td_fast.210505_012601.centered_instance.n=1800	sleap-data/datasets/wt_gold.13pt/models.tracking_split2/td_fast.210505_012601.centered_instance.n=1800/trtmodel_FP16
178	1	301.505	Flies	sleap-data/datasets/wt_gold.13pt/models.tracking_split2/td_fast.210505_012601.centered_instance.n=1800	sleap-data/datasets/wt_gold.13pt/models.tracking_split2/td_fast.210505_012601.centered_instance.n=1800/trtmodel_FP16
179	1	299.413	Flies	sleap-data/datasets/wt_gold.13pt/models.tracking_split2/td_fast.210505_012601.centered_instance.n=1800	sleap-data/datasets/wt_gold.13pt/models.tracking_split2/td_fast.210505_012601.centered_instance.n=1800/trtmodel_FP16
180	1	286.753	Flies	sleap-data/datasets/wt_gold.13pt/models.tracking_split2/td_fast.210505_012601.centered_instance.n=1800	sleap-data/datasets/wt_gold.13pt/models.tracking_split2/td_fast.210505_012601.centered_instance.n=1800/trtmodel_FP16
181	1	292.3	Flies	sleap-data/datasets/wt_gold.13pt/models.tracking_split2/td_fast.210505_012601.centered_instance.n=1800	sleap-data/datasets/wt_gold.13pt/models.tracking_split2/td_fast.210505_012601.centered_instance.n=1800/trtmodel_FP16
182	1	298.948	Flies	sleap-data/datasets/wt_gold.13pt/models.tracking_split2/td_fast.210505_012601.centered_instance.n=1800	sleap-data/datasets/wt_gold.13pt/models.tracking_split2/td_fast.210505_012601.centered_instance.n=1800/trtmodel_FP16
183	1	291.535	Flies	sleap-data/datasets/wt_gold.13pt/models.tracking_split2/td_fast.210505_012601.centered_instance.n=1800	sleap-data/datasets/wt_gold.13pt/models.tracking_split2/td_fast.210505_012601.centered_instance.n=1800/trtmodel_FP16
184	1	289.843	Flies	sleap-data/datasets/wt_gold.13pt/models.tracking_split2/td_fast.210505_012601.centered_instance.n=1800	sleap-data/datasets/wt_gold.13pt/models.tracking_split2/td_fast.210505_012601.centered_instance.n=1800/trtmodel_FP16
185	1	294.534	Flies	sleap-data/datasets/wt_gold.13pt/models.tracking_split2/td_fast.210505_012601.centered_instance.n=1800	sleap-data/datasets/wt_gold.13pt/models.tracking_split2/td_fast.210505_012601.centered_instance.n=1800/trtmodel_FP16
186	1	254.276	Flies	sleap-data/datasets/wt_gold.13pt/models.tracking_split2/td_fast.210505_012601.centered_instance.n=1800	sleap-data/datasets/wt_gold.13pt/models.tracking_split2/td_fast.210505_012601.centered_instance.n=1800/trtmodel_FP16
187	1	286.644	Flies	sleap-data/datasets/wt_gold.13pt/models.tracking_split2/td_fast.210505_012601.centered_instance.n=1800	sleap-data/datasets/wt_gold.13pt/models.tracking_split2/td_fast.210505_012601.centered_instance.n=1800/trtmodel_FP16
188	1	294.889	Flies	sleap-data/datasets/wt_gold.13pt/models.tracking_split2/td_fast.210505_012601.centered_instance.n=1800	sleap-data/datasets/wt_gold.13pt/models.tracking_split2/td_fast.210505_012601.centered_instance.n=1800/trtmodel_FP16
189	1	293.621	Flies	sleap-data/datasets/wt_gold.13pt/models.tracking_split2/td_fast.210505_012601.centered_instance.n=1800	sleap-data/datasets/wt_gold.13pt/models.tracking_split2/td_fast.210505_012601.centered_instance.n=1800/trtmodel_FP16
190	1	293.348	Flies	sleap-data/datasets/wt_gold.13pt/models.tracking_split2/td_fast.210505_012601.centered_instance.n=1800	sleap-data/datasets/wt_gold.13pt/models.tracking_split2/td_fast.210505_012601.centered_instance.n=1800/trtmodel_FP16
191	1	292.703	Flies	sleap-data/datasets/wt_gold.13pt/models.tracking_split2/td_fast.210505_012601.centered_instance.n=1800	sleap-data/datasets/wt_gold.13pt/models.tracking_split2/td_fast.210505_012601.centered_instance.n=1800/trtmodel_FP16
192	1	281.712	Flies	sleap-data/datasets/wt_gold.13pt/models.tracking_split2/td_fast.210505_012601.centered_instance.n=1800	sleap-data/datasets/wt_gold.13pt/models.tracking_split2/td_fast.210505_012601.centered_instance.n=1800/trtmodel_FP16
193	1	275.939	Flies	sleap-data/datasets/wt_gold.13pt/models.tracking_split2/td_fast.210505_012601.centered_instance.n=1800	sleap-data/datasets/wt_gold.13pt/models.tracking_split2/td_fast.210505_012601.centered_instance.n=1800/trtmodel_FP16
194	1	293.554	Flies	sleap-data/datasets/wt_gold.13pt/models.tracking_split2/td_fast.210505_012601.centered_instance.n=1800	sleap-data/datasets/wt_gold.13pt/models.tracking_split2/td_fast.210505_012601.centered_instance.n=1800/trtmodel_FP16
195	1	279.528	Flies	sleap-data/datasets/wt_gold.13pt/models.tracking_split2/td_fast.210505_012601.centered_instance.n=1800	sleap-data/datasets/wt_gold.13pt/models.tracking_split2/td_fast.210505_012601.centered_instance.n=1800/trtmodel_FP16
196	1	194.555	Flies	sleap-data/datasets/wt_gold.13pt/models.tracking_split2/td_fast.210505_012601.centered_instance.n=1800	sleap-data/datasets/wt_gold.13pt/models.tracking_split2/td_fast.210505_012601.centered_instance.n=1800/trtmodel_FP16
197	1	295.885	Flies	sleap-data/datasets/wt_gold.13pt/models.tracking_split2/td_fast.210505_012601.centered_instance.n=1800	sleap-data/datasets/wt_gold.13pt/models.tracking_split2/td_fast.210505_012601.centered_instance.n=1800/trtmodel_FP16
198	1	289.816	Flies	sleap-data/datasets/wt_gold.13pt/models.tracking_split2/td_fast.210505_012601.centered_instance.n=1800	sleap-data/datasets/wt_gold.13pt/models.tracking_split2/td_fast.210505_012601.centered_instance.n=1800/trtmodel_FP16
199	1	230.602	Flies	sleap-data/datasets/wt_gold.13pt/models.tracking_split2/td_fast.210505_012601.centered_instance.n=1800	sleap-data/datasets/wt_gold.13pt/models.tracking_split2/td_fast.210505_012601.centered_instance.n=1800/trtmodel_FP16
200	1	288.499	Flies	sleap-data/datasets/wt_gold.13pt/models.tracking_split2/td_fast.210505_012601.centered_instance.n=1800	sleap-data/datasets/wt_gold.13pt/models.tracking_split2/td_fast.210505_012601.centered_instance.n=1800/trtmodel_FP16
201	1	281.853	Flies	sleap-data/datasets/wt_gold.13pt/models.tracking_split2/td_fast.210505_012601.centered_instance.n=1800	sleap-data/datasets/wt_gold.13pt/models.tracking_split2/td_fast.210505_012601.centered_instance.n=1800/trtmodel_FP16
202	1	274.401	Flies	sleap-data/datasets/wt_gold.13pt/models.tracking_split2/td_fast.210505_012601.centered_instance.n=1800	sleap-data/datasets/wt_gold.13pt/models.tracking_split2/td_fast.210505_012601.centered_instance.n=1800/trtmodel_FP16
203	1	273.614	Flies	sleap-data/datasets/wt_gold.13pt/models.tracking_split2/td_fast.210505_012601.centered_instance.n=1800	sleap-data/datasets/wt_gold.13pt/models.tracking_split2/td_fast.210505_012601.centered_instance.n=1800/trtmodel_FP16
204	1	241.878	Flies	sleap-data/datasets/wt_gold.13pt/models.tracking_split2/td_fast.210505_012601.centered_instance.n=1800	sleap-data/datasets/wt_gold.13pt/models.tracking_split2/td_fast.210505_012601.centered_instance.n=1800/trtmodel_FP16
205	1	295.03	Flies	sleap-data/datasets/wt_gold.13pt/models.tracking_split2/td_fast.210505_012601.centered_instance.n=1800	sleap-data/datasets/wt_gold.13pt/models.tracking_split2/td_fast.210505_012601.centered_instance.n=1800/trtmodel_FP16
206	1	297.961	Flies	sleap-data/datasets/wt_gold.13pt/models.tracking_split2/td_fast.210505_012601.centered_instance.n=1800	sleap-data/datasets/wt_gold.13pt/models.tracking_split2/td_fast.210505_012601.centered_instance.n=1800/trtmodel_FP16
207	1	292.362	Flies	sleap-data/datasets/wt_gold.13pt/models.tracking_split2/td_fast.210505_012601.centered_instance.n=1800	sleap-data/datasets/wt_gold.13pt/models.tracking_split2/td_fast.210505_012601.centered_instance.n=1800/trtmodel_FP16
208	1	290.348	Flies	sleap-data/datasets/wt_gold.13pt/models.tracking_split2/td_fast.210505_012601.centered_instance.n=1800	sleap-data/datasets/wt_gold.13pt/models.tracking_split2/td_fast.210505_012601.centered_instance.n=1800/trtmodel_FP16
209	1	284.017	Flies	sleap-data/datasets/wt_gold.13pt/models.tracking_split2/td_fast.210505_012601.centered_instance.n=1800	sleap-data/datasets/wt_gold.13pt/models.tracking_split2/td_fast.210505_012601.centered_instance.n=1800/trtmodel_FP16
210	1	298.317	Flies	sleap-data/datasets/wt_gold.13pt/models.tracking_split2/td_fast.210505_012601.centered_instance.n=1800	sleap-data/datasets/wt_gold.13pt/models.tracking_split2/td_fast.210505_012601.centered_instance.n=1800/trtmodel_FP16
211	1	298.367	Flies	sleap-data/datasets/wt_gold.13pt/models.tracking_split2/td_fast.210505_012601.centered_instance.n=1800	sleap-data/datasets/wt_gold.13pt/models.tracking_split2/td_fast.210505_012601.centered_instance.n=1800/trtmodel_FP16
212	1	283.351	Flies	sleap-data/datasets/wt_gold.13pt/models.tracking_split2/td_fast.210505_012601.centered_instance.n=1800	sleap-data/datasets/wt_gold.13pt/models.tracking_split2/td_fast.210505_012601.centered_instance.n=1800/trtmodel_FP16
213	1	297.77	Flies	sleap-data/datasets/wt_gold.13pt/models.tracking_split2/td_fast.210505_012601.centered_instance.n=1800	sleap-data/datasets/wt_gold.13pt/models.tracking_split2/td_fast.210505_012601.centered_instance.n=1800/trtmodel_FP16
214	1	281.312	Flies	sleap-data/datasets/wt_gold.13pt/models.tracking_split2/td_fast.210505_012601.centered_instance.n=1800	sleap-data/datasets/wt_gold.13pt/models.tracking_split2/td_fast.210505_012601.centered_instance.n=1800/trtmodel_FP16
215	1	277.038	Flies	sleap-data/datasets/wt_gold.13pt/models.tracking_split2/td_fast.210505_012601.centered_instance.n=1800	sleap-data/datasets/wt_gold.13pt/models.tracking_split2/td_fast.210505_012601.centered_instance.n=1800/trtmodel_FP16
216	1	282.879	Flies	sleap-data/datasets/wt_gold.13pt/models.tracking_split2/td_fast.210505_012601.centered_instance.n=1800	sleap-data/datasets/wt_gold.13pt/models.tracking_split2/td_fast.210505_012601.centered_instance.n=1800/trtmodel_FP16
217	1	286.069	Flies	sleap-data/datasets/wt_gold.13pt/models.tracking_split2/td_fast.210505_012601.centered_instance.n=1800	sleap-data/datasets/wt_gold.13pt/models.tracking_split2/td_fast.210505_012601.centered_instance.n=1800/trtmodel_FP16
218	1	300.617	Flies	sleap-data/datasets/wt_gold.13pt/models.tracking_split2/td_fast.210505_012601.centered_instance.n=1800	sleap-data/datasets/wt_gold.13pt/models.tracking_split2/td_fast.210505_012601.centered_instance.n=1800/trtmodel_FP16
219	1	306.028	Flies	sleap-data/datasets/wt_gold.13pt/models.tracking_split2/td_fast.210505_012601.centered_instance.n=1800	sleap-data/datasets/wt_gold.13pt/models.tracking_split2/td_fast.210505_012601.centered_instance.n=1800/trtmodel_FP16
220	1	301.96	Flies	sleap-data/datasets/wt_gold.13pt/models.tracking_split2/td_fast.210505_012601.centered_instance.n=1800	sleap-data/datasets/wt_gold.13pt/models.tracking_split2/td_fast.210505_012601.centered_instance.n=1800/trtmodel_FP16
221	1	295.524	Flies	sleap-data/datasets/wt_gold.13pt/models.tracking_split2/td_fast.210505_012601.centered_instance.n=1800	sleap-data/datasets/wt_gold.13pt/models.tracking_split2/td_fast.210505_012601.centered_instance.n=1800/trtmodel_FP16
222	1	299.768	Flies	sleap-data/datasets/wt_gold.13pt/models.tracking_split2/td_fast.210505_012601.centered_instance.n=1800	sleap-data/datasets/wt_gold.13pt/models.tracking_split2/td_fast.210505_012601.centered_instance.n=1800/trtmodel_FP16
223	1	283.192	Flies	sleap-data/datasets/wt_gold.13pt/models.tracking_split2/td_fast.210505_012601.centered_instance.n=1800	sleap-data/datasets/wt_gold.13pt/models.tracking_split2/td_fast.210505_012601.centered_instance.n=1800/trtmodel_FP16
224	1	297.595	Flies	sleap-data/datasets/wt_gold.13pt/models.tracking_split2/td_fast.210505_012601.centered_instance.n=1800	sleap-data/datasets/wt_gold.13pt/models.tracking_split2/td_fast.210505_012601.centered_instance.n=1800/trtmodel_FP16
225	1	302.653	Flies	sleap-data/datasets/wt_gold.13pt/models.tracking_split2/td_fast.210505_012601.centered_instance.n=1800	sleap-data/datasets/wt_gold.13pt/models.tracking_split2/td_fast.210505_012601.centered_instance.n=1800/trtmodel_FP16
226	1	294.554	Flies	sleap-data/datasets/wt_gold.13pt/models.tracking_split2/td_fast.210505_012601.centered_instance.n=1800	sleap-data/datasets/wt_gold.13pt/models.tracking_split2/td_fast.210505_012601.centered_instance.n=1800/trtmodel_FP16
227	1	291.733	Flies	sleap-data/datasets/wt_gold.13pt/models.tracking_split2/td_fast.210505_012601.centered_instance.n=1800	sleap-data/datasets/wt_gold.13pt/models.tracking_split2/td_fast.210505_012601.centered_instance.n=1800/trtmodel_FP16
228	1	298.104	Flies	sleap-data/datasets/wt_gold.13pt/models.tracking_split2/td_fast.210505_012601.centered_instance.n=1800	sleap-data/datasets/wt_gold.13pt/models.tracking_split2/td_fast.210505_012601.centered_instance.n=1800/trtmodel_FP16
229	1	295.42	Flies	sleap-data/datasets/wt_gold.13pt/models.tracking_split2/td_fast.210505_012601.centered_instance.n=1800	sleap-data/datasets/wt_gold.13pt/models.tracking_split2/td_fast.210505_012601.centered_instance.n=1800/trtmodel_FP16
230	1	298.578	Flies	sleap-data/datasets/wt_gold.13pt/models.tracking_split2/td_fast.210505_012601.centered_instance.n=1800	sleap-data/datasets/wt_gold.13pt/models.tracking_split2/td_fast.210505_012601.centered_instance.n=1800/trtmodel_FP16
231	1	294.464	Flies	sleap-data/datasets/wt_gold.13pt/models.tracking_split2/td_fast.210505_012601.centered_instance.n=1800	sleap-data/datasets/wt_gold.13pt/models.tracking_split2/td_fast.210505_012601.centered_instance.n=1800/trtmodel_FP16
232	1	285.487	Flies	sleap-data/datasets/wt_gold.13pt/models.tracking_split2/td_fast.210505_012601.centered_instance.n=1800	sleap-data/datasets/wt_gold.13pt/models.tracking_split2/td_fast.210505_012601.centered_instance.n=1800/trtmodel_FP16
233	1	301.367	Flies	sleap-data/datasets/wt_gold.13pt/models.tracking_split2/td_fast.210505_012601.centered_instance.n=1800	sleap-data/datasets/wt_gold.13pt/models.tracking_split2/td_fast.210505_012601.centered_instance.n=1800/trtmodel_FP16
234	1	294.869	Flies	sleap-data/datasets/wt_gold.13pt/models.tracking_split2/td_fast.210505_012601.centered_instance.n=1800	sleap-data/datasets/wt_gold.13pt/models.tracking_split2/td_fast.210505_012601.centered_instance.n=1800/trtmodel_FP16
235	1	301.426	Flies	sleap-data/datasets/wt_gold.13pt/models.tracking_split2/td_fast.210505_012601.centered_instance.n=1800	sleap-data/datasets/wt_gold.13pt/models.tracking_split2/td_fast.210505_012601.centered_instance.n=1800/trtmodel_FP16
236	1	280.712	Flies	sleap-data/datasets/wt_gold.13pt/models.tracking_split2/td_fast.210505_012601.centered_instance.n=1800	sleap-data/datasets/wt_gold.13pt/models.tracking_split2/td_fast.210505_012601.centered_instance.n=1800/trtmodel_FP16
237	1	280.007	Flies	sleap-data/datasets/wt_gold.13pt/models.tracking_split2/td_fast.210505_012601.centered_instance.n=1800	sleap-data/datasets/wt_gold.13pt/models.tracking_split2/td_fast.210505_012601.centered_instance.n=1800/trtmodel_FP16
238	1	255.391	Flies	sleap-data/datasets/wt_gold.13pt/models.tracking_split2/td_fast.210505_012601.centered_instance.n=1800	sleap-data/datasets/wt_gold.13pt/models.tracking_split2/td_fast.210505_012601.centered_instance.n=1800/trtmodel_FP16
239	1	212.873	Flies	sleap-data/datasets/wt_gold.13pt/models.tracking_split2/td_fast.210505_012601.centered_instance.n=1800	sleap-data/datasets/wt_gold.13pt/models.tracking_split2/td_fast.210505_012601.centered_instance.n=1800/trtmodel_FP16
240	1	272.138	Flies	sleap-data/datasets/wt_gold.13pt/models.tracking_split2/td_fast.210505_012601.centered_instance.n=1800	sleap-data/datasets/wt_gold.13pt/models.tracking_split2/td_fast.210505_012601.centered_instance.n=1800/trtmodel_FP16
241	1	273.528	Flies	sleap-data/datasets/wt_gold.13pt/models.tracking_split2/td_fast.210505_012601.centered_instance.n=1800	sleap-data/datasets/wt_gold.13pt/models.tracking_split2/td_fast.210505_012601.centered_instance.n=1800/trtmodel_FP16
242	1	256.916	Flies	sleap-data/datasets/wt_gold.13pt/models.tracking_split2/td_fast.210505_012601.centered_instance.n=1800	sleap-data/datasets/wt_gold.13pt/models.tracking_split2/td_fast.210505_012601.centered_instance.n=1800/trtmodel_FP16
243	1	292.151	Flies	sleap-data/datasets/wt_gold.13pt/models.tracking_split2/td_fast.210505_012601.centered_instance.n=1800	sleap-data/datasets/wt_gold.13pt/models.tracking_split2/td_fast.210505_012601.centered_instance.n=1800/trtmodel_FP16
244	1	281.581	Flies	sleap-data/datasets/wt_gold.13pt/models.tracking_split2/td_fast.210505_012601.centered_instance.n=1800	sleap-data/datasets/wt_gold.13pt/models.tracking_split2/td_fast.210505_012601.centered_instance.n=1800/trtmodel_FP16
245	1	275.69	Flies	sleap-data/datasets/wt_gold.13pt/models.tracking_split2/td_fast.210505_012601.centered_instance.n=1800	sleap-data/datasets/wt_gold.13pt/models.tracking_split2/td_fast.210505_012601.centered_instance.n=1800/trtmodel_FP16
246	1	279.295	Flies	sleap-data/datasets/wt_gold.13pt/models.tracking_split2/td_fast.210505_012601.centered_instance.n=1800	sleap-data/datasets/wt_gold.13pt/models.tracking_split2/td_fast.210505_012601.centered_instance.n=1800/trtmodel_FP16
247	1	295.057	Flies	sleap-data/datasets/wt_gold.13pt/models.tracking_split2/td_fast.210505_012601.centered_instance.n=1800	sleap-data/datasets/wt_gold.13pt/models.tracking_split2/td_fast.210505_012601.centered_instance.n=1800/trtmodel_FP16
248	1	288.325	Flies	sleap-data/datasets/wt_gold.13pt/models.tracking_split2/td_fast.210505_012601.centered_instance.n=1800	sleap-data/datasets/wt_gold.13pt/models.tracking_split2/td_fast.210505_012601.centered_instance.n=1800/trtmodel_FP16
249	1	293.143	Flies	sleap-data/datasets/wt_gold.13pt/models.tracking_split2/td_fast.210505_012601.centered_instance.n=1800	sleap-data/datasets/wt_gold.13pt/models.tracking_split2/td_fast.210505_012601.centered_instance.n=1800/trtmodel_FP16
250	1	267.29	Flies	sleap-data/datasets/wt_gold.13pt/models.tracking_split2/td_fast.210505_012601.centered_instance.n=1800	sleap-data/datasets/wt_gold.13pt/models.tracking_split2/td_fast.210505_012601.centered_instance.n=1800/trtmodel_FP16
251	1	220.747	Flies	sleap-data/datasets/wt_gold.13pt/models.tracking_split2/td_fast.210505_012601.centered_instance.n=1800	sleap-data/datasets/wt_gold.13pt/models.tracking_split2/td_fast.210505_012601.centered_instance.n=1800/trtmodel_FP16
252	1	283.302	Flies	sleap-data/datasets/wt_gold.13pt/models.tracking_split2/td_fast.210505_012601.centered_instance.n=1800	sleap-data/datasets/wt_gold.13pt/models.tracking_split2/td_fast.210505_012601.centered_instance.n=1800/trtmodel_FP16
253	1	291.033	Flies	sleap-data/datasets/wt_gold.13pt/models.tracking_split2/td_fast.210505_012601.centered_instance.n=1800	sleap-data/datasets/wt_gold.13pt/models.tracking_split2/td_fast.210505_012601.centered_instance.n=1800/trtmodel_FP16
254	1	272.787	Flies	sleap-data/datasets/wt_gold.13pt/models.tracking_split2/td_fast.210505_012601.centered_instance.n=1800	sleap-data/datasets/wt_gold.13pt/models.tracking_split2/td_fast.210505_012601.centered_instance.n=1800/trtmodel_FP16
255	1	274.964	Flies	sleap-data/datasets/wt_gold.13pt/models.tracking_split2/td_fast.210505_012601.centered_instance.n=1800	sleap-data/datasets/wt_gold.13pt/models.tracking_split2/td_fast.210505_012601.centered_instance.n=1800/trtmodel_FP16
256	1	279.738	Flies	sleap-data/datasets/wt_gold.13pt/models.tracking_split2/td_fast.210505_012601.centered_instance.n=1800	sleap-data/datasets/wt_gold.13pt/models.tracking_split2/td_fast.210505_012601.centered_instance.n=1800/trtmodel_FP16
257	1	283.972	Flies	sleap-data/datasets/wt_gold.13pt/models.tracking_split2/td_fast.210505_012601.centered_instance.n=1800	sleap-data/datasets/wt_gold.13pt/models.tracking_split2/td_fast.210505_012601.centered_instance.n=1800/trtmodel_FP16
258	1	284.635	Flies	sleap-data/datasets/wt_gold.13pt/models.tracking_split2/td_fast.210505_012601.centered_instance.n=1800	sleap-data/datasets/wt_gold.13pt/models.tracking_split2/td_fast.210505_012601.centered_instance.n=1800/trtmodel_FP16
259	1	284.519	Flies	sleap-data/datasets/wt_gold.13pt/models.tracking_split2/td_fast.210505_012601.centered_instance.n=1800	sleap-data/datasets/wt_gold.13pt/models.tracking_split2/td_fast.210505_012601.centered_instance.n=1800/trtmodel_FP16
260	1	289.463	Flies	sleap-data/datasets/wt_gold.13pt/models.tracking_split2/td_fast.210505_012601.centered_instance.n=1800	sleap-data/datasets/wt_gold.13pt/models.tracking_split2/td_fast.210505_012601.centered_instance.n=1800/trtmodel_FP16
261	1	280.698	Flies	sleap-data/datasets/wt_gold.13pt/models.tracking_split2/td_fast.210505_012601.centered_instance.n=1800	sleap-data/datasets/wt_gold.13pt/models.tracking_split2/td_fast.210505_012601.centered_instance.n=1800/trtmodel_FP16
262	1	284.147	Flies	sleap-data/datasets/wt_gold.13pt/models.tracking_split2/td_fast.210505_012601.centered_instance.n=1800	sleap-data/datasets/wt_gold.13pt/models.tracking_split2/td_fast.210505_012601.centered_instance.n=1800/trtmodel_FP16
263	1	271.009	Flies	sleap-data/datasets/wt_gold.13pt/models.tracking_split2/td_fast.210505_012601.centered_instance.n=1800	sleap-data/datasets/wt_gold.13pt/models.tracking_split2/td_fast.210505_012601.centered_instance.n=1800/trtmodel_FP16
264	1	290.618	Flies	sleap-data/datasets/wt_gold.13pt/models.tracking_split2/td_fast.210505_012601.centered_instance.n=1800	sleap-data/datasets/wt_gold.13pt/models.tracking_split2/td_fast.210505_012601.centered_instance.n=1800/trtmodel_FP16
265	1	292.596	Flies	sleap-data/datasets/wt_gold.13pt/models.tracking_split2/td_fast.210505_012601.centered_instance.n=1800	sleap-data/datasets/wt_gold.13pt/models.tracking_split2/td_fast.210505_012601.centered_instance.n=1800/trtmodel_FP16
266	1	280.94	Flies	sleap-data/datasets/wt_gold.13pt/models.tracking_split2/td_fast.210505_012601.centered_instance.n=1800	sleap-data/datasets/wt_gold.13pt/models.tracking_split2/td_fast.210505_012601.centered_instance.n=1800/trtmodel_FP16
267	1	286.196	Flies	sleap-data/datasets/wt_gold.13pt/models.tracking_split2/td_fast.210505_012601.centered_instance.n=1800	sleap-data/datasets/wt_gold.13pt/models.tracking_split2/td_fast.210505_012601.centered_instance.n=1800/trtmodel_FP16
268	1	283.032	Flies	sleap-data/datasets/wt_gold.13pt/models.tracking_split2/td_fast.210505_012601.centered_instance.n=1800	sleap-data/datasets/wt_gold.13pt/models.tracking_split2/td_fast.210505_012601.centered_instance.n=1800/trtmodel_FP16
269	1	280.249	Flies	sleap-data/datasets/wt_gold.13pt/models.tracking_split2/td_fast.210505_012601.centered_instance.n=1800	sleap-data/datasets/wt_gold.13pt/models.tracking_split2/td_fast.210505_012601.centered_instance.n=1800/trtmodel_FP16
270	1	282.684	Flies	sleap-data/datasets/wt_gold.13pt/models.tracking_split2/td_fast.210505_012601.centered_instance.n=1800	sleap-data/datasets/wt_gold.13pt/models.tracking_split2/td_fast.210505_012601.centered_instance.n=1800/trtmodel_FP16
271	1	281.394	Flies	sleap-data/datasets/wt_gold.13pt/models.tracking_split2/td_fast.210505_012601.centered_instance.n=1800	sleap-data/datasets/wt_gold.13pt/models.tracking_split2/td_fast.210505_012601.centered_instance.n=1800/trtmodel_FP16
272	1	286.286	Flies	sleap-data/datasets/wt_gold.13pt/models.tracking_split2/td_fast.210505_012601.centered_instance.n=1800	sleap-data/datasets/wt_gold.13pt/models.tracking_split2/td_fast.210505_012601.centered_instance.n=1800/trtmodel_FP16
273	1	285.371	Flies	sleap-data/datasets/wt_gold.13pt/models.tracking_split2/td_fast.210505_012601.centered_instance.n=1800	sleap-data/datasets/wt_gold.13pt/models.tracking_split2/td_fast.210505_012601.centered_instance.n=1800/trtmodel_FP16
274	1	286.567	Flies	sleap-data/datasets/wt_gold.13pt/models.tracking_split2/td_fast.210505_012601.centered_instance.n=1800	sleap-data/datasets/wt_gold.13pt/models.tracking_split2/td_fast.210505_012601.centered_instance.n=1800/trtmodel_FP16
275	1	291.272	Flies	sleap-data/datasets/wt_gold.13pt/models.tracking_split2/td_fast.210505_012601.centered_instance.n=1800	sleap-data/datasets/wt_gold.13pt/models.tracking_split2/td_fast.210505_012601.centered_instance.n=1800/trtmodel_FP16
276	1	282.194	Flies	sleap-data/datasets/wt_gold.13pt/models.tracking_split2/td_fast.210505_012601.centered_instance.n=1800	sleap-data/datasets/wt_gold.13pt/models.tracking_split2/td_fast.210505_012601.centered_instance.n=1800/trtmodel_FP16
277	1	287.182	Flies	sleap-data/datasets/wt_gold.13pt/models.tracking_split2/td_fast.210505_012601.centered_instance.n=1800	sleap-data/datasets/wt_gold.13pt/models.tracking_split2/td_fast.210505_012601.centered_instance.n=1800/trtmodel_FP16
278	1	295.262	Flies	sleap-data/datasets/wt_gold.13pt/models.tracking_split2/td_fast.210505_012601.centered_instance.n=1800	sleap-data/datasets/wt_gold.13pt/models.tracking_split2/td_fast.210505_012601.centered_instance.n=1800/trtmodel_FP16
279	1	281.399	Flies	sleap-data/datasets/wt_gold.13pt/models.tracking_split2/td_fast.210505_012601.centered_instance.n=1800	sleap-data/datasets/wt_gold.13pt/models.tracking_split2/td_fast.210505_012601.centered_instance.n=1800/trtmodel_FP16
280	1	289.724	Flies	sleap-data/datasets/wt_gold.13pt/models.tracking_split2/td_fast.210505_012601.centered_instance.n=1800	sleap-data/datasets/wt_gold.13pt/models.tracking_split2/td_fast.210505_012601.centered_instance.n=1800/trtmodel_FP16
281	1	300.811	Flies	sleap-data/datasets/wt_gold.13pt/models.tracking_split2/td_fast.210505_012601.centered_instance.n=1800	sleap-data/datasets/wt_gold.13pt/models.tracking_split2/td_fast.210505_012601.centered_instance.n=1800/trtmodel_FP16
282	1	300.641	Flies	sleap-data/datasets/wt_gold.13pt/models.tracking_split2/td_fast.210505_012601.centered_instance.n=1800	sleap-data/datasets/wt_gold.13pt/models.tracking_split2/td_fast.210505_012601.centered_instance.n=1800/trtmodel_FP16
283	1	287.544	Flies	sleap-data/datasets/wt_gold.13pt/models.tracking_split2/td_fast.210505_012601.centered_instance.n=1800	sleap-data/datasets/wt_gold.13pt/models.tracking_split2/td_fast.210505_012601.centered_instance.n=1800/trtmodel_FP16
284	1	296.499	Flies	sleap-data/datasets/wt_gold.13pt/models.tracking_split2/td_fast.210505_012601.centered_instance.n=1800	sleap-data/datasets/wt_gold.13pt/models.tracking_split2/td_fast.210505_012601.centered_instance.n=1800/trtmodel_FP16
285	1	285.143	Flies	sleap-data/datasets/wt_gold.13pt/models.tracking_split2/td_fast.210505_012601.centered_instance.n=1800	sleap-data/datasets/wt_gold.13pt/models.tracking_split2/td_fast.210505_012601.centered_instance.n=1800/trtmodel_FP16
286	1	293.628	Flies	sleap-data/datasets/wt_gold.13pt/models.tracking_split2/td_fast.210505_012601.centered_instance.n=1800	sleap-data/datasets/wt_gold.13pt/models.tracking_split2/td_fast.210505_012601.centered_instance.n=1800/trtmodel_FP16
287	1	291.443	Flies	sleap-data/datasets/wt_gold.13pt/models.tracking_split2/td_fast.210505_012601.centered_instance.n=1800	sleap-data/datasets/wt_gold.13pt/models.tracking_split2/td_fast.210505_012601.centered_instance.n=1800/trtmodel_FP16
288	1	281.973	Flies	sleap-data/datasets/wt_gold.13pt/models.tracking_split2/td_fast.210505_012601.centered_instance.n=1800	sleap-data/datasets/wt_gold.13pt/models.tracking_split2/td_fast.210505_012601.centered_instance.n=1800/trtmodel_FP16
289	1	286.686	Flies	sleap-data/datasets/wt_gold.13pt/models.tracking_split2/td_fast.210505_012601.centered_instance.n=1800	sleap-data/datasets/wt_gold.13pt/models.tracking_split2/td_fast.210505_012601.centered_instance.n=1800/trtmodel_FP16
290	1	272.475	Flies	sleap-data/datasets/wt_gold.13pt/models.tracking_split2/td_fast.210505_012601.centered_instance.n=1800	sleap-data/datasets/wt_gold.13pt/models.tracking_split2/td_fast.210505_012601.centered_instance.n=1800/trtmodel_FP16
291	1	283.658	Flies	sleap-data/datasets/wt_gold.13pt/models.tracking_split2/td_fast.210505_012601.centered_instance.n=1800	sleap-data/datasets/wt_gold.13pt/models.tracking_split2/td_fast.210505_012601.centered_instance.n=1800/trtmodel_FP16
292	1	288.149	Flies	sleap-data/datasets/wt_gold.13pt/models.tracking_split2/td_fast.210505_012601.centered_instance.n=1800	sleap-data/datasets/wt_gold.13pt/models.tracking_split2/td_fast.210505_012601.centered_instance.n=1800/trtmodel_FP16
293	1	297.089	Flies	sleap-data/datasets/wt_gold.13pt/models.tracking_split2/td_fast.210505_012601.centered_instance.n=1800	sleap-data/datasets/wt_gold.13pt/models.tracking_split2/td_fast.210505_012601.centered_instance.n=1800/trtmodel_FP16
294	1	294.404	Flies	sleap-data/datasets/wt_gold.13pt/models.tracking_split2/td_fast.210505_012601.centered_instance.n=1800	sleap-data/datasets/wt_gold.13pt/models.tracking_split2/td_fast.210505_012601.centered_instance.n=1800/trtmodel_FP16
295	1	290.597	Flies	sleap-data/datasets/wt_gold.13pt/models.tracking_split2/td_fast.210505_012601.centered_instance.n=1800	sleap-data/datasets/wt_gold.13pt/models.tracking_split2/td_fast.210505_012601.centered_instance.n=1800/trtmodel_FP16
296	1	292.803	Flies	sleap-data/datasets/wt_gold.13pt/models.tracking_split2/td_fast.210505_012601.centered_instance.n=1800	sleap-data/datasets/wt_gold.13pt/models.tracking_split2/td_fast.210505_012601.centered_instance.n=1800/trtmodel_FP16
297	1	290.526	Flies	sleap-data/datasets/wt_gold.13pt/models.tracking_split2/td_fast.210505_012601.centered_instance.n=1800	sleap-data/datasets/wt_gold.13pt/models.tracking_split2/td_fast.210505_012601.centered_instance.n=1800/trtmodel_FP16
298	1	296.067	Flies	sleap-data/datasets/wt_gold.13pt/models.tracking_split2/td_fast.210505_012601.centered_instance.n=1800	sleap-data/datasets/wt_gold.13pt/models.tracking_split2/td_fast.210505_012601.centered_instance.n=1800/trtmodel_FP16
299	1	296.546	Flies	sleap-data/datasets/wt_gold.13pt/models.tracking_split2/td_fast.210505_012601.centered_instance.n=1800	sleap-data/datasets/wt_gold.13pt/models.tracking_split2/td_fast.210505_012601.centered_instance.n=1800/trtmodel_FP16
300	1	290.622	Flies	sleap-data/datasets/wt_gold.13pt/models.tracking_split2/td_fast.210505_012601.centered_instance.n=1800	sleap-data/datasets/wt_gold.13pt/models.tracking_split2/td_fast.210505_012601.centered_instance.n=1800/trtmodel_FP16
301	1	288.3	Flies	sleap-data/datasets/wt_gold.13pt/models.tracking_split2/td_fast.210505_012601.centered_instance.n=1800	sleap-data/datasets/wt_gold.13pt/models.tracking_split2/td_fast.210505_012601.centered_instance.n=1800/trtmodel_FP16
302	1	297.862	Flies	sleap-data/datasets/wt_gold.13pt/models.tracking_split2/td_fast.210505_012601.centered_instance.n=1800	sleap-data/datasets/wt_gold.13pt/models.tracking_split2/td_fast.210505_012601.centered_instance.n=1800/trtmodel_FP16
303	1	291.242	Flies	sleap-data/datasets/wt_gold.13pt/models.tracking_split2/td_fast.210505_012601.centered_instance.n=1800	sleap-data/datasets/wt_gold.13pt/models.tracking_split2/td_fast.210505_012601.centered_instance.n=1800/trtmodel_FP16
304	1	295.875	Flies	sleap-data/datasets/wt_gold.13pt/models.tracking_split2/td_fast.210505_012601.centered_instance.n=1800	sleap-data/datasets/wt_gold.13pt/models.tracking_split2/td_fast.210505_012601.centered_instance.n=1800/trtmodel_FP16
305	1	297.821	Flies	sleap-data/datasets/wt_gold.13pt/models.tracking_split2/td_fast.210505_012601.centered_instance.n=1800	sleap-data/datasets/wt_gold.13pt/models.tracking_split2/td_fast.210505_012601.centered_instance.n=1800/trtmodel_FP16
306	1	291.226	Flies	sleap-data/datasets/wt_gold.13pt/models.tracking_split2/td_fast.210505_012601.centered_instance.n=1800	sleap-data/datasets/wt_gold.13pt/models.tracking_split2/td_fast.210505_012601.centered_instance.n=1800/trtmodel_FP16
307	1	279.826	Flies	sleap-data/datasets/wt_gold.13pt/models.tracking_split2/td_fast.210505_012601.centered_instance.n=1800	sleap-data/datasets/wt_gold.13pt/models.tracking_split2/td_fast.210505_012601.centered_instance.n=1800/trtmodel_FP16
308	1	290.333	Flies	sleap-data/datasets/wt_gold.13pt/models.tracking_split2/td_fast.210505_012601.centered_instance.n=1800	sleap-data/datasets/wt_gold.13pt/models.tracking_split2/td_fast.210505_012601.centered_instance.n=1800/trtmodel_FP16
309	1	292.133	Flies	sleap-data/datasets/wt_gold.13pt/models.tracking_split2/td_fast.210505_012601.centered_instance.n=1800	sleap-data/datasets/wt_gold.13pt/models.tracking_split2/td_fast.210505_012601.centered_instance.n=1800/trtmodel_FP16
310	1	286.892	Flies	sleap-data/datasets/wt_gold.13pt/models.tracking_split2/td_fast.210505_012601.centered_instance.n=1800	sleap-data/datasets/wt_gold.13pt/models.tracking_split2/td_fast.210505_012601.centered_instance.n=1800/trtmodel_FP16
311	1	288.506	Flies	sleap-data/datasets/wt_gold.13pt/models.tracking_split2/td_fast.210505_012601.centered_instance.n=1800	sleap-data/datasets/wt_gold.13pt/models.tracking_split2/td_fast.210505_012601.centered_instance.n=1800/trtmodel_FP16
312	1	295.008	Flies	sleap-data/datasets/wt_gold.13pt/models.tracking_split2/td_fast.210505_012601.centered_instance.n=1800	sleap-data/datasets/wt_gold.13pt/models.tracking_split2/td_fast.210505_012601.centered_instance.n=1800/trtmodel_FP16
313	1	280.032	Flies	sleap-data/datasets/wt_gold.13pt/models.tracking_split2/td_fast.210505_012601.centered_instance.n=1800	sleap-data/datasets/wt_gold.13pt/models.tracking_split2/td_fast.210505_012601.centered_instance.n=1800/trtmodel_FP16
314	1	288.654	Flies	sleap-data/datasets/wt_gold.13pt/models.tracking_split2/td_fast.210505_012601.centered_instance.n=1800	sleap-data/datasets/wt_gold.13pt/models.tracking_split2/td_fast.210505_012601.centered_instance.n=1800/trtmodel_FP16
315	1	292.152	Flies	sleap-data/datasets/wt_gold.13pt/models.tracking_split2/td_fast.210505_012601.centered_instance.n=1800	sleap-data/datasets/wt_gold.13pt/models.tracking_split2/td_fast.210505_012601.centered_instance.n=1800/trtmodel_FP16
316	1	289.878	Flies	sleap-data/datasets/wt_gold.13pt/models.tracking_split2/td_fast.210505_012601.centered_instance.n=1800	sleap-data/datasets/wt_gold.13pt/models.tracking_split2/td_fast.210505_012601.centered_instance.n=1800/trtmodel_FP16
317	1	289.604	Flies	sleap-data/datasets/wt_gold.13pt/models.tracking_split2/td_fast.210505_012601.centered_instance.n=1800	sleap-data/datasets/wt_gold.13pt/models.tracking_split2/td_fast.210505_012601.centered_instance.n=1800/trtmodel_FP16
318	1	286.795	Flies	sleap-data/datasets/wt_gold.13pt/models.tracking_split2/td_fast.210505_012601.centered_instance.n=1800	sleap-data/datasets/wt_gold.13pt/models.tracking_split2/td_fast.210505_012601.centered_instance.n=1800/trtmodel_FP16
319	1	292.425	Flies	sleap-data/datasets/wt_gold.13pt/models.tracking_split2/td_fast.210505_012601.centered_instance.n=1800	sleap-data/datasets/wt_gold.13pt/models.tracking_split2/td_fast.210505_012601.centered_instance.n=1800/trtmodel_FP16
320	1	285.81	Flies	sleap-data/datasets/wt_gold.13pt/models.tracking_split2/td_fast.210505_012601.centered_instance.n=1800	sleap-data/datasets/wt_gold.13pt/models.tracking_split2/td_fast.210505_012601.centered_instance.n=1800/trtmodel_FP16
321	1	278.235	Flies	sleap-data/datasets/wt_gold.13pt/models.tracking_split2/td_fast.210505_012601.centered_instance.n=1800	sleap-data/datasets/wt_gold.13pt/models.tracking_split2/td_fast.210505_012601.centered_instance.n=1800/trtmodel_FP16
322	1	293.075	Flies	sleap-data/datasets/wt_gold.13pt/models.tracking_split2/td_fast.210505_012601.centered_instance.n=1800	sleap-data/datasets/wt_gold.13pt/models.tracking_split2/td_fast.210505_012601.centered_instance.n=1800/trtmodel_FP16
323	1	298.78	Flies	sleap-data/datasets/wt_gold.13pt/models.tracking_split2/td_fast.210505_012601.centered_instance.n=1800	sleap-data/datasets/wt_gold.13pt/models.tracking_split2/td_fast.210505_012601.centered_instance.n=1800/trtmodel_FP16
324	1	302.996	Flies	sleap-data/datasets/wt_gold.13pt/models.tracking_split2/td_fast.210505_012601.centered_instance.n=1800	sleap-data/datasets/wt_gold.13pt/models.tracking_split2/td_fast.210505_012601.centered_instance.n=1800/trtmodel_FP16
325	1	293.849	Flies	sleap-data/datasets/wt_gold.13pt/models.tracking_split2/td_fast.210505_012601.centered_instance.n=1800	sleap-data/datasets/wt_gold.13pt/models.tracking_split2/td_fast.210505_012601.centered_instance.n=1800/trtmodel_FP16
326	1	285.274	Flies	sleap-data/datasets/wt_gold.13pt/models.tracking_split2/td_fast.210505_012601.centered_instance.n=1800	sleap-data/datasets/wt_gold.13pt/models.tracking_split2/td_fast.210505_012601.centered_instance.n=1800/trtmodel_FP16
327	1	295.628	Flies	sleap-data/datasets/wt_gold.13pt/models.tracking_split2/td_fast.210505_012601.centered_instance.n=1800	sleap-data/datasets/wt_gold.13pt/models.tracking_split2/td_fast.210505_012601.centered_instance.n=1800/trtmodel_FP16
328	1	286.427	Flies	sleap-data/datasets/wt_gold.13pt/models.tracking_split2/td_fast.210505_012601.centered_instance.n=1800	sleap-data/datasets/wt_gold.13pt/models.tracking_split2/td_fast.210505_012601.centered_instance.n=1800/trtmodel_FP16
329	1	285.976	Flies	sleap-data/datasets/wt_gold.13pt/models.tracking_split2/td_fast.210505_012601.centered_instance.n=1800	sleap-data/datasets/wt_gold.13pt/models.tracking_split2/td_fast.210505_012601.centered_instance.n=1800/trtmodel_FP16
330	1	290.766	Flies	sleap-data/datasets/wt_gold.13pt/models.tracking_split2/td_fast.210505_012601.centered_instance.n=1800	sleap-data/datasets/wt_gold.13pt/models.tracking_split2/td_fast.210505_012601.centered_instance.n=1800/trtmodel_FP16
331	1	297.134	Flies	sleap-data/datasets/wt_gold.13pt/models.tracking_split2/td_fast.210505_012601.centered_instance.n=1800	sleap-data/datasets/wt_gold.13pt/models.tracking_split2/td_fast.210505_012601.centered_instance.n=1800/trtmodel_FP16
332	1	305.723	Flies	sleap-data/datasets/wt_gold.13pt/models.tracking_split2/td_fast.210505_012601.centered_instance.n=1800	sleap-data/datasets/wt_gold.13pt/models.tracking_split2/td_fast.210505_012601.centered_instance.n=1800/trtmodel_FP16
333	1	289.943	Flies	sleap-data/datasets/wt_gold.13pt/models.tracking_split2/td_fast.210505_012601.centered_instance.n=1800	sleap-data/datasets/wt_gold.13pt/models.tracking_split2/td_fast.210505_012601.centered_instance.n=1800/trtmodel_FP16
334	1	292.435	Flies	sleap-data/datasets/wt_gold.13pt/models.tracking_split2/td_fast.210505_012601.centered_instance.n=1800	sleap-data/datasets/wt_gold.13pt/models.tracking_split2/td_fast.210505_012601.centered_instance.n=1800/trtmodel_FP16
335	1	297.254	Flies	sleap-data/datasets/wt_gold.13pt/models.tracking_split2/td_fast.210505_012601.centered_instance.n=1800	sleap-data/datasets/wt_gold.13pt/models.tracking_split2/td_fast.210505_012601.centered_instance.n=1800/trtmodel_FP16
336	1	299.738	Flies	sleap-data/datasets/wt_gold.13pt/models.tracking_split2/td_fast.210505_012601.centered_instance.n=1800	sleap-data/datasets/wt_gold.13pt/models.tracking_split2/td_fast.210505_012601.centered_instance.n=1800/trtmodel_FP16
337	1	308.675	Flies	sleap-data/datasets/wt_gold.13pt/models.tracking_split2/td_fast.210505_012601.centered_instance.n=1800	sleap-data/datasets/wt_gold.13pt/models.tracking_split2/td_fast.210505_012601.centered_instance.n=1800/trtmodel_FP16
338	1	296.428	Flies	sleap-data/datasets/wt_gold.13pt/models.tracking_split2/td_fast.210505_012601.centered_instance.n=1800	sleap-data/datasets/wt_gold.13pt/models.tracking_split2/td_fast.210505_012601.centered_instance.n=1800/trtmodel_FP16
339	1	302.334	Flies	sleap-data/datasets/wt_gold.13pt/models.tracking_split2/td_fast.210505_012601.centered_instance.n=1800	sleap-data/datasets/wt_gold.13pt/models.tracking_split2/td_fast.210505_012601.centered_instance.n=1800/trtmodel_FP16
340	1	299.66	Flies	sleap-data/datasets/wt_gold.13pt/models.tracking_split2/td_fast.210505_012601.centered_instance.n=1800	sleap-data/datasets/wt_gold.13pt/models.tracking_split2/td_fast.210505_012601.centered_instance.n=1800/trtmodel_FP16
341	1	298.028	Flies	sleap-data/datasets/wt_gold.13pt/models.tracking_split2/td_fast.210505_012601.centered_instance.n=1800	sleap-data/datasets/wt_gold.13pt/models.tracking_split2/td_fast.210505_012601.centered_instance.n=1800/trtmodel_FP16
342	1	295.311	Flies	sleap-data/datasets/wt_gold.13pt/models.tracking_split2/td_fast.210505_012601.centered_instance.n=1800	sleap-data/datasets/wt_gold.13pt/models.tracking_split2/td_fast.210505_012601.centered_instance.n=1800/trtmodel_FP16
343	1	302.11	Flies	sleap-data/datasets/wt_gold.13pt/models.tracking_split2/td_fast.210505_012601.centered_instance.n=1800	sleap-data/datasets/wt_gold.13pt/models.tracking_split2/td_fast.210505_012601.centered_instance.n=1800/trtmodel_FP16
344	1	300.161	Flies	sleap-data/datasets/wt_gold.13pt/models.tracking_split2/td_fast.210505_012601.centered_instance.n=1800	sleap-data/datasets/wt_gold.13pt/models.tracking_split2/td_fast.210505_012601.centered_instance.n=1800/trtmodel_FP16
345	1	279.821	Flies	sleap-data/datasets/wt_gold.13pt/models.tracking_split2/td_fast.210505_012601.centered_instance.n=1800	sleap-data/datasets/wt_gold.13pt/models.tracking_split2/td_fast.210505_012601.centered_instance.n=1800/trtmodel_FP16
346	1	284.944	Flies	sleap-data/datasets/wt_gold.13pt/models.tracking_split2/td_fast.210505_012601.centered_instance.n=1800	sleap-data/datasets/wt_gold.13pt/models.tracking_split2/td_fast.210505_012601.centered_instance.n=1800/trtmodel_FP16
347	1	298.916	Flies	sleap-data/datasets/wt_gold.13pt/models.tracking_split2/td_fast.210505_012601.centered_instance.n=1800	sleap-data/datasets/wt_gold.13pt/models.tracking_split2/td_fast.210505_012601.centered_instance.n=1800/trtmodel_FP16
348	1	303.501	Flies	sleap-data/datasets/wt_gold.13pt/models.tracking_split2/td_fast.210505_012601.centered_instance.n=1800	sleap-data/datasets/wt_gold.13pt/models.tracking_split2/td_fast.210505_012601.centered_instance.n=1800/trtmodel_FP16
349	1	288.632	Flies	sleap-data/datasets/wt_gold.13pt/models.tracking_split2/td_fast.210505_012601.centered_instance.n=1800	sleap-data/datasets/wt_gold.13pt/models.tracking_split2/td_fast.210505_012601.centered_instance.n=1800/trtmodel_FP16
350	1	294.963	Flies	sleap-data/datasets/wt_gold.13pt/models.tracking_split2/td_fast.210505_012601.centered_instance.n=1800	sleap-data/datasets/wt_gold.13pt/models.tracking_split2/td_fast.210505_012601.centered_instance.n=1800/trtmodel_FP16
351	1	297.691	Flies	sleap-data/datasets/wt_gold.13pt/models.tracking_split2/td_fast.210505_012601.centered_instance.n=1800	sleap-data/datasets/wt_gold.13pt/models.tracking_split2/td_fast.210505_012601.centered_instance.n=1800/trtmodel_FP16
352	1	296.097	Flies	sleap-data/datasets/wt_gold.13pt/models.tracking_split2/td_fast.210505_012601.centered_instance.n=1800	sleap-data/datasets/wt_gold.13pt/models.tracking_split2/td_fast.210505_012601.centered_instance.n=1800/trtmodel_FP16
353	1	305.738	Flies	sleap-data/datasets/wt_gold.13pt/models.tracking_split2/td_fast.210505_012601.centered_instance.n=1800	sleap-data/datasets/wt_gold.13pt/models.tracking_split2/td_fast.210505_012601.centered_instance.n=1800/trtmodel_FP16
354	1	289.182	Flies	sleap-data/datasets/wt_gold.13pt/models.tracking_split2/td_fast.210505_012601.centered_instance.n=1800	sleap-data/datasets/wt_gold.13pt/models.tracking_split2/td_fast.210505_012601.centered_instance.n=1800/trtmodel_FP16
355	1	298.386	Flies	sleap-data/datasets/wt_gold.13pt/models.tracking_split2/td_fast.210505_012601.centered_instance.n=1800	sleap-data/datasets/wt_gold.13pt/models.tracking_split2/td_fast.210505_012601.centered_instance.n=1800/trtmodel_FP16
356	1	303.946	Flies	sleap-data/datasets/wt_gold.13pt/models.tracking_split2/td_fast.210505_012601.centered_instance.n=1800	sleap-data/datasets/wt_gold.13pt/models.tracking_split2/td_fast.210505_012601.centered_instance.n=1800/trtmodel_FP16
357	1	308.967	Flies	sleap-data/datasets/wt_gold.13pt/models.tracking_split2/td_fast.210505_012601.centered_instance.n=1800	sleap-data/datasets/wt_gold.13pt/models.tracking_split2/td_fast.210505_012601.centered_instance.n=1800/trtmodel_FP16
358	1	291.713	Flies	sleap-data/datasets/wt_gold.13pt/models.tracking_split2/td_fast.210505_012601.centered_instance.n=1800	sleap-data/datasets/wt_gold.13pt/models.tracking_split2/td_fast.210505_012601.centered_instance.n=1800/trtmodel_FP16
359	1	288.765	Flies	sleap-data/datasets/wt_gold.13pt/models.tracking_split2/td_fast.210505_012601.centered_instance.n=1800	sleap-data/datasets/wt_gold.13pt/models.tracking_split2/td_fast.210505_012601.centered_instance.n=1800/trtmodel_FP16
360	1	290.688	Flies	sleap-data/datasets/wt_gold.13pt/models.tracking_split2/td_fast.210505_012601.centered_instance.n=1800	sleap-data/datasets/wt_gold.13pt/models.tracking_split2/td_fast.210505_012601.centered_instance.n=1800/trtmodel_FP16
361	1	301.11	Flies	sleap-data/datasets/wt_gold.13pt/models.tracking_split2/td_fast.210505_012601.centered_instance.n=1800	sleap-data/datasets/wt_gold.13pt/models.tracking_split2/td_fast.210505_012601.centered_instance.n=1800/trtmodel_FP16
362	1	283.925	Flies	sleap-data/datasets/wt_gold.13pt/models.tracking_split2/td_fast.210505_012601.centered_instance.n=1800	sleap-data/datasets/wt_gold.13pt/models.tracking_split2/td_fast.210505_012601.centered_instance.n=1800/trtmodel_FP16
363	1	289.596	Flies	sleap-data/datasets/wt_gold.13pt/models.tracking_split2/td_fast.210505_012601.centered_instance.n=1800	sleap-data/datasets/wt_gold.13pt/models.tracking_split2/td_fast.210505_012601.centered_instance.n=1800/trtmodel_FP16
364	1	283.476	Flies	sleap-data/datasets/wt_gold.13pt/models.tracking_split2/td_fast.210505_012601.centered_instance.n=1800	sleap-data/datasets/wt_gold.13pt/models.tracking_split2/td_fast.210505_012601.centered_instance.n=1800/trtmodel_FP16
365	1	296.983	Flies	sleap-data/datasets/wt_gold.13pt/models.tracking_split2/td_fast.210505_012601.centered_instance.n=1800	sleap-data/datasets/wt_gold.13pt/models.tracking_split2/td_fast.210505_012601.centered_instance.n=1800/trtmodel_FP16
366	1	295.113	Flies	sleap-data/datasets/wt_gold.13pt/models.tracking_split2/td_fast.210505_012601.centered_instance.n=1800	sleap-data/datasets/wt_gold.13pt/models.tracking_split2/td_fast.210505_012601.centered_instance.n=1800/trtmodel_FP16
367	1	294.593	Flies	sleap-data/datasets/wt_gold.13pt/models.tracking_split2/td_fast.210505_012601.centered_instance.n=1800	sleap-data/datasets/wt_gold.13pt/models.tracking_split2/td_fast.210505_012601.centered_instance.n=1800/trtmodel_FP16
368	1	291.322	Flies	sleap-data/datasets/wt_gold.13pt/models.tracking_split2/td_fast.210505_012601.centered_instance.n=1800	sleap-data/datasets/wt_gold.13pt/models.tracking_split2/td_fast.210505_012601.centered_instance.n=1800/trtmodel_FP16
369	1	296.499	Flies	sleap-data/datasets/wt_gold.13pt/models.tracking_split2/td_fast.210505_012601.centered_instance.n=1800	sleap-data/datasets/wt_gold.13pt/models.tracking_split2/td_fast.210505_012601.centered_instance.n=1800/trtmodel_FP16
370	1	300.201	Flies	sleap-data/datasets/wt_gold.13pt/models.tracking_split2/td_fast.210505_012601.centered_instance.n=1800	sleap-data/datasets/wt_gold.13pt/models.tracking_split2/td_fast.210505_012601.centered_instance.n=1800/trtmodel_FP16
371	1	304.303	Flies	sleap-data/datasets/wt_gold.13pt/models.tracking_split2/td_fast.210505_012601.centered_instance.n=1800	sleap-data/datasets/wt_gold.13pt/models.tracking_split2/td_fast.210505_012601.centered_instance.n=1800/trtmodel_FP16
372	1	296.363	Flies	sleap-data/datasets/wt_gold.13pt/models.tracking_split2/td_fast.210505_012601.centered_instance.n=1800	sleap-data/datasets/wt_gold.13pt/models.tracking_split2/td_fast.210505_012601.centered_instance.n=1800/trtmodel_FP16
373	1	300.68	Flies	sleap-data/datasets/wt_gold.13pt/models.tracking_split2/td_fast.210505_012601.centered_instance.n=1800	sleap-data/datasets/wt_gold.13pt/models.tracking_split2/td_fast.210505_012601.centered_instance.n=1800/trtmodel_FP16
374	1	289.633	Flies	sleap-data/datasets/wt_gold.13pt/models.tracking_split2/td_fast.210505_012601.centered_instance.n=1800	sleap-data/datasets/wt_gold.13pt/models.tracking_split2/td_fast.210505_012601.centered_instance.n=1800/trtmodel_FP16
375	1	289.782	Flies	sleap-data/datasets/wt_gold.13pt/models.tracking_split2/td_fast.210505_012601.centered_instance.n=1800	sleap-data/datasets/wt_gold.13pt/models.tracking_split2/td_fast.210505_012601.centered_instance.n=1800/trtmodel_FP16
376	1	256.872	Flies	sleap-data/datasets/wt_gold.13pt/models.tracking_split2/td_fast.210505_012601.centered_instance.n=1800	sleap-data/datasets/wt_gold.13pt/models.tracking_split2/td_fast.210505_012601.centered_instance.n=1800/trtmodel_FP16
377	1	231.886	Flies	sleap-data/datasets/wt_gold.13pt/models.tracking_split2/td_fast.210505_012601.centered_instance.n=1800	sleap-data/datasets/wt_gold.13pt/models.tracking_split2/td_fast.210505_012601.centered_instance.n=1800/trtmodel_FP16
378	1	299.306	Flies	sleap-data/datasets/wt_gold.13pt/models.tracking_split2/td_fast.210505_012601.centered_instance.n=1800	sleap-data/datasets/wt_gold.13pt/models.tracking_split2/td_fast.210505_012601.centered_instance.n=1800/trtmodel_FP16
379	1	280.783	Flies	sleap-data/datasets/wt_gold.13pt/models.tracking_split2/td_fast.210505_012601.centered_instance.n=1800	sleap-data/datasets/wt_gold.13pt/models.tracking_split2/td_fast.210505_012601.centered_instance.n=1800/trtmodel_FP16
380	1	288.783	Flies	sleap-data/datasets/wt_gold.13pt/models.tracking_split2/td_fast.210505_012601.centered_instance.n=1800	sleap-data/datasets/wt_gold.13pt/models.tracking_split2/td_fast.210505_012601.centered_instance.n=1800/trtmodel_FP16
381	1	290.176	Flies	sleap-data/datasets/wt_gold.13pt/models.tracking_split2/td_fast.210505_012601.centered_instance.n=1800	sleap-data/datasets/wt_gold.13pt/models.tracking_split2/td_fast.210505_012601.centered_instance.n=1800/trtmodel_FP16
382	1	277.122	Flies	sleap-data/datasets/wt_gold.13pt/models.tracking_split2/td_fast.210505_012601.centered_instance.n=1800	sleap-data/datasets/wt_gold.13pt/models.tracking_split2/td_fast.210505_012601.centered_instance.n=1800/trtmodel_FP16
383	1	298.524	Flies	sleap-data/datasets/wt_gold.13pt/models.tracking_split2/td_fast.210505_012601.centered_instance.n=1800	sleap-data/datasets/wt_gold.13pt/models.tracking_split2/td_fast.210505_012601.centered_instance.n=1800/trtmodel_FP16
384	1	288.285	Flies	sleap-data/datasets/wt_gold.13pt/models.tracking_split2/td_fast.210505_012601.centered_instance.n=1800	sleap-data/datasets/wt_gold.13pt/models.tracking_split2/td_fast.210505_012601.centered_instance.n=1800/trtmodel_FP16
385	1	269.182	Flies	sleap-data/datasets/wt_gold.13pt/models.tracking_split2/td_fast.210505_012601.centered_instance.n=1800	sleap-data/datasets/wt_gold.13pt/models.tracking_split2/td_fast.210505_012601.centered_instance.n=1800/trtmodel_FP16
386	1	272.567	Flies	sleap-data/datasets/wt_gold.13pt/models.tracking_split2/td_fast.210505_012601.centered_instance.n=1800	sleap-data/datasets/wt_gold.13pt/models.tracking_split2/td_fast.210505_012601.centered_instance.n=1800/trtmodel_FP16
387	1	267.808	Flies	sleap-data/datasets/wt_gold.13pt/models.tracking_split2/td_fast.210505_012601.centered_instance.n=1800	sleap-data/datasets/wt_gold.13pt/models.tracking_split2/td_fast.210505_012601.centered_instance.n=1800/trtmodel_FP16
388	1	275.255	Flies	sleap-data/datasets/wt_gold.13pt/models.tracking_split2/td_fast.210505_012601.centered_instance.n=1800	sleap-data/datasets/wt_gold.13pt/models.tracking_split2/td_fast.210505_012601.centered_instance.n=1800/trtmodel_FP16
389	1	279.381	Flies	sleap-data/datasets/wt_gold.13pt/models.tracking_split2/td_fast.210505_012601.centered_instance.n=1800	sleap-data/datasets/wt_gold.13pt/models.tracking_split2/td_fast.210505_012601.centered_instance.n=1800/trtmodel_FP16
390	1	284.558	Flies	sleap-data/datasets/wt_gold.13pt/models.tracking_split2/td_fast.210505_012601.centered_instance.n=1800	sleap-data/datasets/wt_gold.13pt/models.tracking_split2/td_fast.210505_012601.centered_instance.n=1800/trtmodel_FP16
391	1	231.469	Flies	sleap-data/datasets/wt_gold.13pt/models.tracking_split2/td_fast.210505_012601.centered_instance.n=1800	sleap-data/datasets/wt_gold.13pt/models.tracking_split2/td_fast.210505_012601.centered_instance.n=1800/trtmodel_FP16
392	1	253.388	Flies	sleap-data/datasets/wt_gold.13pt/models.tracking_split2/td_fast.210505_012601.centered_instance.n=1800	sleap-data/datasets/wt_gold.13pt/models.tracking_split2/td_fast.210505_012601.centered_instance.n=1800/trtmodel_FP16
393	1	298.902	Flies	sleap-data/datasets/wt_gold.13pt/models.tracking_split2/td_fast.210505_012601.centered_instance.n=1800	sleap-data/datasets/wt_gold.13pt/models.tracking_split2/td_fast.210505_012601.centered_instance.n=1800/trtmodel_FP16
394	1	288.645	Flies	sleap-data/datasets/wt_gold.13pt/models.tracking_split2/td_fast.210505_012601.centered_instance.n=1800	sleap-data/datasets/wt_gold.13pt/models.tracking_split2/td_fast.210505_012601.centered_instance.n=1800/trtmodel_FP16
395	1	290.438	Flies	sleap-data/datasets/wt_gold.13pt/models.tracking_split2/td_fast.210505_012601.centered_instance.n=1800	sleap-data/datasets/wt_gold.13pt/models.tracking_split2/td_fast.210505_012601.centered_instance.n=1800/trtmodel_FP16
396	1	302.402	Flies	sleap-data/datasets/wt_gold.13pt/models.tracking_split2/td_fast.210505_012601.centered_instance.n=1800	sleap-data/datasets/wt_gold.13pt/models.tracking_split2/td_fast.210505_012601.centered_instance.n=1800/trtmodel_FP16
397	1	289.208	Flies	sleap-data/datasets/wt_gold.13pt/models.tracking_split2/td_fast.210505_012601.centered_instance.n=1800	sleap-data/datasets/wt_gold.13pt/models.tracking_split2/td_fast.210505_012601.centered_instance.n=1800/trtmodel_FP16
398	1	310.342	Flies	sleap-data/datasets/wt_gold.13pt/models.tracking_split2/td_fast.210505_012601.centered_instance.n=1800	sleap-data/datasets/wt_gold.13pt/models.tracking_split2/td_fast.210505_012601.centered_instance.n=1800/trtmodel_FP16
399	1	288.249	Flies	sleap-data/datasets/wt_gold.13pt/models.tracking_split2/td_fast.210505_012601.centered_instance.n=1800	sleap-data/datasets/wt_gold.13pt/models.tracking_split2/td_fast.210505_012601.centered_instance.n=1800/trtmodel_FP16
400	1	299.685	Flies	sleap-data/datasets/wt_gold.13pt/models.tracking_split2/td_fast.210505_012601.centered_instance.n=1800	sleap-data/datasets/wt_gold.13pt/models.tracking_split2/td_fast.210505_012601.centered_instance.n=1800/trtmodel_FP16
401	1	293.098	Flies	sleap-data/datasets/wt_gold.13pt/models.tracking_split2/td_fast.210505_012601.centered_instance.n=1800	sleap-data/datasets/wt_gold.13pt/models.tracking_split2/td_fast.210505_012601.centered_instance.n=1800/trtmodel_FP16
402	1	288.382	Flies	sleap-data/datasets/wt_gold.13pt/models.tracking_split2/td_fast.210505_012601.centered_instance.n=1800	sleap-data/datasets/wt_gold.13pt/models.tracking_split2/td_fast.210505_012601.centered_instance.n=1800/trtmodel_FP16
403	1	290.438	Flies	sleap-data/datasets/wt_gold.13pt/models.tracking_split2/td_fast.210505_012601.centered_instance.n=1800	sleap-data/datasets/wt_gold.13pt/models.tracking_split2/td_fast.210505_012601.centered_instance.n=1800/trtmodel_FP16
404	1	303.553	Flies	sleap-data/datasets/wt_gold.13pt/models.tracking_split2/td_fast.210505_012601.centered_instance.n=1800	sleap-data/datasets/wt_gold.13pt/models.tracking_split2/td_fast.210505_012601.centered_instance.n=1800/trtmodel_FP16
405	1	303.606	Flies	sleap-data/datasets/wt_gold.13pt/models.tracking_split2/td_fast.210505_012601.centered_instance.n=1800	sleap-data/datasets/wt_gold.13pt/models.tracking_split2/td_fast.210505_012601.centered_instance.n=1800/trtmodel_FP16
406	1	301.247	Flies	sleap-data/datasets/wt_gold.13pt/models.tracking_split2/td_fast.210505_012601.centered_instance.n=1800	sleap-data/datasets/wt_gold.13pt/models.tracking_split2/td_fast.210505_012601.centered_instance.n=1800/trtmodel_FP16
407	1	309.181	Flies	sleap-data/datasets/wt_gold.13pt/models.tracking_split2/td_fast.210505_012601.centered_instance.n=1800	sleap-data/datasets/wt_gold.13pt/models.tracking_split2/td_fast.210505_012601.centered_instance.n=1800/trtmodel_FP16
408	1	291.191	Flies	sleap-data/datasets/wt_gold.13pt/models.tracking_split2/td_fast.210505_012601.centered_instance.n=1800	sleap-data/datasets/wt_gold.13pt/models.tracking_split2/td_fast.210505_012601.centered_instance.n=1800/trtmodel_FP16
409	1	301.926	Flies	sleap-data/datasets/wt_gold.13pt/models.tracking_split2/td_fast.210505_012601.centered_instance.n=1800	sleap-data/datasets/wt_gold.13pt/models.tracking_split2/td_fast.210505_012601.centered_instance.n=1800/trtmodel_FP16
410	1	306.959	Flies	sleap-data/datasets/wt_gold.13pt/models.tracking_split2/td_fast.210505_012601.centered_instance.n=1800	sleap-data/datasets/wt_gold.13pt/models.tracking_split2/td_fast.210505_012601.centered_instance.n=1800/trtmodel_FP16
411	1	300.442	Flies	sleap-data/datasets/wt_gold.13pt/models.tracking_split2/td_fast.210505_012601.centered_instance.n=1800	sleap-data/datasets/wt_gold.13pt/models.tracking_split2/td_fast.210505_012601.centered_instance.n=1800/trtmodel_FP16
412	1	300.585	Flies	sleap-data/datasets/wt_gold.13pt/models.tracking_split2/td_fast.210505_012601.centered_instance.n=1800	sleap-data/datasets/wt_gold.13pt/models.tracking_split2/td_fast.210505_012601.centered_instance.n=1800/trtmodel_FP16
413	1	303	Flies	sleap-data/datasets/wt_gold.13pt/models.tracking_split2/td_fast.210505_012601.centered_instance.n=1800	sleap-data/datasets/wt_gold.13pt/models.tracking_split2/td_fast.210505_012601.centered_instance.n=1800/trtmodel_FP16
414	1	301.681	Flies	sleap-data/datasets/wt_gold.13pt/models.tracking_split2/td_fast.210505_012601.centered_instance.n=1800	sleap-data/datasets/wt_gold.13pt/models.tracking_split2/td_fast.210505_012601.centered_instance.n=1800/trtmodel_FP16
415	1	304.343	Flies	sleap-data/datasets/wt_gold.13pt/models.tracking_split2/td_fast.210505_012601.centered_instance.n=1800	sleap-data/datasets/wt_gold.13pt/models.tracking_split2/td_fast.210505_012601.centered_instance.n=1800/trtmodel_FP16
416	1	294.789	Flies	sleap-data/datasets/wt_gold.13pt/models.tracking_split2/td_fast.210505_012601.centered_instance.n=1800	sleap-data/datasets/wt_gold.13pt/models.tracking_split2/td_fast.210505_012601.centered_instance.n=1800/trtmodel_FP16
417	1	300.458	Flies	sleap-data/datasets/wt_gold.13pt/models.tracking_split2/td_fast.210505_012601.centered_instance.n=1800	sleap-data/datasets/wt_gold.13pt/models.tracking_split2/td_fast.210505_012601.centered_instance.n=1800/trtmodel_FP16
418	1	292.877	Flies	sleap-data/datasets/wt_gold.13pt/models.tracking_split2/td_fast.210505_012601.centered_instance.n=1800	sleap-data/datasets/wt_gold.13pt/models.tracking_split2/td_fast.210505_012601.centered_instance.n=1800/trtmodel_FP16
419	1	304.889	Flies	sleap-data/datasets/wt_gold.13pt/models.tracking_split2/td_fast.210505_012601.centered_instance.n=1800	sleap-data/datasets/wt_gold.13pt/models.tracking_split2/td_fast.210505_012601.centered_instance.n=1800/trtmodel_FP16
420	1	290.176	Flies	sleap-data/datasets/wt_gold.13pt/models.tracking_split2/td_fast.210505_012601.centered_instance.n=1800	sleap-data/datasets/wt_gold.13pt/models.tracking_split2/td_fast.210505_012601.centered_instance.n=1800/trtmodel_FP16
421	1	284.824	Flies	sleap-data/datasets/wt_gold.13pt/models.tracking_split2/td_fast.210505_012601.centered_instance.n=1800	sleap-data/datasets/wt_gold.13pt/models.tracking_split2/td_fast.210505_012601.centered_instance.n=1800/trtmodel_FP16
422	1	293.458	Flies	sleap-data/datasets/wt_gold.13pt/models.tracking_split2/td_fast.210505_012601.centered_instance.n=1800	sleap-data/datasets/wt_gold.13pt/models.tracking_split2/td_fast.210505_012601.centered_instance.n=1800/trtmodel_FP16
423	1	292.548	Flies	sleap-data/datasets/wt_gold.13pt/models.tracking_split2/td_fast.210505_012601.centered_instance.n=1800	sleap-data/datasets/wt_gold.13pt/models.tracking_split2/td_fast.210505_012601.centered_instance.n=1800/trtmodel_FP16
424	1	295.141	Flies	sleap-data/datasets/wt_gold.13pt/models.tracking_split2/td_fast.210505_012601.centered_instance.n=1800	sleap-data/datasets/wt_gold.13pt/models.tracking_split2/td_fast.210505_012601.centered_instance.n=1800/trtmodel_FP16
425	1	294.933	Flies	sleap-data/datasets/wt_gold.13pt/models.tracking_split2/td_fast.210505_012601.centered_instance.n=1800	sleap-data/datasets/wt_gold.13pt/models.tracking_split2/td_fast.210505_012601.centered_instance.n=1800/trtmodel_FP16
426	1	294.131	Flies	sleap-data/datasets/wt_gold.13pt/models.tracking_split2/td_fast.210505_012601.centered_instance.n=1800	sleap-data/datasets/wt_gold.13pt/models.tracking_split2/td_fast.210505_012601.centered_instance.n=1800/trtmodel_FP16
427	1	287.783	Flies	sleap-data/datasets/wt_gold.13pt/models.tracking_split2/td_fast.210505_012601.centered_instance.n=1800	sleap-data/datasets/wt_gold.13pt/models.tracking_split2/td_fast.210505_012601.centered_instance.n=1800/trtmodel_FP16
428	1	300.545	Flies	sleap-data/datasets/wt_gold.13pt/models.tracking_split2/td_fast.210505_012601.centered_instance.n=1800	sleap-data/datasets/wt_gold.13pt/models.tracking_split2/td_fast.210505_012601.centered_instance.n=1800/trtmodel_FP16
429	1	284.924	Flies	sleap-data/datasets/wt_gold.13pt/models.tracking_split2/td_fast.210505_012601.centered_instance.n=1800	sleap-data/datasets/wt_gold.13pt/models.tracking_split2/td_fast.210505_012601.centered_instance.n=1800/trtmodel_FP16
430	1	300.026	Flies	sleap-data/datasets/wt_gold.13pt/models.tracking_split2/td_fast.210505_012601.centered_instance.n=1800	sleap-data/datasets/wt_gold.13pt/models.tracking_split2/td_fast.210505_012601.centered_instance.n=1800/trtmodel_FP16
431	1	287.968	Flies	sleap-data/datasets/wt_gold.13pt/models.tracking_split2/td_fast.210505_012601.centered_instance.n=1800	sleap-data/datasets/wt_gold.13pt/models.tracking_split2/td_fast.210505_012601.centered_instance.n=1800/trtmodel_FP16
432	1	283.899	Flies	sleap-data/datasets/wt_gold.13pt/models.tracking_split2/td_fast.210505_012601.centered_instance.n=1800	sleap-data/datasets/wt_gold.13pt/models.tracking_split2/td_fast.210505_012601.centered_instance.n=1800/trtmodel_FP16
433	1	297.71	Flies	sleap-data/datasets/wt_gold.13pt/models.tracking_split2/td_fast.210505_012601.centered_instance.n=1800	sleap-data/datasets/wt_gold.13pt/models.tracking_split2/td_fast.210505_012601.centered_instance.n=1800/trtmodel_FP16
434	1	292.334	Flies	sleap-data/datasets/wt_gold.13pt/models.tracking_split2/td_fast.210505_012601.centered_instance.n=1800	sleap-data/datasets/wt_gold.13pt/models.tracking_split2/td_fast.210505_012601.centered_instance.n=1800/trtmodel_FP16
435	1	285.061	Flies	sleap-data/datasets/wt_gold.13pt/models.tracking_split2/td_fast.210505_012601.centered_instance.n=1800	sleap-data/datasets/wt_gold.13pt/models.tracking_split2/td_fast.210505_012601.centered_instance.n=1800/trtmodel_FP16
436	1	286.335	Flies	sleap-data/datasets/wt_gold.13pt/models.tracking_split2/td_fast.210505_012601.centered_instance.n=1800	sleap-data/datasets/wt_gold.13pt/models.tracking_split2/td_fast.210505_012601.centered_instance.n=1800/trtmodel_FP16
437	1	299.709	Flies	sleap-data/datasets/wt_gold.13pt/models.tracking_split2/td_fast.210505_012601.centered_instance.n=1800	sleap-data/datasets/wt_gold.13pt/models.tracking_split2/td_fast.210505_012601.centered_instance.n=1800/trtmodel_FP16
438	1	288.749	Flies	sleap-data/datasets/wt_gold.13pt/models.tracking_split2/td_fast.210505_012601.centered_instance.n=1800	sleap-data/datasets/wt_gold.13pt/models.tracking_split2/td_fast.210505_012601.centered_instance.n=1800/trtmodel_FP16
439	1	288.22	Flies	sleap-data/datasets/wt_gold.13pt/models.tracking_split2/td_fast.210505_012601.centered_instance.n=1800	sleap-data/datasets/wt_gold.13pt/models.tracking_split2/td_fast.210505_012601.centered_instance.n=1800/trtmodel_FP16
440	1	303.897	Flies	sleap-data/datasets/wt_gold.13pt/models.tracking_split2/td_fast.210505_012601.centered_instance.n=1800	sleap-data/datasets/wt_gold.13pt/models.tracking_split2/td_fast.210505_012601.centered_instance.n=1800/trtmodel_FP16
441	1	289.157	Flies	sleap-data/datasets/wt_gold.13pt/models.tracking_split2/td_fast.210505_012601.centered_instance.n=1800	sleap-data/datasets/wt_gold.13pt/models.tracking_split2/td_fast.210505_012601.centered_instance.n=1800/trtmodel_FP16
442	1	285.805	Flies	sleap-data/datasets/wt_gold.13pt/models.tracking_split2/td_fast.210505_012601.centered_instance.n=1800	sleap-data/datasets/wt_gold.13pt/models.tracking_split2/td_fast.210505_012601.centered_instance.n=1800/trtmodel_FP16
443	1	303.314	Flies	sleap-data/datasets/wt_gold.13pt/models.tracking_split2/td_fast.210505_012601.centered_instance.n=1800	sleap-data/datasets/wt_gold.13pt/models.tracking_split2/td_fast.210505_012601.centered_instance.n=1800/trtmodel_FP16
444	1	290.955	Flies	sleap-data/datasets/wt_gold.13pt/models.tracking_split2/td_fast.210505_012601.centered_instance.n=1800	sleap-data/datasets/wt_gold.13pt/models.tracking_split2/td_fast.210505_012601.centered_instance.n=1800/trtmodel_FP16
445	1	300.1	Flies	sleap-data/datasets/wt_gold.13pt/models.tracking_split2/td_fast.210505_012601.centered_instance.n=1800	sleap-data/datasets/wt_gold.13pt/models.tracking_split2/td_fast.210505_012601.centered_instance.n=1800/trtmodel_FP16
446	1	303.368	Flies	sleap-data/datasets/wt_gold.13pt/models.tracking_split2/td_fast.210505_012601.centered_instance.n=1800	sleap-data/datasets/wt_gold.13pt/models.tracking_split2/td_fast.210505_012601.centered_instance.n=1800/trtmodel_FP16
447	1	298.782	Flies	sleap-data/datasets/wt_gold.13pt/models.tracking_split2/td_fast.210505_012601.centered_instance.n=1800	sleap-data/datasets/wt_gold.13pt/models.tracking_split2/td_fast.210505_012601.centered_instance.n=1800/trtmodel_FP16
448	1	287.696	Flies	sleap-data/datasets/wt_gold.13pt/models.tracking_split2/td_fast.210505_012601.centered_instance.n=1800	sleap-data/datasets/wt_gold.13pt/models.tracking_split2/td_fast.210505_012601.centered_instance.n=1800/trtmodel_FP16
449	1	300.02	Flies	sleap-data/datasets/wt_gold.13pt/models.tracking_split2/td_fast.210505_012601.centered_instance.n=1800	sleap-data/datasets/wt_gold.13pt/models.tracking_split2/td_fast.210505_012601.centered_instance.n=1800/trtmodel_FP16
450	1	287.794	Flies	sleap-data/datasets/wt_gold.13pt/models.tracking_split2/td_fast.210505_012601.centered_instance.n=1800	sleap-data/datasets/wt_gold.13pt/models.tracking_split2/td_fast.210505_012601.centered_instance.n=1800/trtmodel_FP16
451	1	279.624	Flies	sleap-data/datasets/wt_gold.13pt/models.tracking_split2/td_fast.210505_012601.centered_instance.n=1800	sleap-data/datasets/wt_gold.13pt/models.tracking_split2/td_fast.210505_012601.centered_instance.n=1800/trtmodel_FP16
452	1	277.538	Flies	sleap-data/datasets/wt_gold.13pt/models.tracking_split2/td_fast.210505_012601.centered_instance.n=1800	sleap-data/datasets/wt_gold.13pt/models.tracking_split2/td_fast.210505_012601.centered_instance.n=1800/trtmodel_FP16
453	1	275.886	Flies	sleap-data/datasets/wt_gold.13pt/models.tracking_split2/td_fast.210505_012601.centered_instance.n=1800	sleap-data/datasets/wt_gold.13pt/models.tracking_split2/td_fast.210505_012601.centered_instance.n=1800/trtmodel_FP16
454	1	283.939	Flies	sleap-data/datasets/wt_gold.13pt/models.tracking_split2/td_fast.210505_012601.centered_instance.n=1800	sleap-data/datasets/wt_gold.13pt/models.tracking_split2/td_fast.210505_012601.centered_instance.n=1800/trtmodel_FP16
455	1	293.091	Flies	sleap-data/datasets/wt_gold.13pt/models.tracking_split2/td_fast.210505_012601.centered_instance.n=1800	sleap-data/datasets/wt_gold.13pt/models.tracking_split2/td_fast.210505_012601.centered_instance.n=1800/trtmodel_FP16
456	1	288.186	Flies	sleap-data/datasets/wt_gold.13pt/models.tracking_split2/td_fast.210505_012601.centered_instance.n=1800	sleap-data/datasets/wt_gold.13pt/models.tracking_split2/td_fast.210505_012601.centered_instance.n=1800/trtmodel_FP16
457	1	297.232	Flies	sleap-data/datasets/wt_gold.13pt/models.tracking_split2/td_fast.210505_012601.centered_instance.n=1800	sleap-data/datasets/wt_gold.13pt/models.tracking_split2/td_fast.210505_012601.centered_instance.n=1800/trtmodel_FP16
458	1	284.719	Flies	sleap-data/datasets/wt_gold.13pt/models.tracking_split2/td_fast.210505_012601.centered_instance.n=1800	sleap-data/datasets/wt_gold.13pt/models.tracking_split2/td_fast.210505_012601.centered_instance.n=1800/trtmodel_FP16
459	1	292.859	Flies	sleap-data/datasets/wt_gold.13pt/models.tracking_split2/td_fast.210505_012601.centered_instance.n=1800	sleap-data/datasets/wt_gold.13pt/models.tracking_split2/td_fast.210505_012601.centered_instance.n=1800/trtmodel_FP16
460	1	286.202	Flies	sleap-data/datasets/wt_gold.13pt/models.tracking_split2/td_fast.210505_012601.centered_instance.n=1800	sleap-data/datasets/wt_gold.13pt/models.tracking_split2/td_fast.210505_012601.centered_instance.n=1800/trtmodel_FP16
461	1	280.562	Flies	sleap-data/datasets/wt_gold.13pt/models.tracking_split2/td_fast.210505_012601.centered_instance.n=1800	sleap-data/datasets/wt_gold.13pt/models.tracking_split2/td_fast.210505_012601.centered_instance.n=1800/trtmodel_FP16
462	1	282.363	Flies	sleap-data/datasets/wt_gold.13pt/models.tracking_split2/td_fast.210505_012601.centered_instance.n=1800	sleap-data/datasets/wt_gold.13pt/models.tracking_split2/td_fast.210505_012601.centered_instance.n=1800/trtmodel_FP16
463	1	290.407	Flies	sleap-data/datasets/wt_gold.13pt/models.tracking_split2/td_fast.210505_012601.centered_instance.n=1800	sleap-data/datasets/wt_gold.13pt/models.tracking_split2/td_fast.210505_012601.centered_instance.n=1800/trtmodel_FP16
464	1	286.335	Flies	sleap-data/datasets/wt_gold.13pt/models.tracking_split2/td_fast.210505_012601.centered_instance.n=1800	sleap-data/datasets/wt_gold.13pt/models.tracking_split2/td_fast.210505_012601.centered_instance.n=1800/trtmodel_FP16
465	1	302.111	Flies	sleap-data/datasets/wt_gold.13pt/models.tracking_split2/td_fast.210505_012601.centered_instance.n=1800	sleap-data/datasets/wt_gold.13pt/models.tracking_split2/td_fast.210505_012601.centered_instance.n=1800/trtmodel_FP16
466	1	294.965	Flies	sleap-data/datasets/wt_gold.13pt/models.tracking_split2/td_fast.210505_012601.centered_instance.n=1800	sleap-data/datasets/wt_gold.13pt/models.tracking_split2/td_fast.210505_012601.centered_instance.n=1800/trtmodel_FP16
467	1	292.874	Flies	sleap-data/datasets/wt_gold.13pt/models.tracking_split2/td_fast.210505_012601.centered_instance.n=1800	sleap-data/datasets/wt_gold.13pt/models.tracking_split2/td_fast.210505_012601.centered_instance.n=1800/trtmodel_FP16
468	1	302.37	Flies	sleap-data/datasets/wt_gold.13pt/models.tracking_split2/td_fast.210505_012601.centered_instance.n=1800	sleap-data/datasets/wt_gold.13pt/models.tracking_split2/td_fast.210505_012601.centered_instance.n=1800/trtmodel_FP16
469	1	292.331	Flies	sleap-data/datasets/wt_gold.13pt/models.tracking_split2/td_fast.210505_012601.centered_instance.n=1800	sleap-data/datasets/wt_gold.13pt/models.tracking_split2/td_fast.210505_012601.centered_instance.n=1800/trtmodel_FP16
470	1	283.532	Flies	sleap-data/datasets/wt_gold.13pt/models.tracking_split2/td_fast.210505_012601.centered_instance.n=1800	sleap-data/datasets/wt_gold.13pt/models.tracking_split2/td_fast.210505_012601.centered_instance.n=1800/trtmodel_FP16
471	1	295.757	Flies	sleap-data/datasets/wt_gold.13pt/models.tracking_split2/td_fast.210505_012601.centered_instance.n=1800	sleap-data/datasets/wt_gold.13pt/models.tracking_split2/td_fast.210505_012601.centered_instance.n=1800/trtmodel_FP16
472	1	302.564	Flies	sleap-data/datasets/wt_gold.13pt/models.tracking_split2/td_fast.210505_012601.centered_instance.n=1800	sleap-data/datasets/wt_gold.13pt/models.tracking_split2/td_fast.210505_012601.centered_instance.n=1800/trtmodel_FP16
473	1	294.31	Flies	sleap-data/datasets/wt_gold.13pt/models.tracking_split2/td_fast.210505_012601.centered_instance.n=1800	sleap-data/datasets/wt_gold.13pt/models.tracking_split2/td_fast.210505_012601.centered_instance.n=1800/trtmodel_FP16
474	1	296.099	Flies	sleap-data/datasets/wt_gold.13pt/models.tracking_split2/td_fast.210505_012601.centered_instance.n=1800	sleap-data/datasets/wt_gold.13pt/models.tracking_split2/td_fast.210505_012601.centered_instance.n=1800/trtmodel_FP16
475	1	270.816	Flies	sleap-data/datasets/wt_gold.13pt/models.tracking_split2/td_fast.210505_012601.centered_instance.n=1800	sleap-data/datasets/wt_gold.13pt/models.tracking_split2/td_fast.210505_012601.centered_instance.n=1800/trtmodel_FP16
476	1	297.73	Flies	sleap-data/datasets/wt_gold.13pt/models.tracking_split2/td_fast.210505_012601.centered_instance.n=1800	sleap-data/datasets/wt_gold.13pt/models.tracking_split2/td_fast.210505_012601.centered_instance.n=1800/trtmodel_FP16
477	1	292.511	Flies	sleap-data/datasets/wt_gold.13pt/models.tracking_split2/td_fast.210505_012601.centered_instance.n=1800	sleap-data/datasets/wt_gold.13pt/models.tracking_split2/td_fast.210505_012601.centered_instance.n=1800/trtmodel_FP16
478	1	286.154	Flies	sleap-data/datasets/wt_gold.13pt/models.tracking_split2/td_fast.210505_012601.centered_instance.n=1800	sleap-data/datasets/wt_gold.13pt/models.tracking_split2/td_fast.210505_012601.centered_instance.n=1800/trtmodel_FP16
479	1	293.474	Flies	sleap-data/datasets/wt_gold.13pt/models.tracking_split2/td_fast.210505_012601.centered_instance.n=1800	sleap-data/datasets/wt_gold.13pt/models.tracking_split2/td_fast.210505_012601.centered_instance.n=1800/trtmodel_FP16
480	1	304.299	Flies	sleap-data/datasets/wt_gold.13pt/models.tracking_split2/td_fast.210505_012601.centered_instance.n=1800	sleap-data/datasets/wt_gold.13pt/models.tracking_split2/td_fast.210505_012601.centered_instance.n=1800/trtmodel_FP16
481	1	305.075	Flies	sleap-data/datasets/wt_gold.13pt/models.tracking_split2/td_fast.210505_012601.centered_instance.n=1800	sleap-data/datasets/wt_gold.13pt/models.tracking_split2/td_fast.210505_012601.centered_instance.n=1800/trtmodel_FP16
482	1	303.852	Flies	sleap-data/datasets/wt_gold.13pt/models.tracking_split2/td_fast.210505_012601.centered_instance.n=1800	sleap-data/datasets/wt_gold.13pt/models.tracking_split2/td_fast.210505_012601.centered_instance.n=1800/trtmodel_FP16
483	1	292.701	Flies	sleap-data/datasets/wt_gold.13pt/models.tracking_split2/td_fast.210505_012601.centered_instance.n=1800	sleap-data/datasets/wt_gold.13pt/models.tracking_split2/td_fast.210505_012601.centered_instance.n=1800/trtmodel_FP16
484	1	289.935	Flies	sleap-data/datasets/wt_gold.13pt/models.tracking_split2/td_fast.210505_012601.centered_instance.n=1800	sleap-data/datasets/wt_gold.13pt/models.tracking_split2/td_fast.210505_012601.centered_instance.n=1800/trtmodel_FP16
485	1	290.201	Flies	sleap-data/datasets/wt_gold.13pt/models.tracking_split2/td_fast.210505_012601.centered_instance.n=1800	sleap-data/datasets/wt_gold.13pt/models.tracking_split2/td_fast.210505_012601.centered_instance.n=1800/trtmodel_FP16
486	1	289.656	Flies	sleap-data/datasets/wt_gold.13pt/models.tracking_split2/td_fast.210505_012601.centered_instance.n=1800	sleap-data/datasets/wt_gold.13pt/models.tracking_split2/td_fast.210505_012601.centered_instance.n=1800/trtmodel_FP16
487	1	295.005	Flies	sleap-data/datasets/wt_gold.13pt/models.tracking_split2/td_fast.210505_012601.centered_instance.n=1800	sleap-data/datasets/wt_gold.13pt/models.tracking_split2/td_fast.210505_012601.centered_instance.n=1800/trtmodel_FP16
488	1	276.929	Flies	sleap-data/datasets/wt_gold.13pt/models.tracking_split2/td_fast.210505_012601.centered_instance.n=1800	sleap-data/datasets/wt_gold.13pt/models.tracking_split2/td_fast.210505_012601.centered_instance.n=1800/trtmodel_FP16
489	1	289.619	Flies	sleap-data/datasets/wt_gold.13pt/models.tracking_split2/td_fast.210505_012601.centered_instance.n=1800	sleap-data/datasets/wt_gold.13pt/models.tracking_split2/td_fast.210505_012601.centered_instance.n=1800/trtmodel_FP16
490	1	298.591	Flies	sleap-data/datasets/wt_gold.13pt/models.tracking_split2/td_fast.210505_012601.centered_instance.n=1800	sleap-data/datasets/wt_gold.13pt/models.tracking_split2/td_fast.210505_012601.centered_instance.n=1800/trtmodel_FP16
491	1	268.697	Flies	sleap-data/datasets/wt_gold.13pt/models.tracking_split2/td_fast.210505_012601.centered_instance.n=1800	sleap-data/datasets/wt_gold.13pt/models.tracking_split2/td_fast.210505_012601.centered_instance.n=1800/trtmodel_FP16
492	1	291.81	Flies	sleap-data/datasets/wt_gold.13pt/models.tracking_split2/td_fast.210505_012601.centered_instance.n=1800	sleap-data/datasets/wt_gold.13pt/models.tracking_split2/td_fast.210505_012601.centered_instance.n=1800/trtmodel_FP16
493	1	292.541	Flies	sleap-data/datasets/wt_gold.13pt/models.tracking_split2/td_fast.210505_012601.centered_instance.n=1800	sleap-data/datasets/wt_gold.13pt/models.tracking_split2/td_fast.210505_012601.centered_instance.n=1800/trtmodel_FP16
494	1	299.192	Flies	sleap-data/datasets/wt_gold.13pt/models.tracking_split2/td_fast.210505_012601.centered_instance.n=1800	sleap-data/datasets/wt_gold.13pt/models.tracking_split2/td_fast.210505_012601.centered_instance.n=1800/trtmodel_FP16
495	1	289.2	Flies	sleap-data/datasets/wt_gold.13pt/models.tracking_split2/td_fast.210505_012601.centered_instance.n=1800	sleap-data/datasets/wt_gold.13pt/models.tracking_split2/td_fast.210505_012601.centered_instance.n=1800/trtmodel_FP16
496	1	301.077	Flies	sleap-data/datasets/wt_gold.13pt/models.tracking_split2/td_fast.210505_012601.centered_instance.n=1800	sleap-data/datasets/wt_gold.13pt/models.tracking_split2/td_fast.210505_012601.centered_instance.n=1800/trtmodel_FP16
497	1	290.292	Flies	sleap-data/datasets/wt_gold.13pt/models.tracking_split2/td_fast.210505_012601.centered_instance.n=1800	sleap-data/datasets/wt_gold.13pt/models.tracking_split2/td_fast.210505_012601.centered_instance.n=1800/trtmodel_FP16
498	1	298.41	Flies	sleap-data/datasets/wt_gold.13pt/models.tracking_split2/td_fast.210505_012601.centered_instance.n=1800	sleap-data/datasets/wt_gold.13pt/models.tracking_split2/td_fast.210505_012601.centered_instance.n=1800/trtmodel_FP16
499	1	282.591	Flies	sleap-data/datasets/wt_gold.13pt/models.tracking_split2/td_fast.210505_012601.centered_instance.n=1800	sleap-data/datasets/wt_gold.13pt/models.tracking_split2/td_fast.210505_012601.centered_instance.n=1800/trtmodel_FP16
500	1	309.209	Flies	sleap-data/datasets/wt_gold.13pt/models.tracking_split2/td_fast.210505_012601.centered_instance.n=1800	sleap-data/datasets/wt_gold.13pt/models.tracking_split2/td_fast.210505_012601.centered_instance.n=1800/trtmodel_FP16
501	1	294.879	Flies	sleap-data/datasets/wt_gold.13pt/models.tracking_split2/td_fast.210505_012601.centered_instance.n=1800	sleap-data/datasets/wt_gold.13pt/models.tracking_split2/td_fast.210505_012601.centered_instance.n=1800/trtmodel_FP16
502	1	310.486	Flies	sleap-data/datasets/wt_gold.13pt/models.tracking_split2/td_fast.210505_012601.centered_instance.n=1800	sleap-data/datasets/wt_gold.13pt/models.tracking_split2/td_fast.210505_012601.centered_instance.n=1800/trtmodel_FP16
503	1	296.749	Flies	sleap-data/datasets/wt_gold.13pt/models.tracking_split2/td_fast.210505_012601.centered_instance.n=1800	sleap-data/datasets/wt_gold.13pt/models.tracking_split2/td_fast.210505_012601.centered_instance.n=1800/trtmodel_FP16
504	1	302.216	Flies	sleap-data/datasets/wt_gold.13pt/models.tracking_split2/td_fast.210505_012601.centered_instance.n=1800	sleap-data/datasets/wt_gold.13pt/models.tracking_split2/td_fast.210505_012601.centered_instance.n=1800/trtmodel_FP16
505	1	306.108	Flies	sleap-data/datasets/wt_gold.13pt/models.tracking_split2/td_fast.210505_012601.centered_instance.n=1800	sleap-data/datasets/wt_gold.13pt/models.tracking_split2/td_fast.210505_012601.centered_instance.n=1800/trtmodel_FP16
506	1	289.578	Flies	sleap-data/datasets/wt_gold.13pt/models.tracking_split2/td_fast.210505_012601.centered_instance.n=1800	sleap-data/datasets/wt_gold.13pt/models.tracking_split2/td_fast.210505_012601.centered_instance.n=1800/trtmodel_FP16
507	1	291.252	Flies	sleap-data/datasets/wt_gold.13pt/models.tracking_split2/td_fast.210505_012601.centered_instance.n=1800	sleap-data/datasets/wt_gold.13pt/models.tracking_split2/td_fast.210505_012601.centered_instance.n=1800/trtmodel_FP16
508	1	295.968	Flies	sleap-data/datasets/wt_gold.13pt/models.tracking_split2/td_fast.210505_012601.centered_instance.n=1800	sleap-data/datasets/wt_gold.13pt/models.tracking_split2/td_fast.210505_012601.centered_instance.n=1800/trtmodel_FP16
509	1	286.867	Flies	sleap-data/datasets/wt_gold.13pt/models.tracking_split2/td_fast.210505_012601.centered_instance.n=1800	sleap-data/datasets/wt_gold.13pt/models.tracking_split2/td_fast.210505_012601.centered_instance.n=1800/trtmodel_FP16
510	1	296.897	Flies	sleap-data/datasets/wt_gold.13pt/models.tracking_split2/td_fast.210505_012601.centered_instance.n=1800	sleap-data/datasets/wt_gold.13pt/models.tracking_split2/td_fast.210505_012601.centered_instance.n=1800/trtmodel_FP16
511	1	298.368	Flies	sleap-data/datasets/wt_gold.13pt/models.tracking_split2/td_fast.210505_012601.centered_instance.n=1800	sleap-data/datasets/wt_gold.13pt/models.tracking_split2/td_fast.210505_012601.centered_instance.n=1800/trtmodel_FP16
512	1	284.223	Flies	sleap-data/datasets/wt_gold.13pt/models.tracking_split2/td_fast.210505_012601.centered_instance.n=1800	sleap-data/datasets/wt_gold.13pt/models.tracking_split2/td_fast.210505_012601.centered_instance.n=1800/trtmodel_FP16
513	1	287.802	Flies	sleap-data/datasets/wt_gold.13pt/models.tracking_split2/td_fast.210505_012601.centered_instance.n=1800	sleap-data/datasets/wt_gold.13pt/models.tracking_split2/td_fast.210505_012601.centered_instance.n=1800/trtmodel_FP16
514	1	281.837	Flies	sleap-data/datasets/wt_gold.13pt/models.tracking_split2/td_fast.210505_012601.centered_instance.n=1800	sleap-data/datasets/wt_gold.13pt/models.tracking_split2/td_fast.210505_012601.centered_instance.n=1800/trtmodel_FP16
515	1	295.252	Flies	sleap-data/datasets/wt_gold.13pt/models.tracking_split2/td_fast.210505_012601.centered_instance.n=1800	sleap-data/datasets/wt_gold.13pt/models.tracking_split2/td_fast.210505_012601.centered_instance.n=1800/trtmodel_FP16
516	1	290.088	Flies	sleap-data/datasets/wt_gold.13pt/models.tracking_split2/td_fast.210505_012601.centered_instance.n=1800	sleap-data/datasets/wt_gold.13pt/models.tracking_split2/td_fast.210505_012601.centered_instance.n=1800/trtmodel_FP16
517	1	300.075	Flies	sleap-data/datasets/wt_gold.13pt/models.tracking_split2/td_fast.210505_012601.centered_instance.n=1800	sleap-data/datasets/wt_gold.13pt/models.tracking_split2/td_fast.210505_012601.centered_instance.n=1800/trtmodel_FP16
518	1	297.27	Flies	sleap-data/datasets/wt_gold.13pt/models.tracking_split2/td_fast.210505_012601.centered_instance.n=1800	sleap-data/datasets/wt_gold.13pt/models.tracking_split2/td_fast.210505_012601.centered_instance.n=1800/trtmodel_FP16
519	1	290.795	Flies	sleap-data/datasets/wt_gold.13pt/models.tracking_split2/td_fast.210505_012601.centered_instance.n=1800	sleap-data/datasets/wt_gold.13pt/models.tracking_split2/td_fast.210505_012601.centered_instance.n=1800/trtmodel_FP16
520	1	293.879	Flies	sleap-data/datasets/wt_gold.13pt/models.tracking_split2/td_fast.210505_012601.centered_instance.n=1800	sleap-data/datasets/wt_gold.13pt/models.tracking_split2/td_fast.210505_012601.centered_instance.n=1800/trtmodel_FP16
521	1	287.713	Flies	sleap-data/datasets/wt_gold.13pt/models.tracking_split2/td_fast.210505_012601.centered_instance.n=1800	sleap-data/datasets/wt_gold.13pt/models.tracking_split2/td_fast.210505_012601.centered_instance.n=1800/trtmodel_FP16
522	1	294.058	Flies	sleap-data/datasets/wt_gold.13pt/models.tracking_split2/td_fast.210505_012601.centered_instance.n=1800	sleap-data/datasets/wt_gold.13pt/models.tracking_split2/td_fast.210505_012601.centered_instance.n=1800/trtmodel_FP16
523	1	284.82	Flies	sleap-data/datasets/wt_gold.13pt/models.tracking_split2/td_fast.210505_012601.centered_instance.n=1800	sleap-data/datasets/wt_gold.13pt/models.tracking_split2/td_fast.210505_012601.centered_instance.n=1800/trtmodel_FP16
524	1	282.893	Flies	sleap-data/datasets/wt_gold.13pt/models.tracking_split2/td_fast.210505_012601.centered_instance.n=1800	sleap-data/datasets/wt_gold.13pt/models.tracking_split2/td_fast.210505_012601.centered_instance.n=1800/trtmodel_FP16
525	1	264.859	Flies	sleap-data/datasets/wt_gold.13pt/models.tracking_split2/td_fast.210505_012601.centered_instance.n=1800	sleap-data/datasets/wt_gold.13pt/models.tracking_split2/td_fast.210505_012601.centered_instance.n=1800/trtmodel_FP16
526	1	280.157	Flies	sleap-data/datasets/wt_gold.13pt/models.tracking_split2/td_fast.210505_012601.centered_instance.n=1800	sleap-data/datasets/wt_gold.13pt/models.tracking_split2/td_fast.210505_012601.centered_instance.n=1800/trtmodel_FP16
527	1	290.893	Flies	sleap-data/datasets/wt_gold.13pt/models.tracking_split2/td_fast.210505_012601.centered_instance.n=1800	sleap-data/datasets/wt_gold.13pt/models.tracking_split2/td_fast.210505_012601.centered_instance.n=1800/trtmodel_FP16
528	1	284.378	Flies	sleap-data/datasets/wt_gold.13pt/models.tracking_split2/td_fast.210505_012601.centered_instance.n=1800	sleap-data/datasets/wt_gold.13pt/models.tracking_split2/td_fast.210505_012601.centered_instance.n=1800/trtmodel_FP16
529	1	288.797	Flies	sleap-data/datasets/wt_gold.13pt/models.tracking_split2/td_fast.210505_012601.centered_instance.n=1800	sleap-data/datasets/wt_gold.13pt/models.tracking_split2/td_fast.210505_012601.centered_instance.n=1800/trtmodel_FP16
530	1	274.761	Flies	sleap-data/datasets/wt_gold.13pt/models.tracking_split2/td_fast.210505_012601.centered_instance.n=1800	sleap-data/datasets/wt_gold.13pt/models.tracking_split2/td_fast.210505_012601.centered_instance.n=1800/trtmodel_FP16
531	1	283.516	Flies	sleap-data/datasets/wt_gold.13pt/models.tracking_split2/td_fast.210505_012601.centered_instance.n=1800	sleap-data/datasets/wt_gold.13pt/models.tracking_split2/td_fast.210505_012601.centered_instance.n=1800/trtmodel_FP16
532	1	288.123	Flies	sleap-data/datasets/wt_gold.13pt/models.tracking_split2/td_fast.210505_012601.centered_instance.n=1800	sleap-data/datasets/wt_gold.13pt/models.tracking_split2/td_fast.210505_012601.centered_instance.n=1800/trtmodel_FP16
533	1	286.803	Flies	sleap-data/datasets/wt_gold.13pt/models.tracking_split2/td_fast.210505_012601.centered_instance.n=1800	sleap-data/datasets/wt_gold.13pt/models.tracking_split2/td_fast.210505_012601.centered_instance.n=1800/trtmodel_FP16
534	1	271.256	Flies	sleap-data/datasets/wt_gold.13pt/models.tracking_split2/td_fast.210505_012601.centered_instance.n=1800	sleap-data/datasets/wt_gold.13pt/models.tracking_split2/td_fast.210505_012601.centered_instance.n=1800/trtmodel_FP16
535	1	266.842	Flies	sleap-data/datasets/wt_gold.13pt/models.tracking_split2/td_fast.210505_012601.centered_instance.n=1800	sleap-data/datasets/wt_gold.13pt/models.tracking_split2/td_fast.210505_012601.centered_instance.n=1800/trtmodel_FP16
536	1	275.395	Flies	sleap-data/datasets/wt_gold.13pt/models.tracking_split2/td_fast.210505_012601.centered_instance.n=1800	sleap-data/datasets/wt_gold.13pt/models.tracking_split2/td_fast.210505_012601.centered_instance.n=1800/trtmodel_FP16
537	1	275.18	Flies	sleap-data/datasets/wt_gold.13pt/models.tracking_split2/td_fast.210505_012601.centered_instance.n=1800	sleap-data/datasets/wt_gold.13pt/models.tracking_split2/td_fast.210505_012601.centered_instance.n=1800/trtmodel_FP16
538	1	296.47	Flies	sleap-data/datasets/wt_gold.13pt/models.tracking_split2/td_fast.210505_012601.centered_instance.n=1800	sleap-data/datasets/wt_gold.13pt/models.tracking_split2/td_fast.210505_012601.centered_instance.n=1800/trtmodel_FP16
539	1	296.497	Flies	sleap-data/datasets/wt_gold.13pt/models.tracking_split2/td_fast.210505_012601.centered_instance.n=1800	sleap-data/datasets/wt_gold.13pt/models.tracking_split2/td_fast.210505_012601.centered_instance.n=1800/trtmodel_FP16
540	1	298.138	Flies	sleap-data/datasets/wt_gold.13pt/models.tracking_split2/td_fast.210505_012601.centered_instance.n=1800	sleap-data/datasets/wt_gold.13pt/models.tracking_split2/td_fast.210505_012601.centered_instance.n=1800/trtmodel_FP16
541	1	303.91	Flies	sleap-data/datasets/wt_gold.13pt/models.tracking_split2/td_fast.210505_012601.centered_instance.n=1800	sleap-data/datasets/wt_gold.13pt/models.tracking_split2/td_fast.210505_012601.centered_instance.n=1800/trtmodel_FP16
542	1	306.66	Flies	sleap-data/datasets/wt_gold.13pt/models.tracking_split2/td_fast.210505_012601.centered_instance.n=1800	sleap-data/datasets/wt_gold.13pt/models.tracking_split2/td_fast.210505_012601.centered_instance.n=1800/trtmodel_FP16
543	1	290.138	Flies	sleap-data/datasets/wt_gold.13pt/models.tracking_split2/td_fast.210505_012601.centered_instance.n=1800	sleap-data/datasets/wt_gold.13pt/models.tracking_split2/td_fast.210505_012601.centered_instance.n=1800/trtmodel_FP16
544	1	266.468	Flies	sleap-data/datasets/wt_gold.13pt/models.tracking_split2/td_fast.210505_012601.centered_instance.n=1800	sleap-data/datasets/wt_gold.13pt/models.tracking_split2/td_fast.210505_012601.centered_instance.n=1800/trtmodel_FP16
545	1	225.012	Flies	sleap-data/datasets/wt_gold.13pt/models.tracking_split2/td_fast.210505_012601.centered_instance.n=1800	sleap-data/datasets/wt_gold.13pt/models.tracking_split2/td_fast.210505_012601.centered_instance.n=1800/trtmodel_FP16
546	1	245.839	Flies	sleap-data/datasets/wt_gold.13pt/models.tracking_split2/td_fast.210505_012601.centered_instance.n=1800	sleap-data/datasets/wt_gold.13pt/models.tracking_split2/td_fast.210505_012601.centered_instance.n=1800/trtmodel_FP16
547	1	293.759	Flies	sleap-data/datasets/wt_gold.13pt/models.tracking_split2/td_fast.210505_012601.centered_instance.n=1800	sleap-data/datasets/wt_gold.13pt/models.tracking_split2/td_fast.210505_012601.centered_instance.n=1800/trtmodel_FP16
548	1	291.089	Flies	sleap-data/datasets/wt_gold.13pt/models.tracking_split2/td_fast.210505_012601.centered_instance.n=1800	sleap-data/datasets/wt_gold.13pt/models.tracking_split2/td_fast.210505_012601.centered_instance.n=1800/trtmodel_FP16
549	1	267.819	Flies	sleap-data/datasets/wt_gold.13pt/models.tracking_split2/td_fast.210505_012601.centered_instance.n=1800	sleap-data/datasets/wt_gold.13pt/models.tracking_split2/td_fast.210505_012601.centered_instance.n=1800/trtmodel_FP16
550	1	255.573	Flies	sleap-data/datasets/wt_gold.13pt/models.tracking_split2/td_fast.210505_012601.centered_instance.n=1800	sleap-data/datasets/wt_gold.13pt/models.tracking_split2/td_fast.210505_012601.centered_instance.n=1800/trtmodel_FP16
551	1	287.068	Flies	sleap-data/datasets/wt_gold.13pt/models.tracking_split2/td_fast.210505_012601.centered_instance.n=1800	sleap-data/datasets/wt_gold.13pt/models.tracking_split2/td_fast.210505_012601.centered_instance.n=1800/trtmodel_FP16
[truncated: 38,088 more rows]

## Sheet: fig2c
	model	Dataset	Number of labels (frames)	Accuracy / mAP
0	sleap-data/experiments/sample_efficiency_expts_flies/sample_efficiency_expts.flies.td.210508_195531.centered_instance.n=220	Flies	20	0.434306
[truncated: 43 more rows]

## Sheet: fig2d
	Landmark	Error (px)
[truncated: 5,200 more rows]

[truncated: 3 more sheets: fig2e, fig2f, fig2g]
