# Supplementary material for: SLEAP: A deep learning system for multi-animal pose tracking
Source: Nat Methods. 2022 Apr 4;19(4):486–95. doi: 10.1038/s41592-022-01426-1 (PMC9007740; doi:10.1038/s41592-022-01426-1)
Supplement: Source Data Fig. 3 — Source data for plots. [file 41592_2022_1426_MOESM10_ESM.xlsx]

## Sheet: fig3c
	Speed (FPS)	Accuracy / mAP	Dataset	Approach	model	benchmark
0	400.774	0.812213	Flies	Top-down	sleap-data/datasets/wt_gold.13pt/models.tracking_split2/td_fast.210505_012601.centered_instance.n=1800	benchmark.210512_210030.json
1	389.067	0.812213	Flies	Top-down	sleap-data/datasets/wt_gold.13pt/models.tracking_split2/td_fast.210505_012601.centered_instance.n=1800	benchmark.210513_004524.json
2	398.966	0.812213	Flies	Top-down	sleap-data/datasets/wt_gold.13pt/models.tracking_split2/td_fast.210505_012601.centered_instance.n=1800	benchmark.210513_144121.json
3	396.755	0.812213	Flies	Top-down	sleap-data/datasets/wt_gold.13pt/models.tracking_split2/td_fast.210505_012601.centered_instance.n=1800	benchmark.210513_155108.json
4	390.399	0.812213	Flies	Top-down	sleap-data/datasets/wt_gold.13pt/models.tracking_split2/td_fast.210505_012601.centered_instance.n=1800	benchmark.210513_155159.json
5	396.297	0.812213	Flies	Top-down	sleap-data/datasets/wt_gold.13pt/models.tracking_split2/td_fast.210505_012601.centered_instance.n=1800	benchmark.210513_155251.json
6	395.777	0.812213	Flies	Top-down	sleap-data/datasets/wt_gold.13pt/models.tracking_split2/td_fast.210505_012601.centered_instance.n=1800	benchmark.210513_155342.json
7	48.7876	0.790034	Flies	Bottom-up	sleap-data/datasets/wt_gold.13pt/models.tracking_split2/bu.210506_230852.multi_instance.n=1800	benchmark.210512_211626.json
8	49.2692	0.790034	Flies	Bottom-up	sleap-data/datasets/wt_gold.13pt/models.tracking_split2/bu.210506_230852.multi_instance.n=1800	benchmark.210513_145712.json
9	49.2408	0.790034	Flies	Bottom-up	sleap-data/datasets/wt_gold.13pt/models.tracking_split2/bu.210506_230852.multi_instance.n=1800	benchmark.210513_155722.json
10	48.8274	0.790034	Flies	Bottom-up	sleap-data/datasets/wt_gold.13pt/models.tracking_split2/bu.210506_230852.multi_instance.n=1800	benchmark.210513_160103.json
11	48.8599	0.790034	Flies	Bottom-up	sleap-data/datasets/wt_gold.13pt/models.tracking_split2/bu.210506_230852.multi_instance.n=1800	benchmark.210513_160445.json
12	48.9338	0.790034	Flies	Bottom-up	sleap-data/datasets/wt_gold.13pt/models.tracking_split2/bu.210506_230852.multi_instance.n=1800	benchmark.210513_160826.json
13	165.913	0.773674	Mice (OF)	Top-down	sleap-data/experiments/best_model_replicates/mice_of_td.210509_231024.centered_instance.n=900	benchmark.210513_175753.json
14	46.2219	0.723858	Mice (OF)	Bottom-up	sleap-data/experiments/sample_efficiency_expts_mice_of/sample_efficiency_expts.mice_of.bu.210509_083323.multi_instance.n=850	benchmark.210513_180555.json
15	55.2756	0.513018	Mice (HC)	Bottom-up	sleap-data/experiments/rf_expts/rf_expts.mice.bu.210509_012023.multi_instance.n=1326	benchmark.210513_153514.json
16	54.266	0.498844	Mice (HC)	Bottom-up	sleap-data/datasets/eleni_mice/models.random_split1/bu.210507_211316.multi_instance.n=1326	benchmark.210512_231047.json
17	54.7357	0.498844	Mice (HC)	Bottom-up	sleap-data/datasets/eleni_mice/models.random_split1/bu.210507_211316.multi_instance.n=1326	benchmark.210513_153838.json
18	161.464	0.483978	Mice (HC)	Top-down	sleap-data/experiments/rf_expts/rf_expts.mice.td.210509_010625.centered_instance.n=1326	benchmark.210513_154026.json
19	91.8099	0.679262	Bees	Top-down	sleap-data/experiments/rf_expts/rf_expts.bees.td.210509_000323.centered_instance.n=723	benchmark.210513_154935.json
20	21.5439	0.67748	Bees	Bottom-up	sleap-data/experiments/rf_expts/rf_expts.bees.bu.210509_121522.multi_instance.n=723	benchmark.210519_175809.json

## Sheet: fig3d
	Number of animals	Speed (FPS)	Dataset	model	benchmark
0	2	48.7876	Flies	sleap-data/datasets/wt_gold.13pt/models.tracking_split2/bu.210506_230852.multi_instance.n=1800	benchmark.210512_211626.json
1	2	49.2692	Flies	sleap-data/datasets/wt_gold.13pt/models.tracking_split2/bu.210506_230852.multi_instance.n=1800	benchmark.210513_145712.json
2	2	49.2408	Flies	sleap-data/datasets/wt_gold.13pt/models.tracking_split2/bu.210506_230852.multi_instance.n=1800	benchmark.210513_155722.json
3	2	48.8274	Flies	sleap-data/datasets/wt_gold.13pt/models.tracking_split2/bu.210506_230852.multi_instance.n=1800	benchmark.210513_160103.json
4	2	48.8599	Flies	sleap-data/datasets/wt_gold.13pt/models.tracking_split2/bu.210506_230852.multi_instance.n=1800	benchmark.210513_160445.json
5	2	48.9338	Flies	sleap-data/datasets/wt_gold.13pt/models.tracking_split2/bu.210506_230852.multi_instance.n=1800	benchmark.210513_160826.json
6	1	49.7089	Flies	sleap-data/datasets/wt_gold.13pt/models.tracking_split2/bu.210506_230852.multi_instance.n=1800	benchmark.210513_173217.json
7	4	48.1225	Flies	sleap-data/datasets/wt_gold.13pt/models.tracking_split2/bu.210506_230852.multi_instance.n=1800	benchmark.210513_173600.json
8	8	47.6493	Flies	sleap-data/datasets/wt_gold.13pt/models.tracking_split2/bu.210506_230852.multi_instance.n=1800	benchmark.210513_173944.json
9	5	45.5943	Mice (OF)	sleap-data/experiments/sample_efficiency_expts_mice_of/sample_efficiency_expts.mice_of.bu.210509_083323.multi_instance.n=850	benchmark.210513_154643.json
10	5	45.3284	Mice (OF)	sleap-data/experiments/sample_efficiency_expts_mice_of/sample_efficiency_expts.mice_of.bu.210509_083323.multi_instance.n=850	benchmark.210513_161921.json
11	5	45.5357	Mice (OF)	sleap-data/experiments/sample_efficiency_expts_mice_of/sample_efficiency_expts.mice_of.bu.210509_083323.multi_instance.n=850	benchmark.210513_162319.json
12	5	45.2608	Mice (OF)	sleap-data/experiments/sample_efficiency_expts_mice_of/sample_efficiency_expts.mice_of.bu.210509_083323.multi_instance.n=850	benchmark.210513_162717.json
13	2	46.2219	Mice (OF)	sleap-data/experiments/sample_efficiency_expts_mice_of/sample_efficiency_expts.mice_of.bu.210509_083323.multi_instance.n=850	benchmark.210513_180555.json
14	4	45.6711	Mice (OF)	sleap-data/experiments/sample_efficiency_expts_mice_of/sample_efficiency_expts.mice_of.bu.210509_083323.multi_instance.n=850	benchmark.210513_180946.json
15	5	45.7126	Mice (OF)	sleap-data/experiments/sample_efficiency_expts_mice_of/sample_efficiency_expts.mice_of.bu.210509_083323.multi_instance.n=850	benchmark.210513_181337.json

## Sheet: fig3e
	Number of animals	Speed (FPS)	Dataset	model	benchmark
0	2	400.774	Flies	sleap-data/datasets/wt_gold.13pt/models.tracking_split2/td_fast.210505_012601.centered_instance.n=1800	benchmark.210512_210030.json
1	2	389.067	Flies	sleap-data/datasets/wt_gold.13pt/models.tracking_split2/td_fast.210505_012601.centered_instance.n=1800	benchmark.210513_004524.json
2	2	398.966	Flies	sleap-data/datasets/wt_gold.13pt/models.tracking_split2/td_fast.210505_012601.centered_instance.n=1800	benchmark.210513_144121.json
3	2	396.755	Flies	sleap-data/datasets/wt_gold.13pt/models.tracking_split2/td_fast.210505_012601.centered_instance.n=1800	benchmark.210513_155108.json
4	2	390.399	Flies	sleap-data/datasets/wt_gold.13pt/models.tracking_split2/td_fast.210505_012601.centered_instance.n=1800	benchmark.210513_155159.json
5	2	396.297	Flies	sleap-data/datasets/wt_gold.13pt/models.tracking_split2/td_fast.210505_012601.centered_instance.n=1800	benchmark.210513_155251.json
6	2	395.777	Flies	sleap-data/datasets/wt_gold.13pt/models.tracking_split2/td_fast.210505_012601.centered_instance.n=1800	benchmark.210513_155342.json
7	1	442.406	Flies	sleap-data/datasets/wt_gold.13pt/models.tracking_split2/td_fast.210505_012601.centered_instance.n=1800	benchmark.210513_170808.json
8	4	331.531	Flies	sleap-data/datasets/wt_gold.13pt/models.tracking_split2/td_fast.210505_012601.centered_instance.n=1800	benchmark.210513_171251.json
9	4	333.702	Flies	sleap-data/datasets/wt_gold.13pt/models.tracking_split2/td_fast.210505_012601.centered_instance.n=1800	benchmark.210513_171742.json
10	8	246.071	Flies	sleap-data/datasets/wt_gold.13pt/models.tracking_split2/td_fast.210505_012601.centered_instance.n=1800	benchmark.210513_171843.json
11	5	95.9402	Mice (OF)	sleap-data/experiments/best_model_replicates/mice_of_td.210509_231024.centered_instance.n=900	benchmark.210513_154243.json
12	5	95.1188	Mice (OF)	sleap-data/experiments/best_model_replicates/mice_of_td.210509_231024.centered_instance.n=900	benchmark.210513_161045.json
13	5	95.2415	Mice (OF)	sleap-data/experiments/best_model_replicates/mice_of_td.210509_231024.centered_instance.n=900	benchmark.210513_161304.json
14	5	95.2858	Mice (OF)	sleap-data/experiments/best_model_replicates/mice_of_td.210509_231024.centered_instance.n=900	benchmark.210513_161523.json
15	5	95.4402	Mice (OF)	sleap-data/experiments/best_model_replicates/mice_of_td.210509_231024.centered_instance.n=900	benchmark.210513_183422.json
16	2	165.913	Mice (OF)	sleap-data/experiments/best_model_replicates/mice_of_td.210509_231024.centered_instance.n=900	benchmark.210513_175753.json
17	4	111.426	Mice (OF)	sleap-data/experiments/best_model_replicates/mice_of_td.210509_231024.centered_instance.n=900	benchmark.210513_175951.json
18	5	96.7466	Mice (OF)	sleap-data/experiments/best_model_replicates/mice_of_td.210509_231024.centered_instance.n=900	benchmark.210513_180206.json
