# Supplementary material for: SLEAP: A deep learning system for multi-animal pose tracking
Source: Nat Methods. 2022 Apr 4;19(4):486–95. doi: 10.1038/s41592-022-01426-1 (PMC9007740; doi:10.1038/s41592-022-01426-1)
Supplement: Source Data Fig. 4 — Source data for plots. [file 41592_2022_1426_MOESM11_ESM.xlsx]

## Sheet: fig4c
	model	Dataset	Receptive field (px)	Accuracy / mAP
0	sleap-data/experiments/rerun_old_expts/rf_expts.flies.td.210507_211029.centered_instance.n=1800	Flies	16	0.245594
1	sleap-data/experiments/rerun_old_expts/rf_expts.flies.td.210507_215224.centered_instance.n=1800	Flies	36	0.704589
2	sleap-data/experiments/rerun_old_expts/rf_expts.flies.td.210507_223124.centered_instance.n=1800	Flies	76	0.770353
3	sleap-data/experiments/rerun_old_expts/rf_expts.flies.td.210507_224423.centered_instance.n=1800	Flies	156	0.77832
4	sleap-data/experiments/rerun_old_expts/rf_expts.flies.td.210508_035724.centered_instance.n=1800	Flies	76	0.766364
5	sleap-data/experiments/rerun_old_expts/rf_expts.flies.td.210508_052424.centered_instance.n=1800	Flies	316	0.773037
6	sleap-data/experiments/rerun_old_expts/rf_expts.flies.td.210508_070724.centered_instance.n=1800	Flies	156	0.803074
7	sleap-data/experiments/rerun_old_expts/rf_expts.flies.td.210508_085424.centered_instance.n=1800	Flies	16	0.26176
8	sleap-data/experiments/rerun_old_expts/rf_expts.flies.td.210508_094522.centered_instance.n=1800	Flies	36	0.720631
9	sleap-data/experiments/rerun_old_expts/rf_expts.flies.td.210508_100023.centered_instance.n=1800	Flies	16	0.225435
10	sleap-data/experiments/rerun_old_expts/rf_expts.flies.td.210508_102821.centered_instance.n=1800	Flies	36	0.710714
11	sleap-data/experiments/rerun_old_expts/rf_expts.flies.td.210508_124922.centered_instance.n=1800	Flies	76	0.78209
12	sleap-data/experiments/rerun_old_expts/rf_expts.flies.td.210508_132421.centered_instance.n=1800	Flies	156	0.797534
13	sleap-data/experiments/rerun_old_expts/rf_expts.flies.td.210508_140223.centered_instance.n=1800	Flies	316	0.78688
14	sleap-data/experiments/rf_expts/rf_expts.flies.td.210508_235124.centered_instance.n=1800	Flies	76	0.786764
15	sleap-data/experiments/rf_expts/rf_expts.flies.td.210509_002624.centered_instance.n=1800	Flies	316	0.792185
16	sleap-data/experiments/rf_expts/rf_expts.flies.td.210509_002627.centered_instance.n=1800	Flies	636	0.798135
17	sleap-data/experiments/rf_expts/rf_expts.flies.td.210509_071423.centered_instance.n=1800	Flies	16	0.219405
18	sleap-data/experiments/rf_expts/rf_expts.flies.td.210509_074224.centered_instance.n=1800	Flies	36	0.720772
19	sleap-data/experiments/rf_expts/rf_expts.flies.td.210509_083524.centered_instance.n=1800	Flies	156	0.785043
20	sleap-data/experiments/rerun_old_expts/rf_expts.mice.td.210508_035123.centered_instance.n=1326	Mice (HC)	16	0.0295944
21	sleap-data/experiments/rerun_old_expts/rf_expts.mice.td.210508_042656.centered_instance.n=1326	Mice (HC)	36	0.181104
22	sleap-data/experiments/rerun_old_expts/rf_expts.mice.td.210508_044553.centered_instance.n=1326	Mice (HC)	316	0.433839
23	sleap-data/experiments/rerun_old_expts/rf_expts.mice.td.210508_050722.centered_instance.n=1326	Mice (HC)	76	0.405011
24	sleap-data/experiments/rerun_old_expts/rf_expts.mice.td.210508_062934.centered_instance.n=1326	Mice (HC)	316	0.463376
25	sleap-data/experiments/rerun_old_expts/rf_expts.mice.td.210508_073824.centered_instance.n=1326	Mice (HC)	76	0.415144
26	sleap-data/experiments/rerun_old_expts/rf_expts.mice.td.210508_081525.centered_instance.n=1326	Mice (HC)	156	0.447854
27	sleap-data/experiments/rerun_old_expts/rf_expts.mice.td.210508_112224.centered_instance.n=1326	Mice (HC)	36	0.178829
28	sleap-data/experiments/rerun_old_expts/rf_expts.mice.td.210508_114524.centered_instance.n=1326	Mice (HC)	76	0.426595
29	sleap-data/experiments/rerun_old_expts/rf_expts.mice.td.210508_215529.centered_instance.n=1326	Mice (HC)	16	0.0331004
30	sleap-data/experiments/rerun_old_expts/rf_expts.mice.td.210509_015127.centered_instance.n=1326	Mice (HC)	316	0.354405
31	sleap-data/experiments/rerun_old_expts/rf_expts.mice.td.210509_052024.centered_instance.n=1326	Mice (HC)	156	0.480021
32	sleap-data/experiments/rf_expts/rf_expts.mice.td.210508_233028.centered_instance.n=1326	Mice (HC)	16	0.0151466
33	sleap-data/experiments/rf_expts/rf_expts.mice.td.210509_000924.centered_instance.n=1326	Mice (HC)	156	0.478054
34	sleap-data/experiments/rf_expts/rf_expts.mice.td.210509_000928.centered_instance.n=1326	Mice (HC)	76	0.425876
35	sleap-data/experiments/rf_expts/rf_expts.mice.td.210509_004623.centered_instance.n=1326	Mice (HC)	36	0.191013
36	sleap-data/experiments/rf_expts/rf_expts.mice.td.210509_010324.centered_instance.n=1326	Mice (HC)	316	0.471422
37	sleap-data/experiments/rf_expts/rf_expts.mice.td.210509_010625.centered_instance.n=1326	Mice (HC)	636	0.483978
38	sleap-data/experiments/rf_expts/rf_expts.mice_hc.td.max_stride64.210512_013324.centered_instance.n=1326	Mice (HC)	316	0.343481
39	sleap-data/experiments/rf_expts/rf_expts.mice_hc.td.max_stride64.210512_021324.centered_instance.n=1326	Mice (HC)	316	0.327154
40	sleap-data/experiments/rf_expts/rf_expts.mice_hc.td.max_stride64.210512_024624.centered_instance.n=1326	Mice (HC)	316	0.468919
41	sleap-data/experiments/rf_expts/rf_expts.mice_hc.td.max_stride64.210512_041524.centered_instance.n=1326	Mice (HC)	316	0.356616
42	sleap-data/experiments/rf_expts/rf_expts.bees.td.210508_224328.centered_instance.n=723	Bees	636	0.670522
43	sleap-data/experiments/rf_expts/rf_expts.bees.td.210508_232024.centered_instance.n=723	Bees	16	0
44	sleap-data/experiments/rf_expts/rf_expts.bees.td.210508_234123.centered_instance.n=723	Bees	76	0.548061
45	sleap-data/experiments/rf_expts/rf_expts.bees.td.210508_234127.centered_instance.n=723	Bees	36	0.246678
46	sleap-data/experiments/rf_expts/rf_expts.bees.td.210508_234427.centered_instance.n=723	Bees	36	0.203178
47	sleap-data/experiments/rf_expts/rf_expts.bees.td.210508_234623.centered_instance.n=723	Bees	316	0.666852
48	sleap-data/experiments/rf_expts/rf_expts.bees.td.210508_235427.centered_instance.n=723	Bees	156	0.6697
49	sleap-data/experiments/rf_expts/rf_expts.bees.td.210508_235924.centered_instance.n=723	Bees	636	0.653734
50	sleap-data/experiments/rf_expts/rf_expts.bees.td.210509_000323.centered_instance.n=723	Bees	316	0.679262
51	sleap-data/experiments/rf_expts/rf_expts.bees.td.210509_002123.centered_instance.n=723	Bees	16	0
52	sleap-data/experiments/rf_expts/rf_expts.bees.td.210509_004025.centered_instance.n=723	Bees	76	0.531794
53	sleap-data/experiments/rf_expts/rf_expts.bees.td.210509_004324.centered_instance.n=723	Bees	156	0.665046
54	sleap-data/experiments/rf_expts/rf_expts.bees.td.210509_021824.centered_instance.n=723	Bees	156	0.663641
55	sleap-data/experiments/rf_expts/rf_expts.bees.td.210509_062823.centered_instance.n=723	Bees	76	0.541038
56	sleap-data/experiments/rf_expts/rf_expts.bees.td.210509_063224.centered_instance.n=723	Bees	16	0
57	sleap-data/experiments/rf_expts/rf_expts.bees.td.210509_065625.centered_instance.n=723	Bees	156	0.65278
58	sleap-data/experiments/rf_expts/rf_expts.bees.td.210509_070225.centered_instance.n=723	Bees	636	0.652176
59	sleap-data/experiments/rf_expts/rf_expts.bees.td.210509_070227.centered_instance.n=723	Bees	316	0.664765
60	sleap-data/experiments/rf_expts/rf_expts.bees.td.210509_075124.centered_instance.n=723	Bees	36	0.216122
61	sleap-data/experiments/rf_expts/rf_expts.bees.td.210509_082424.centered_instance.n=723	Bees	36	0.230752
62	sleap-data/experiments/rf_expts/rf_expts.bees.td.210509_094623.centered_instance.n=723	Bees	16	0
63	sleap-data/experiments/rf_expts/rf_expts.bees.td.210509_101323.centered_instance.n=723	Bees	76	0.518295
64	sleap-data/experiments/rf_expts/rf_expts.bees.td.210509_102923.centered_instance.n=723	Bees	316	0.672112
65	sleap-data/experiments/rf_expts/rf_expts.bees.td.210509_103223.centered_instance.n=723	Bees	636	0.663693
66	sleap-data/experiments/rerun_old_expts/rf_expts.flies.bu.210507_231822.multi_instance.n=1800	Flies	36	0.685788
67	sleap-data/experiments/rerun_old_expts/rf_expts.flies.bu.210507_232422.multi_instance.n=1800	Flies	76	0.740449
68	sleap-data/experiments/rerun_old_expts/rf_expts.flies.bu.210508_010122.multi_instance.n=1800	Flies	156	0.726744
69	sleap-data/experiments/rerun_old_expts/rf_expts.flies.bu.210508_014722.multi_instance.n=1800	Flies	316	0.740102
70	sleap-data/experiments/rerun_old_expts/rf_expts.flies.bu.210508_103224.multi_instance.n=1800	Flies	36	0.665955
71	sleap-data/experiments/rerun_old_expts/rf_expts.flies.bu.210508_162823.multi_instance.n=1800	Flies	76	0.750413
72	sleap-data/experiments/rerun_old_expts/rf_expts.flies.bu.210508_201725.multi_instance.n=1800	Flies	156	0.738532
73	sleap-data/experiments/rerun_old_expts/rf_expts.flies.bu.210508_211126.multi_instance.n=1800	Flies	316	0.752122
74	sleap-data/experiments/rf_expts/rf_expts.flies.bu.210508_223423.multi_instance.n=1800	Flies	36	0.675603
75	sleap-data/experiments/rf_expts/rf_expts.flies.bu.210509_003422.multi_instance.n=1800	Flies	156	0.739944
76	sleap-data/experiments/rf_expts/rf_expts.flies.bu.210509_093724.multi_instance.n=1800	Flies	16	0.0441229
77	sleap-data/experiments/rf_expts/rf_expts.flies.bu.210509_093822.multi_instance.n=1800	Flies	316	0.743759
78	sleap-data/experiments/rf_expts/rf_expts.flies.bu.210509_101126.multi_instance.n=1800	Flies	636	0.75249
79	sleap-data/experiments/rerun_old_expts/rf_expts.mice.bu.210508_055722.multi_instance.n=1326	Mice (HC)	76	0.456708
80	sleap-data/experiments/rerun_old_expts/rf_expts.mice.bu.210508_062824.multi_instance.n=1326	Mice (HC)	36	0.190327
81	sleap-data/experiments/rerun_old_expts/rf_expts.mice.bu.210508_063722.multi_instance.n=1326	Mice (HC)	156	0.494079
82	sleap-data/experiments/rerun_old_expts/rf_expts.mice.bu.210508_065822.multi_instance.n=1326	Mice (HC)	316	0.493668
83	sleap-data/experiments/rerun_old_expts/rf_expts.mice.bu.210508_145023.multi_instance.n=1326	Mice (HC)	76	0.485435
84	sleap-data/experiments/rerun_old_expts/rf_expts.mice.bu.210508_165624.multi_instance.n=1326	Mice (HC)	36	0.171589
85	sleap-data/experiments/rerun_old_expts/rf_expts.mice.bu.210508_210428.multi_instance.n=1326	Mice (HC)	316	0.400661
86	sleap-data/experiments/rf_expts/rf_expts.mice.bu.210509_011223.multi_instance.n=1326	Mice (HC)	16	0.00822124
87	sleap-data/experiments/rf_expts/rf_expts.mice.bu.210509_011724.multi_instance.n=1326	Mice (HC)	76	0.4765
88	sleap-data/experiments/rf_expts/rf_expts.mice.bu.210509_012023.multi_instance.n=1326	Mice (HC)	156	0.513018
89	sleap-data/experiments/rf_expts/rf_expts.mice.bu.210509_013326.multi_instance.n=1326	Mice (HC)	636	0.490071
90	sleap-data/experiments/rf_expts/rf_expts.mice_hc.bu.max_stride64.210512_012922.multi_instance.n=1326	Mice (HC)	316	0.510794
91	sleap-data/experiments/rf_expts/rf_expts.mice_hc.bu.max_stride64.210512_045522.multi_instance.n=1326	Mice (HC)	316	0.406273
92	sleap-data/experiments/rf_expts/rf_expts.mice_hc.bu.max_stride64.210512_053423.multi_instance.n=1326	Mice (HC)	316	0.501117
93	sleap-data/experiments/rf_expts/rf_expts.mice_hc.bu.max_stride64.210512_101123.multi_instance.n=1326	Mice (HC)	316	0.512728
94	sleap-data/experiments/rerun_old_expts/rf_expts.bees.bu.210508_083021.multi_instance.n=723	Bees	156	0.487929
95	sleap-data/experiments/rerun_old_expts/rf_expts.bees.bu.210508_085223.multi_instance.n=723	Bees	316	0.673742
96	sleap-data/experiments/rerun_old_expts/rf_expts.bees.bu.210508_124824.multi_instance.n=723	Bees	316	0.527255
97	sleap-data/experiments/rf_expts/rf_expts.bees.bu.210508_232722.multi_instance.n=723	Bees	76	0.370638
98	sleap-data/experiments/rf_expts/rf_expts.bees.bu.210508_233023.multi_instance.n=723	Bees	316	0.582693
99	sleap-data/experiments/rf_expts/rf_expts.bees.bu.210508_233224.multi_instance.n=723	Bees	156	0.519662
100	sleap-data/experiments/rf_expts/rf_expts.bees.bu.210508_233922.multi_instance.n=723	Bees	636	0.664282
101	sleap-data/experiments/rf_expts/rf_expts.bees.bu.210509_015923.multi_instance.n=723	Bees	156	0.654413
102	sleap-data/experiments/rf_expts/rf_expts.bees.bu.210509_020123.multi_instance.n=723	Bees	316	0.648901
103	sleap-data/experiments/rf_expts/rf_expts.bees.bu.210509_021222.multi_instance.n=723	Bees	636	0.568075
104	sleap-data/experiments/rf_expts/rf_expts.bees.bu.210509_081624.multi_instance.n=723	Bees	316	0.530091
105	sleap-data/experiments/rf_expts/rf_expts.bees.bu.210509_090823.multi_instance.n=723	Bees	156	0.632936
106	sleap-data/experiments/rf_expts/rf_expts.bees.bu.210509_111923.multi_instance.n=723	Bees	156	0.635794
107	sleap-data/experiments/rf_expts/rf_expts.bees.bu.210509_113526.multi_instance.n=723	Bees	316	0.577547
108	sleap-data/experiments/rf_expts/rf_expts.bees.bu.210509_121522.multi_instance.n=723	Bees	636	0.67748
109	sleap-data/experiments/rf_expts/rf_expts.bees.bu.max_stride32.210512_013526.multi_instance.n=723	Bees	156	0.652838
110	sleap-data/experiments/rf_expts/rf_expts.bees.bu.max_stride32.210512_074425.multi_instance.n=723	Bees	156	0.670867
111	sleap-data/experiments/rf_expts/rf_expts.bees.bu.max_stride32.210512_080524.multi_instance.n=723	Bees	156	0.633103
112	sleap-data/experiments/rf_expts/rf_expts.bees.bu.max_stride64.210512_034322.multi_instance.n=723	Bees	316	0.64493
113	sleap-data/experiments/rf_expts/rf_expts.bees.bu.max_stride64.210512_092222.multi_instance.n=723	Bees	316	0.560568
114	sleap-data/experiments/rf_expts/rf_expts.bees.bu.max_stride64.210512_101423.multi_instance.n=723	Bees	316	0.679411

## Sheet: fig4e
	Accuracy / mAP	Encoder	Weights	model
0	0.575385	MobileNetV1	Randomly initialized	sleap-data/experiments/pt_backbone_expts.flies/td.pretrained.210508_134226.centered_instance.n=1800
1	0.781384	MobileNetV1	Pretrained	sleap-data/experiments/pt_backbone_expts.flies/td.pretrained.210508_211029.centered_instance.n=1800
2	0.784687	MobileNetV1	Pretrained	sleap-data/experiments/pt_backbone_expts.flies/td.pretrained.210509_023629.centered_instance.n=1800
3	0.52356	MobileNetV1	Randomly initialized	sleap-data/experiments/pt_backbone_expts.flies/td.pretrained.210509_064826.centered_instance.n=1800
4	0.800844	EfficientNetB0	Pretrained	sleap-data/experiments/pt_backbone_expts.flies/td.pretrained.210508_182627.centered_instance.n=1800
5	0.600653	EfficientNetB0	Randomly initialized	sleap-data/experiments/pt_backbone_expts.flies/td.pretrained.210508_171726.centered_instance.n=1800
6	0.804131	EfficientNetB0	Pretrained	sleap-data/experiments/pt_backbone_expts.flies/td.pretrained.210509_142327.centered_instance.n=1800
7	0.623392	EfficientNetB0	Randomly initialized	sleap-data/experiments/pt_backbone_expts.flies/td.pretrained.210509_144926.centered_instance.n=1800
8	0.749268	SEResNet101	Randomly initialized	sleap-data/experiments/pt_backbone_expts.flies/td.pretrained.210508_154831.centered_instance.n=1800
9	0.828108	SEResNet101	Pretrained	sleap-data/experiments/pt_backbone_expts.flies/td.pretrained.210508_160134.centered_instance.n=1800
10	0.819226	SEResNet101	Pretrained	sleap-data/experiments/pt_backbone_expts.flies/td.pretrained.210509_065234.centered_instance.n=1800
11	0.707751	SEResNet101	Randomly initialized	sleap-data/experiments/pt_backbone_expts.flies/td.pretrained.210509_084428.centered_instance.n=1800
12	0.320602	EfficientNetB7	Randomly initialized	sleap-data/experiments/pt_backbone_expts.flies/td.pretrained.210509_161232.centered_instance.n=1800
13	0.822207	EfficientNetB7	Pretrained	sleap-data/experiments/pt_backbone_expts.flies/td.pretrained.210509_161136.centered_instance.n=1800
14	0.448472	EfficientNetB7	Randomly initialized	sleap-data/experiments/pt_backbone_expts.flies/td.pretrained.210508_215433.centered_instance.n=1800
15	0.828626	EfficientNetB7	Pretrained	sleap-data/experiments/pt_backbone_expts.flies/td.pretrained.210508_214745.centered_instance.n=1800
16	0.833058	VGG16	Pretrained	sleap-data/experiments/pt_backbone_expts.flies/td.pretrained.210508_102425.centered_instance.n=1800
17	0.815929	VGG16	Randomly initialized	sleap-data/experiments/pt_backbone_expts.flies/td.pretrained.210509_024824.centered_instance.n=1800
18	0.820478	VGG16	Pretrained	sleap-data/experiments/pt_backbone_expts.flies/td.pretrained.210509_024124.centered_instance.n=1800
19	0.802735	VGG16	Randomly initialized	sleap-data/experiments/pt_backbone_expts.flies/td.pretrained.210508_150624.centered_instance.n=1800
20	0.769441	ResNet50 (ours)	Randomly initialized	sleap-data/experiments/rerun_old_expts/resnet.td.flies.rerun_old.210507_133225.centered_instance.n=1800
21	0.808183	ResNet50 (ours)	Randomly initialized	sleap-data/experiments/rerun_old_expts/resnet.td.flies.rerun_old.210507_153842.centered_instance.n=1800
22	0.830031	ResNet50 (ours)	Pretrained	sleap-data/experiments/rerun_old_expts/resnet.td.flies.rerun_old.210507_153843.centered_instance.n=1800
23	0.833852	ResNet50 (ours)	Pretrained	sleap-data/experiments/rerun_old_expts/resnet.td.flies.rerun_old.210507_153847.centered_instance.n=1800
24	0.728047	ResNet50 (ours)	Randomly initialized	sleap-data/experiments/dlcresnet_expts/dlcresnet_expts.flies.td.210509_164525.centered_instance.n=1800
25	0.795698	ResNet50 (ours)	Pretrained	sleap-data/experiments/dlcresnet_expts/dlcresnet_expts.flies.td.210509_170526.centered_instance.n=1800
26	0.74853	ResNet50 (ours)	Randomly initialized	sleap-data/experiments/dlcresnet_expts/dlcresnet_expts.flies.td.210509_170624.centered_instance.n=1800
27	0.79644	ResNet50 (ours)	Pretrained	sleap-data/experiments/dlcresnet_expts/dlcresnet_expts.flies.td.210509_171925.centered_instance.n=1800

## Sheet: fig4f
	Speed (FPS)	Accuracy / mAP	Model name	Model type	model	benchmark
0	400.774	0.812213	UNet (fast)	Randomly initialized	sleap-data/datasets/wt_gold.13pt/models.tracking_split2/td_fast.210505_012601.centered_instance.n=1800	benchmark.210512_210030.json
1	389.067	0.812213	UNet (fast)	Randomly initialized	sleap-data/datasets/wt_gold.13pt/models.tracking_split2/td_fast.210505_012601.centered_instance.n=1800	benchmark.210513_004524.json
2	398.966	0.812213	UNet (fast)	Randomly initialized	sleap-data/datasets/wt_gold.13pt/models.tracking_split2/td_fast.210505_012601.centered_instance.n=1800	benchmark.210513_144121.json
3	396.755	0.812213	UNet (fast)	Randomly initialized	sleap-data/datasets/wt_gold.13pt/models.tracking_split2/td_fast.210505_012601.centered_instance.n=1800	benchmark.210513_155108.json
4	390.399	0.812213	UNet (fast)	Randomly initialized	sleap-data/datasets/wt_gold.13pt/models.tracking_split2/td_fast.210505_012601.centered_instance.n=1800	benchmark.210513_155159.json
5	396.297	0.812213	UNet (fast)	Randomly initialized	sleap-data/datasets/wt_gold.13pt/models.tracking_split2/td_fast.210505_012601.centered_instance.n=1800	benchmark.210513_155251.json
6	395.777	0.812213	UNet (fast)	Randomly initialized	sleap-data/datasets/wt_gold.13pt/models.tracking_split2/td_fast.210505_012601.centered_instance.n=1800	benchmark.210513_155342.json
7	277.923	0.820592	UNet (accurate)	Randomly initialized	sleap-data/datasets/wt_gold.13pt/models.tracking_split2/td_acc.210504_180633.centered_instance.n=1800	benchmark.210512_210402.json
8	276.788	0.820592	UNet (accurate)	Randomly initialized	sleap-data/datasets/wt_gold.13pt/models.tracking_split2/td_acc.210504_180633.centered_instance.n=1800	benchmark.210513_144454.json
9	199.278	0.833852	ResNet50 (ours)	Pretrained	sleap-data/experiments/rerun_old_expts/resnet.td.flies.rerun_old.210507_153847.centered_instance.n=1800	benchmark.210513_151023.json
10	187.278	0.833058	VGG16	Pretrained	sleap-data/experiments/pt_backbone_expts.flies/td.pretrained.210508_102425.centered_instance.n=1800	benchmark.210513_151146.json
11	112.444	0.828626	EfficientNetB7	Pretrained	sleap-data/experiments/pt_backbone_expts.flies/td.pretrained.210508_214745.centered_instance.n=1800	benchmark.210513_151940.json
12	159.511	0.828108	SEResNet101	Pretrained	sleap-data/experiments/pt_backbone_expts.flies/td.pretrained.210508_160134.centered_instance.n=1800	benchmark.210513_152128.json
13	211.902	0.804131	EfficientNetB0	Pretrained	sleap-data/experiments/pt_backbone_expts.flies/td.pretrained.210509_142327.centered_instance.n=1800	benchmark.210513_152254.json
14	231.438	0.784687	MobileNetV1	Pretrained	sleap-data/experiments/pt_backbone_expts.flies/td.pretrained.210509_023629.centered_instance.n=1800	benchmark.210513_152406.json
