# Supplementary material for: SLEAP: A deep learning system for multi-animal pose tracking
Source: Nat Methods. 2022 Apr 4;19(4):486–95. doi: 10.1038/s41592-022-01426-1 (PMC9007740; doi:10.1038/s41592-022-01426-1)
Supplement: Source Data Fig. 5 — Source data for plots. [file 41592_2022_1426_MOESM12_ESM.xlsx]

## Sheet: fig5b
	ID switches / 100K frames	Dataset	session	labels_pr
0	0	Flies	190612_110405_wt_16276625_rig2.1	junyu/data/pair/wt/190612_110405_wt_16276625_rig2.1/inference.cleaned.h5
1	1.58259	Flies	190612_110405_wt_18159111_rig2.2	junyu/data/pair/wt/190612_110405_wt_18159111_rig2.2/inference.cleaned.h5
2	0	Flies	190612_110639_wt_18159211_rig1.1	junyu/data/pair/wt/190612_110639_wt_18159211_rig1.1/inference.cleaned.h5
3	0.752791	Flies	190612_110953_wt_18159112_rig3.2	junyu/data/pair/wt/190612_110953_wt_18159112_rig3.2/inference.cleaned.h5
4	0	Flies	190612_110953_wt_18159203_rig3.1	junyu/data/pair/wt/190612_110953_wt_18159203_rig3.1/inference.cleaned.h5
5	0	Flies	190613_100053_wt_18159206_rig1.2	junyu/data/pair/wt/190613_100053_wt_18159206_rig1.2/inference.cleaned.h5
6	0	Flies	190619_103019_wt_18159111_rig2.2	junyu/data/pair/wt/190619_103019_wt_18159111_rig2.2/inference.cleaned.h5
7	0	Flies	190619_103446_wt_18159206_rig1.2	junyu/data/pair/wt/190619_103446_wt_18159206_rig1.2/inference.cleaned.h5
8	0	Flies	190619_103820_wt_18159112_rig3.2	junyu/data/pair/wt/190619_103820_wt_18159112_rig3.2/inference.cleaned.h5
9	0	Flies	190718_104807_wt_18159112_rig3.2	junyu/data/pair/wt/190718_104807_wt_18159112_rig3.2/inference.cleaned.h5
10	0	Flies	190718_104807_wt_18159203_rig3.1	junyu/data/pair/wt/190718_104807_wt_18159203_rig3.1/inference.cleaned.h5
11	2.96124	Flies	190718_110328_wt_18159203_rig3.1	junyu/data/pair/wt/190718_110328_wt_18159203_rig3.1/inference.cleaned.h5
12	0	Flies	190719_085355_wt_18159112_rig3.2	junyu/data/pair/wt/190719_085355_wt_18159112_rig3.2/inference.cleaned.h5
13	0	Flies	190719_085355_wt_18159203_rig3.1	junyu/data/pair/wt/190719_085355_wt_18159203_rig3.1/inference.cleaned.h5
14	0	Flies	190719_085631_wt_16276625_rig2.1	junyu/data/pair/wt/190719_085631_wt_16276625_rig2.1/inference.cleaned.h5
15	0	Flies	190719_091945_wt_18159206_rig1.2	junyu/data/pair/wt/190719_091945_wt_18159206_rig1.2/inference.cleaned.h5
16	0	Flies	190719_093704_wt_16276625_rig2.1	junyu/data/pair/wt/190719_093704_wt_16276625_rig2.1/inference.cleaned.h5
17	0	Flies	190719_094414_wt_18159112_rig3.2	junyu/data/pair/wt/190719_094414_wt_18159112_rig3.2/inference.cleaned.h5
18	0	Flies	190723_102650_wt_18159206_rig1.2	junyu/data/pair/wt/190723_102650_wt_18159206_rig1.2/inference.cleaned.h5
19	0	Flies	190723_102650_wt_18159211_rig1.1	junyu/data/pair/wt/190723_102650_wt_18159211_rig1.1/inference.cleaned.h5
20	0	Flies	190723_103019_wt_16276625_rig2.1	junyu/data/pair/wt/190723_103019_wt_16276625_rig2.1/inference.cleaned.h5
21	0.370169	Flies	190723_103019_wt_18159111_rig2.2	junyu/data/pair/wt/190723_103019_wt_18159111_rig2.2/inference.cleaned.h5
22	0	Flies	190724_103424_wt_18159206_rig1.2	junyu/data/pair/wt/190724_103424_wt_18159206_rig1.2/inference.cleaned.h5
23	0	Flies	190724_103424_wt_18159211_rig1.1	junyu/data/pair/wt/190724_103424_wt_18159211_rig1.1/inference.cleaned.h5
24	0	Flies	190724_103703_wt_16276625_rig2.1	junyu/data/pair/wt/190724_103703_wt_16276625_rig2.1/inference.cleaned.h5
25	0.370185	Flies	190724_103703_wt_18159111_rig2.2	junyu/data/pair/wt/190724_103703_wt_18159111_rig2.2/inference.cleaned.h5
26	0	Flies	190724_112554_wt_18159206_rig1.2	junyu/data/pair/wt/190724_112554_wt_18159206_rig1.2/inference.cleaned.h5
27	1.62077	Flies	190724_112554_wt_18159211_rig1.1	junyu/data/pair/wt/190724_112554_wt_18159211_rig1.1/inference.cleaned.h5
28	0	Flies	190724_112816_wt_16276625_rig2.1	junyu/data/pair/wt/190724_112816_wt_16276625_rig2.1/inference.cleaned.h5
29	15.2381	Flies	190724_112816_wt_18159111_rig2.2	junyu/data/pair/wt/190724_112816_wt_18159111_rig2.2/inference.cleaned.h5
30	0	Flies	190724_121218_wt_18159206_rig1.2	junyu/data/pair/wt/190724_121218_wt_18159206_rig1.2/inference.cleaned.h5
31	0	Flies	190724_121218_wt_18159211_rig1.1	junyu/data/pair/wt/190724_121218_wt_18159211_rig1.1/inference.cleaned.h5
32	0	Flies	190724_121403_wt_16276625_rig2.1	junyu/data/pair/wt/190724_121403_wt_16276625_rig2.1/inference.cleaned.h5
33	0	Flies	190724_121403_wt_18159111_rig2.2	junyu/data/pair/wt/190724_121403_wt_18159111_rig2.2/inference.cleaned.h5
34	0.370187	Flies	190724_125308_wt_18159206_rig1.2	junyu/data/pair/wt/190724_125308_wt_18159206_rig1.2/inference.cleaned.h5
35	0	Flies	190724_125308_wt_18159211_rig1.1	junyu/data/pair/wt/190724_125308_wt_18159211_rig1.1/inference.cleaned.h5
36	0	Flies	190724_125545_wt_16276625_rig2.1	junyu/data/pair/wt/190724_125545_wt_16276625_rig2.1/inference.cleaned.h5
37	1.11051	Flies	190724_125545_wt_18159111_rig2.2	junyu/data/pair/wt/190724_125545_wt_18159111_rig2.2/inference.cleaned.h5
38	0	Flies	190726_103704_wt_18159112_rig3.2	junyu/data/pair/wt/190726_103704_wt_18159112_rig3.2/inference.cleaned.h5
39	0	Flies	190726_103704_wt_18159203_rig3.1	junyu/data/pair/wt/190726_103704_wt_18159203_rig3.1/inference.cleaned.h5
40	1.11057	Flies	190726_112011_wt_18159211_rig1.1	junyu/data/pair/wt/190726_112011_wt_18159211_rig1.1/inference.cleaned.h5
41	29.6384	Flies	190726_112226_wt_16276625_rig2.1	junyu/data/pair/wt/190726_112226_wt_16276625_rig2.1/inference.cleaned.h5
42	0	Flies	190726_112226_wt_18159111_rig2.2	junyu/data/pair/wt/190726_112226_wt_18159111_rig2.2/inference.cleaned.h5
43	0	Flies	190726_112658_wt_18159112_rig3.2	junyu/data/pair/wt/190726_112658_wt_18159112_rig3.2/inference.cleaned.h5
44	0	Flies	190729_101331_wt_18159111_rig2.2	junyu/data/pair/wt/190729_101331_wt_18159111_rig2.2/inference.cleaned.h5
45	0	Flies	190729_102449_wt_18159211_rig1.1	junyu/data/pair/wt/190729_102449_wt_18159211_rig1.1/inference.cleaned.h5
46	2.96141	Flies	190729_103110_wt_18159203_rig3.1	junyu/data/pair/wt/190729_103110_wt_18159203_rig3.1/inference.cleaned.h5
47	0	Flies	190729_103731_wt_18159111_rig2.2	junyu/data/pair/wt/190729_103731_wt_18159111_rig2.2/inference.cleaned.h5
48	0	Flies	190729_105826_wt_18159206_rig1.2	junyu/data/pair/wt/190729_105826_wt_18159206_rig1.2/inference.cleaned.h5
49	0.370172	Flies	190729_105826_wt_18159211_rig1.1	junyu/data/pair/wt/190729_105826_wt_18159211_rig1.1/inference.cleaned.h5
50	0	Flies	190729_110706_wt_18159112_rig3.2	junyu/data/pair/wt/190729_110706_wt_18159112_rig3.2/inference.cleaned.h5
51	0	Flies	190729_111304_wt_16276625_rig2.1	junyu/data/pair/wt/190729_111304_wt_16276625_rig2.1/inference.cleaned.h5
52	0	Flies	190729_111304_wt_18159111_rig2.2	junyu/data/pair/wt/190729_111304_wt_18159111_rig2.2/inference.cleaned.h5
53	0	Flies	190731_104141_wt_18159206_rig1.2	junyu/data/pair/wt/190731_104141_wt_18159206_rig1.2/inference.cleaned.h5
54	0	Flies	190802_141935_wt_18159111_rig2.2	junyu/data/pair/wt/190802_141935_wt_18159111_rig2.2/inference.cleaned.h5
55	0	Flies	190806_103832_wt_18159206_rig1.2	junyu/data/pair/wt/190806_103832_wt_18159206_rig1.2/inference.cleaned.h5
56	0	Flies	190806_104135_wt_18159112_rig3.2	junyu/data/pair/wt/190806_104135_wt_18159112_rig3.2/inference.cleaned.h5
57	0	Flies	190806_104135_wt_18159203_rig3.1	junyu/data/pair/wt/190806_104135_wt_18159203_rig3.1/inference.cleaned.h5
58	1.88005	Flies	190806_113708_wt_16276625_rig2.1	junyu/data/pair/wt/190806_113708_wt_16276625_rig2.1/inference.cleaned.h5
59	3.24828	Flies	190806_114054_wt_18159206_rig1.2	junyu/data/pair/wt/190806_114054_wt_18159206_rig1.2/inference.cleaned.h5
60	3.86523	Flies	190806_114054_wt_18159211_rig1.1	junyu/data/pair/wt/190806_114054_wt_18159211_rig1.1/inference.cleaned.h5
61	0	Flies	190806_114444_wt_18159203_rig3.1	junyu/data/pair/wt/190806_114444_wt_18159203_rig3.1/inference.cleaned.h5
62	0	Flies	190806_120030_wt_18159206_rig1.2	junyu/data/pair/wt/190806_120030_wt_18159206_rig1.2/inference.cleaned.h5
63	0	Flies	190806_120030_wt_18159211_rig1.1	junyu/data/pair/wt/190806_120030_wt_18159211_rig1.1/inference.cleaned.h5
64	0	Flies	190806_120824_wt_16276625_rig2.1	junyu/data/pair/wt/190806_120824_wt_16276625_rig2.1/inference.cleaned.h5
65	0	Flies	190806_121731_wt_18159112_rig3.2	junyu/data/pair/wt/190806_121731_wt_18159112_rig3.2/inference.cleaned.h5
66	2.2215	Flies	190806_121731_wt_18159203_rig3.1	junyu/data/pair/wt/190806_121731_wt_18159203_rig3.1/inference.cleaned.h5
67	0	Flies	190807_100659_wt_18159203_rig3.1	junyu/data/pair/wt/190807_100659_wt_18159203_rig3.1/inference.cleaned.h5
68	0.37024	Flies	190807_111227_wt_18159112_rig3.2	junyu/data/pair/wt/190807_111227_wt_18159112_rig3.2/inference.cleaned.h5
69	1.18527	Flies	190807_121937_wt_18159211_rig1.1	junyu/data/pair/wt/190807_121937_wt_18159211_rig1.1/inference.cleaned.h5
70	0	Flies	190807_122253_wt_18159111_rig2.2	junyu/data/pair/wt/190807_122253_wt_18159111_rig2.2/inference.cleaned.h5
71	5.30891	Flies	190807_122616_wt_18159112_rig3.2	junyu/data/pair/wt/190807_122616_wt_18159112_rig3.2/inference.cleaned.h5
72	0	Flies	190808_104606_wt_18159112_rig3.2	junyu/data/pair/wt/190808_104606_wt_18159112_rig3.2/inference.cleaned.h5
73	0	Flies	190808_112435_wt_18159203_rig3.1	junyu/data/pair/wt/190808_112435_wt_18159203_rig3.1/inference.cleaned.h5
74	0.740231	Flies	190808_112943_wt_16276625_rig2.1	junyu/data/pair/wt/190808_112943_wt_16276625_rig2.1/inference.cleaned.h5
75	0	Flies	190812_095736_wt_18159112_rig3.2	junyu/data/pair/wt/190812_095736_wt_18159112_rig3.2/inference.cleaned.h5
76	0.370191	Flies	190816_110302_wt_18159206_rig1.2	junyu/data/pair/wt/190816_110302_wt_18159206_rig1.2/inference.cleaned.h5
77	0	Flies	190816_110302_wt_18159211_rig1.1	junyu/data/pair/wt/190816_110302_wt_18159211_rig1.1/inference.cleaned.h5
78	0	Flies	190816_110446_wt_16276625_rig2.1	junyu/data/pair/wt/190816_110446_wt_16276625_rig2.1/inference.cleaned.h5
79	0	Flies	190830_172035_wt_16276625_rig2.1	junyu/data/pair/wt/190830_172035_wt_16276625_rig2.1/inference.cleaned.h5
80	0	Flies	190831_144515_wt_18159211_rig1.1	junyu/data/pair/wt/190831_144515_wt_18159211_rig1.1/inference.cleaned.h5
81	0	Flies	testing.1558449976.42_wt_16276625_rig2.1	junyu/data/pair/wt/testing.1558449976.42_wt_16276625_rig2.1/inference.cleaned.h5
82	0	Flies	testing.1558453811.26_wt_16276625_rig2.1	junyu/data/pair/wt/testing.1558453811.26_wt_16276625_rig2.1/inference.cleaned.h5
83	0	Flies	testing.1558453811.26_wt_18159111_rig2.2	junyu/data/pair/wt/testing.1558453811.26_wt_18159111_rig2.2/inference.cleaned.h5
84	0	Flies	testing.1558708171.39_wt_18159111_rig2.2	junyu/data/pair/wt/testing.1558708171.39_wt_18159111_rig2.2/inference.cleaned.h5
85	1.86244	Flies	testing.1558710721.28_wt_16276625_rig2.1	junyu/data/pair/wt/testing.1558710721.28_wt_16276625_rig2.1/inference.cleaned.h5
86	0	Flies	testing.1558710721.28_wt_18159111_rig2.2	junyu/data/pair/wt/testing.1558710721.28_wt_18159111_rig2.2/inference.cleaned.h5
87	0	Mice (HC)	20200111_USVpairs_court10_M3_F1_top-01112020162611-0000	junyu/data/eleni_mouse/20200111_USVpairs_court10_M3_F1_top-01112020162611-0000/20200111_USVpairs_court10_M3_F1_top-01112020162611-0000.mp4.inference.080920.cleaned.slp
88	8.23384	Mice (HC)	20200111_USVpairs_court11_M4_F1_top-01112020164420-0000	junyu/data/eleni_mouse/20200111_USVpairs_court11_M4_F1_top-01112020164420-0000/20200111_USVpairs_court11_M4_F1_top-01112020164420-0000.mp4.inference.080920.cleaned.slp
89	24.4539	Mice (HC)	20200111_USVpairs_court12_M4_F1_top-01112020165136-0000	junyu/data/eleni_mouse/20200111_USVpairs_court12_M4_F1_top-01112020165136-0000/20200111_USVpairs_court12_M4_F1_top-01112020165136-0000.mp4.inference.080920.cleaned.slp
90	0	Mice (HC)	20200111_USVpairs_court13_M5_F1_top-01112020170201-0000	junyu/data/eleni_mouse/20200111_USVpairs_court13_M5_F1_top-01112020170201-0000/20200111_USVpairs_court13_M5_F1_top-01112020170201-0000.mp4.inference.080920.cleaned.slp
91	32.7976	Mice (HC)	20200111_USVpairs_court15_M1_F2_top-01112020173724-0000	junyu/data/eleni_mouse/20200111_USVpairs_court15_M1_F2_top-01112020173724-0000/20200111_USVpairs_court15_M1_F2_top-01112020173724-0000.mp4.inference.080920.cleaned.slp
92	8.20277	Mice (HC)	20200111_USVpairs_court16_M1_F2_top-01112020174525-0000	junyu/data/eleni_mouse/20200111_USVpairs_court16_M1_F2_top-01112020174525-0000/20200111_USVpairs_court16_M1_F2_top-01112020174525-0000.mp4.inference.080920.cleaned.slp
93	8.16927	Mice (HC)	20200111_USVpairs_court18_M2_F2_top-01112020175746-0000	junyu/data/eleni_mouse/20200111_USVpairs_court18_M2_F2_top-01112020175746-0000/20200111_USVpairs_court18_M2_F2_top-01112020175746-0000.mp4.inference.080920.cleaned.slp
94	15.9515	Mice (HC)	20200111_USVpairs_court1_M1_F1_top-01112020145828-0000	junyu/data/eleni_mouse/20200111_USVpairs_court1_M1_F1_top-01112020145828-0000/20200111_USVpairs_court1_M1_F1_top-01112020145828-0000.mp4.inference.080920.cleaned.slp
95	8.1626	Mice (HC)	20200111_USVpairs_court20_M3_F2_top-01112020180613-0000	junyu/data/eleni_mouse/20200111_USVpairs_court20_M3_F2_top-01112020180613-0000/20200111_USVpairs_court20_M3_F2_top-01112020180613-0000.mp4.inference.080920.cleaned.slp
96	106.61	Mice (HC)	20200111_USVpairs_court21_M3_F2_top-01112020181233-0000	junyu/data/eleni_mouse/20200111_USVpairs_court21_M3_F2_top-01112020181233-0000/20200111_USVpairs_court21_M3_F2_top-01112020181233-0000.mp4.inference.080920.cleaned.slp
97	24.5539	Mice (HC)	20200111_USVpairs_court22_M4_F2_top-01112020181932-0000	junyu/data/eleni_mouse/20200111_USVpairs_court22_M4_F2_top-01112020181932-0000/20200111_USVpairs_court22_M4_F2_top-01112020181932-0000.mp4.inference.080920.cleaned.slp
98	0	Mice (HC)	20200111_USVpairs_court23_M5_F2_top-01112020183244-0000	junyu/data/eleni_mouse/20200111_USVpairs_court23_M5_F2_top-01112020183244-0000/20200111_USVpairs_court23_M5_F2_top-01112020183244-0000.mp4.inference.080920.cleaned.slp
99	24.6954	Mice (HC)	20200111_USVpairs_court24_M5_F2_top-01112020183914-0000	junyu/data/eleni_mouse/20200111_USVpairs_court24_M5_F2_top-01112020183914-0000/20200111_USVpairs_court24_M5_F2_top-01112020183914-0000.mp4.inference.080920.cleaned.slp
100	155.827	Mice (HC)	20200111_USVpairs_court26_M1_F3_top-01112020192442-0000	junyu/data/eleni_mouse/20200111_USVpairs_court26_M1_F3_top-01112020192442-0000/20200111_USVpairs_court26_M1_F3_top-01112020192442-0000.mp4.inference.080920.cleaned.slp
101	57.4335	Mice (HC)	20200111_USVpairs_court28_M2_F3_top-01112020193928-0000	junyu/data/eleni_mouse/20200111_USVpairs_court28_M2_F3_top-01112020193928-0000/20200111_USVpairs_court28_M2_F3_top-01112020193928-0000.mp4.inference.080920.cleaned.slp
102	8.22368	Mice (HC)	20200111_USVpairs_court29_M3_F3_top-01112020194645-0000	junyu/data/eleni_mouse/20200111_USVpairs_court29_M3_F3_top-01112020194645-0000/20200111_USVpairs_court29_M3_F3_top-01112020194645-0000.mp4.inference.080920.cleaned.slp
103	24.5942	Mice (HC)	20200111_USVpairs_court30_M3_F3_top-01112020195357-0000	junyu/data/eleni_mouse/20200111_USVpairs_court30_M3_F3_top-01112020195357-0000/20200111_USVpairs_court30_M3_F3_top-01112020195357-0000.mp4.inference.080920.cleaned.slp
104	41.2099	Mice (HC)	20200111_USVpairs_court32_M4_F3_top-01112020200909-0000	junyu/data/eleni_mouse/20200111_USVpairs_court32_M4_F3_top-01112020200909-0000/20200111_USVpairs_court32_M4_F3_top-01112020200909-0000.mp4.inference.080920.cleaned.slp
105	8.22233	Mice (HC)	20200111_USVpairs_court33_M5_F3_top-01112020202009-0000	junyu/data/eleni_mouse/20200111_USVpairs_court33_M5_F3_top-01112020202009-0000/20200111_USVpairs_court33_M5_F3_top-01112020202009-0000.mp4.inference.080920.cleaned.slp
106	0	Mice (HC)	20200111_USVpairs_court34_M5_F3_top-01112020202715-0000	junyu/data/eleni_mouse/20200111_USVpairs_court34_M5_F3_top-01112020202715-0000/20200111_USVpairs_court34_M5_F3_top-01112020202715-0000.mp4.inference.080920.cleaned.slp
107	24.6427	Mice (HC)	20200111_USVpairs_court35_M1_F4_top-01112020204324-0000	junyu/data/eleni_mouse/20200111_USVpairs_court35_M1_F4_top-01112020204324-0000/20200111_USVpairs_court35_M1_F4_top-01112020204324-0000.mp4.inference.080920.cleaned.slp
108	0	Mice (HC)	20200111_USVpairs_court36_M1_F4_top-01112020205023-0000	junyu/data/eleni_mouse/20200111_USVpairs_court36_M1_F4_top-01112020205023-0000/20200111_USVpairs_court36_M1_F4_top-01112020205023-0000.mp4.inference.080920.cleaned.slp
109	41.176	Mice (HC)	20200111_USVpairs_court40_M3_F4_top-01112020212022-0000	junyu/data/eleni_mouse/20200111_USVpairs_court40_M3_F4_top-01112020212022-0000/20200111_USVpairs_court40_M3_F4_top-01112020212022-0000.mp4.inference.080920.cleaned.slp
110	40.5811	Mice (HC)	20200111_USVpairs_court41_M4_F4_top-01112020212813-0000	junyu/data/eleni_mouse/20200111_USVpairs_court41_M4_F4_top-01112020212813-0000/20200111_USVpairs_court41_M4_F4_top-01112020212813-0000.mp4.inference.080920.cleaned.slp
111	0	Mice (HC)	20200111_USVpairs_court42_M4_F4_top-01112020213514-0000	junyu/data/eleni_mouse/20200111_USVpairs_court42_M4_F4_top-01112020213514-0000/20200111_USVpairs_court42_M4_F4_top-01112020213514-0000.mp4.inference.080920.cleaned.slp
112	0	Mice (HC)	20200111_USVpairs_court5_M1_F1_top-01112020153601-0000	junyu/data/eleni_mouse/20200111_USVpairs_court5_M1_F1_top-01112020153601-0000/20200111_USVpairs_court5_M1_F1_top-01112020153601-0000.mp4.inference.080920.cleaned.slp
113	0	Mice (HC)	20200111_USVpairs_court6_M2_F1_top-01112020155023-0000	junyu/data/eleni_mouse/20200111_USVpairs_court6_M2_F1_top-01112020155023-0000/20200111_USVpairs_court6_M2_F1_top-01112020155023-0000.mp4.inference.080920.cleaned.slp
114	0	Mice (HC)	20200111_USVpairs_court7_M2_F1_top-01112020155820-0000	junyu/data/eleni_mouse/20200111_USVpairs_court7_M2_F1_top-01112020155820-0000/20200111_USVpairs_court7_M2_F1_top-01112020155820-0000.mp4.inference.080920.cleaned.slp
115	8.04441	Mice (HC)	20200111_USVpairs_court8_M2_F1_top-01112020160818-0000	junyu/data/eleni_mouse/20200111_USVpairs_court8_M2_F1_top-01112020160818-0000/20200111_USVpairs_court8_M2_F1_top-01112020160818-0000.mp4.inference.080920.cleaned.slp
116	8.08081	Mice (HC)	20200111_USVpairs_court9_M3_F1_top-01112020161649-0000	junyu/data/eleni_mouse/20200111_USVpairs_court9_M3_F1_top-01112020161649-0000/20200111_USVpairs_court9_M3_F1_top-01112020161649-0000.mp4.inference.080920.cleaned.slp

## Sheet: fig5e
	Approach	Dataset	Animals with correct ID	model	video_ind
0	Bottom-up (ID)	Flies	100	sleap-data/datasets/wt_gold.13pt/models.tracking_split2/bu_id.210504_191939.multi_class_bottomup.n=1800	0
1	Bottom-up (ID)	Flies	100	sleap-data/datasets/wt_gold.13pt/models.tracking_split2/bu_id.210504_191939.multi_class_bottomup.n=1800	1
2	Bottom-up (ID)	Flies	100	sleap-data/datasets/wt_gold.13pt/models.tracking_split2/bu_id.210504_191939.multi_class_bottomup.n=1800	2
3	Bottom-up (ID)	Flies	100	sleap-data/datasets/wt_gold.13pt/models.tracking_split2/bu_id.210504_191939.multi_class_bottomup.n=1800	3
4	Bottom-up (ID)	Flies	100	sleap-data/datasets/wt_gold.13pt/models.tracking_split2/bu_id.210504_191939.multi_class_bottomup.n=1800	5
5	Bottom-up (ID)	Flies	100	sleap-data/datasets/wt_gold.13pt/models.tracking_split2/bu_id.210504_191939.multi_class_bottomup.n=1800	6
6	Bottom-up (ID)	Flies	100	sleap-data/datasets/wt_gold.13pt/models.tracking_split2/bu_id.210504_191939.multi_class_bottomup.n=1800	7
7	Bottom-up (ID)	Flies	100	sleap-data/datasets/wt_gold.13pt/models.tracking_split2/bu_id.210504_191939.multi_class_bottomup.n=1800	8
8	Bottom-up (ID)	Flies	100	sleap-data/datasets/wt_gold.13pt/models.tracking_split2/bu_id.210504_191939.multi_class_bottomup.n=1800	9
9	Bottom-up (ID)	Flies	100	sleap-data/datasets/wt_gold.13pt/models.tracking_split2/bu_id.210504_191939.multi_class_bottomup.n=1800	10
10	Bottom-up (ID)	Flies	100	sleap-data/datasets/wt_gold.13pt/models.tracking_split2/bu_id.210504_191939.multi_class_bottomup.n=1800	12
11	Bottom-up (ID)	Flies	100	sleap-data/datasets/wt_gold.13pt/models.tracking_split2/bu_id.210504_191939.multi_class_bottomup.n=1800	13
12	Bottom-up (ID)	Flies	100	sleap-data/datasets/wt_gold.13pt/models.tracking_split2/bu_id.210504_191939.multi_class_bottomup.n=1800	14
13	Bottom-up (ID)	Flies	100	sleap-data/datasets/wt_gold.13pt/models.tracking_split2/bu_id.210504_191939.multi_class_bottomup.n=1800	15
14	Bottom-up (ID)	Flies	100	sleap-data/datasets/wt_gold.13pt/models.tracking_split2/bu_id.210504_191939.multi_class_bottomup.n=1800	16
15	Bottom-up (ID)	Flies	100	sleap-data/datasets/wt_gold.13pt/models.tracking_split2/bu_id.210504_191939.multi_class_bottomup.n=1800	17
16	Bottom-up (ID)	Flies	100	sleap-data/datasets/wt_gold.13pt/models.tracking_split2/bu_id.210504_191939.multi_class_bottomup.n=1800	18
17	Bottom-up (ID)	Flies	100	sleap-data/datasets/wt_gold.13pt/models.tracking_split2/bu_id.210504_191939.multi_class_bottomup.n=1800	19
18	Bottom-up (ID)	Flies	100	sleap-data/datasets/wt_gold.13pt/models.tracking_split2/bu_id.210504_191939.multi_class_bottomup.n=1800	20
19	Bottom-up (ID)	Flies	100	sleap-data/datasets/wt_gold.13pt/models.tracking_split2/bu_id.210504_191939.multi_class_bottomup.n=1800	21
20	Bottom-up (ID)	Flies	100	sleap-data/datasets/wt_gold.13pt/models.tracking_split2/bu_id.210504_191939.multi_class_bottomup.n=1800	22
21	Bottom-up (ID)	Flies	100	sleap-data/datasets/wt_gold.13pt/models.tracking_split2/bu_id.210504_191939.multi_class_bottomup.n=1800	23
22	Bottom-up (ID)	Flies	100	sleap-data/datasets/wt_gold.13pt/models.tracking_split2/bu_id.210504_191939.multi_class_bottomup.n=1800	24
23	Bottom-up (ID)	Flies	100	sleap-data/datasets/wt_gold.13pt/models.tracking_split2/bu_id.210504_191939.multi_class_bottomup.n=1800	25
24	Bottom-up (ID)	Flies	100	sleap-data/datasets/wt_gold.13pt/models.tracking_split2/bu_id.210504_191939.multi_class_bottomup.n=1800	26
25	Bottom-up (ID)	Flies	100	sleap-data/datasets/wt_gold.13pt/models.tracking_split2/bu_id.210504_191939.multi_class_bottomup.n=1800	27
26	Bottom-up (ID)	Flies	100	sleap-data/datasets/wt_gold.13pt/models.tracking_split2/bu_id.210504_191939.multi_class_bottomup.n=1800	28
27	Bottom-up (ID)	Gerbils	100	sleap-data/datasets/nyu-gerbils/cohort1_compressedTalmo_23vids_march_7_to_march_17/models.random_split1.day001/bu_id.210504_181558.multi_class_bottomup.n=383	2
28	Bottom-up (ID)	Gerbils	100	sleap-data/datasets/nyu-gerbils/cohort1_compressedTalmo_23vids_march_7_to_march_17/models.random_split1.day001/bu_id.210504_181558.multi_class_bottomup.n=383	4
29	Bottom-up (ID)	Gerbils	94.1176	sleap-data/datasets/nyu-gerbils/cohort1_compressedTalmo_23vids_march_7_to_march_17/models.random_split1.day001/bu_id.210504_181558.multi_class_bottomup.n=383	6
30	Bottom-up (ID)	Gerbils	100	sleap-data/datasets/nyu-gerbils/cohort1_compressedTalmo_23vids_march_7_to_march_17/models.random_split1.day001/bu_id.210504_181558.multi_class_bottomup.n=383	8
31	Bottom-up (ID)	Gerbils	86.9565	sleap-data/datasets/nyu-gerbils/cohort1_compressedTalmo_23vids_march_7_to_march_17/models.random_split1.day001/bu_id.210504_181558.multi_class_bottomup.n=383	10
32	Bottom-up (ID)	Gerbils	100	sleap-data/datasets/nyu-gerbils/cohort1_compressedTalmo_23vids_march_7_to_march_17/models.random_split1.day001/bu_id.210504_181558.multi_class_bottomup.n=383	11
33	Bottom-up (ID)	Gerbils	50	sleap-data/datasets/nyu-gerbils/cohort1_compressedTalmo_23vids_march_7_to_march_17/models.random_split1.day001/bu_id.210504_181558.multi_class_bottomup.n=383	13
34	Bottom-up (ID)	Gerbils	100	sleap-data/datasets/nyu-gerbils/cohort1_compressedTalmo_23vids_march_7_to_march_17/models.random_split1.day001/bu_id.210504_181558.multi_class_bottomup.n=383	15
35	Bottom-up (ID)	Gerbils	100	sleap-data/datasets/nyu-gerbils/cohort1_compressedTalmo_23vids_march_7_to_march_17/models.random_split1.day001/bu_id.210504_181558.multi_class_bottomup.n=383	17
36	Bottom-up (ID)	Gerbils	100	sleap-data/datasets/nyu-gerbils/cohort1_compressedTalmo_23vids_march_7_to_march_17/models.random_split1.day001/bu_id.210504_181558.multi_class_bottomup.n=383	18
37	Top-down (ID)	Flies	95.8333	sleap-data/datasets/wt_gold.13pt/models.tracking_split2/td_id.fast.v2.210519_111253.multi_class_topdown.n=1800	0
38	Top-down (ID)	Flies	100	sleap-data/datasets/wt_gold.13pt/models.tracking_split2/td_id.fast.v2.210519_111253.multi_class_topdown.n=1800	1
39	Top-down (ID)	Flies	100	sleap-data/datasets/wt_gold.13pt/models.tracking_split2/td_id.fast.v2.210519_111253.multi_class_topdown.n=1800	2
40	Top-down (ID)	Flies	100	sleap-data/datasets/wt_gold.13pt/models.tracking_split2/td_id.fast.v2.210519_111253.multi_class_topdown.n=1800	3
41	Top-down (ID)	Flies	100	sleap-data/datasets/wt_gold.13pt/models.tracking_split2/td_id.fast.v2.210519_111253.multi_class_topdown.n=1800	5
42	Top-down (ID)	Flies	100	sleap-data/datasets/wt_gold.13pt/models.tracking_split2/td_id.fast.v2.210519_111253.multi_class_topdown.n=1800	6
43	Top-down (ID)	Flies	100	sleap-data/datasets/wt_gold.13pt/models.tracking_split2/td_id.fast.v2.210519_111253.multi_class_topdown.n=1800	7
44	Top-down (ID)	Flies	100	sleap-data/datasets/wt_gold.13pt/models.tracking_split2/td_id.fast.v2.210519_111253.multi_class_topdown.n=1800	8
45	Top-down (ID)	Flies	100	sleap-data/datasets/wt_gold.13pt/models.tracking_split2/td_id.fast.v2.210519_111253.multi_class_topdown.n=1800	9
46	Top-down (ID)	Flies	100	sleap-data/datasets/wt_gold.13pt/models.tracking_split2/td_id.fast.v2.210519_111253.multi_class_topdown.n=1800	10
47	Top-down (ID)	Flies	100	sleap-data/datasets/wt_gold.13pt/models.tracking_split2/td_id.fast.v2.210519_111253.multi_class_topdown.n=1800	12
48	Top-down (ID)	Flies	100	sleap-data/datasets/wt_gold.13pt/models.tracking_split2/td_id.fast.v2.210519_111253.multi_class_topdown.n=1800	13
49	Top-down (ID)	Flies	100	sleap-data/datasets/wt_gold.13pt/models.tracking_split2/td_id.fast.v2.210519_111253.multi_class_topdown.n=1800	14
50	Top-down (ID)	Flies	100	sleap-data/datasets/wt_gold.13pt/models.tracking_split2/td_id.fast.v2.210519_111253.multi_class_topdown.n=1800	15
51	Top-down (ID)	Flies	100	sleap-data/datasets/wt_gold.13pt/models.tracking_split2/td_id.fast.v2.210519_111253.multi_class_topdown.n=1800	16
52	Top-down (ID)	Flies	100	sleap-data/datasets/wt_gold.13pt/models.tracking_split2/td_id.fast.v2.210519_111253.multi_class_topdown.n=1800	17
53	Top-down (ID)	Flies	100	sleap-data/datasets/wt_gold.13pt/models.tracking_split2/td_id.fast.v2.210519_111253.multi_class_topdown.n=1800	18
54	Top-down (ID)	Flies	100	sleap-data/datasets/wt_gold.13pt/models.tracking_split2/td_id.fast.v2.210519_111253.multi_class_topdown.n=1800	19
55	Top-down (ID)	Flies	100	sleap-data/datasets/wt_gold.13pt/models.tracking_split2/td_id.fast.v2.210519_111253.multi_class_topdown.n=1800	20
56	Top-down (ID)	Flies	100	sleap-data/datasets/wt_gold.13pt/models.tracking_split2/td_id.fast.v2.210519_111253.multi_class_topdown.n=1800	21
57	Top-down (ID)	Flies	100	sleap-data/datasets/wt_gold.13pt/models.tracking_split2/td_id.fast.v2.210519_111253.multi_class_topdown.n=1800	22
58	Top-down (ID)	Flies	100	sleap-data/datasets/wt_gold.13pt/models.tracking_split2/td_id.fast.v2.210519_111253.multi_class_topdown.n=1800	23
59	Top-down (ID)	Flies	100	sleap-data/datasets/wt_gold.13pt/models.tracking_split2/td_id.fast.v2.210519_111253.multi_class_topdown.n=1800	24
60	Top-down (ID)	Flies	100	sleap-data/datasets/wt_gold.13pt/models.tracking_split2/td_id.fast.v2.210519_111253.multi_class_topdown.n=1800	25
61	Top-down (ID)	Flies	100	sleap-data/datasets/wt_gold.13pt/models.tracking_split2/td_id.fast.v2.210519_111253.multi_class_topdown.n=1800	26
62	Top-down (ID)	Flies	100	sleap-data/datasets/wt_gold.13pt/models.tracking_split2/td_id.fast.v2.210519_111253.multi_class_topdown.n=1800	27
63	Top-down (ID)	Flies	100	sleap-data/datasets/wt_gold.13pt/models.tracking_split2/td_id.fast.v2.210519_111253.multi_class_topdown.n=1800	28
64	Top-down (ID)	Flies	100	sleap-data/datasets/wt_gold.13pt/models.tracking_split2/td_id.fast.v2.210519_131227.multi_class_topdown.n=1800	0
65	Top-down (ID)	Flies	100	sleap-data/datasets/wt_gold.13pt/models.tracking_split2/td_id.fast.v2.210519_131227.multi_class_topdown.n=1800	1
66	Top-down (ID)	Flies	100	sleap-data/datasets/wt_gold.13pt/models.tracking_split2/td_id.fast.v2.210519_131227.multi_class_topdown.n=1800	2
67	Top-down (ID)	Flies	100	sleap-data/datasets/wt_gold.13pt/models.tracking_split2/td_id.fast.v2.210519_131227.multi_class_topdown.n=1800	3
68	Top-down (ID)	Flies	100	sleap-data/datasets/wt_gold.13pt/models.tracking_split2/td_id.fast.v2.210519_131227.multi_class_topdown.n=1800	5
69	Top-down (ID)	Flies	100	sleap-data/datasets/wt_gold.13pt/models.tracking_split2/td_id.fast.v2.210519_131227.multi_class_topdown.n=1800	6
70	Top-down (ID)	Flies	100	sleap-data/datasets/wt_gold.13pt/models.tracking_split2/td_id.fast.v2.210519_131227.multi_class_topdown.n=1800	7
71	Top-down (ID)	Flies	100	sleap-data/datasets/wt_gold.13pt/models.tracking_split2/td_id.fast.v2.210519_131227.multi_class_topdown.n=1800	8
72	Top-down (ID)	Flies	100	sleap-data/datasets/wt_gold.13pt/models.tracking_split2/td_id.fast.v2.210519_131227.multi_class_topdown.n=1800	9
73	Top-down (ID)	Flies	100	sleap-data/datasets/wt_gold.13pt/models.tracking_split2/td_id.fast.v2.210519_131227.multi_class_topdown.n=1800	10
74	Top-down (ID)	Flies	100	sleap-data/datasets/wt_gold.13pt/models.tracking_split2/td_id.fast.v2.210519_131227.multi_class_topdown.n=1800	12
75	Top-down (ID)	Flies	100	sleap-data/datasets/wt_gold.13pt/models.tracking_split2/td_id.fast.v2.210519_131227.multi_class_topdown.n=1800	13
76	Top-down (ID)	Flies	100	sleap-data/datasets/wt_gold.13pt/models.tracking_split2/td_id.fast.v2.210519_131227.multi_class_topdown.n=1800	14
77	Top-down (ID)	Flies	100	sleap-data/datasets/wt_gold.13pt/models.tracking_split2/td_id.fast.v2.210519_131227.multi_class_topdown.n=1800	15
78	Top-down (ID)	Flies	91.6667	sleap-data/datasets/wt_gold.13pt/models.tracking_split2/td_id.fast.v2.210519_131227.multi_class_topdown.n=1800	16
79	Top-down (ID)	Flies	100	sleap-data/datasets/wt_gold.13pt/models.tracking_split2/td_id.fast.v2.210519_131227.multi_class_topdown.n=1800	17
80	Top-down (ID)	Flies	100	sleap-data/datasets/wt_gold.13pt/models.tracking_split2/td_id.fast.v2.210519_131227.multi_class_topdown.n=1800	18
81	Top-down (ID)	Flies	100	sleap-data/datasets/wt_gold.13pt/models.tracking_split2/td_id.fast.v2.210519_131227.multi_class_topdown.n=1800	19
82	Top-down (ID)	Flies	100	sleap-data/datasets/wt_gold.13pt/models.tracking_split2/td_id.fast.v2.210519_131227.multi_class_topdown.n=1800	20
83	Top-down (ID)	Flies	100	sleap-data/datasets/wt_gold.13pt/models.tracking_split2/td_id.fast.v2.210519_131227.multi_class_topdown.n=1800	21
84	Top-down (ID)	Flies	100	sleap-data/datasets/wt_gold.13pt/models.tracking_split2/td_id.fast.v2.210519_131227.multi_class_topdown.n=1800	22
85	Top-down (ID)	Flies	100	sleap-data/datasets/wt_gold.13pt/models.tracking_split2/td_id.fast.v2.210519_131227.multi_class_topdown.n=1800	23
86	Top-down (ID)	Flies	100	sleap-data/datasets/wt_gold.13pt/models.tracking_split2/td_id.fast.v2.210519_131227.multi_class_topdown.n=1800	24
87	Top-down (ID)	Flies	100	sleap-data/datasets/wt_gold.13pt/models.tracking_split2/td_id.fast.v2.210519_131227.multi_class_topdown.n=1800	25
88	Top-down (ID)	Flies	100	sleap-data/datasets/wt_gold.13pt/models.tracking_split2/td_id.fast.v2.210519_131227.multi_class_topdown.n=1800	26
89	Top-down (ID)	Flies	100	sleap-data/datasets/wt_gold.13pt/models.tracking_split2/td_id.fast.v2.210519_131227.multi_class_topdown.n=1800	27
90	Top-down (ID)	Flies	100	sleap-data/datasets/wt_gold.13pt/models.tracking_split2/td_id.fast.v2.210519_131227.multi_class_topdown.n=1800	28
91	Top-down (ID)	Flies	100	sleap-data/datasets/wt_gold.13pt/models.tracking_split2/td_id.fast.v2.210519_142656.multi_class_topdown.n=1800	0
92	Top-down (ID)	Flies	100	sleap-data/datasets/wt_gold.13pt/models.tracking_split2/td_id.fast.v2.210519_142656.multi_class_topdown.n=1800	1
93	Top-down (ID)	Flies	100	sleap-data/datasets/wt_gold.13pt/models.tracking_split2/td_id.fast.v2.210519_142656.multi_class_topdown.n=1800	2
94	Top-down (ID)	Flies	100	sleap-data/datasets/wt_gold.13pt/models.tracking_split2/td_id.fast.v2.210519_142656.multi_class_topdown.n=1800	3
95	Top-down (ID)	Flies	100	sleap-data/datasets/wt_gold.13pt/models.tracking_split2/td_id.fast.v2.210519_142656.multi_class_topdown.n=1800	5
96	Top-down (ID)	Flies	100	sleap-data/datasets/wt_gold.13pt/models.tracking_split2/td_id.fast.v2.210519_142656.multi_class_topdown.n=1800	6
97	Top-down (ID)	Flies	100	sleap-data/datasets/wt_gold.13pt/models.tracking_split2/td_id.fast.v2.210519_142656.multi_class_topdown.n=1800	7
98	Top-down (ID)	Flies	95	sleap-data/datasets/wt_gold.13pt/models.tracking_split2/td_id.fast.v2.210519_142656.multi_class_topdown.n=1800	8
99	Top-down (ID)	Flies	100	sleap-data/datasets/wt_gold.13pt/models.tracking_split2/td_id.fast.v2.210519_142656.multi_class_topdown.n=1800	9
100	Top-down (ID)	Flies	100	sleap-data/datasets/wt_gold.13pt/models.tracking_split2/td_id.fast.v2.210519_142656.multi_class_topdown.n=1800	10
101	Top-down (ID)	Flies	100	sleap-data/datasets/wt_gold.13pt/models.tracking_split2/td_id.fast.v2.210519_142656.multi_class_topdown.n=1800	12
102	Top-down (ID)	Flies	100	sleap-data/datasets/wt_gold.13pt/models.tracking_split2/td_id.fast.v2.210519_142656.multi_class_topdown.n=1800	13
103	Top-down (ID)	Flies	100	sleap-data/datasets/wt_gold.13pt/models.tracking_split2/td_id.fast.v2.210519_142656.multi_class_topdown.n=1800	14
104	Top-down (ID)	Flies	90	sleap-data/datasets/wt_gold.13pt/models.tracking_split2/td_id.fast.v2.210519_142656.multi_class_topdown.n=1800	15
105	Top-down (ID)	Flies	100	sleap-data/datasets/wt_gold.13pt/models.tracking_split2/td_id.fast.v2.210519_142656.multi_class_topdown.n=1800	16
106	Top-down (ID)	Flies	100	sleap-data/datasets/wt_gold.13pt/models.tracking_split2/td_id.fast.v2.210519_142656.multi_class_topdown.n=1800	17
107	Top-down (ID)	Flies	100	sleap-data/datasets/wt_gold.13pt/models.tracking_split2/td_id.fast.v2.210519_142656.multi_class_topdown.n=1800	18
108	Top-down (ID)	Flies	100	sleap-data/datasets/wt_gold.13pt/models.tracking_split2/td_id.fast.v2.210519_142656.multi_class_topdown.n=1800	19
109	Top-down (ID)	Flies	100	sleap-data/datasets/wt_gold.13pt/models.tracking_split2/td_id.fast.v2.210519_142656.multi_class_topdown.n=1800	20
110	Top-down (ID)	Flies	100	sleap-data/datasets/wt_gold.13pt/models.tracking_split2/td_id.fast.v2.210519_142656.multi_class_topdown.n=1800	21
111	Top-down (ID)	Flies	100	sleap-data/datasets/wt_gold.13pt/models.tracking_split2/td_id.fast.v2.210519_142656.multi_class_topdown.n=1800	22
112	Top-down (ID)	Flies	100	sleap-data/datasets/wt_gold.13pt/models.tracking_split2/td_id.fast.v2.210519_142656.multi_class_topdown.n=1800	23
113	Top-down (ID)	Flies	100	sleap-data/datasets/wt_gold.13pt/models.tracking_split2/td_id.fast.v2.210519_142656.multi_class_topdown.n=1800	24
114	Top-down (ID)	Flies	100	sleap-data/datasets/wt_gold.13pt/models.tracking_split2/td_id.fast.v2.210519_142656.multi_class_topdown.n=1800	25
115	Top-down (ID)	Flies	100	sleap-data/datasets/wt_gold.13pt/models.tracking_split2/td_id.fast.v2.210519_142656.multi_class_topdown.n=1800	26
116	Top-down (ID)	Flies	100	sleap-data/datasets/wt_gold.13pt/models.tracking_split2/td_id.fast.v2.210519_142656.multi_class_topdown.n=1800	27
117	Top-down (ID)	Flies	100	sleap-data/datasets/wt_gold.13pt/models.tracking_split2/td_id.fast.v2.210519_142656.multi_class_topdown.n=1800	28
118	Top-down (ID)	Gerbils	50	sleap-data/datasets/nyu-gerbils/cohort1_compressedTalmo_23vids_march_7_to_march_17/models.random_split1.day001/td_id.210505_002058.multi_class_topdown.n=383	2
119	Top-down (ID)	Gerbils	87.5	sleap-data/datasets/nyu-gerbils/cohort1_compressedTalmo_23vids_march_7_to_march_17/models.random_split1.day001/td_id.210505_002058.multi_class_topdown.n=383	4
120	Top-down (ID)	Gerbils	94.1176	sleap-data/datasets/nyu-gerbils/cohort1_compressedTalmo_23vids_march_7_to_march_17/models.random_split1.day001/td_id.210505_002058.multi_class_topdown.n=383	6
121	Top-down (ID)	Gerbils	100	sleap-data/datasets/nyu-gerbils/cohort1_compressedTalmo_23vids_march_7_to_march_17/models.random_split1.day001/td_id.210505_002058.multi_class_topdown.n=383	8
122	Top-down (ID)	Gerbils	65.2174	sleap-data/datasets/nyu-gerbils/cohort1_compressedTalmo_23vids_march_7_to_march_17/models.random_split1.day001/td_id.210505_002058.multi_class_topdown.n=383	10
123	Top-down (ID)	Gerbils	100	sleap-data/datasets/nyu-gerbils/cohort1_compressedTalmo_23vids_march_7_to_march_17/models.random_split1.day001/td_id.210505_002058.multi_class_topdown.n=383	11
124	Top-down (ID)	Gerbils	50	sleap-data/datasets/nyu-gerbils/cohort1_compressedTalmo_23vids_march_7_to_march_17/models.random_split1.day001/td_id.210505_002058.multi_class_topdown.n=383	13
125	Top-down (ID)	Gerbils	75	sleap-data/datasets/nyu-gerbils/cohort1_compressedTalmo_23vids_march_7_to_march_17/models.random_split1.day001/td_id.210505_002058.multi_class_topdown.n=383	15
126	Top-down (ID)	Gerbils	100	sleap-data/datasets/nyu-gerbils/cohort1_compressedTalmo_23vids_march_7_to_march_17/models.random_split1.day001/td_id.210505_002058.multi_class_topdown.n=383	17
127	Top-down (ID)	Gerbils	100	sleap-data/datasets/nyu-gerbils/cohort1_compressedTalmo_23vids_march_7_to_march_17/models.random_split1.day001/td_id.210505_002058.multi_class_topdown.n=383	18

## Sheet: fig5f
	Speed (FPS)	Approach	Dataset	model
0	49.6504	Bottom-up (ID)	Flies	sleap-data/datasets/wt_gold.13pt/models.tracking_split2/bu_id.210504_191939.multi_class_bottomup.n=1800
1	43.9967	Bottom-up (ID)	Gerbils	sleap-data/datasets/nyu-gerbils/cohort1_compressedTalmo_23vids_march_7_to_march_17/models.random_split1.day001/bu_id.210504_181558.multi_class_bottomup.n=383
2	43.6585	Bottom-up (ID)	Gerbils	sleap-data/datasets/nyu-gerbils/cohort1_compressedTalmo_23vids_march_7_to_march_17/models.random_split1.day001/bu_id.210504_181558.multi_class_bottomup.n=383
3	747.69	Top-down (ID)	Flies	sleap-data/datasets/wt_gold.13pt/models.tracking_split2/td_id.fast.v2.210519_111253.multi_class_topdown.n=1800
4	791.784	Top-down (ID)	Flies	sleap-data/datasets/wt_gold.13pt/models.tracking_split2/td_id.fast.v2.210519_111253.multi_class_topdown.n=1800
5	816.778	Top-down (ID)	Flies	sleap-data/datasets/wt_gold.13pt/models.tracking_split2/td_id.fast.v2.210519_111253.multi_class_topdown.n=1800
6	802.175	Top-down (ID)	Flies	sleap-data/datasets/wt_gold.13pt/models.tracking_split2/td_id.fast.v2.210519_111253.multi_class_topdown.n=1800
7	754.488	Top-down (ID)	Flies	sleap-data/datasets/wt_gold.13pt/models.tracking_split2/td_id.fast.v2.210519_111253.multi_class_topdown.n=1800
8	721.626	Top-down (ID)	Flies	sleap-data/datasets/wt_gold.13pt/models.tracking_split2/td_id.fast.v2.210519_111253.multi_class_topdown.n=1800
9	799.313	Top-down (ID)	Flies	sleap-data/datasets/wt_gold.13pt/models.tracking_split2/td_id.fast.v2.210519_111253.multi_class_topdown.n=1800
10	828.94	Top-down (ID)	Flies	sleap-data/datasets/wt_gold.13pt/models.tracking_split2/td_id.fast.v2.210519_111253.multi_class_topdown.n=1800
11	817.427	Top-down (ID)	Flies	sleap-data/datasets/wt_gold.13pt/models.tracking_split2/td_id.fast.v2.210519_111253.multi_class_topdown.n=1800
12	822.493	Top-down (ID)	Flies	sleap-data/datasets/wt_gold.13pt/models.tracking_split2/td_id.fast.v2.210519_111253.multi_class_topdown.n=1800
13	818.815	Top-down (ID)	Flies	sleap-data/datasets/wt_gold.13pt/models.tracking_split2/td_id.fast.v2.210519_111253.multi_class_topdown.n=1800
14	811.064	Top-down (ID)	Flies	sleap-data/datasets/wt_gold.13pt/models.tracking_split2/td_id.fast.v2.210519_111253.multi_class_topdown.n=1800
15	806.426	Top-down (ID)	Flies	sleap-data/datasets/wt_gold.13pt/models.tracking_split2/td_id.fast.v2.210519_111253.multi_class_topdown.n=1800
16	800.213	Top-down (ID)	Flies	sleap-data/datasets/wt_gold.13pt/models.tracking_split2/td_id.fast.v2.210519_111253.multi_class_topdown.n=1800
17	818.78	Top-down (ID)	Flies	sleap-data/datasets/wt_gold.13pt/models.tracking_split2/td_id.fast.v2.210519_111253.multi_class_topdown.n=1800
18	812.514	Top-down (ID)	Flies	sleap-data/datasets/wt_gold.13pt/models.tracking_split2/td_id.fast.v2.210519_111253.multi_class_topdown.n=1800
19	813.619	Top-down (ID)	Flies	sleap-data/datasets/wt_gold.13pt/models.tracking_split2/td_id.fast.v2.210519_111253.multi_class_topdown.n=1800
20	812.418	Top-down (ID)	Flies	sleap-data/datasets/wt_gold.13pt/models.tracking_split2/td_id.fast.v2.210519_111253.multi_class_topdown.n=1800
21	830.745	Top-down (ID)	Flies	sleap-data/datasets/wt_gold.13pt/models.tracking_split2/td_id.fast.v2.210519_111253.multi_class_topdown.n=1800
22	812.438	Top-down (ID)	Flies	sleap-data/datasets/wt_gold.13pt/models.tracking_split2/td_id.fast.v2.210519_111253.multi_class_topdown.n=1800
23	809.361	Top-down (ID)	Flies	sleap-data/datasets/wt_gold.13pt/models.tracking_split2/td_id.fast.v2.210519_111253.multi_class_topdown.n=1800
24	819.996	Top-down (ID)	Flies	sleap-data/datasets/wt_gold.13pt/models.tracking_split2/td_id.fast.v2.210519_111253.multi_class_topdown.n=1800
25	811.311	Top-down (ID)	Flies	sleap-data/datasets/wt_gold.13pt/models.tracking_split2/td_id.fast.v2.210519_111253.multi_class_topdown.n=1800
26	814.517	Top-down (ID)	Flies	sleap-data/datasets/wt_gold.13pt/models.tracking_split2/td_id.fast.v2.210519_111253.multi_class_topdown.n=1800
27	820.691	Top-down (ID)	Flies	sleap-data/datasets/wt_gold.13pt/models.tracking_split2/td_id.fast.v2.210519_111253.multi_class_topdown.n=1800
28	797.009	Top-down (ID)	Flies	sleap-data/datasets/wt_gold.13pt/models.tracking_split2/td_id.fast.v2.210519_111253.multi_class_topdown.n=1800
29	817.731	Top-down (ID)	Flies	sleap-data/datasets/wt_gold.13pt/models.tracking_split2/td_id.fast.v2.210519_111253.multi_class_topdown.n=1800
30	825.981	Top-down (ID)	Flies	sleap-data/datasets/wt_gold.13pt/models.tracking_split2/td_id.fast.v2.210519_111253.multi_class_topdown.n=1800
31	835.721	Top-down (ID)	Flies	sleap-data/datasets/wt_gold.13pt/models.tracking_split2/td_id.fast.v2.210519_111253.multi_class_topdown.n=1800
32	831.256	Top-down (ID)	Flies	sleap-data/datasets/wt_gold.13pt/models.tracking_split2/td_id.fast.v2.210519_111253.multi_class_topdown.n=1800
33	806.37	Top-down (ID)	Flies	sleap-data/datasets/wt_gold.13pt/models.tracking_split2/td_id.fast.v2.210519_111253.multi_class_topdown.n=1800
34	799.904	Top-down (ID)	Flies	sleap-data/datasets/wt_gold.13pt/models.tracking_split2/td_id.fast.v2.210519_111253.multi_class_topdown.n=1800
35	692.559	Top-down (ID)	Flies	sleap-data/datasets/wt_gold.13pt/models.tracking_split2/td_id.fast.v2.210519_111253.multi_class_topdown.n=1800
36	760.819	Top-down (ID)	Flies	sleap-data/datasets/wt_gold.13pt/models.tracking_split2/td_id.fast.v2.210519_111253.multi_class_topdown.n=1800
37	776.197	Top-down (ID)	Flies	sleap-data/datasets/wt_gold.13pt/models.tracking_split2/td_id.fast.v2.210519_111253.multi_class_topdown.n=1800
38	782.246	Top-down (ID)	Flies	sleap-data/datasets/wt_gold.13pt/models.tracking_split2/td_id.fast.v2.210519_111253.multi_class_topdown.n=1800
39	800.703	Top-down (ID)	Flies	sleap-data/datasets/wt_gold.13pt/models.tracking_split2/td_id.fast.v2.210519_111253.multi_class_topdown.n=1800
40	821.82	Top-down (ID)	Flies	sleap-data/datasets/wt_gold.13pt/models.tracking_split2/td_id.fast.v2.210519_111253.multi_class_topdown.n=1800
41	829.914	Top-down (ID)	Flies	sleap-data/datasets/wt_gold.13pt/models.tracking_split2/td_id.fast.v2.210519_111253.multi_class_topdown.n=1800
42	828.288	Top-down (ID)	Flies	sleap-data/datasets/wt_gold.13pt/models.tracking_split2/td_id.fast.v2.210519_111253.multi_class_topdown.n=1800
43	808.409	Top-down (ID)	Flies	sleap-data/datasets/wt_gold.13pt/models.tracking_split2/td_id.fast.v2.210519_111253.multi_class_topdown.n=1800
44	797.955	Top-down (ID)	Flies	sleap-data/datasets/wt_gold.13pt/models.tracking_split2/td_id.fast.v2.210519_111253.multi_class_topdown.n=1800
45	812.229	Top-down (ID)	Flies	sleap-data/datasets/wt_gold.13pt/models.tracking_split2/td_id.fast.v2.210519_111253.multi_class_topdown.n=1800
46	814.966	Top-down (ID)	Flies	sleap-data/datasets/wt_gold.13pt/models.tracking_split2/td_id.fast.v2.210519_111253.multi_class_topdown.n=1800
47	787.023	Top-down (ID)	Flies	sleap-data/datasets/wt_gold.13pt/models.tracking_split2/td_id.fast.v2.210519_111253.multi_class_topdown.n=1800
48	778.272	Top-down (ID)	Flies	sleap-data/datasets/wt_gold.13pt/models.tracking_split2/td_id.fast.v2.210519_111253.multi_class_topdown.n=1800
49	794.177	Top-down (ID)	Flies	sleap-data/datasets/wt_gold.13pt/models.tracking_split2/td_id.fast.v2.210519_111253.multi_class_topdown.n=1800
50	795.484	Top-down (ID)	Flies	sleap-data/datasets/wt_gold.13pt/models.tracking_split2/td_id.fast.v2.210519_111253.multi_class_topdown.n=1800
51	799.652	Top-down (ID)	Flies	sleap-data/datasets/wt_gold.13pt/models.tracking_split2/td_id.fast.v2.210519_111253.multi_class_topdown.n=1800
52	788.643	Top-down (ID)	Flies	sleap-data/datasets/wt_gold.13pt/models.tracking_split2/td_id.fast.v2.210519_111253.multi_class_topdown.n=1800
53	799.916	Top-down (ID)	Flies	sleap-data/datasets/wt_gold.13pt/models.tracking_split2/td_id.fast.v2.210519_111253.multi_class_topdown.n=1800
54	800.755	Top-down (ID)	Flies	sleap-data/datasets/wt_gold.13pt/models.tracking_split2/td_id.fast.v2.210519_111253.multi_class_topdown.n=1800
55	770.831	Top-down (ID)	Flies	sleap-data/datasets/wt_gold.13pt/models.tracking_split2/td_id.fast.v2.210519_111253.multi_class_topdown.n=1800
56	808.587	Top-down (ID)	Flies	sleap-data/datasets/wt_gold.13pt/models.tracking_split2/td_id.fast.v2.210519_111253.multi_class_topdown.n=1800
57	819.604	Top-down (ID)	Flies	sleap-data/datasets/wt_gold.13pt/models.tracking_split2/td_id.fast.v2.210519_111253.multi_class_topdown.n=1800
58	814.237	Top-down (ID)	Flies	sleap-data/datasets/wt_gold.13pt/models.tracking_split2/td_id.fast.v2.210519_111253.multi_class_topdown.n=1800
59	828.759	Top-down (ID)	Flies	sleap-data/datasets/wt_gold.13pt/models.tracking_split2/td_id.fast.v2.210519_111253.multi_class_topdown.n=1800
60	819	Top-down (ID)	Flies	sleap-data/datasets/wt_gold.13pt/models.tracking_split2/td_id.fast.v2.210519_111253.multi_class_topdown.n=1800
61	787.368	Top-down (ID)	Flies	sleap-data/datasets/wt_gold.13pt/models.tracking_split2/td_id.fast.v2.210519_111253.multi_class_topdown.n=1800
62	768.513	Top-down (ID)	Flies	sleap-data/datasets/wt_gold.13pt/models.tracking_split2/td_id.fast.v2.210519_111253.multi_class_topdown.n=1800
63	810.284	Top-down (ID)	Flies	sleap-data/datasets/wt_gold.13pt/models.tracking_split2/td_id.fast.v2.210519_111253.multi_class_topdown.n=1800
64	834.491	Top-down (ID)	Flies	sleap-data/datasets/wt_gold.13pt/models.tracking_split2/td_id.fast.v2.210519_111253.multi_class_topdown.n=1800
65	818.746	Top-down (ID)	Flies	sleap-data/datasets/wt_gold.13pt/models.tracking_split2/td_id.fast.v2.210519_111253.multi_class_topdown.n=1800
66	813.466	Top-down (ID)	Flies	sleap-data/datasets/wt_gold.13pt/models.tracking_split2/td_id.fast.v2.210519_111253.multi_class_topdown.n=1800
67	757.169	Top-down (ID)	Flies	sleap-data/datasets/wt_gold.13pt/models.tracking_split2/td_id.fast.v2.210519_111253.multi_class_topdown.n=1800
68	771.984	Top-down (ID)	Flies	sleap-data/datasets/wt_gold.13pt/models.tracking_split2/td_id.fast.v2.210519_111253.multi_class_topdown.n=1800
69	803.803	Top-down (ID)	Flies	sleap-data/datasets/wt_gold.13pt/models.tracking_split2/td_id.fast.v2.210519_111253.multi_class_topdown.n=1800
70	806.445	Top-down (ID)	Flies	sleap-data/datasets/wt_gold.13pt/models.tracking_split2/td_id.fast.v2.210519_111253.multi_class_topdown.n=1800
71	799.268	Top-down (ID)	Flies	sleap-data/datasets/wt_gold.13pt/models.tracking_split2/td_id.fast.v2.210519_111253.multi_class_topdown.n=1800
72	804.988	Top-down (ID)	Flies	sleap-data/datasets/wt_gold.13pt/models.tracking_split2/td_id.fast.v2.210519_111253.multi_class_topdown.n=1800
73	793.818	Top-down (ID)	Flies	sleap-data/datasets/wt_gold.13pt/models.tracking_split2/td_id.fast.v2.210519_111253.multi_class_topdown.n=1800
74	817.672	Top-down (ID)	Flies	sleap-data/datasets/wt_gold.13pt/models.tracking_split2/td_id.fast.v2.210519_111253.multi_class_topdown.n=1800
75	803.591	Top-down (ID)	Flies	sleap-data/datasets/wt_gold.13pt/models.tracking_split2/td_id.fast.v2.210519_111253.multi_class_topdown.n=1800
76	800.574	Top-down (ID)	Flies	sleap-data/datasets/wt_gold.13pt/models.tracking_split2/td_id.fast.v2.210519_111253.multi_class_topdown.n=1800
77	798.208	Top-down (ID)	Flies	sleap-data/datasets/wt_gold.13pt/models.tracking_split2/td_id.fast.v2.210519_111253.multi_class_topdown.n=1800
78	799.717	Top-down (ID)	Flies	sleap-data/datasets/wt_gold.13pt/models.tracking_split2/td_id.fast.v2.210519_111253.multi_class_topdown.n=1800
79	790.062	Top-down (ID)	Flies	sleap-data/datasets/wt_gold.13pt/models.tracking_split2/td_id.fast.v2.210519_111253.multi_class_topdown.n=1800
80	784.554	Top-down (ID)	Flies	sleap-data/datasets/wt_gold.13pt/models.tracking_split2/td_id.fast.v2.210519_111253.multi_class_topdown.n=1800
81	800.447	Top-down (ID)	Flies	sleap-data/datasets/wt_gold.13pt/models.tracking_split2/td_id.fast.v2.210519_111253.multi_class_topdown.n=1800
82	827.754	Top-down (ID)	Flies	sleap-data/datasets/wt_gold.13pt/models.tracking_split2/td_id.fast.v2.210519_111253.multi_class_topdown.n=1800
83	814.617	Top-down (ID)	Flies	sleap-data/datasets/wt_gold.13pt/models.tracking_split2/td_id.fast.v2.210519_111253.multi_class_topdown.n=1800
84	827.495	Top-down (ID)	Flies	sleap-data/datasets/wt_gold.13pt/models.tracking_split2/td_id.fast.v2.210519_111253.multi_class_topdown.n=1800
85	820.054	Top-down (ID)	Flies	sleap-data/datasets/wt_gold.13pt/models.tracking_split2/td_id.fast.v2.210519_111253.multi_class_topdown.n=1800
86	806.14	Top-down (ID)	Flies	sleap-data/datasets/wt_gold.13pt/models.tracking_split2/td_id.fast.v2.210519_111253.multi_class_topdown.n=1800
87	797.876	Top-down (ID)	Flies	sleap-data/datasets/wt_gold.13pt/models.tracking_split2/td_id.fast.v2.210519_111253.multi_class_topdown.n=1800
88	766.743	Top-down (ID)	Flies	sleap-data/datasets/wt_gold.13pt/models.tracking_split2/td_id.fast.v2.210519_111253.multi_class_topdown.n=1800
89	810.316	Top-down (ID)	Flies	sleap-data/datasets/wt_gold.13pt/models.tracking_split2/td_id.fast.v2.210519_111253.multi_class_topdown.n=1800
90	799.658	Top-down (ID)	Flies	sleap-data/datasets/wt_gold.13pt/models.tracking_split2/td_id.fast.v2.210519_111253.multi_class_topdown.n=1800
91	826.052	Top-down (ID)	Flies	sleap-data/datasets/wt_gold.13pt/models.tracking_split2/td_id.fast.v2.210519_111253.multi_class_topdown.n=1800
92	811.083	Top-down (ID)	Flies	sleap-data/datasets/wt_gold.13pt/models.tracking_split2/td_id.fast.v2.210519_111253.multi_class_topdown.n=1800
93	838.174	Top-down (ID)	Flies	sleap-data/datasets/wt_gold.13pt/models.tracking_split2/td_id.fast.v2.210519_111253.multi_class_topdown.n=1800
94	808.241	Top-down (ID)	Flies	sleap-data/datasets/wt_gold.13pt/models.tracking_split2/td_id.fast.v2.210519_111253.multi_class_topdown.n=1800
95	809.47	Top-down (ID)	Flies	sleap-data/datasets/wt_gold.13pt/models.tracking_split2/td_id.fast.v2.210519_111253.multi_class_topdown.n=1800
96	793.744	Top-down (ID)	Flies	sleap-data/datasets/wt_gold.13pt/models.tracking_split2/td_id.fast.v2.210519_111253.multi_class_topdown.n=1800
97	772.768	Top-down (ID)	Flies	sleap-data/datasets/wt_gold.13pt/models.tracking_split2/td_id.fast.v2.210519_111253.multi_class_topdown.n=1800
98	764.37	Top-down (ID)	Flies	sleap-data/datasets/wt_gold.13pt/models.tracking_split2/td_id.fast.v2.210519_111253.multi_class_topdown.n=1800
99	802.196	Top-down (ID)	Flies	sleap-data/datasets/wt_gold.13pt/models.tracking_split2/td_id.fast.v2.210519_111253.multi_class_topdown.n=1800
100	819.585	Top-down (ID)	Flies	sleap-data/datasets/wt_gold.13pt/models.tracking_split2/td_id.fast.v2.210519_111253.multi_class_topdown.n=1800
101	810.316	Top-down (ID)	Flies	sleap-data/datasets/wt_gold.13pt/models.tracking_split2/td_id.fast.v2.210519_111253.multi_class_topdown.n=1800
102	817.679	Top-down (ID)	Flies	sleap-data/datasets/wt_gold.13pt/models.tracking_split2/td_id.fast.v2.210519_111253.multi_class_topdown.n=1800
103	811.969	Top-down (ID)	Flies	sleap-data/datasets/wt_gold.13pt/models.tracking_split2/td_id.fast.v2.210519_111253.multi_class_topdown.n=1800
104	804.478	Top-down (ID)	Flies	sleap-data/datasets/wt_gold.13pt/models.tracking_split2/td_id.fast.v2.210519_111253.multi_class_topdown.n=1800
105	799.424	Top-down (ID)	Flies	sleap-data/datasets/wt_gold.13pt/models.tracking_split2/td_id.fast.v2.210519_111253.multi_class_topdown.n=1800
106	821.458	Top-down (ID)	Flies	sleap-data/datasets/wt_gold.13pt/models.tracking_split2/td_id.fast.v2.210519_111253.multi_class_topdown.n=1800
107	812.591	Top-down (ID)	Flies	sleap-data/datasets/wt_gold.13pt/models.tracking_split2/td_id.fast.v2.210519_111253.multi_class_topdown.n=1800
108	762.069	Top-down (ID)	Flies	sleap-data/datasets/wt_gold.13pt/models.tracking_split2/td_id.fast.v2.210519_111253.multi_class_topdown.n=1800
109	787.208	Top-down (ID)	Flies	sleap-data/datasets/wt_gold.13pt/models.tracking_split2/td_id.fast.v2.210519_111253.multi_class_topdown.n=1800
110	825.459	Top-down (ID)	Flies	sleap-data/datasets/wt_gold.13pt/models.tracking_split2/td_id.fast.v2.210519_111253.multi_class_topdown.n=1800
111	767.233	Top-down (ID)	Flies	sleap-data/datasets/wt_gold.13pt/models.tracking_split2/td_id.fast.v2.210519_111253.multi_class_topdown.n=1800
112	824.394	Top-down (ID)	Flies	sleap-data/datasets/wt_gold.13pt/models.tracking_split2/td_id.fast.v2.210519_111253.multi_class_topdown.n=1800
113	835.871	Top-down (ID)	Flies	sleap-data/datasets/wt_gold.13pt/models.tracking_split2/td_id.fast.v2.210519_111253.multi_class_topdown.n=1800
114	754.812	Top-down (ID)	Flies	sleap-data/datasets/wt_gold.13pt/models.tracking_split2/td_id.fast.v2.210519_111253.multi_class_topdown.n=1800
115	802.737	Top-down (ID)	Flies	sleap-data/datasets/wt_gold.13pt/models.tracking_split2/td_id.fast.v2.210519_111253.multi_class_topdown.n=1800
116	808.053	Top-down (ID)	Flies	sleap-data/datasets/wt_gold.13pt/models.tracking_split2/td_id.fast.v2.210519_111253.multi_class_topdown.n=1800
117	812.824	Top-down (ID)	Flies	sleap-data/datasets/wt_gold.13pt/models.tracking_split2/td_id.fast.v2.210519_111253.multi_class_topdown.n=1800
118	822.403	Top-down (ID)	Flies	sleap-data/datasets/wt_gold.13pt/models.tracking_split2/td_id.fast.v2.210519_111253.multi_class_topdown.n=1800
119	818.369	Top-down (ID)	Flies	sleap-data/datasets/wt_gold.13pt/models.tracking_split2/td_id.fast.v2.210519_111253.multi_class_topdown.n=1800
120	822.193	Top-down (ID)	Flies	sleap-data/datasets/wt_gold.13pt/models.tracking_split2/td_id.fast.v2.210519_111253.multi_class_topdown.n=1800
121	819.645	Top-down (ID)	Flies	sleap-data/datasets/wt_gold.13pt/models.tracking_split2/td_id.fast.v2.210519_111253.multi_class_topdown.n=1800
122	797.059	Top-down (ID)	Flies	sleap-data/datasets/wt_gold.13pt/models.tracking_split2/td_id.fast.v2.210519_111253.multi_class_topdown.n=1800
123	817.739	Top-down (ID)	Flies	sleap-data/datasets/wt_gold.13pt/models.tracking_split2/td_id.fast.v2.210519_111253.multi_class_topdown.n=1800
124	824.136	Top-down (ID)	Flies	sleap-data/datasets/wt_gold.13pt/models.tracking_split2/td_id.fast.v2.210519_111253.multi_class_topdown.n=1800
125	828.54	Top-down (ID)	Flies	sleap-data/datasets/wt_gold.13pt/models.tracking_split2/td_id.fast.v2.210519_111253.multi_class_topdown.n=1800
126	800.3	Top-down (ID)	Flies	sleap-data/datasets/wt_gold.13pt/models.tracking_split2/td_id.fast.v2.210519_111253.multi_class_topdown.n=1800
127	804.72	Top-down (ID)	Flies	sleap-data/datasets/wt_gold.13pt/models.tracking_split2/td_id.fast.v2.210519_111253.multi_class_topdown.n=1800
128	777.468	Top-down (ID)	Flies	sleap-data/datasets/wt_gold.13pt/models.tracking_split2/td_id.fast.v2.210519_111253.multi_class_topdown.n=1800
129	794.917	Top-down (ID)	Flies	sleap-data/datasets/wt_gold.13pt/models.tracking_split2/td_id.fast.v2.210519_111253.multi_class_topdown.n=1800
130	806.732	Top-down (ID)	Flies	sleap-data/datasets/wt_gold.13pt/models.tracking_split2/td_id.fast.v2.210519_111253.multi_class_topdown.n=1800
131	811.856	Top-down (ID)	Flies	sleap-data/datasets/wt_gold.13pt/models.tracking_split2/td_id.fast.v2.210519_111253.multi_class_topdown.n=1800
132	812.715	Top-down (ID)	Flies	sleap-data/datasets/wt_gold.13pt/models.tracking_split2/td_id.fast.v2.210519_111253.multi_class_topdown.n=1800
133	805.618	Top-down (ID)	Flies	sleap-data/datasets/wt_gold.13pt/models.tracking_split2/td_id.fast.v2.210519_111253.multi_class_topdown.n=1800
134	800.89	Top-down (ID)	Flies	sleap-data/datasets/wt_gold.13pt/models.tracking_split2/td_id.fast.v2.210519_111253.multi_class_topdown.n=1800
135	808.428	Top-down (ID)	Flies	sleap-data/datasets/wt_gold.13pt/models.tracking_split2/td_id.fast.v2.210519_111253.multi_class_topdown.n=1800
136	819.655	Top-down (ID)	Flies	sleap-data/datasets/wt_gold.13pt/models.tracking_split2/td_id.fast.v2.210519_111253.multi_class_topdown.n=1800
137	810.249	Top-down (ID)	Flies	sleap-data/datasets/wt_gold.13pt/models.tracking_split2/td_id.fast.v2.210519_111253.multi_class_topdown.n=1800
138	815.781	Top-down (ID)	Flies	sleap-data/datasets/wt_gold.13pt/models.tracking_split2/td_id.fast.v2.210519_111253.multi_class_topdown.n=1800
139	843.47	Top-down (ID)	Flies	sleap-data/datasets/wt_gold.13pt/models.tracking_split2/td_id.fast.v2.210519_111253.multi_class_topdown.n=1800
140	843.993	Top-down (ID)	Flies	sleap-data/datasets/wt_gold.13pt/models.tracking_split2/td_id.fast.v2.210519_111253.multi_class_topdown.n=1800
141	766.289	Top-down (ID)	Flies	sleap-data/datasets/wt_gold.13pt/models.tracking_split2/td_id.fast.v2.210519_111253.multi_class_topdown.n=1800
142	808.928	Top-down (ID)	Flies	sleap-data/datasets/wt_gold.13pt/models.tracking_split2/td_id.fast.v2.210519_111253.multi_class_topdown.n=1800
143	835.687	Top-down (ID)	Flies	sleap-data/datasets/wt_gold.13pt/models.tracking_split2/td_id.fast.v2.210519_111253.multi_class_topdown.n=1800
144	813.042	Top-down (ID)	Flies	sleap-data/datasets/wt_gold.13pt/models.tracking_split2/td_id.fast.v2.210519_111253.multi_class_topdown.n=1800
145	816.931	Top-down (ID)	Flies	sleap-data/datasets/wt_gold.13pt/models.tracking_split2/td_id.fast.v2.210519_111253.multi_class_topdown.n=1800
146	817.589	Top-down (ID)	Flies	sleap-data/datasets/wt_gold.13pt/models.tracking_split2/td_id.fast.v2.210519_111253.multi_class_topdown.n=1800
147	814.51	Top-down (ID)	Flies	sleap-data/datasets/wt_gold.13pt/models.tracking_split2/td_id.fast.v2.210519_111253.multi_class_topdown.n=1800
148	801.734	Top-down (ID)	Flies	sleap-data/datasets/wt_gold.13pt/models.tracking_split2/td_id.fast.v2.210519_111253.multi_class_topdown.n=1800
149	828.95	Top-down (ID)	Flies	sleap-data/datasets/wt_gold.13pt/models.tracking_split2/td_id.fast.v2.210519_111253.multi_class_topdown.n=1800
150	828.89	Top-down (ID)	Flies	sleap-data/datasets/wt_gold.13pt/models.tracking_split2/td_id.fast.v2.210519_111253.multi_class_topdown.n=1800
151	828.149	Top-down (ID)	Flies	sleap-data/datasets/wt_gold.13pt/models.tracking_split2/td_id.fast.v2.210519_111253.multi_class_topdown.n=1800
152	811.648	Top-down (ID)	Flies	sleap-data/datasets/wt_gold.13pt/models.tracking_split2/td_id.fast.v2.210519_111253.multi_class_topdown.n=1800
153	808.094	Top-down (ID)	Flies	sleap-data/datasets/wt_gold.13pt/models.tracking_split2/td_id.fast.v2.210519_111253.multi_class_topdown.n=1800
154	825.648	Top-down (ID)	Flies	sleap-data/datasets/wt_gold.13pt/models.tracking_split2/td_id.fast.v2.210519_111253.multi_class_topdown.n=1800
155	811.8	Top-down (ID)	Flies	sleap-data/datasets/wt_gold.13pt/models.tracking_split2/td_id.fast.v2.210519_111253.multi_class_topdown.n=1800
156	822.715	Top-down (ID)	Flies	sleap-data/datasets/wt_gold.13pt/models.tracking_split2/td_id.fast.v2.210519_111253.multi_class_topdown.n=1800
157	818.495	Top-down (ID)	Flies	sleap-data/datasets/wt_gold.13pt/models.tracking_split2/td_id.fast.v2.210519_111253.multi_class_topdown.n=1800
158	748.032	Top-down (ID)	Flies	sleap-data/datasets/wt_gold.13pt/models.tracking_split2/td_id.fast.v2.210519_111253.multi_class_topdown.n=1800
159	813.367	Top-down (ID)	Flies	sleap-data/datasets/wt_gold.13pt/models.tracking_split2/td_id.fast.v2.210519_111253.multi_class_topdown.n=1800
160	820.963	Top-down (ID)	Flies	sleap-data/datasets/wt_gold.13pt/models.tracking_split2/td_id.fast.v2.210519_111253.multi_class_topdown.n=1800
161	758.109	Top-down (ID)	Flies	sleap-data/datasets/wt_gold.13pt/models.tracking_split2/td_id.fast.v2.210519_111253.multi_class_topdown.n=1800
162	816.373	Top-down (ID)	Flies	sleap-data/datasets/wt_gold.13pt/models.tracking_split2/td_id.fast.v2.210519_111253.multi_class_topdown.n=1800
163	826.803	Top-down (ID)	Flies	sleap-data/datasets/wt_gold.13pt/models.tracking_split2/td_id.fast.v2.210519_111253.multi_class_topdown.n=1800
164	815.623	Top-down (ID)	Flies	sleap-data/datasets/wt_gold.13pt/models.tracking_split2/td_id.fast.v2.210519_111253.multi_class_topdown.n=1800
165	821.61	Top-down (ID)	Flies	sleap-data/datasets/wt_gold.13pt/models.tracking_split2/td_id.fast.v2.210519_111253.multi_class_topdown.n=1800
166	820.412	Top-down (ID)	Flies	sleap-data/datasets/wt_gold.13pt/models.tracking_split2/td_id.fast.v2.210519_111253.multi_class_topdown.n=1800
167	828.121	Top-down (ID)	Flies	sleap-data/datasets/wt_gold.13pt/models.tracking_split2/td_id.fast.v2.210519_111253.multi_class_topdown.n=1800
168	761.671	Top-down (ID)	Flies	sleap-data/datasets/wt_gold.13pt/models.tracking_split2/td_id.fast.v2.210519_111253.multi_class_topdown.n=1800
169	781.827	Top-down (ID)	Flies	sleap-data/datasets/wt_gold.13pt/models.tracking_split2/td_id.fast.v2.210519_111253.multi_class_topdown.n=1800
170	812.567	Top-down (ID)	Flies	sleap-data/datasets/wt_gold.13pt/models.tracking_split2/td_id.fast.v2.210519_111253.multi_class_topdown.n=1800
171	794.702	Top-down (ID)	Flies	sleap-data/datasets/wt_gold.13pt/models.tracking_split2/td_id.fast.v2.210519_111253.multi_class_topdown.n=1800
172	763.757	Top-down (ID)	Flies	sleap-data/datasets/wt_gold.13pt/models.tracking_split2/td_id.fast.v2.210519_111253.multi_class_topdown.n=1800
173	802.052	Top-down (ID)	Flies	sleap-data/datasets/wt_gold.13pt/models.tracking_split2/td_id.fast.v2.210519_111253.multi_class_topdown.n=1800
174	798.986	Top-down (ID)	Flies	sleap-data/datasets/wt_gold.13pt/models.tracking_split2/td_id.fast.v2.210519_111253.multi_class_topdown.n=1800
175	809.405	Top-down (ID)	Flies	sleap-data/datasets/wt_gold.13pt/models.tracking_split2/td_id.fast.v2.210519_111253.multi_class_topdown.n=1800
176	804.474	Top-down (ID)	Flies	sleap-data/datasets/wt_gold.13pt/models.tracking_split2/td_id.fast.v2.210519_111253.multi_class_topdown.n=1800
177	812.925	Top-down (ID)	Flies	sleap-data/datasets/wt_gold.13pt/models.tracking_split2/td_id.fast.v2.210519_111253.multi_class_topdown.n=1800
178	809.463	Top-down (ID)	Flies	sleap-data/datasets/wt_gold.13pt/models.tracking_split2/td_id.fast.v2.210519_111253.multi_class_topdown.n=1800
179	805.293	Top-down (ID)	Flies	sleap-data/datasets/wt_gold.13pt/models.tracking_split2/td_id.fast.v2.210519_111253.multi_class_topdown.n=1800
180	807.797	Top-down (ID)	Flies	sleap-data/datasets/wt_gold.13pt/models.tracking_split2/td_id.fast.v2.210519_111253.multi_class_topdown.n=1800
181	799.259	Top-down (ID)	Flies	sleap-data/datasets/wt_gold.13pt/models.tracking_split2/td_id.fast.v2.210519_111253.multi_class_topdown.n=1800
182	783.024	Top-down (ID)	Flies	sleap-data/datasets/wt_gold.13pt/models.tracking_split2/td_id.fast.v2.210519_111253.multi_class_topdown.n=1800
183	804.935	Top-down (ID)	Flies	sleap-data/datasets/wt_gold.13pt/models.tracking_split2/td_id.fast.v2.210519_111253.multi_class_topdown.n=1800
184	804.348	Top-down (ID)	Flies	sleap-data/datasets/wt_gold.13pt/models.tracking_split2/td_id.fast.v2.210519_111253.multi_class_topdown.n=1800
185	802.622	Top-down (ID)	Flies	sleap-data/datasets/wt_gold.13pt/models.tracking_split2/td_id.fast.v2.210519_111253.multi_class_topdown.n=1800
186	801.05	Top-down (ID)	Flies	sleap-data/datasets/wt_gold.13pt/models.tracking_split2/td_id.fast.v2.210519_111253.multi_class_topdown.n=1800
187	761.583	Top-down (ID)	Flies	sleap-data/datasets/wt_gold.13pt/models.tracking_split2/td_id.fast.v2.210519_111253.multi_class_topdown.n=1800
188	738.253	Top-down (ID)	Flies	sleap-data/datasets/wt_gold.13pt/models.tracking_split2/td_id.fast.v2.210519_111253.multi_class_topdown.n=1800
189	805.841	Top-down (ID)	Flies	sleap-data/datasets/wt_gold.13pt/models.tracking_split2/td_id.fast.v2.210519_111253.multi_class_topdown.n=1800
190	816.677	Top-down (ID)	Flies	sleap-data/datasets/wt_gold.13pt/models.tracking_split2/td_id.fast.v2.210519_111253.multi_class_topdown.n=1800
191	834.762	Top-down (ID)	Flies	sleap-data/datasets/wt_gold.13pt/models.tracking_split2/td_id.fast.v2.210519_111253.multi_class_topdown.n=1800
192	809.912	Top-down (ID)	Flies	sleap-data/datasets/wt_gold.13pt/models.tracking_split2/td_id.fast.v2.210519_111253.multi_class_topdown.n=1800
193	784.432	Top-down (ID)	Flies	sleap-data/datasets/wt_gold.13pt/models.tracking_split2/td_id.fast.v2.210519_111253.multi_class_topdown.n=1800
194	791.197	Top-down (ID)	Flies	sleap-data/datasets/wt_gold.13pt/models.tracking_split2/td_id.fast.v2.210519_111253.multi_class_topdown.n=1800
195	745.989	Top-down (ID)	Flies	sleap-data/datasets/wt_gold.13pt/models.tracking_split2/td_id.fast.v2.210519_111253.multi_class_topdown.n=1800
196	787.355	Top-down (ID)	Flies	sleap-data/datasets/wt_gold.13pt/models.tracking_split2/td_id.fast.v2.210519_111253.multi_class_topdown.n=1800
197	778.486	Top-down (ID)	Flies	sleap-data/datasets/wt_gold.13pt/models.tracking_split2/td_id.fast.v2.210519_111253.multi_class_topdown.n=1800
198	789.795	Top-down (ID)	Flies	sleap-data/datasets/wt_gold.13pt/models.tracking_split2/td_id.fast.v2.210519_111253.multi_class_topdown.n=1800
199	815.635	Top-down (ID)	Flies	sleap-data/datasets/wt_gold.13pt/models.tracking_split2/td_id.fast.v2.210519_111253.multi_class_topdown.n=1800
200	805.136	Top-down (ID)	Flies	sleap-data/datasets/wt_gold.13pt/models.tracking_split2/td_id.fast.v2.210519_111253.multi_class_topdown.n=1800
201	805.871	Top-down (ID)	Flies	sleap-data/datasets/wt_gold.13pt/models.tracking_split2/td_id.fast.v2.210519_111253.multi_class_topdown.n=1800
202	811.999	Top-down (ID)	Flies	sleap-data/datasets/wt_gold.13pt/models.tracking_split2/td_id.fast.v2.210519_111253.multi_class_topdown.n=1800
203	807.826	Top-down (ID)	Flies	sleap-data/datasets/wt_gold.13pt/models.tracking_split2/td_id.fast.v2.210519_111253.multi_class_topdown.n=1800
204	815.473	Top-down (ID)	Flies	sleap-data/datasets/wt_gold.13pt/models.tracking_split2/td_id.fast.v2.210519_111253.multi_class_topdown.n=1800
205	813.235	Top-down (ID)	Flies	sleap-data/datasets/wt_gold.13pt/models.tracking_split2/td_id.fast.v2.210519_111253.multi_class_topdown.n=1800
206	815.994	Top-down (ID)	Flies	sleap-data/datasets/wt_gold.13pt/models.tracking_split2/td_id.fast.v2.210519_111253.multi_class_topdown.n=1800
207	818.814	Top-down (ID)	Flies	sleap-data/datasets/wt_gold.13pt/models.tracking_split2/td_id.fast.v2.210519_111253.multi_class_topdown.n=1800
208	792.703	Top-down (ID)	Flies	sleap-data/datasets/wt_gold.13pt/models.tracking_split2/td_id.fast.v2.210519_111253.multi_class_topdown.n=1800
209	810.487	Top-down (ID)	Flies	sleap-data/datasets/wt_gold.13pt/models.tracking_split2/td_id.fast.v2.210519_111253.multi_class_topdown.n=1800
210	807.774	Top-down (ID)	Flies	sleap-data/datasets/wt_gold.13pt/models.tracking_split2/td_id.fast.v2.210519_111253.multi_class_topdown.n=1800
211	816.135	Top-down (ID)	Flies	sleap-data/datasets/wt_gold.13pt/models.tracking_split2/td_id.fast.v2.210519_111253.multi_class_topdown.n=1800
212	820.48	Top-down (ID)	Flies	sleap-data/datasets/wt_gold.13pt/models.tracking_split2/td_id.fast.v2.210519_111253.multi_class_topdown.n=1800
213	774.826	Top-down (ID)	Flies	sleap-data/datasets/wt_gold.13pt/models.tracking_split2/td_id.fast.v2.210519_111253.multi_class_topdown.n=1800
214	805.875	Top-down (ID)	Flies	sleap-data/datasets/wt_gold.13pt/models.tracking_split2/td_id.fast.v2.210519_111253.multi_class_topdown.n=1800
215	823.424	Top-down (ID)	Flies	sleap-data/datasets/wt_gold.13pt/models.tracking_split2/td_id.fast.v2.210519_111253.multi_class_topdown.n=1800
216	810.558	Top-down (ID)	Flies	sleap-data/datasets/wt_gold.13pt/models.tracking_split2/td_id.fast.v2.210519_111253.multi_class_topdown.n=1800
217	823.066	Top-down (ID)	Flies	sleap-data/datasets/wt_gold.13pt/models.tracking_split2/td_id.fast.v2.210519_111253.multi_class_topdown.n=1800
218	772.083	Top-down (ID)	Flies	sleap-data/datasets/wt_gold.13pt/models.tracking_split2/td_id.fast.v2.210519_111253.multi_class_topdown.n=1800
219	791.609	Top-down (ID)	Flies	sleap-data/datasets/wt_gold.13pt/models.tracking_split2/td_id.fast.v2.210519_111253.multi_class_topdown.n=1800
220	796.047	Top-down (ID)	Flies	sleap-data/datasets/wt_gold.13pt/models.tracking_split2/td_id.fast.v2.210519_111253.multi_class_topdown.n=1800
221	759.413	Top-down (ID)	Flies	sleap-data/datasets/wt_gold.13pt/models.tracking_split2/td_id.fast.v2.210519_111253.multi_class_topdown.n=1800
222	754.227	Top-down (ID)	Flies	sleap-data/datasets/wt_gold.13pt/models.tracking_split2/td_id.fast.v2.210519_111253.multi_class_topdown.n=1800
223	808.502	Top-down (ID)	Flies	sleap-data/datasets/wt_gold.13pt/models.tracking_split2/td_id.fast.v2.210519_111253.multi_class_topdown.n=1800
224	812.141	Top-down (ID)	Flies	sleap-data/datasets/wt_gold.13pt/models.tracking_split2/td_id.fast.v2.210519_111253.multi_class_topdown.n=1800
225	811.516	Top-down (ID)	Flies	sleap-data/datasets/wt_gold.13pt/models.tracking_split2/td_id.fast.v2.210519_111253.multi_class_topdown.n=1800
226	799.05	Top-down (ID)	Flies	sleap-data/datasets/wt_gold.13pt/models.tracking_split2/td_id.fast.v2.210519_111253.multi_class_topdown.n=1800
227	816.269	Top-down (ID)	Flies	sleap-data/datasets/wt_gold.13pt/models.tracking_split2/td_id.fast.v2.210519_111253.multi_class_topdown.n=1800
228	818.857	Top-down (ID)	Flies	sleap-data/datasets/wt_gold.13pt/models.tracking_split2/td_id.fast.v2.210519_111253.multi_class_topdown.n=1800
229	826.249	Top-down (ID)	Flies	sleap-data/datasets/wt_gold.13pt/models.tracking_split2/td_id.fast.v2.210519_111253.multi_class_topdown.n=1800
230	802.794	Top-down (ID)	Flies	sleap-data/datasets/wt_gold.13pt/models.tracking_split2/td_id.fast.v2.210519_111253.multi_class_topdown.n=1800
231	804.877	Top-down (ID)	Flies	sleap-data/datasets/wt_gold.13pt/models.tracking_split2/td_id.fast.v2.210519_111253.multi_class_topdown.n=1800
232	822.102	Top-down (ID)	Flies	sleap-data/datasets/wt_gold.13pt/models.tracking_split2/td_id.fast.v2.210519_111253.multi_class_topdown.n=1800
233	812.334	Top-down (ID)	Flies	sleap-data/datasets/wt_gold.13pt/models.tracking_split2/td_id.fast.v2.210519_111253.multi_class_topdown.n=1800
234	803.918	Top-down (ID)	Flies	sleap-data/datasets/wt_gold.13pt/models.tracking_split2/td_id.fast.v2.210519_111253.multi_class_topdown.n=1800
235	809.562	Top-down (ID)	Flies	sleap-data/datasets/wt_gold.13pt/models.tracking_split2/td_id.fast.v2.210519_111253.multi_class_topdown.n=1800
236	815.468	Top-down (ID)	Flies	sleap-data/datasets/wt_gold.13pt/models.tracking_split2/td_id.fast.v2.210519_111253.multi_class_topdown.n=1800
237	827.911	Top-down (ID)	Flies	sleap-data/datasets/wt_gold.13pt/models.tracking_split2/td_id.fast.v2.210519_111253.multi_class_topdown.n=1800
238	802.687	Top-down (ID)	Flies	sleap-data/datasets/wt_gold.13pt/models.tracking_split2/td_id.fast.v2.210519_111253.multi_class_topdown.n=1800
239	799.155	Top-down (ID)	Flies	sleap-data/datasets/wt_gold.13pt/models.tracking_split2/td_id.fast.v2.210519_111253.multi_class_topdown.n=1800
240	831.766	Top-down (ID)	Flies	sleap-data/datasets/wt_gold.13pt/models.tracking_split2/td_id.fast.v2.210519_111253.multi_class_topdown.n=1800
241	804.936	Top-down (ID)	Flies	sleap-data/datasets/wt_gold.13pt/models.tracking_split2/td_id.fast.v2.210519_111253.multi_class_topdown.n=1800
242	814.659	Top-down (ID)	Flies	sleap-data/datasets/wt_gold.13pt/models.tracking_split2/td_id.fast.v2.210519_111253.multi_class_topdown.n=1800
243	826.142	Top-down (ID)	Flies	sleap-data/datasets/wt_gold.13pt/models.tracking_split2/td_id.fast.v2.210519_111253.multi_class_topdown.n=1800
244	801.209	Top-down (ID)	Flies	sleap-data/datasets/wt_gold.13pt/models.tracking_split2/td_id.fast.v2.210519_111253.multi_class_topdown.n=1800
245	822.102	Top-down (ID)	Flies	sleap-data/datasets/wt_gold.13pt/models.tracking_split2/td_id.fast.v2.210519_111253.multi_class_topdown.n=1800
246	812.846	Top-down (ID)	Flies	sleap-data/datasets/wt_gold.13pt/models.tracking_split2/td_id.fast.v2.210519_111253.multi_class_topdown.n=1800
247	819.404	Top-down (ID)	Flies	sleap-data/datasets/wt_gold.13pt/models.tracking_split2/td_id.fast.v2.210519_111253.multi_class_topdown.n=1800
248	708.95	Top-down (ID)	Flies	sleap-data/datasets/wt_gold.13pt/models.tracking_split2/td_id.fast.v2.210519_111253.multi_class_topdown.n=1800
249	789.38	Top-down (ID)	Flies	sleap-data/datasets/wt_gold.13pt/models.tracking_split2/td_id.fast.v2.210519_111253.multi_class_topdown.n=1800
250	806.132	Top-down (ID)	Flies	sleap-data/datasets/wt_gold.13pt/models.tracking_split2/td_id.fast.v2.210519_111253.multi_class_topdown.n=1800
251	812.335	Top-down (ID)	Flies	sleap-data/datasets/wt_gold.13pt/models.tracking_split2/td_id.fast.v2.210519_111253.multi_class_topdown.n=1800
252	805.358	Top-down (ID)	Flies	sleap-data/datasets/wt_gold.13pt/models.tracking_split2/td_id.fast.v2.210519_111253.multi_class_topdown.n=1800
253	820.03	Top-down (ID)	Flies	sleap-data/datasets/wt_gold.13pt/models.tracking_split2/td_id.fast.v2.210519_111253.multi_class_topdown.n=1800
254	800.065	Top-down (ID)	Flies	sleap-data/datasets/wt_gold.13pt/models.tracking_split2/td_id.fast.v2.210519_111253.multi_class_topdown.n=1800
255	816.657	Top-down (ID)	Flies	sleap-data/datasets/wt_gold.13pt/models.tracking_split2/td_id.fast.v2.210519_111253.multi_class_topdown.n=1800
256	800.356	Top-down (ID)	Flies	sleap-data/datasets/wt_gold.13pt/models.tracking_split2/td_id.fast.v2.210519_111253.multi_class_topdown.n=1800
257	816.128	Top-down (ID)	Flies	sleap-data/datasets/wt_gold.13pt/models.tracking_split2/td_id.fast.v2.210519_111253.multi_class_topdown.n=1800
258	794.275	Top-down (ID)	Flies	sleap-data/datasets/wt_gold.13pt/models.tracking_split2/td_id.fast.v2.210519_111253.multi_class_topdown.n=1800
259	807.845	Top-down (ID)	Flies	sleap-data/datasets/wt_gold.13pt/models.tracking_split2/td_id.fast.v2.210519_111253.multi_class_topdown.n=1800
260	818.056	Top-down (ID)	Flies	sleap-data/datasets/wt_gold.13pt/models.tracking_split2/td_id.fast.v2.210519_111253.multi_class_topdown.n=1800
261	816.858	Top-down (ID)	Flies	sleap-data/datasets/wt_gold.13pt/models.tracking_split2/td_id.fast.v2.210519_111253.multi_class_topdown.n=1800
262	806.802	Top-down (ID)	Flies	sleap-data/datasets/wt_gold.13pt/models.tracking_split2/td_id.fast.v2.210519_111253.multi_class_topdown.n=1800
263	741.986	Top-down (ID)	Flies	sleap-data/datasets/wt_gold.13pt/models.tracking_split2/td_id.fast.v2.210519_111253.multi_class_topdown.n=1800
264	768.033	Top-down (ID)	Flies	sleap-data/datasets/wt_gold.13pt/models.tracking_split2/td_id.fast.v2.210519_111253.multi_class_topdown.n=1800
265	750.662	Top-down (ID)	Flies	sleap-data/datasets/wt_gold.13pt/models.tracking_split2/td_id.fast.v2.210519_111253.multi_class_topdown.n=1800
266	810.011	Top-down (ID)	Flies	sleap-data/datasets/wt_gold.13pt/models.tracking_split2/td_id.fast.v2.210519_111253.multi_class_topdown.n=1800
267	816.909	Top-down (ID)	Flies	sleap-data/datasets/wt_gold.13pt/models.tracking_split2/td_id.fast.v2.210519_111253.multi_class_topdown.n=1800
268	799.121	Top-down (ID)	Flies	sleap-data/datasets/wt_gold.13pt/models.tracking_split2/td_id.fast.v2.210519_111253.multi_class_topdown.n=1800
269	819.468	Top-down (ID)	Flies	sleap-data/datasets/wt_gold.13pt/models.tracking_split2/td_id.fast.v2.210519_111253.multi_class_topdown.n=1800
270	805.815	Top-down (ID)	Flies	sleap-data/datasets/wt_gold.13pt/models.tracking_split2/td_id.fast.v2.210519_111253.multi_class_topdown.n=1800
271	817.25	Top-down (ID)	Flies	sleap-data/datasets/wt_gold.13pt/models.tracking_split2/td_id.fast.v2.210519_111253.multi_class_topdown.n=1800
272	808.062	Top-down (ID)	Flies	sleap-data/datasets/wt_gold.13pt/models.tracking_split2/td_id.fast.v2.210519_111253.multi_class_topdown.n=1800
273	803.56	Top-down (ID)	Flies	sleap-data/datasets/wt_gold.13pt/models.tracking_split2/td_id.fast.v2.210519_111253.multi_class_topdown.n=1800
274	751.329	Top-down (ID)	Flies	sleap-data/datasets/wt_gold.13pt/models.tracking_split2/td_id.fast.v2.210519_111253.multi_class_topdown.n=1800
275	798.523	Top-down (ID)	Flies	sleap-data/datasets/wt_gold.13pt/models.tracking_split2/td_id.fast.v2.210519_111253.multi_class_topdown.n=1800
276	802.981	Top-down (ID)	Flies	sleap-data/datasets/wt_gold.13pt/models.tracking_split2/td_id.fast.v2.210519_111253.multi_class_topdown.n=1800
277	798.083	Top-down (ID)	Flies	sleap-data/datasets/wt_gold.13pt/models.tracking_split2/td_id.fast.v2.210519_111253.multi_class_topdown.n=1800
278	771.609	Top-down (ID)	Flies	sleap-data/datasets/wt_gold.13pt/models.tracking_split2/td_id.fast.v2.210519_111253.multi_class_topdown.n=1800
279	806.462	Top-down (ID)	Flies	sleap-data/datasets/wt_gold.13pt/models.tracking_split2/td_id.fast.v2.210519_111253.multi_class_topdown.n=1800
280	825.412	Top-down (ID)	Flies	sleap-data/datasets/wt_gold.13pt/models.tracking_split2/td_id.fast.v2.210519_111253.multi_class_topdown.n=1800
281	811.977	Top-down (ID)	Flies	sleap-data/datasets/wt_gold.13pt/models.tracking_split2/td_id.fast.v2.210519_111253.multi_class_topdown.n=1800
282	830.54	Top-down (ID)	Flies	sleap-data/datasets/wt_gold.13pt/models.tracking_split2/td_id.fast.v2.210519_111253.multi_class_topdown.n=1800
283	802.062	Top-down (ID)	Flies	sleap-data/datasets/wt_gold.13pt/models.tracking_split2/td_id.fast.v2.210519_111253.multi_class_topdown.n=1800
284	799.563	Top-down (ID)	Flies	sleap-data/datasets/wt_gold.13pt/models.tracking_split2/td_id.fast.v2.210519_111253.multi_class_topdown.n=1800
285	795.31	Top-down (ID)	Flies	sleap-data/datasets/wt_gold.13pt/models.tracking_split2/td_id.fast.v2.210519_111253.multi_class_topdown.n=1800
286	796.449	Top-down (ID)	Flies	sleap-data/datasets/wt_gold.13pt/models.tracking_split2/td_id.fast.v2.210519_111253.multi_class_topdown.n=1800
287	808.36	Top-down (ID)	Flies	sleap-data/datasets/wt_gold.13pt/models.tracking_split2/td_id.fast.v2.210519_111253.multi_class_topdown.n=1800
288	826.376	Top-down (ID)	Flies	sleap-data/datasets/wt_gold.13pt/models.tracking_split2/td_id.fast.v2.210519_111253.multi_class_topdown.n=1800
289	796.964	Top-down (ID)	Flies	sleap-data/datasets/wt_gold.13pt/models.tracking_split2/td_id.fast.v2.210519_111253.multi_class_topdown.n=1800
290	811.268	Top-down (ID)	Flies	sleap-data/datasets/wt_gold.13pt/models.tracking_split2/td_id.fast.v2.210519_111253.multi_class_topdown.n=1800
291	823.713	Top-down (ID)	Flies	sleap-data/datasets/wt_gold.13pt/models.tracking_split2/td_id.fast.v2.210519_111253.multi_class_topdown.n=1800
292	807.686	Top-down (ID)	Flies	sleap-data/datasets/wt_gold.13pt/models.tracking_split2/td_id.fast.v2.210519_111253.multi_class_topdown.n=1800
293	812.927	Top-down (ID)	Flies	sleap-data/datasets/wt_gold.13pt/models.tracking_split2/td_id.fast.v2.210519_111253.multi_class_topdown.n=1800
294	812.216	Top-down (ID)	Flies	sleap-data/datasets/wt_gold.13pt/models.tracking_split2/td_id.fast.v2.210519_111253.multi_class_topdown.n=1800
295	802.201	Top-down (ID)	Flies	sleap-data/datasets/wt_gold.13pt/models.tracking_split2/td_id.fast.v2.210519_111253.multi_class_topdown.n=1800
296	815.075	Top-down (ID)	Flies	sleap-data/datasets/wt_gold.13pt/models.tracking_split2/td_id.fast.v2.210519_111253.multi_class_topdown.n=1800
297	814.688	Top-down (ID)	Flies	sleap-data/datasets/wt_gold.13pt/models.tracking_split2/td_id.fast.v2.210519_111253.multi_class_topdown.n=1800
298	800.564	Top-down (ID)	Flies	sleap-data/datasets/wt_gold.13pt/models.tracking_split2/td_id.fast.v2.210519_111253.multi_class_topdown.n=1800
299	797.147	Top-down (ID)	Flies	sleap-data/datasets/wt_gold.13pt/models.tracking_split2/td_id.fast.v2.210519_111253.multi_class_topdown.n=1800
300	819.37	Top-down (ID)	Flies	sleap-data/datasets/wt_gold.13pt/models.tracking_split2/td_id.fast.v2.210519_111253.multi_class_topdown.n=1800
301	746.333	Top-down (ID)	Flies	sleap-data/datasets/wt_gold.13pt/models.tracking_split2/td_id.fast.v2.210519_111253.multi_class_topdown.n=1800
302	805.731	Top-down (ID)	Flies	sleap-data/datasets/wt_gold.13pt/models.tracking_split2/td_id.fast.v2.210519_111253.multi_class_topdown.n=1800
303	817.82	Top-down (ID)	Flies	sleap-data/datasets/wt_gold.13pt/models.tracking_split2/td_id.fast.v2.210519_111253.multi_class_topdown.n=1800
304	806.901	Top-down (ID)	Flies	sleap-data/datasets/wt_gold.13pt/models.tracking_split2/td_id.fast.v2.210519_111253.multi_class_topdown.n=1800
305	791.528	Top-down (ID)	Flies	sleap-data/datasets/wt_gold.13pt/models.tracking_split2/td_id.fast.v2.210519_111253.multi_class_topdown.n=1800
306	821.924	Top-down (ID)	Flies	sleap-data/datasets/wt_gold.13pt/models.tracking_split2/td_id.fast.v2.210519_111253.multi_class_topdown.n=1800
307	804.579	Top-down (ID)	Flies	sleap-data/datasets/wt_gold.13pt/models.tracking_split2/td_id.fast.v2.210519_111253.multi_class_topdown.n=1800
308	795.476	Top-down (ID)	Flies	sleap-data/datasets/wt_gold.13pt/models.tracking_split2/td_id.fast.v2.210519_111253.multi_class_topdown.n=1800
309	741.413	Top-down (ID)	Flies	sleap-data/datasets/wt_gold.13pt/models.tracking_split2/td_id.fast.v2.210519_111253.multi_class_topdown.n=1800
310	807.676	Top-down (ID)	Flies	sleap-data/datasets/wt_gold.13pt/models.tracking_split2/td_id.fast.v2.210519_111253.multi_class_topdown.n=1800
311	835.87	Top-down (ID)	Flies	sleap-data/datasets/wt_gold.13pt/models.tracking_split2/td_id.fast.v2.210519_111253.multi_class_topdown.n=1800
312	827.75	Top-down (ID)	Flies	sleap-data/datasets/wt_gold.13pt/models.tracking_split2/td_id.fast.v2.210519_111253.multi_class_topdown.n=1800
313	828.164	Top-down (ID)	Flies	sleap-data/datasets/wt_gold.13pt/models.tracking_split2/td_id.fast.v2.210519_111253.multi_class_topdown.n=1800
314	814.098	Top-down (ID)	Flies	sleap-data/datasets/wt_gold.13pt/models.tracking_split2/td_id.fast.v2.210519_111253.multi_class_topdown.n=1800
315	826.142	Top-down (ID)	Flies	sleap-data/datasets/wt_gold.13pt/models.tracking_split2/td_id.fast.v2.210519_111253.multi_class_topdown.n=1800
316	831.285	Top-down (ID)	Flies	sleap-data/datasets/wt_gold.13pt/models.tracking_split2/td_id.fast.v2.210519_111253.multi_class_topdown.n=1800
317	797.09	Top-down (ID)	Flies	sleap-data/datasets/wt_gold.13pt/models.tracking_split2/td_id.fast.v2.210519_111253.multi_class_topdown.n=1800
318	741.95	Top-down (ID)	Flies	sleap-data/datasets/wt_gold.13pt/models.tracking_split2/td_id.fast.v2.210519_111253.multi_class_topdown.n=1800
319	802.638	Top-down (ID)	Flies	sleap-data/datasets/wt_gold.13pt/models.tracking_split2/td_id.fast.v2.210519_111253.multi_class_topdown.n=1800
320	801.721	Top-down (ID)	Flies	sleap-data/datasets/wt_gold.13pt/models.tracking_split2/td_id.fast.v2.210519_111253.multi_class_topdown.n=1800
321	820.345	Top-down (ID)	Flies	sleap-data/datasets/wt_gold.13pt/models.tracking_split2/td_id.fast.v2.210519_111253.multi_class_topdown.n=1800
322	816.177	Top-down (ID)	Flies	sleap-data/datasets/wt_gold.13pt/models.tracking_split2/td_id.fast.v2.210519_111253.multi_class_topdown.n=1800
323	775.647	Top-down (ID)	Flies	sleap-data/datasets/wt_gold.13pt/models.tracking_split2/td_id.fast.v2.210519_111253.multi_class_topdown.n=1800
324	818.541	Top-down (ID)	Flies	sleap-data/datasets/wt_gold.13pt/models.tracking_split2/td_id.fast.v2.210519_111253.multi_class_topdown.n=1800
325	798.087	Top-down (ID)	Flies	sleap-data/datasets/wt_gold.13pt/models.tracking_split2/td_id.fast.v2.210519_111253.multi_class_topdown.n=1800
326	818.52	Top-down (ID)	Flies	sleap-data/datasets/wt_gold.13pt/models.tracking_split2/td_id.fast.v2.210519_111253.multi_class_topdown.n=1800
327	790.405	Top-down (ID)	Flies	sleap-data/datasets/wt_gold.13pt/models.tracking_split2/td_id.fast.v2.210519_111253.multi_class_topdown.n=1800
328	747.555	Top-down (ID)	Flies	sleap-data/datasets/wt_gold.13pt/models.tracking_split2/td_id.fast.v2.210519_111253.multi_class_topdown.n=1800
329	798.849	Top-down (ID)	Flies	sleap-data/datasets/wt_gold.13pt/models.tracking_split2/td_id.fast.v2.210519_111253.multi_class_topdown.n=1800
330	815.817	Top-down (ID)	Flies	sleap-data/datasets/wt_gold.13pt/models.tracking_split2/td_id.fast.v2.210519_111253.multi_class_topdown.n=1800
331	807.774	Top-down (ID)	Flies	sleap-data/datasets/wt_gold.13pt/models.tracking_split2/td_id.fast.v2.210519_111253.multi_class_topdown.n=1800
332	826.997	Top-down (ID)	Flies	sleap-data/datasets/wt_gold.13pt/models.tracking_split2/td_id.fast.v2.210519_111253.multi_class_topdown.n=1800
333	808.129	Top-down (ID)	Flies	sleap-data/datasets/wt_gold.13pt/models.tracking_split2/td_id.fast.v2.210519_111253.multi_class_topdown.n=1800
334	818.768	Top-down (ID)	Flies	sleap-data/datasets/wt_gold.13pt/models.tracking_split2/td_id.fast.v2.210519_111253.multi_class_topdown.n=1800
335	818.077	Top-down (ID)	Flies	sleap-data/datasets/wt_gold.13pt/models.tracking_split2/td_id.fast.v2.210519_111253.multi_class_topdown.n=1800
336	817.617	Top-down (ID)	Flies	sleap-data/datasets/wt_gold.13pt/models.tracking_split2/td_id.fast.v2.210519_111253.multi_class_topdown.n=1800
337	827.861	Top-down (ID)	Flies	sleap-data/datasets/wt_gold.13pt/models.tracking_split2/td_id.fast.v2.210519_111253.multi_class_topdown.n=1800
338	785.101	Top-down (ID)	Flies	sleap-data/datasets/wt_gold.13pt/models.tracking_split2/td_id.fast.v2.210519_111253.multi_class_topdown.n=1800
339	727.408	Top-down (ID)	Flies	sleap-data/datasets/wt_gold.13pt/models.tracking_split2/td_id.fast.v2.210519_111253.multi_class_topdown.n=1800
340	477.601	Top-down (ID)	Flies	sleap-data/datasets/wt_gold.13pt/models.tracking_split2/td_id.fast.v2.210519_111253.multi_class_topdown.n=1800
341	812.351	Top-down (ID)	Flies	sleap-data/datasets/wt_gold.13pt/models.tracking_split2/td_id.fast.v2.210519_111253.multi_class_topdown.n=1800
342	805.388	Top-down (ID)	Flies	sleap-data/datasets/wt_gold.13pt/models.tracking_split2/td_id.fast.v2.210519_111253.multi_class_topdown.n=1800
343	814.586	Top-down (ID)	Flies	sleap-data/datasets/wt_gold.13pt/models.tracking_split2/td_id.fast.v2.210519_111253.multi_class_topdown.n=1800
344	809.417	Top-down (ID)	Flies	sleap-data/datasets/wt_gold.13pt/models.tracking_split2/td_id.fast.v2.210519_111253.multi_class_topdown.n=1800
345	792.868	Top-down (ID)	Flies	sleap-data/datasets/wt_gold.13pt/models.tracking_split2/td_id.fast.v2.210519_111253.multi_class_topdown.n=1800
346	797.542	Top-down (ID)	Flies	sleap-data/datasets/wt_gold.13pt/models.tracking_split2/td_id.fast.v2.210519_111253.multi_class_topdown.n=1800
347	803.095	Top-down (ID)	Flies	sleap-data/datasets/wt_gold.13pt/models.tracking_split2/td_id.fast.v2.210519_111253.multi_class_topdown.n=1800
348	808.139	Top-down (ID)	Flies	sleap-data/datasets/wt_gold.13pt/models.tracking_split2/td_id.fast.v2.210519_111253.multi_class_topdown.n=1800
349	821.322	Top-down (ID)	Flies	sleap-data/datasets/wt_gold.13pt/models.tracking_split2/td_id.fast.v2.210519_111253.multi_class_topdown.n=1800
350	812.399	Top-down (ID)	Flies	sleap-data/datasets/wt_gold.13pt/models.tracking_split2/td_id.fast.v2.210519_111253.multi_class_topdown.n=1800
351	801.416	Top-down (ID)	Flies	sleap-data/datasets/wt_gold.13pt/models.tracking_split2/td_id.fast.v2.210519_111253.multi_class_topdown.n=1800
352	797.592	Top-down (ID)	Flies	sleap-data/datasets/wt_gold.13pt/models.tracking_split2/td_id.fast.v2.210519_111253.multi_class_topdown.n=1800
353	767.529	Top-down (ID)	Flies	sleap-data/datasets/wt_gold.13pt/models.tracking_split2/td_id.fast.v2.210519_111253.multi_class_topdown.n=1800
354	739.936	Top-down (ID)	Flies	sleap-data/datasets/wt_gold.13pt/models.tracking_split2/td_id.fast.v2.210519_111253.multi_class_topdown.n=1800
355	803.12	Top-down (ID)	Flies	sleap-data/datasets/wt_gold.13pt/models.tracking_split2/td_id.fast.v2.210519_111253.multi_class_topdown.n=1800
356	816.242	Top-down (ID)	Flies	sleap-data/datasets/wt_gold.13pt/models.tracking_split2/td_id.fast.v2.210519_111253.multi_class_topdown.n=1800
357	795.394	Top-down (ID)	Flies	sleap-data/datasets/wt_gold.13pt/models.tracking_split2/td_id.fast.v2.210519_111253.multi_class_topdown.n=1800
358	802.5	Top-down (ID)	Flies	sleap-data/datasets/wt_gold.13pt/models.tracking_split2/td_id.fast.v2.210519_111253.multi_class_topdown.n=1800
359	814.311	Top-down (ID)	Flies	sleap-data/datasets/wt_gold.13pt/models.tracking_split2/td_id.fast.v2.210519_111253.multi_class_topdown.n=1800
360	820.129	Top-down (ID)	Flies	sleap-data/datasets/wt_gold.13pt/models.tracking_split2/td_id.fast.v2.210519_111253.multi_class_topdown.n=1800
361	821.833	Top-down (ID)	Flies	sleap-data/datasets/wt_gold.13pt/models.tracking_split2/td_id.fast.v2.210519_111253.multi_class_topdown.n=1800
362	815.709	Top-down (ID)	Flies	sleap-data/datasets/wt_gold.13pt/models.tracking_split2/td_id.fast.v2.210519_111253.multi_class_topdown.n=1800
363	796.159	Top-down (ID)	Flies	sleap-data/datasets/wt_gold.13pt/models.tracking_split2/td_id.fast.v2.210519_111253.multi_class_topdown.n=1800
364	799.636	Top-down (ID)	Flies	sleap-data/datasets/wt_gold.13pt/models.tracking_split2/td_id.fast.v2.210519_111253.multi_class_topdown.n=1800
365	813.729	Top-down (ID)	Flies	sleap-data/datasets/wt_gold.13pt/models.tracking_split2/td_id.fast.v2.210519_111253.multi_class_topdown.n=1800
366	820.396	Top-down (ID)	Flies	sleap-data/datasets/wt_gold.13pt/models.tracking_split2/td_id.fast.v2.210519_111253.multi_class_topdown.n=1800
367	818.644	Top-down (ID)	Flies	sleap-data/datasets/wt_gold.13pt/models.tracking_split2/td_id.fast.v2.210519_111253.multi_class_topdown.n=1800
368	735.412	Top-down (ID)	Flies	sleap-data/datasets/wt_gold.13pt/models.tracking_split2/td_id.fast.v2.210519_111253.multi_class_topdown.n=1800
369	781.227	Top-down (ID)	Flies	sleap-data/datasets/wt_gold.13pt/models.tracking_split2/td_id.fast.v2.210519_111253.multi_class_topdown.n=1800
370	769.351	Top-down (ID)	Flies	sleap-data/datasets/wt_gold.13pt/models.tracking_split2/td_id.fast.v2.210519_111253.multi_class_topdown.n=1800
371	803.985	Top-down (ID)	Flies	sleap-data/datasets/wt_gold.13pt/models.tracking_split2/td_id.fast.v2.210519_111253.multi_class_topdown.n=1800
372	826.805	Top-down (ID)	Flies	sleap-data/datasets/wt_gold.13pt/models.tracking_split2/td_id.fast.v2.210519_111253.multi_class_topdown.n=1800
373	803.13	Top-down (ID)	Flies	sleap-data/datasets/wt_gold.13pt/models.tracking_split2/td_id.fast.v2.210519_111253.multi_class_topdown.n=1800
374	818.839	Top-down (ID)	Flies	sleap-data/datasets/wt_gold.13pt/models.tracking_split2/td_id.fast.v2.210519_111253.multi_class_topdown.n=1800
375	828.501	Top-down (ID)	Flies	sleap-data/datasets/wt_gold.13pt/models.tracking_split2/td_id.fast.v2.210519_111253.multi_class_topdown.n=1800
376	814.461	Top-down (ID)	Flies	sleap-data/datasets/wt_gold.13pt/models.tracking_split2/td_id.fast.v2.210519_111253.multi_class_topdown.n=1800
377	824.794	Top-down (ID)	Flies	sleap-data/datasets/wt_gold.13pt/models.tracking_split2/td_id.fast.v2.210519_111253.multi_class_topdown.n=1800
378	819.19	Top-down (ID)	Flies	sleap-data/datasets/wt_gold.13pt/models.tracking_split2/td_id.fast.v2.210519_111253.multi_class_topdown.n=1800
379	802.889	Top-down (ID)	Flies	sleap-data/datasets/wt_gold.13pt/models.tracking_split2/td_id.fast.v2.210519_111253.multi_class_topdown.n=1800
380	737.365	Top-down (ID)	Flies	sleap-data/datasets/wt_gold.13pt/models.tracking_split2/td_id.fast.v2.210519_111253.multi_class_topdown.n=1800
381	806.732	Top-down (ID)	Flies	sleap-data/datasets/wt_gold.13pt/models.tracking_split2/td_id.fast.v2.210519_111253.multi_class_topdown.n=1800
382	815.24	Top-down (ID)	Flies	sleap-data/datasets/wt_gold.13pt/models.tracking_split2/td_id.fast.v2.210519_111253.multi_class_topdown.n=1800
383	818.116	Top-down (ID)	Flies	sleap-data/datasets/wt_gold.13pt/models.tracking_split2/td_id.fast.v2.210519_111253.multi_class_topdown.n=1800
384	807.459	Top-down (ID)	Flies	sleap-data/datasets/wt_gold.13pt/models.tracking_split2/td_id.fast.v2.210519_111253.multi_class_topdown.n=1800
385	805.825	Top-down (ID)	Flies	sleap-data/datasets/wt_gold.13pt/models.tracking_split2/td_id.fast.v2.210519_111253.multi_class_topdown.n=1800
386	805.829	Top-down (ID)	Flies	sleap-data/datasets/wt_gold.13pt/models.tracking_split2/td_id.fast.v2.210519_111253.multi_class_topdown.n=1800
387	820.736	Top-down (ID)	Flies	sleap-data/datasets/wt_gold.13pt/models.tracking_split2/td_id.fast.v2.210519_111253.multi_class_topdown.n=1800
388	811.396	Top-down (ID)	Flies	sleap-data/datasets/wt_gold.13pt/models.tracking_split2/td_id.fast.v2.210519_111253.multi_class_topdown.n=1800
389	830.194	Top-down (ID)	Flies	sleap-data/datasets/wt_gold.13pt/models.tracking_split2/td_id.fast.v2.210519_111253.multi_class_topdown.n=1800
390	800.088	Top-down (ID)	Flies	sleap-data/datasets/wt_gold.13pt/models.tracking_split2/td_id.fast.v2.210519_111253.multi_class_topdown.n=1800
391	824.387	Top-down (ID)	Flies	sleap-data/datasets/wt_gold.13pt/models.tracking_split2/td_id.fast.v2.210519_111253.multi_class_topdown.n=1800
392	817.528	Top-down (ID)	Flies	sleap-data/datasets/wt_gold.13pt/models.tracking_split2/td_id.fast.v2.210519_111253.multi_class_topdown.n=1800
393	800.203	Top-down (ID)	Flies	sleap-data/datasets/wt_gold.13pt/models.tracking_split2/td_id.fast.v2.210519_111253.multi_class_topdown.n=1800
394	810.797	Top-down (ID)	Flies	sleap-data/datasets/wt_gold.13pt/models.tracking_split2/td_id.fast.v2.210519_111253.multi_class_topdown.n=1800
395	806.263	Top-down (ID)	Flies	sleap-data/datasets/wt_gold.13pt/models.tracking_split2/td_id.fast.v2.210519_111253.multi_class_topdown.n=1800
396	811.51	Top-down (ID)	Flies	sleap-data/datasets/wt_gold.13pt/models.tracking_split2/td_id.fast.v2.210519_111253.multi_class_topdown.n=1800
397	811.17	Top-down (ID)	Flies	sleap-data/datasets/wt_gold.13pt/models.tracking_split2/td_id.fast.v2.210519_111253.multi_class_topdown.n=1800
398	762.5	Top-down (ID)	Flies	sleap-data/datasets/wt_gold.13pt/models.tracking_split2/td_id.fast.v2.210519_111253.multi_class_topdown.n=1800
399	812.025	Top-down (ID)	Flies	sleap-data/datasets/wt_gold.13pt/models.tracking_split2/td_id.fast.v2.210519_111253.multi_class_topdown.n=1800
400	794.642	Top-down (ID)	Flies	sleap-data/datasets/wt_gold.13pt/models.tracking_split2/td_id.fast.v2.210519_111253.multi_class_topdown.n=1800
401	802.589	Top-down (ID)	Flies	sleap-data/datasets/wt_gold.13pt/models.tracking_split2/td_id.fast.v2.210519_111253.multi_class_topdown.n=1800
402	798.984	Top-down (ID)	Flies	sleap-data/datasets/wt_gold.13pt/models.tracking_split2/td_id.fast.v2.210519_111253.multi_class_topdown.n=1800
403	806.123	Top-down (ID)	Flies	sleap-data/datasets/wt_gold.13pt/models.tracking_split2/td_id.fast.v2.210519_111253.multi_class_topdown.n=1800
404	795.883	Top-down (ID)	Flies	sleap-data/datasets/wt_gold.13pt/models.tracking_split2/td_id.fast.v2.210519_111253.multi_class_topdown.n=1800
405	817.349	Top-down (ID)	Flies	sleap-data/datasets/wt_gold.13pt/models.tracking_split2/td_id.fast.v2.210519_111253.multi_class_topdown.n=1800
406	827.08	Top-down (ID)	Flies	sleap-data/datasets/wt_gold.13pt/models.tracking_split2/td_id.fast.v2.210519_111253.multi_class_topdown.n=1800
407	808.791	Top-down (ID)	Flies	sleap-data/datasets/wt_gold.13pt/models.tracking_split2/td_id.fast.v2.210519_111253.multi_class_topdown.n=1800
408	816.521	Top-down (ID)	Flies	sleap-data/datasets/wt_gold.13pt/models.tracking_split2/td_id.fast.v2.210519_111253.multi_class_topdown.n=1800
409	816.044	Top-down (ID)	Flies	sleap-data/datasets/wt_gold.13pt/models.tracking_split2/td_id.fast.v2.210519_111253.multi_class_topdown.n=1800
410	817.805	Top-down (ID)	Flies	sleap-data/datasets/wt_gold.13pt/models.tracking_split2/td_id.fast.v2.210519_111253.multi_class_topdown.n=1800
411	819.403	Top-down (ID)	Flies	sleap-data/datasets/wt_gold.13pt/models.tracking_split2/td_id.fast.v2.210519_111253.multi_class_topdown.n=1800
412	824.997	Top-down (ID)	Flies	sleap-data/datasets/wt_gold.13pt/models.tracking_split2/td_id.fast.v2.210519_111253.multi_class_topdown.n=1800
413	807.123	Top-down (ID)	Flies	sleap-data/datasets/wt_gold.13pt/models.tracking_split2/td_id.fast.v2.210519_111253.multi_class_topdown.n=1800
414	789.305	Top-down (ID)	Flies	sleap-data/datasets/wt_gold.13pt/models.tracking_split2/td_id.fast.v2.210519_111253.multi_class_topdown.n=1800
415	796.507	Top-down (ID)	Flies	sleap-data/datasets/wt_gold.13pt/models.tracking_split2/td_id.fast.v2.210519_111253.multi_class_topdown.n=1800
416	806.747	Top-down (ID)	Flies	sleap-data/datasets/wt_gold.13pt/models.tracking_split2/td_id.fast.v2.210519_111253.multi_class_topdown.n=1800
417	801.232	Top-down (ID)	Flies	sleap-data/datasets/wt_gold.13pt/models.tracking_split2/td_id.fast.v2.210519_111253.multi_class_topdown.n=1800
418	818.93	Top-down (ID)	Flies	sleap-data/datasets/wt_gold.13pt/models.tracking_split2/td_id.fast.v2.210519_111253.multi_class_topdown.n=1800
419	815.195	Top-down (ID)	Flies	sleap-data/datasets/wt_gold.13pt/models.tracking_split2/td_id.fast.v2.210519_111253.multi_class_topdown.n=1800
420	806.053	Top-down (ID)	Flies	sleap-data/datasets/wt_gold.13pt/models.tracking_split2/td_id.fast.v2.210519_111253.multi_class_topdown.n=1800
421	800.619	Top-down (ID)	Flies	sleap-data/datasets/wt_gold.13pt/models.tracking_split2/td_id.fast.v2.210519_111253.multi_class_topdown.n=1800
422	816.463	Top-down (ID)	Flies	sleap-data/datasets/wt_gold.13pt/models.tracking_split2/td_id.fast.v2.210519_111253.multi_class_topdown.n=1800
423	806.088	Top-down (ID)	Flies	sleap-data/datasets/wt_gold.13pt/models.tracking_split2/td_id.fast.v2.210519_111253.multi_class_topdown.n=1800
424	835.122	Top-down (ID)	Flies	sleap-data/datasets/wt_gold.13pt/models.tracking_split2/td_id.fast.v2.210519_111253.multi_class_topdown.n=1800
425	793.791	Top-down (ID)	Flies	sleap-data/datasets/wt_gold.13pt/models.tracking_split2/td_id.fast.v2.210519_111253.multi_class_topdown.n=1800
426	796.422	Top-down (ID)	Flies	sleap-data/datasets/wt_gold.13pt/models.tracking_split2/td_id.fast.v2.210519_111253.multi_class_topdown.n=1800
427	713.391	Top-down (ID)	Flies	sleap-data/datasets/wt_gold.13pt/models.tracking_split2/td_id.fast.v2.210519_111253.multi_class_topdown.n=1800
428	808.636	Top-down (ID)	Flies	sleap-data/datasets/wt_gold.13pt/models.tracking_split2/td_id.fast.v2.210519_111253.multi_class_topdown.n=1800
429	812.348	Top-down (ID)	Flies	sleap-data/datasets/wt_gold.13pt/models.tracking_split2/td_id.fast.v2.210519_111253.multi_class_topdown.n=1800
430	791.486	Top-down (ID)	Flies	sleap-data/datasets/wt_gold.13pt/models.tracking_split2/td_id.fast.v2.210519_111253.multi_class_topdown.n=1800
431	805.763	Top-down (ID)	Flies	sleap-data/datasets/wt_gold.13pt/models.tracking_split2/td_id.fast.v2.210519_111253.multi_class_topdown.n=1800
432	833.19	Top-down (ID)	Flies	sleap-data/datasets/wt_gold.13pt/models.tracking_split2/td_id.fast.v2.210519_111253.multi_class_topdown.n=1800
433	811.341	Top-down (ID)	Flies	sleap-data/datasets/wt_gold.13pt/models.tracking_split2/td_id.fast.v2.210519_111253.multi_class_topdown.n=1800
434	804.391	Top-down (ID)	Flies	sleap-data/datasets/wt_gold.13pt/models.tracking_split2/td_id.fast.v2.210519_111253.multi_class_topdown.n=1800
435	810.129	Top-down (ID)	Flies	sleap-data/datasets/wt_gold.13pt/models.tracking_split2/td_id.fast.v2.210519_111253.multi_class_topdown.n=1800
436	787.342	Top-down (ID)	Flies	sleap-data/datasets/wt_gold.13pt/models.tracking_split2/td_id.fast.v2.210519_111253.multi_class_topdown.n=1800
437	821.603	Top-down (ID)	Flies	sleap-data/datasets/wt_gold.13pt/models.tracking_split2/td_id.fast.v2.210519_111253.multi_class_topdown.n=1800
438	831.99	Top-down (ID)	Flies	sleap-data/datasets/wt_gold.13pt/models.tracking_split2/td_id.fast.v2.210519_111253.multi_class_topdown.n=1800
439	808.592	Top-down (ID)	Flies	sleap-data/datasets/wt_gold.13pt/models.tracking_split2/td_id.fast.v2.210519_111253.multi_class_topdown.n=1800
440	836.804	Top-down (ID)	Flies	sleap-data/datasets/wt_gold.13pt/models.tracking_split2/td_id.fast.v2.210519_111253.multi_class_topdown.n=1800
441	824.415	Top-down (ID)	Flies	sleap-data/datasets/wt_gold.13pt/models.tracking_split2/td_id.fast.v2.210519_111253.multi_class_topdown.n=1800
442	769.259	Top-down (ID)	Flies	sleap-data/datasets/wt_gold.13pt/models.tracking_split2/td_id.fast.v2.210519_111253.multi_class_topdown.n=1800
443	790.096	Top-down (ID)	Flies	sleap-data/datasets/wt_gold.13pt/models.tracking_split2/td_id.fast.v2.210519_111253.multi_class_topdown.n=1800
444	809.726	Top-down (ID)	Flies	sleap-data/datasets/wt_gold.13pt/models.tracking_split2/td_id.fast.v2.210519_111253.multi_class_topdown.n=1800
445	797.853	Top-down (ID)	Flies	sleap-data/datasets/wt_gold.13pt/models.tracking_split2/td_id.fast.v2.210519_111253.multi_class_topdown.n=1800
446	806.636	Top-down (ID)	Flies	sleap-data/datasets/wt_gold.13pt/models.tracking_split2/td_id.fast.v2.210519_111253.multi_class_topdown.n=1800
447	826.445	Top-down (ID)	Flies	sleap-data/datasets/wt_gold.13pt/models.tracking_split2/td_id.fast.v2.210519_111253.multi_class_topdown.n=1800
448	803.006	Top-down (ID)	Flies	sleap-data/datasets/wt_gold.13pt/models.tracking_split2/td_id.fast.v2.210519_111253.multi_class_topdown.n=1800
449	818.062	Top-down (ID)	Flies	sleap-data/datasets/wt_gold.13pt/models.tracking_split2/td_id.fast.v2.210519_111253.multi_class_topdown.n=1800
450	813.418	Top-down (ID)	Flies	sleap-data/datasets/wt_gold.13pt/models.tracking_split2/td_id.fast.v2.210519_111253.multi_class_topdown.n=1800
451	816.789	Top-down (ID)	Flies	sleap-data/datasets/wt_gold.13pt/models.tracking_split2/td_id.fast.v2.210519_111253.multi_class_topdown.n=1800
452	801.2	Top-down (ID)	Flies	sleap-data/datasets/wt_gold.13pt/models.tracking_split2/td_id.fast.v2.210519_111253.multi_class_topdown.n=1800
453	793.02	Top-down (ID)	Flies	sleap-data/datasets/wt_gold.13pt/models.tracking_split2/td_id.fast.v2.210519_111253.multi_class_topdown.n=1800
454	795.816	Top-down (ID)	Flies	sleap-data/datasets/wt_gold.13pt/models.tracking_split2/td_id.fast.v2.210519_111253.multi_class_topdown.n=1800
455	787.345	Top-down (ID)	Flies	sleap-data/datasets/wt_gold.13pt/models.tracking_split2/td_id.fast.v2.210519_111253.multi_class_topdown.n=1800
456	796.338	Top-down (ID)	Flies	sleap-data/datasets/wt_gold.13pt/models.tracking_split2/td_id.fast.v2.210519_111253.multi_class_topdown.n=1800
457	816.789	Top-down (ID)	Flies	sleap-data/datasets/wt_gold.13pt/models.tracking_split2/td_id.fast.v2.210519_111253.multi_class_topdown.n=1800
458	810.524	Top-down (ID)	Flies	sleap-data/datasets/wt_gold.13pt/models.tracking_split2/td_id.fast.v2.210519_111253.multi_class_topdown.n=1800
459	817.945	Top-down (ID)	Flies	sleap-data/datasets/wt_gold.13pt/models.tracking_split2/td_id.fast.v2.210519_111253.multi_class_topdown.n=1800
460	812.064	Top-down (ID)	Flies	sleap-data/datasets/wt_gold.13pt/models.tracking_split2/td_id.fast.v2.210519_111253.multi_class_topdown.n=1800
461	806.793	Top-down (ID)	Flies	sleap-data/datasets/wt_gold.13pt/models.tracking_split2/td_id.fast.v2.210519_111253.multi_class_topdown.n=1800
462	802.939	Top-down (ID)	Flies	sleap-data/datasets/wt_gold.13pt/models.tracking_split2/td_id.fast.v2.210519_111253.multi_class_topdown.n=1800
463	808.618	Top-down (ID)	Flies	sleap-data/datasets/wt_gold.13pt/models.tracking_split2/td_id.fast.v2.210519_111253.multi_class_topdown.n=1800
464	790.525	Top-down (ID)	Flies	sleap-data/datasets/wt_gold.13pt/models.tracking_split2/td_id.fast.v2.210519_111253.multi_class_topdown.n=1800
465	807.595	Top-down (ID)	Flies	sleap-data/datasets/wt_gold.13pt/models.tracking_split2/td_id.fast.v2.210519_111253.multi_class_topdown.n=1800
466	821.174	Top-down (ID)	Flies	sleap-data/datasets/wt_gold.13pt/models.tracking_split2/td_id.fast.v2.210519_111253.multi_class_topdown.n=1800
467	801.316	Top-down (ID)	Flies	sleap-data/datasets/wt_gold.13pt/models.tracking_split2/td_id.fast.v2.210519_111253.multi_class_topdown.n=1800
468	806.128	Top-down (ID)	Flies	sleap-data/datasets/wt_gold.13pt/models.tracking_split2/td_id.fast.v2.210519_111253.multi_class_topdown.n=1800
469	805.276	Top-down (ID)	Flies	sleap-data/datasets/wt_gold.13pt/models.tracking_split2/td_id.fast.v2.210519_111253.multi_class_topdown.n=1800
470	810.636	Top-down (ID)	Flies	sleap-data/datasets/wt_gold.13pt/models.tracking_split2/td_id.fast.v2.210519_111253.multi_class_topdown.n=1800
471	811.411	Top-down (ID)	Flies	sleap-data/datasets/wt_gold.13pt/models.tracking_split2/td_id.fast.v2.210519_111253.multi_class_topdown.n=1800
472	801.686	Top-down (ID)	Flies	sleap-data/datasets/wt_gold.13pt/models.tracking_split2/td_id.fast.v2.210519_111253.multi_class_topdown.n=1800
473	819.502	Top-down (ID)	Flies	sleap-data/datasets/wt_gold.13pt/models.tracking_split2/td_id.fast.v2.210519_111253.multi_class_topdown.n=1800
474	807.479	Top-down (ID)	Flies	sleap-data/datasets/wt_gold.13pt/models.tracking_split2/td_id.fast.v2.210519_111253.multi_class_topdown.n=1800
475	824.336	Top-down (ID)	Flies	sleap-data/datasets/wt_gold.13pt/models.tracking_split2/td_id.fast.v2.210519_111253.multi_class_topdown.n=1800
476	812.782	Top-down (ID)	Flies	sleap-data/datasets/wt_gold.13pt/models.tracking_split2/td_id.fast.v2.210519_111253.multi_class_topdown.n=1800
477	805.019	Top-down (ID)	Flies	sleap-data/datasets/wt_gold.13pt/models.tracking_split2/td_id.fast.v2.210519_111253.multi_class_topdown.n=1800
478	818.686	Top-down (ID)	Flies	sleap-data/datasets/wt_gold.13pt/models.tracking_split2/td_id.fast.v2.210519_111253.multi_class_topdown.n=1800
479	801.597	Top-down (ID)	Flies	sleap-data/datasets/wt_gold.13pt/models.tracking_split2/td_id.fast.v2.210519_111253.multi_class_topdown.n=1800
480	808.411	Top-down (ID)	Flies	sleap-data/datasets/wt_gold.13pt/models.tracking_split2/td_id.fast.v2.210519_111253.multi_class_topdown.n=1800
481	818.942	Top-down (ID)	Flies	sleap-data/datasets/wt_gold.13pt/models.tracking_split2/td_id.fast.v2.210519_111253.multi_class_topdown.n=1800
482	793.219	Top-down (ID)	Flies	sleap-data/datasets/wt_gold.13pt/models.tracking_split2/td_id.fast.v2.210519_111253.multi_class_topdown.n=1800
483	811.305	Top-down (ID)	Flies	sleap-data/datasets/wt_gold.13pt/models.tracking_split2/td_id.fast.v2.210519_111253.multi_class_topdown.n=1800
484	805.904	Top-down (ID)	Flies	sleap-data/datasets/wt_gold.13pt/models.tracking_split2/td_id.fast.v2.210519_111253.multi_class_topdown.n=1800
485	806.747	Top-down (ID)	Flies	sleap-data/datasets/wt_gold.13pt/models.tracking_split2/td_id.fast.v2.210519_111253.multi_class_topdown.n=1800
486	804.505	Top-down (ID)	Flies	sleap-data/datasets/wt_gold.13pt/models.tracking_split2/td_id.fast.v2.210519_111253.multi_class_topdown.n=1800
487	812.525	Top-down (ID)	Flies	sleap-data/datasets/wt_gold.13pt/models.tracking_split2/td_id.fast.v2.210519_111253.multi_class_topdown.n=1800
488	809.671	Top-down (ID)	Flies	sleap-data/datasets/wt_gold.13pt/models.tracking_split2/td_id.fast.v2.210519_111253.multi_class_topdown.n=1800
489	812.192	Top-down (ID)	Flies	sleap-data/datasets/wt_gold.13pt/models.tracking_split2/td_id.fast.v2.210519_111253.multi_class_topdown.n=1800
490	804.585	Top-down (ID)	Flies	sleap-data/datasets/wt_gold.13pt/models.tracking_split2/td_id.fast.v2.210519_111253.multi_class_topdown.n=1800
491	796.37	Top-down (ID)	Flies	sleap-data/datasets/wt_gold.13pt/models.tracking_split2/td_id.fast.v2.210519_111253.multi_class_topdown.n=1800
492	817.022	Top-down (ID)	Flies	sleap-data/datasets/wt_gold.13pt/models.tracking_split2/td_id.fast.v2.210519_111253.multi_class_topdown.n=1800
493	811.515	Top-down (ID)	Flies	sleap-data/datasets/wt_gold.13pt/models.tracking_split2/td_id.fast.v2.210519_111253.multi_class_topdown.n=1800
494	812.948	Top-down (ID)	Flies	sleap-data/datasets/wt_gold.13pt/models.tracking_split2/td_id.fast.v2.210519_111253.multi_class_topdown.n=1800
495	774.778	Top-down (ID)	Flies	sleap-data/datasets/wt_gold.13pt/models.tracking_split2/td_id.fast.v2.210519_111253.multi_class_topdown.n=1800
496	772.961	Top-down (ID)	Flies	sleap-data/datasets/wt_gold.13pt/models.tracking_split2/td_id.fast.v2.210519_111253.multi_class_topdown.n=1800
497	814.788	Top-down (ID)	Flies	sleap-data/datasets/wt_gold.13pt/models.tracking_split2/td_id.fast.v2.210519_111253.multi_class_topdown.n=1800
498	808.47	Top-down (ID)	Flies	sleap-data/datasets/wt_gold.13pt/models.tracking_split2/td_id.fast.v2.210519_111253.multi_class_topdown.n=1800
499	815.351	Top-down (ID)	Flies	sleap-data/datasets/wt_gold.13pt/models.tracking_split2/td_id.fast.v2.210519_111253.multi_class_topdown.n=1800
500	818.266	Top-down (ID)	Flies	sleap-data/datasets/wt_gold.13pt/models.tracking_split2/td_id.fast.v2.210519_111253.multi_class_topdown.n=1800
501	797.497	Top-down (ID)	Flies	sleap-data/datasets/wt_gold.13pt/models.tracking_split2/td_id.fast.v2.210519_111253.multi_class_topdown.n=1800
502	782.33	Top-down (ID)	Flies	sleap-data/datasets/wt_gold.13pt/models.tracking_split2/td_id.fast.v2.210519_111253.multi_class_topdown.n=1800
503	731.771	Top-down (ID)	Flies	sleap-data/datasets/wt_gold.13pt/models.tracking_split2/td_id.fast.v2.210519_111253.multi_class_topdown.n=1800
504	795.376	Top-down (ID)	Flies	sleap-data/datasets/wt_gold.13pt/models.tracking_split2/td_id.fast.v2.210519_111253.multi_class_topdown.n=1800
505	800.686	Top-down (ID)	Flies	sleap-data/datasets/wt_gold.13pt/models.tracking_split2/td_id.fast.v2.210519_111253.multi_class_topdown.n=1800
506	803.199	Top-down (ID)	Flies	sleap-data/datasets/wt_gold.13pt/models.tracking_split2/td_id.fast.v2.210519_111253.multi_class_topdown.n=1800
507	817.012	Top-down (ID)	Flies	sleap-data/datasets/wt_gold.13pt/models.tracking_split2/td_id.fast.v2.210519_111253.multi_class_topdown.n=1800
508	787.67	Top-down (ID)	Flies	sleap-data/datasets/wt_gold.13pt/models.tracking_split2/td_id.fast.v2.210519_111253.multi_class_topdown.n=1800
509	808.775	Top-down (ID)	Flies	sleap-data/datasets/wt_gold.13pt/models.tracking_split2/td_id.fast.v2.210519_111253.multi_class_topdown.n=1800
510	787.557	Top-down (ID)	Flies	sleap-data/datasets/wt_gold.13pt/models.tracking_split2/td_id.fast.v2.210519_111253.multi_class_topdown.n=1800
511	799.484	Top-down (ID)	Flies	sleap-data/datasets/wt_gold.13pt/models.tracking_split2/td_id.fast.v2.210519_111253.multi_class_topdown.n=1800
512	805.892	Top-down (ID)	Flies	sleap-data/datasets/wt_gold.13pt/models.tracking_split2/td_id.fast.v2.210519_111253.multi_class_topdown.n=1800
513	796.725	Top-down (ID)	Flies	sleap-data/datasets/wt_gold.13pt/models.tracking_split2/td_id.fast.v2.210519_111253.multi_class_topdown.n=1800
514	806.245	Top-down (ID)	Flies	sleap-data/datasets/wt_gold.13pt/models.tracking_split2/td_id.fast.v2.210519_111253.multi_class_topdown.n=1800
515	785.477	Top-down (ID)	Flies	sleap-data/datasets/wt_gold.13pt/models.tracking_split2/td_id.fast.v2.210519_111253.multi_class_topdown.n=1800
516	807.185	Top-down (ID)	Flies	sleap-data/datasets/wt_gold.13pt/models.tracking_split2/td_id.fast.v2.210519_111253.multi_class_topdown.n=1800
517	819.525	Top-down (ID)	Flies	sleap-data/datasets/wt_gold.13pt/models.tracking_split2/td_id.fast.v2.210519_111253.multi_class_topdown.n=1800
518	802.934	Top-down (ID)	Flies	sleap-data/datasets/wt_gold.13pt/models.tracking_split2/td_id.fast.v2.210519_111253.multi_class_topdown.n=1800
519	807.759	Top-down (ID)	Flies	sleap-data/datasets/wt_gold.13pt/models.tracking_split2/td_id.fast.v2.210519_111253.multi_class_topdown.n=1800
520	817.828	Top-down (ID)	Flies	sleap-data/datasets/wt_gold.13pt/models.tracking_split2/td_id.fast.v2.210519_111253.multi_class_topdown.n=1800
521	815.184	Top-down (ID)	Flies	sleap-data/datasets/wt_gold.13pt/models.tracking_split2/td_id.fast.v2.210519_111253.multi_class_topdown.n=1800
522	829.343	Top-down (ID)	Flies	sleap-data/datasets/wt_gold.13pt/models.tracking_split2/td_id.fast.v2.210519_111253.multi_class_topdown.n=1800
523	805.484	Top-down (ID)	Flies	sleap-data/datasets/wt_gold.13pt/models.tracking_split2/td_id.fast.v2.210519_111253.multi_class_topdown.n=1800
524	817.077	Top-down (ID)	Flies	sleap-data/datasets/wt_gold.13pt/models.tracking_split2/td_id.fast.v2.210519_111253.multi_class_topdown.n=1800
525	790.079	Top-down (ID)	Flies	sleap-data/datasets/wt_gold.13pt/models.tracking_split2/td_id.fast.v2.210519_111253.multi_class_topdown.n=1800
526	816.663	Top-down (ID)	Flies	sleap-data/datasets/wt_gold.13pt/models.tracking_split2/td_id.fast.v2.210519_111253.multi_class_topdown.n=1800
527	806.4	Top-down (ID)	Flies	sleap-data/datasets/wt_gold.13pt/models.tracking_split2/td_id.fast.v2.210519_111253.multi_class_topdown.n=1800
528	811.549	Top-down (ID)	Flies	sleap-data/datasets/wt_gold.13pt/models.tracking_split2/td_id.fast.v2.210519_111253.multi_class_topdown.n=1800
529	811.354	Top-down (ID)	Flies	sleap-data/datasets/wt_gold.13pt/models.tracking_split2/td_id.fast.v2.210519_111253.multi_class_topdown.n=1800
530	817.094	Top-down (ID)	Flies	sleap-data/datasets/wt_gold.13pt/models.tracking_split2/td_id.fast.v2.210519_111253.multi_class_topdown.n=1800
531	803.597	Top-down (ID)	Flies	sleap-data/datasets/wt_gold.13pt/models.tracking_split2/td_id.fast.v2.210519_111253.multi_class_topdown.n=1800
532	809.234	Top-down (ID)	Flies	sleap-data/datasets/wt_gold.13pt/models.tracking_split2/td_id.fast.v2.210519_111253.multi_class_topdown.n=1800
533	819.975	Top-down (ID)	Flies	sleap-data/datasets/wt_gold.13pt/models.tracking_split2/td_id.fast.v2.210519_111253.multi_class_topdown.n=1800
534	829.836	Top-down (ID)	Flies	sleap-data/datasets/wt_gold.13pt/models.tracking_split2/td_id.fast.v2.210519_111253.multi_class_topdown.n=1800
535	816.952	Top-down (ID)	Flies	sleap-data/datasets/wt_gold.13pt/models.tracking_split2/td_id.fast.v2.210519_111253.multi_class_topdown.n=1800
536	822.993	Top-down (ID)	Flies	sleap-data/datasets/wt_gold.13pt/models.tracking_split2/td_id.fast.v2.210519_111253.multi_class_topdown.n=1800
537	838.255	Top-down (ID)	Flies	sleap-data/datasets/wt_gold.13pt/models.tracking_split2/td_id.fast.v2.210519_111253.multi_class_topdown.n=1800
538	829.716	Top-down (ID)	Flies	sleap-data/datasets/wt_gold.13pt/models.tracking_split2/td_id.fast.v2.210519_111253.multi_class_topdown.n=1800
539	822.152	Top-down (ID)	Flies	sleap-data/datasets/wt_gold.13pt/models.tracking_split2/td_id.fast.v2.210519_111253.multi_class_topdown.n=1800
540	828.318	Top-down (ID)	Flies	sleap-data/datasets/wt_gold.13pt/models.tracking_split2/td_id.fast.v2.210519_111253.multi_class_topdown.n=1800
541	834.077	Top-down (ID)	Flies	sleap-data/datasets/wt_gold.13pt/models.tracking_split2/td_id.fast.v2.210519_111253.multi_class_topdown.n=1800
542	829.202	Top-down (ID)	Flies	sleap-data/datasets/wt_gold.13pt/models.tracking_split2/td_id.fast.v2.210519_111253.multi_class_topdown.n=1800
543	843.852	Top-down (ID)	Flies	sleap-data/datasets/wt_gold.13pt/models.tracking_split2/td_id.fast.v2.210519_111253.multi_class_topdown.n=1800
544	830.013	Top-down (ID)	Flies	sleap-data/datasets/wt_gold.13pt/models.tracking_split2/td_id.fast.v2.210519_111253.multi_class_topdown.n=1800
545	824.245	Top-down (ID)	Flies	sleap-data/datasets/wt_gold.13pt/models.tracking_split2/td_id.fast.v2.210519_111253.multi_class_topdown.n=1800
546	819.064	Top-down (ID)	Flies	sleap-data/datasets/wt_gold.13pt/models.tracking_split2/td_id.fast.v2.210519_111253.multi_class_topdown.n=1800
547	754.518	Top-down (ID)	Flies	sleap-data/datasets/wt_gold.13pt/models.tracking_split2/td_id.fast.v2.210519_111253.multi_class_topdown.n=1800
548	786.199	Top-down (ID)	Flies	sleap-data/datasets/wt_gold.13pt/models.tracking_split2/td_id.fast.v2.210519_111253.multi_class_topdown.n=1800
549	822.272	Top-down (ID)	Flies	sleap-data/datasets/wt_gold.13pt/models.tracking_split2/td_id.fast.v2.210519_111253.multi_class_topdown.n=1800
550	802.988	Top-down (ID)	Flies	sleap-data/datasets/wt_gold.13pt/models.tracking_split2/td_id.fast.v2.210519_111253.multi_class_topdown.n=1800
551	805.083	Top-down (ID)	Flies	sleap-data/datasets/wt_gold.13pt/models.tracking_split2/td_id.fast.v2.210519_111253.multi_class_topdown.n=1800
552	798.278	Top-down (ID)	Flies	sleap-data/datasets/wt_gold.13pt/models.tracking_split2/td_id.fast.v2.210519_111253.multi_class_topdown.n=1800
553	797.543	Top-down (ID)	Flies	sleap-data/datasets/wt_gold.13pt/models.tracking_split2/td_id.fast.v2.210519_111253.multi_class_topdown.n=1800
554	809.557	Top-down (ID)	Flies	sleap-data/datasets/wt_gold.13pt/models.tracking_split2/td_id.fast.v2.210519_111253.multi_class_topdown.n=1800
555	806.113	Top-down (ID)	Flies	sleap-data/datasets/wt_gold.13pt/models.tracking_split2/td_id.fast.v2.210519_111253.multi_class_topdown.n=1800
556	817.799	Top-down (ID)	Flies	sleap-data/datasets/wt_gold.13pt/models.tracking_split2/td_id.fast.v2.210519_111253.multi_class_topdown.n=1800
557	811.627	Top-down (ID)	Flies	sleap-data/datasets/wt_gold.13pt/models.tracking_split2/td_id.fast.v2.210519_111253.multi_class_topdown.n=1800
558	817.463	Top-down (ID)	Flies	sleap-data/datasets/wt_gold.13pt/models.tracking_split2/td_id.fast.v2.210519_111253.multi_class_topdown.n=1800
559	806.443	Top-down (ID)	Flies	sleap-data/datasets/wt_gold.13pt/models.tracking_split2/td_id.fast.v2.210519_111253.multi_class_topdown.n=1800
560	806.799	Top-down (ID)	Flies	sleap-data/datasets/wt_gold.13pt/models.tracking_split2/td_id.fast.v2.210519_111253.multi_class_topdown.n=1800
561	813.916	Top-down (ID)	Flies	sleap-data/datasets/wt_gold.13pt/models.tracking_split2/td_id.fast.v2.210519_111253.multi_class_topdown.n=1800
562	814.84	Top-down (ID)	Flies	sleap-data/datasets/wt_gold.13pt/models.tracking_split2/td_id.fast.v2.210519_111253.multi_class_topdown.n=1800
563	799.843	Top-down (ID)	Flies	sleap-data/datasets/wt_gold.13pt/models.tracking_split2/td_id.fast.v2.210519_111253.multi_class_topdown.n=1800
564	828.971	Top-down (ID)	Flies	sleap-data/datasets/wt_gold.13pt/models.tracking_split2/td_id.fast.v2.210519_111253.multi_class_topdown.n=1800
565	812.091	Top-down (ID)	Flies	sleap-data/datasets/wt_gold.13pt/models.tracking_split2/td_id.fast.v2.210519_111253.multi_class_topdown.n=1800
566	824.134	Top-down (ID)	Flies	sleap-data/datasets/wt_gold.13pt/models.tracking_split2/td_id.fast.v2.210519_111253.multi_class_topdown.n=1800
567	809.451	Top-down (ID)	Flies	sleap-data/datasets/wt_gold.13pt/models.tracking_split2/td_id.fast.v2.210519_111253.multi_class_topdown.n=1800
568	816.826	Top-down (ID)	Flies	sleap-data/datasets/wt_gold.13pt/models.tracking_split2/td_id.fast.v2.210519_111253.multi_class_topdown.n=1800
569	804.991	Top-down (ID)	Flies	sleap-data/datasets/wt_gold.13pt/models.tracking_split2/td_id.fast.v2.210519_111253.multi_class_topdown.n=1800
570	795.484	Top-down (ID)	Flies	sleap-data/datasets/wt_gold.13pt/models.tracking_split2/td_id.fast.v2.210519_111253.multi_class_topdown.n=1800
571	803.826	Top-down (ID)	Flies	sleap-data/datasets/wt_gold.13pt/models.tracking_split2/td_id.fast.v2.210519_111253.multi_class_topdown.n=1800
572	809.933	Top-down (ID)	Flies	sleap-data/datasets/wt_gold.13pt/models.tracking_split2/td_id.fast.v2.210519_111253.multi_class_topdown.n=1800
573	800.7	Top-down (ID)	Flies	sleap-data/datasets/wt_gold.13pt/models.tracking_split2/td_id.fast.v2.210519_111253.multi_class_topdown.n=1800
574	817.066	Top-down (ID)	Flies	sleap-data/datasets/wt_gold.13pt/models.tracking_split2/td_id.fast.v2.210519_111253.multi_class_topdown.n=1800
575	792.164	Top-down (ID)	Flies	sleap-data/datasets/wt_gold.13pt/models.tracking_split2/td_id.fast.v2.210519_111253.multi_class_topdown.n=1800
576	789.588	Top-down (ID)	Flies	sleap-data/datasets/wt_gold.13pt/models.tracking_split2/td_id.fast.v2.210519_111253.multi_class_topdown.n=1800
577	792.92	Top-down (ID)	Flies	sleap-data/datasets/wt_gold.13pt/models.tracking_split2/td_id.fast.v2.210519_111253.multi_class_topdown.n=1800
578	799.918	Top-down (ID)	Flies	sleap-data/datasets/wt_gold.13pt/models.tracking_split2/td_id.fast.v2.210519_111253.multi_class_topdown.n=1800
579	789.804	Top-down (ID)	Flies	sleap-data/datasets/wt_gold.13pt/models.tracking_split2/td_id.fast.v2.210519_111253.multi_class_topdown.n=1800
580	716.695	Top-down (ID)	Flies	sleap-data/datasets/wt_gold.13pt/models.tracking_split2/td_id.fast.v2.210519_111253.multi_class_topdown.n=1800
581	782.038	Top-down (ID)	Flies	sleap-data/datasets/wt_gold.13pt/models.tracking_split2/td_id.fast.v2.210519_111253.multi_class_topdown.n=1800
582	816.188	Top-down (ID)	Flies	sleap-data/datasets/wt_gold.13pt/models.tracking_split2/td_id.fast.v2.210519_111253.multi_class_topdown.n=1800
583	823.412	Top-down (ID)	Flies	sleap-data/datasets/wt_gold.13pt/models.tracking_split2/td_id.fast.v2.210519_111253.multi_class_topdown.n=1800
584	830.114	Top-down (ID)	Flies	sleap-data/datasets/wt_gold.13pt/models.tracking_split2/td_id.fast.v2.210519_111253.multi_class_topdown.n=1800
585	814.499	Top-down (ID)	Flies	sleap-data/datasets/wt_gold.13pt/models.tracking_split2/td_id.fast.v2.210519_111253.multi_class_topdown.n=1800
586	807.947	Top-down (ID)	Flies	sleap-data/datasets/wt_gold.13pt/models.tracking_split2/td_id.fast.v2.210519_111253.multi_class_topdown.n=1800
587	804.535	Top-down (ID)	Flies	sleap-data/datasets/wt_gold.13pt/models.tracking_split2/td_id.fast.v2.210519_111253.multi_class_topdown.n=1800
588	808.278	Top-down (ID)	Flies	sleap-data/datasets/wt_gold.13pt/models.tracking_split2/td_id.fast.v2.210519_111253.multi_class_topdown.n=1800
589	805.529	Top-down (ID)	Flies	sleap-data/datasets/wt_gold.13pt/models.tracking_split2/td_id.fast.v2.210519_111253.multi_class_topdown.n=1800
590	816.066	Top-down (ID)	Flies	sleap-data/datasets/wt_gold.13pt/models.tracking_split2/td_id.fast.v2.210519_111253.multi_class_topdown.n=1800
591	808.925	Top-down (ID)	Flies	sleap-data/datasets/wt_gold.13pt/models.tracking_split2/td_id.fast.v2.210519_111253.multi_class_topdown.n=1800
592	798.888	Top-down (ID)	Flies	sleap-data/datasets/wt_gold.13pt/models.tracking_split2/td_id.fast.v2.210519_111253.multi_class_topdown.n=1800
593	812.26	Top-down (ID)	Flies	sleap-data/datasets/wt_gold.13pt/models.tracking_split2/td_id.fast.v2.210519_111253.multi_class_topdown.n=1800
594	815.814	Top-down (ID)	Flies	sleap-data/datasets/wt_gold.13pt/models.tracking_split2/td_id.fast.v2.210519_111253.multi_class_topdown.n=1800
595	808.69	Top-down (ID)	Flies	sleap-data/datasets/wt_gold.13pt/models.tracking_split2/td_id.fast.v2.210519_111253.multi_class_topdown.n=1800
596	823.004	Top-down (ID)	Flies	sleap-data/datasets/wt_gold.13pt/models.tracking_split2/td_id.fast.v2.210519_111253.multi_class_topdown.n=1800
597	811.336	Top-down (ID)	Flies	sleap-data/datasets/wt_gold.13pt/models.tracking_split2/td_id.fast.v2.210519_111253.multi_class_topdown.n=1800
598	823.696	Top-down (ID)	Flies	sleap-data/datasets/wt_gold.13pt/models.tracking_split2/td_id.fast.v2.210519_111253.multi_class_topdown.n=1800
599	797.615	Top-down (ID)	Flies	sleap-data/datasets/wt_gold.13pt/models.tracking_split2/td_id.fast.v2.210519_111253.multi_class_topdown.n=1800
600	772.533	Top-down (ID)	Flies	sleap-data/datasets/wt_gold.13pt/models.tracking_split2/td_id.fast.v2.210519_111253.multi_class_topdown.n=1800
601	804.284	Top-down (ID)	Flies	sleap-data/datasets/wt_gold.13pt/models.tracking_split2/td_id.fast.v2.210519_111253.multi_class_topdown.n=1800
602	821.081	Top-down (ID)	Flies	sleap-data/datasets/wt_gold.13pt/models.tracking_split2/td_id.fast.v2.210519_111253.multi_class_topdown.n=1800
603	785.589	Top-down (ID)	Flies	sleap-data/datasets/wt_gold.13pt/models.tracking_split2/td_id.fast.v2.210519_111253.multi_class_topdown.n=1800
604	816.265	Top-down (ID)	Flies	sleap-data/datasets/wt_gold.13pt/models.tracking_split2/td_id.fast.v2.210519_111253.multi_class_topdown.n=1800
605	808.015	Top-down (ID)	Flies	sleap-data/datasets/wt_gold.13pt/models.tracking_split2/td_id.fast.v2.210519_111253.multi_class_topdown.n=1800
606	807.821	Top-down (ID)	Flies	sleap-data/datasets/wt_gold.13pt/models.tracking_split2/td_id.fast.v2.210519_111253.multi_class_topdown.n=1800
607	800.598	Top-down (ID)	Flies	sleap-data/datasets/wt_gold.13pt/models.tracking_split2/td_id.fast.v2.210519_111253.multi_class_topdown.n=1800
608	802.563	Top-down (ID)	Flies	sleap-data/datasets/wt_gold.13pt/models.tracking_split2/td_id.fast.v2.210519_111253.multi_class_topdown.n=1800
609	801.315	Top-down (ID)	Flies	sleap-data/datasets/wt_gold.13pt/models.tracking_split2/td_id.fast.v2.210519_111253.multi_class_topdown.n=1800
610	798.907	Top-down (ID)	Flies	sleap-data/datasets/wt_gold.13pt/models.tracking_split2/td_id.fast.v2.210519_111253.multi_class_topdown.n=1800
611	792.215	Top-down (ID)	Flies	sleap-data/datasets/wt_gold.13pt/models.tracking_split2/td_id.fast.v2.210519_111253.multi_class_topdown.n=1800
612	809.458	Top-down (ID)	Flies	sleap-data/datasets/wt_gold.13pt/models.tracking_split2/td_id.fast.v2.210519_111253.multi_class_topdown.n=1800
613	771.487	Top-down (ID)	Flies	sleap-data/datasets/wt_gold.13pt/models.tracking_split2/td_id.fast.v2.210519_111253.multi_class_topdown.n=1800
614	799.826	Top-down (ID)	Flies	sleap-data/datasets/wt_gold.13pt/models.tracking_split2/td_id.fast.v2.210519_111253.multi_class_topdown.n=1800
615	817.693	Top-down (ID)	Flies	sleap-data/datasets/wt_gold.13pt/models.tracking_split2/td_id.fast.v2.210519_111253.multi_class_topdown.n=1800
616	804.507	Top-down (ID)	Flies	sleap-data/datasets/wt_gold.13pt/models.tracking_split2/td_id.fast.v2.210519_111253.multi_class_topdown.n=1800
617	784.705	Top-down (ID)	Flies	sleap-data/datasets/wt_gold.13pt/models.tracking_split2/td_id.fast.v2.210519_111253.multi_class_topdown.n=1800
618	800.138	Top-down (ID)	Flies	sleap-data/datasets/wt_gold.13pt/models.tracking_split2/td_id.fast.v2.210519_111253.multi_class_topdown.n=1800
619	803.627	Top-down (ID)	Flies	sleap-data/datasets/wt_gold.13pt/models.tracking_split2/td_id.fast.v2.210519_111253.multi_class_topdown.n=1800
620	804.378	Top-down (ID)	Flies	sleap-data/datasets/wt_gold.13pt/models.tracking_split2/td_id.fast.v2.210519_111253.multi_class_topdown.n=1800
621	812.986	Top-down (ID)	Flies	sleap-data/datasets/wt_gold.13pt/models.tracking_split2/td_id.fast.v2.210519_111253.multi_class_topdown.n=1800
622	801.899	Top-down (ID)	Flies	sleap-data/datasets/wt_gold.13pt/models.tracking_split2/td_id.fast.v2.210519_111253.multi_class_topdown.n=1800
623	814.099	Top-down (ID)	Flies	sleap-data/datasets/wt_gold.13pt/models.tracking_split2/td_id.fast.v2.210519_111253.multi_class_topdown.n=1800
624	809.637	Top-down (ID)	Flies	sleap-data/datasets/wt_gold.13pt/models.tracking_split2/td_id.fast.v2.210519_111253.multi_class_topdown.n=1800
625	807.199	Top-down (ID)	Flies	sleap-data/datasets/wt_gold.13pt/models.tracking_split2/td_id.fast.v2.210519_111253.multi_class_topdown.n=1800
626	798.361	Top-down (ID)	Flies	sleap-data/datasets/wt_gold.13pt/models.tracking_split2/td_id.fast.v2.210519_111253.multi_class_topdown.n=1800
627	815.637	Top-down (ID)	Flies	sleap-data/datasets/wt_gold.13pt/models.tracking_split2/td_id.fast.v2.210519_111253.multi_class_topdown.n=1800
628	817.231	Top-down (ID)	Flies	sleap-data/datasets/wt_gold.13pt/models.tracking_split2/td_id.fast.v2.210519_111253.multi_class_topdown.n=1800
629	822.648	Top-down (ID)	Flies	sleap-data/datasets/wt_gold.13pt/models.tracking_split2/td_id.fast.v2.210519_111253.multi_class_topdown.n=1800
630	828.636	Top-down (ID)	Flies	sleap-data/datasets/wt_gold.13pt/models.tracking_split2/td_id.fast.v2.210519_111253.multi_class_topdown.n=1800
631	800.067	Top-down (ID)	Flies	sleap-data/datasets/wt_gold.13pt/models.tracking_split2/td_id.fast.v2.210519_111253.multi_class_topdown.n=1800
632	798.055	Top-down (ID)	Flies	sleap-data/datasets/wt_gold.13pt/models.tracking_split2/td_id.fast.v2.210519_111253.multi_class_topdown.n=1800
633	782.562	Top-down (ID)	Flies	sleap-data/datasets/wt_gold.13pt/models.tracking_split2/td_id.fast.v2.210519_111253.multi_class_topdown.n=1800
634	791.303	Top-down (ID)	Flies	sleap-data/datasets/wt_gold.13pt/models.tracking_split2/td_id.fast.v2.210519_111253.multi_class_topdown.n=1800
635	811.415	Top-down (ID)	Flies	sleap-data/datasets/wt_gold.13pt/models.tracking_split2/td_id.fast.v2.210519_111253.multi_class_topdown.n=1800
636	825.221	Top-down (ID)	Flies	sleap-data/datasets/wt_gold.13pt/models.tracking_split2/td_id.fast.v2.210519_111253.multi_class_topdown.n=1800
637	821.944	Top-down (ID)	Flies	sleap-data/datasets/wt_gold.13pt/models.tracking_split2/td_id.fast.v2.210519_111253.multi_class_topdown.n=1800
638	823.238	Top-down (ID)	Flies	sleap-data/datasets/wt_gold.13pt/models.tracking_split2/td_id.fast.v2.210519_111253.multi_class_topdown.n=1800
639	807.572	Top-down (ID)	Flies	sleap-data/datasets/wt_gold.13pt/models.tracking_split2/td_id.fast.v2.210519_111253.multi_class_topdown.n=1800
640	807.021	Top-down (ID)	Flies	sleap-data/datasets/wt_gold.13pt/models.tracking_split2/td_id.fast.v2.210519_111253.multi_class_topdown.n=1800
641	802.769	Top-down (ID)	Flies	sleap-data/datasets/wt_gold.13pt/models.tracking_split2/td_id.fast.v2.210519_111253.multi_class_topdown.n=1800
642	792.604	Top-down (ID)	Flies	sleap-data/datasets/wt_gold.13pt/models.tracking_split2/td_id.fast.v2.210519_111253.multi_class_topdown.n=1800
643	157.912	Top-down (ID)	Gerbils	sleap-data/datasets/nyu-gerbils/cohort1_compressedTalmo_23vids_march_7_to_march_17/models.random_split1.day001/td_id.210505_002058.multi_class_topdown.n=383
644	158.964	Top-down (ID)	Gerbils	sleap-data/datasets/nyu-gerbils/cohort1_compressedTalmo_23vids_march_7_to_march_17/models.random_split1.day001/td_id.210505_002058.multi_class_topdown.n=383
645	159.157	Top-down (ID)	Gerbils	sleap-data/datasets/nyu-gerbils/cohort1_compressedTalmo_23vids_march_7_to_march_17/models.random_split1.day001/td_id.210505_002058.multi_class_topdown.n=383
646	158.802	Top-down (ID)	Gerbils	sleap-data/datasets/nyu-gerbils/cohort1_compressedTalmo_23vids_march_7_to_march_17/models.random_split1.day001/td_id.210505_002058.multi_class_topdown.n=383
647	159.201	Top-down (ID)	Gerbils	sleap-data/datasets/nyu-gerbils/cohort1_compressedTalmo_23vids_march_7_to_march_17/models.random_split1.day001/td_id.210505_002058.multi_class_topdown.n=383
648	153.035	Top-down (ID)	Gerbils	sleap-data/datasets/nyu-gerbils/cohort1_compressedTalmo_23vids_march_7_to_march_17/models.random_split1.day001/td_id.210505_002058.multi_class_topdown.n=383
649	148.071	Top-down (ID)	Gerbils	sleap-data/datasets/nyu-gerbils/cohort1_compressedTalmo_23vids_march_7_to_march_17/models.random_split1.day001/td_id.210505_002058.multi_class_topdown.n=383
650	151.934	Top-down (ID)	Gerbils	sleap-data/datasets/nyu-gerbils/cohort1_compressedTalmo_23vids_march_7_to_march_17/models.random_split1.day001/td_id.210505_002058.multi_class_topdown.n=383
651	156.781	Top-down (ID)	Gerbils	sleap-data/datasets/nyu-gerbils/cohort1_compressedTalmo_23vids_march_7_to_march_17/models.random_split1.day001/td_id.210505_002058.multi_class_topdown.n=383
652	158.996	Top-down (ID)	Gerbils	sleap-data/datasets/nyu-gerbils/cohort1_compressedTalmo_23vids_march_7_to_march_17/models.random_split1.day001/td_id.210505_002058.multi_class_topdown.n=383
653	159.517	Top-down (ID)	Gerbils	sleap-data/datasets/nyu-gerbils/cohort1_compressedTalmo_23vids_march_7_to_march_17/models.random_split1.day001/td_id.210505_002058.multi_class_topdown.n=383
654	161.945	Top-down (ID)	Gerbils	sleap-data/datasets/nyu-gerbils/cohort1_compressedTalmo_23vids_march_7_to_march_17/models.random_split1.day001/td_id.210505_002058.multi_class_topdown.n=383
655	151.255	Top-down (ID)	Gerbils	sleap-data/datasets/nyu-gerbils/cohort1_compressedTalmo_23vids_march_7_to_march_17/models.random_split1.day001/td_id.210505_002058.multi_class_topdown.n=383
656	149.728	Top-down (ID)	Gerbils	sleap-data/datasets/nyu-gerbils/cohort1_compressedTalmo_23vids_march_7_to_march_17/models.random_split1.day001/td_id.210505_002058.multi_class_topdown.n=383
657	164.134	Top-down (ID)	Gerbils	sleap-data/datasets/nyu-gerbils/cohort1_compressedTalmo_23vids_march_7_to_march_17/models.random_split1.day001/td_id.210505_002058.multi_class_topdown.n=383
658	135.33	Top-down (ID)	Gerbils	sleap-data/datasets/nyu-gerbils/cohort1_compressedTalmo_23vids_march_7_to_march_17/models.random_split1.day001/td_id.210505_002058.multi_class_topdown.n=383
659	142.102	Top-down (ID)	Gerbils	sleap-data/datasets/nyu-gerbils/cohort1_compressedTalmo_23vids_march_7_to_march_17/models.random_split1.day001/td_id.210505_002058.multi_class_topdown.n=383
660	144.907	Top-down (ID)	Gerbils	sleap-data/datasets/nyu-gerbils/cohort1_compressedTalmo_23vids_march_7_to_march_17/models.random_split1.day001/td_id.210505_002058.multi_class_topdown.n=383
661	147.716	Top-down (ID)	Gerbils	sleap-data/datasets/nyu-gerbils/cohort1_compressedTalmo_23vids_march_7_to_march_17/models.random_split1.day001/td_id.210505_002058.multi_class_topdown.n=383
662	142.966	Top-down (ID)	Gerbils	sleap-data/datasets/nyu-gerbils/cohort1_compressedTalmo_23vids_march_7_to_march_17/models.random_split1.day001/td_id.210505_002058.multi_class_topdown.n=383
663	135.33	Top-down (ID)	Gerbils	sleap-data/datasets/nyu-gerbils/cohort1_compressedTalmo_23vids_march_7_to_march_17/models.random_split1.day001/td_id.210505_002058.multi_class_topdown.n=383
664	125.424	Top-down (ID)	Gerbils	sleap-data/datasets/nyu-gerbils/cohort1_compressedTalmo_23vids_march_7_to_march_17/models.random_split1.day001/td_id.210505_002058.multi_class_topdown.n=383
665	123.513	Top-down (ID)	Gerbils	sleap-data/datasets/nyu-gerbils/cohort1_compressedTalmo_23vids_march_7_to_march_17/models.random_split1.day001/td_id.210505_002058.multi_class_topdown.n=383
666	118.582	Top-down (ID)	Gerbils	sleap-data/datasets/nyu-gerbils/cohort1_compressedTalmo_23vids_march_7_to_march_17/models.random_split1.day001/td_id.210505_002058.multi_class_topdown.n=383
667	125.856	Top-down (ID)	Gerbils	sleap-data/datasets/nyu-gerbils/cohort1_compressedTalmo_23vids_march_7_to_march_17/models.random_split1.day001/td_id.210505_002058.multi_class_topdown.n=383
668	132.584	Top-down (ID)	Gerbils	sleap-data/datasets/nyu-gerbils/cohort1_compressedTalmo_23vids_march_7_to_march_17/models.random_split1.day001/td_id.210505_002058.multi_class_topdown.n=383
669	135.636	Top-down (ID)	Gerbils	sleap-data/datasets/nyu-gerbils/cohort1_compressedTalmo_23vids_march_7_to_march_17/models.random_split1.day001/td_id.210505_002058.multi_class_topdown.n=383
670	135.631	Top-down (ID)	Gerbils	sleap-data/datasets/nyu-gerbils/cohort1_compressedTalmo_23vids_march_7_to_march_17/models.random_split1.day001/td_id.210505_002058.multi_class_topdown.n=383
671	117.193	Top-down (ID)	Gerbils	sleap-data/datasets/nyu-gerbils/cohort1_compressedTalmo_23vids_march_7_to_march_17/models.random_split1.day001/td_id.210505_002058.multi_class_topdown.n=383
672	127.123	Top-down (ID)	Gerbils	sleap-data/datasets/nyu-gerbils/cohort1_compressedTalmo_23vids_march_7_to_march_17/models.random_split1.day001/td_id.210505_002058.multi_class_topdown.n=383
673	125.464	Top-down (ID)	Gerbils	sleap-data/datasets/nyu-gerbils/cohort1_compressedTalmo_23vids_march_7_to_march_17/models.random_split1.day001/td_id.210505_002058.multi_class_topdown.n=383
674	114.696	Top-down (ID)	Gerbils	sleap-data/datasets/nyu-gerbils/cohort1_compressedTalmo_23vids_march_7_to_march_17/models.random_split1.day001/td_id.210505_002058.multi_class_topdown.n=383
675	113.477	Top-down (ID)	Gerbils	sleap-data/datasets/nyu-gerbils/cohort1_compressedTalmo_23vids_march_7_to_march_17/models.random_split1.day001/td_id.210505_002058.multi_class_topdown.n=383
676	112.889	Top-down (ID)	Gerbils	sleap-data/datasets/nyu-gerbils/cohort1_compressedTalmo_23vids_march_7_to_march_17/models.random_split1.day001/td_id.210505_002058.multi_class_topdown.n=383
677	111.851	Top-down (ID)	Gerbils	sleap-data/datasets/nyu-gerbils/cohort1_compressedTalmo_23vids_march_7_to_march_17/models.random_split1.day001/td_id.210505_002058.multi_class_topdown.n=383
678	115.896	Top-down (ID)	Gerbils	sleap-data/datasets/nyu-gerbils/cohort1_compressedTalmo_23vids_march_7_to_march_17/models.random_split1.day001/td_id.210505_002058.multi_class_topdown.n=383
679	118.093	Top-down (ID)	Gerbils	sleap-data/datasets/nyu-gerbils/cohort1_compressedTalmo_23vids_march_7_to_march_17/models.random_split1.day001/td_id.210505_002058.multi_class_topdown.n=383
680	120.742	Top-down (ID)	Gerbils	sleap-data/datasets/nyu-gerbils/cohort1_compressedTalmo_23vids_march_7_to_march_17/models.random_split1.day001/td_id.210505_002058.multi_class_topdown.n=383
681	115.12	Top-down (ID)	Gerbils	sleap-data/datasets/nyu-gerbils/cohort1_compressedTalmo_23vids_march_7_to_march_17/models.random_split1.day001/td_id.210505_002058.multi_class_topdown.n=383
682	117.281	Top-down (ID)	Gerbils	sleap-data/datasets/nyu-gerbils/cohort1_compressedTalmo_23vids_march_7_to_march_17/models.random_split1.day001/td_id.210505_002058.multi_class_topdown.n=383
683	125.238	Top-down (ID)	Gerbils	sleap-data/datasets/nyu-gerbils/cohort1_compressedTalmo_23vids_march_7_to_march_17/models.random_split1.day001/td_id.210505_002058.multi_class_topdown.n=383
684	149.183	Top-down (ID)	Gerbils	sleap-data/datasets/nyu-gerbils/cohort1_compressedTalmo_23vids_march_7_to_march_17/models.random_split1.day001/td_id.210505_002058.multi_class_topdown.n=383
685	150.569	Top-down (ID)	Gerbils	sleap-data/datasets/nyu-gerbils/cohort1_compressedTalmo_23vids_march_7_to_march_17/models.random_split1.day001/td_id.210505_002058.multi_class_topdown.n=383
686	133.693	Top-down (ID)	Gerbils	sleap-data/datasets/nyu-gerbils/cohort1_compressedTalmo_23vids_march_7_to_march_17/models.random_split1.day001/td_id.210505_002058.multi_class_topdown.n=383
687	135.382	Top-down (ID)	Gerbils	sleap-data/datasets/nyu-gerbils/cohort1_compressedTalmo_23vids_march_7_to_march_17/models.random_split1.day001/td_id.210505_002058.multi_class_topdown.n=383
688	134.394	Top-down (ID)	Gerbils	sleap-data/datasets/nyu-gerbils/cohort1_compressedTalmo_23vids_march_7_to_march_17/models.random_split1.day001/td_id.210505_002058.multi_class_topdown.n=383
689	134.074	Top-down (ID)	Gerbils	sleap-data/datasets/nyu-gerbils/cohort1_compressedTalmo_23vids_march_7_to_march_17/models.random_split1.day001/td_id.210505_002058.multi_class_topdown.n=383
690	128.966	Top-down (ID)	Gerbils	sleap-data/datasets/nyu-gerbils/cohort1_compressedTalmo_23vids_march_7_to_march_17/models.random_split1.day001/td_id.210505_002058.multi_class_topdown.n=383
691	134.645	Top-down (ID)	Gerbils	sleap-data/datasets/nyu-gerbils/cohort1_compressedTalmo_23vids_march_7_to_march_17/models.random_split1.day001/td_id.210505_002058.multi_class_topdown.n=383
692	135.889	Top-down (ID)	Gerbils	sleap-data/datasets/nyu-gerbils/cohort1_compressedTalmo_23vids_march_7_to_march_17/models.random_split1.day001/td_id.210505_002058.multi_class_topdown.n=383
693	143.368	Top-down (ID)	Gerbils	sleap-data/datasets/nyu-gerbils/cohort1_compressedTalmo_23vids_march_7_to_march_17/models.random_split1.day001/td_id.210505_002058.multi_class_topdown.n=383
694	162.352	Top-down (ID)	Gerbils	sleap-data/datasets/nyu-gerbils/cohort1_compressedTalmo_23vids_march_7_to_march_17/models.random_split1.day001/td_id.210505_002058.multi_class_topdown.n=383
695	183.311	Top-down (ID)	Gerbils	sleap-data/datasets/nyu-gerbils/cohort1_compressedTalmo_23vids_march_7_to_march_17/models.random_split1.day001/td_id.210505_002058.multi_class_topdown.n=383
696	143.618	Top-down (ID)	Gerbils	sleap-data/datasets/nyu-gerbils/cohort1_compressedTalmo_23vids_march_7_to_march_17/models.random_split1.day001/td_id.210505_002058.multi_class_topdown.n=383
697	137.044	Top-down (ID)	Gerbils	sleap-data/datasets/nyu-gerbils/cohort1_compressedTalmo_23vids_march_7_to_march_17/models.random_split1.day001/td_id.210505_002058.multi_class_topdown.n=383
698	134.721	Top-down (ID)	Gerbils	sleap-data/datasets/nyu-gerbils/cohort1_compressedTalmo_23vids_march_7_to_march_17/models.random_split1.day001/td_id.210505_002058.multi_class_topdown.n=383
699	126.681	Top-down (ID)	Gerbils	sleap-data/datasets/nyu-gerbils/cohort1_compressedTalmo_23vids_march_7_to_march_17/models.random_split1.day001/td_id.210505_002058.multi_class_topdown.n=383
700	141.212	Top-down (ID)	Gerbils	sleap-data/datasets/nyu-gerbils/cohort1_compressedTalmo_23vids_march_7_to_march_17/models.random_split1.day001/td_id.210505_002058.multi_class_topdown.n=383
701	125.209	Top-down (ID)	Gerbils	sleap-data/datasets/nyu-gerbils/cohort1_compressedTalmo_23vids_march_7_to_march_17/models.random_split1.day001/td_id.210505_002058.multi_class_topdown.n=383
702	124.37	Top-down (ID)	Gerbils	sleap-data/datasets/nyu-gerbils/cohort1_compressedTalmo_23vids_march_7_to_march_17/models.random_split1.day001/td_id.210505_002058.multi_class_topdown.n=383
703	125.324	Top-down (ID)	Gerbils	sleap-data/datasets/nyu-gerbils/cohort1_compressedTalmo_23vids_march_7_to_march_17/models.random_split1.day001/td_id.210505_002058.multi_class_topdown.n=383
704	135.154	Top-down (ID)	Gerbils	sleap-data/datasets/nyu-gerbils/cohort1_compressedTalmo_23vids_march_7_to_march_17/models.random_split1.day001/td_id.210505_002058.multi_class_topdown.n=383
705	135.97	Top-down (ID)	Gerbils	sleap-data/datasets/nyu-gerbils/cohort1_compressedTalmo_23vids_march_7_to_march_17/models.random_split1.day001/td_id.210505_002058.multi_class_topdown.n=383
706	138.388	Top-down (ID)	Gerbils	sleap-data/datasets/nyu-gerbils/cohort1_compressedTalmo_23vids_march_7_to_march_17/models.random_split1.day001/td_id.210505_002058.multi_class_topdown.n=383
707	137.545	Top-down (ID)	Gerbils	sleap-data/datasets/nyu-gerbils/cohort1_compressedTalmo_23vids_march_7_to_march_17/models.random_split1.day001/td_id.210505_002058.multi_class_topdown.n=383
708	136.003	Top-down (ID)	Gerbils	sleap-data/datasets/nyu-gerbils/cohort1_compressedTalmo_23vids_march_7_to_march_17/models.random_split1.day001/td_id.210505_002058.multi_class_topdown.n=383
709	137.552	Top-down (ID)	Gerbils	sleap-data/datasets/nyu-gerbils/cohort1_compressedTalmo_23vids_march_7_to_march_17/models.random_split1.day001/td_id.210505_002058.multi_class_topdown.n=383
710	133.224	Top-down (ID)	Gerbils	sleap-data/datasets/nyu-gerbils/cohort1_compressedTalmo_23vids_march_7_to_march_17/models.random_split1.day001/td_id.210505_002058.multi_class_topdown.n=383
711	135.204	Top-down (ID)	Gerbils	sleap-data/datasets/nyu-gerbils/cohort1_compressedTalmo_23vids_march_7_to_march_17/models.random_split1.day001/td_id.210505_002058.multi_class_topdown.n=383
712	139.935	Top-down (ID)	Gerbils	sleap-data/datasets/nyu-gerbils/cohort1_compressedTalmo_23vids_march_7_to_march_17/models.random_split1.day001/td_id.210505_002058.multi_class_topdown.n=383
713	151.063	Top-down (ID)	Gerbils	sleap-data/datasets/nyu-gerbils/cohort1_compressedTalmo_23vids_march_7_to_march_17/models.random_split1.day001/td_id.210505_002058.multi_class_topdown.n=383
714	159.577	Top-down (ID)	Gerbils	sleap-data/datasets/nyu-gerbils/cohort1_compressedTalmo_23vids_march_7_to_march_17/models.random_split1.day001/td_id.210505_002058.multi_class_topdown.n=383
715	153.644	Top-down (ID)	Gerbils	sleap-data/datasets/nyu-gerbils/cohort1_compressedTalmo_23vids_march_7_to_march_17/models.random_split1.day001/td_id.210505_002058.multi_class_topdown.n=383
716	136.34	Top-down (ID)	Gerbils	sleap-data/datasets/nyu-gerbils/cohort1_compressedTalmo_23vids_march_7_to_march_17/models.random_split1.day001/td_id.210505_002058.multi_class_topdown.n=383
717	133.564	Top-down (ID)	Gerbils	sleap-data/datasets/nyu-gerbils/cohort1_compressedTalmo_23vids_march_7_to_march_17/models.random_split1.day001/td_id.210505_002058.multi_class_topdown.n=383
718	127.881	Top-down (ID)	Gerbils	sleap-data/datasets/nyu-gerbils/cohort1_compressedTalmo_23vids_march_7_to_march_17/models.random_split1.day001/td_id.210505_002058.multi_class_topdown.n=383
719	150.129	Top-down (ID)	Gerbils	sleap-data/datasets/nyu-gerbils/cohort1_compressedTalmo_23vids_march_7_to_march_17/models.random_split1.day001/td_id.210505_002058.multi_class_topdown.n=383
720	145.391	Top-down (ID)	Gerbils	sleap-data/datasets/nyu-gerbils/cohort1_compressedTalmo_23vids_march_7_to_march_17/models.random_split1.day001/td_id.210505_002058.multi_class_topdown.n=383
721	136.181	Top-down (ID)	Gerbils	sleap-data/datasets/nyu-gerbils/cohort1_compressedTalmo_23vids_march_7_to_march_17/models.random_split1.day001/td_id.210505_002058.multi_class_topdown.n=383
722	130.465	Top-down (ID)	Gerbils	sleap-data/datasets/nyu-gerbils/cohort1_compressedTalmo_23vids_march_7_to_march_17/models.random_split1.day001/td_id.210505_002058.multi_class_topdown.n=383
723	156.747	Top-down (ID)	Gerbils	sleap-data/datasets/nyu-gerbils/cohort1_compressedTalmo_23vids_march_7_to_march_17/models.random_split1.day001/td_id.210505_002058.multi_class_topdown.n=383
724	159.026	Top-down (ID)	Gerbils	sleap-data/datasets/nyu-gerbils/cohort1_compressedTalmo_23vids_march_7_to_march_17/models.random_split1.day001/td_id.210505_002058.multi_class_topdown.n=383
725	159.945	Top-down (ID)	Gerbils	sleap-data/datasets/nyu-gerbils/cohort1_compressedTalmo_23vids_march_7_to_march_17/models.random_split1.day001/td_id.210505_002058.multi_class_topdown.n=383
726	159.089	Top-down (ID)	Gerbils	sleap-data/datasets/nyu-gerbils/cohort1_compressedTalmo_23vids_march_7_to_march_17/models.random_split1.day001/td_id.210505_002058.multi_class_topdown.n=383
727	158.795	Top-down (ID)	Gerbils	sleap-data/datasets/nyu-gerbils/cohort1_compressedTalmo_23vids_march_7_to_march_17/models.random_split1.day001/td_id.210505_002058.multi_class_topdown.n=383
728	153.192	Top-down (ID)	Gerbils	sleap-data/datasets/nyu-gerbils/cohort1_compressedTalmo_23vids_march_7_to_march_17/models.random_split1.day001/td_id.210505_002058.multi_class_topdown.n=383
729	150.033	Top-down (ID)	Gerbils	sleap-data/datasets/nyu-gerbils/cohort1_compressedTalmo_23vids_march_7_to_march_17/models.random_split1.day001/td_id.210505_002058.multi_class_topdown.n=383
730	150.147	Top-down (ID)	Gerbils	sleap-data/datasets/nyu-gerbils/cohort1_compressedTalmo_23vids_march_7_to_march_17/models.random_split1.day001/td_id.210505_002058.multi_class_topdown.n=383
731	156.135	Top-down (ID)	Gerbils	sleap-data/datasets/nyu-gerbils/cohort1_compressedTalmo_23vids_march_7_to_march_17/models.random_split1.day001/td_id.210505_002058.multi_class_topdown.n=383
732	157.579	Top-down (ID)	Gerbils	sleap-data/datasets/nyu-gerbils/cohort1_compressedTalmo_23vids_march_7_to_march_17/models.random_split1.day001/td_id.210505_002058.multi_class_topdown.n=383
733	159.852	Top-down (ID)	Gerbils	sleap-data/datasets/nyu-gerbils/cohort1_compressedTalmo_23vids_march_7_to_march_17/models.random_split1.day001/td_id.210505_002058.multi_class_topdown.n=383
734	161.741	Top-down (ID)	Gerbils	sleap-data/datasets/nyu-gerbils/cohort1_compressedTalmo_23vids_march_7_to_march_17/models.random_split1.day001/td_id.210505_002058.multi_class_topdown.n=383
735	151.522	Top-down (ID)	Gerbils	sleap-data/datasets/nyu-gerbils/cohort1_compressedTalmo_23vids_march_7_to_march_17/models.random_split1.day001/td_id.210505_002058.multi_class_topdown.n=383
736	148.253	Top-down (ID)	Gerbils	sleap-data/datasets/nyu-gerbils/cohort1_compressedTalmo_23vids_march_7_to_march_17/models.random_split1.day001/td_id.210505_002058.multi_class_topdown.n=383
737	163.506	Top-down (ID)	Gerbils	sleap-data/datasets/nyu-gerbils/cohort1_compressedTalmo_23vids_march_7_to_march_17/models.random_split1.day001/td_id.210505_002058.multi_class_topdown.n=383
738	133.383	Top-down (ID)	Gerbils	sleap-data/datasets/nyu-gerbils/cohort1_compressedTalmo_23vids_march_7_to_march_17/models.random_split1.day001/td_id.210505_002058.multi_class_topdown.n=383
739	144.424	Top-down (ID)	Gerbils	sleap-data/datasets/nyu-gerbils/cohort1_compressedTalmo_23vids_march_7_to_march_17/models.random_split1.day001/td_id.210505_002058.multi_class_topdown.n=383
740	144.766	Top-down (ID)	Gerbils	sleap-data/datasets/nyu-gerbils/cohort1_compressedTalmo_23vids_march_7_to_march_17/models.random_split1.day001/td_id.210505_002058.multi_class_topdown.n=383
741	147.062	Top-down (ID)	Gerbils	sleap-data/datasets/nyu-gerbils/cohort1_compressedTalmo_23vids_march_7_to_march_17/models.random_split1.day001/td_id.210505_002058.multi_class_topdown.n=383
742	143.184	Top-down (ID)	Gerbils	sleap-data/datasets/nyu-gerbils/cohort1_compressedTalmo_23vids_march_7_to_march_17/models.random_split1.day001/td_id.210505_002058.multi_class_topdown.n=383
743	135.447	Top-down (ID)	Gerbils	sleap-data/datasets/nyu-gerbils/cohort1_compressedTalmo_23vids_march_7_to_march_17/models.random_split1.day001/td_id.210505_002058.multi_class_topdown.n=383
744	124.861	Top-down (ID)	Gerbils	sleap-data/datasets/nyu-gerbils/cohort1_compressedTalmo_23vids_march_7_to_march_17/models.random_split1.day001/td_id.210505_002058.multi_class_topdown.n=383
745	124.263	Top-down (ID)	Gerbils	sleap-data/datasets/nyu-gerbils/cohort1_compressedTalmo_23vids_march_7_to_march_17/models.random_split1.day001/td_id.210505_002058.multi_class_topdown.n=383
746	119.299	Top-down (ID)	Gerbils	sleap-data/datasets/nyu-gerbils/cohort1_compressedTalmo_23vids_march_7_to_march_17/models.random_split1.day001/td_id.210505_002058.multi_class_topdown.n=383
747	125.349	Top-down (ID)	Gerbils	sleap-data/datasets/nyu-gerbils/cohort1_compressedTalmo_23vids_march_7_to_march_17/models.random_split1.day001/td_id.210505_002058.multi_class_topdown.n=383
748	132.015	Top-down (ID)	Gerbils	sleap-data/datasets/nyu-gerbils/cohort1_compressedTalmo_23vids_march_7_to_march_17/models.random_split1.day001/td_id.210505_002058.multi_class_topdown.n=383
749	136.3	Top-down (ID)	Gerbils	sleap-data/datasets/nyu-gerbils/cohort1_compressedTalmo_23vids_march_7_to_march_17/models.random_split1.day001/td_id.210505_002058.multi_class_topdown.n=383
750	134.135	Top-down (ID)	Gerbils	sleap-data/datasets/nyu-gerbils/cohort1_compressedTalmo_23vids_march_7_to_march_17/models.random_split1.day001/td_id.210505_002058.multi_class_topdown.n=383
751	119.809	Top-down (ID)	Gerbils	sleap-data/datasets/nyu-gerbils/cohort1_compressedTalmo_23vids_march_7_to_march_17/models.random_split1.day001/td_id.210505_002058.multi_class_topdown.n=383
752	127.009	Top-down (ID)	Gerbils	sleap-data/datasets/nyu-gerbils/cohort1_compressedTalmo_23vids_march_7_to_march_17/models.random_split1.day001/td_id.210505_002058.multi_class_topdown.n=383
753	126.136	Top-down (ID)	Gerbils	sleap-data/datasets/nyu-gerbils/cohort1_compressedTalmo_23vids_march_7_to_march_17/models.random_split1.day001/td_id.210505_002058.multi_class_topdown.n=383
754	115.19	Top-down (ID)	Gerbils	sleap-data/datasets/nyu-gerbils/cohort1_compressedTalmo_23vids_march_7_to_march_17/models.random_split1.day001/td_id.210505_002058.multi_class_topdown.n=383
755	114.677	Top-down (ID)	Gerbils	sleap-data/datasets/nyu-gerbils/cohort1_compressedTalmo_23vids_march_7_to_march_17/models.random_split1.day001/td_id.210505_002058.multi_class_topdown.n=383
756	111.076	Top-down (ID)	Gerbils	sleap-data/datasets/nyu-gerbils/cohort1_compressedTalmo_23vids_march_7_to_march_17/models.random_split1.day001/td_id.210505_002058.multi_class_topdown.n=383
757	112.565	Top-down (ID)	Gerbils	sleap-data/datasets/nyu-gerbils/cohort1_compressedTalmo_23vids_march_7_to_march_17/models.random_split1.day001/td_id.210505_002058.multi_class_topdown.n=383
758	116.661	Top-down (ID)	Gerbils	sleap-data/datasets/nyu-gerbils/cohort1_compressedTalmo_23vids_march_7_to_march_17/models.random_split1.day001/td_id.210505_002058.multi_class_topdown.n=383
759	118.81	Top-down (ID)	Gerbils	sleap-data/datasets/nyu-gerbils/cohort1_compressedTalmo_23vids_march_7_to_march_17/models.random_split1.day001/td_id.210505_002058.multi_class_topdown.n=383
760	119.969	Top-down (ID)	Gerbils	sleap-data/datasets/nyu-gerbils/cohort1_compressedTalmo_23vids_march_7_to_march_17/models.random_split1.day001/td_id.210505_002058.multi_class_topdown.n=383
761	117.192	Top-down (ID)	Gerbils	sleap-data/datasets/nyu-gerbils/cohort1_compressedTalmo_23vids_march_7_to_march_17/models.random_split1.day001/td_id.210505_002058.multi_class_topdown.n=383
762	116.412	Top-down (ID)	Gerbils	sleap-data/datasets/nyu-gerbils/cohort1_compressedTalmo_23vids_march_7_to_march_17/models.random_split1.day001/td_id.210505_002058.multi_class_topdown.n=383
763	124.122	Top-down (ID)	Gerbils	sleap-data/datasets/nyu-gerbils/cohort1_compressedTalmo_23vids_march_7_to_march_17/models.random_split1.day001/td_id.210505_002058.multi_class_topdown.n=383
764	146.224	Top-down (ID)	Gerbils	sleap-data/datasets/nyu-gerbils/cohort1_compressedTalmo_23vids_march_7_to_march_17/models.random_split1.day001/td_id.210505_002058.multi_class_topdown.n=383
765	147.187	Top-down (ID)	Gerbils	sleap-data/datasets/nyu-gerbils/cohort1_compressedTalmo_23vids_march_7_to_march_17/models.random_split1.day001/td_id.210505_002058.multi_class_topdown.n=383
766	131.901	Top-down (ID)	Gerbils	sleap-data/datasets/nyu-gerbils/cohort1_compressedTalmo_23vids_march_7_to_march_17/models.random_split1.day001/td_id.210505_002058.multi_class_topdown.n=383
767	134.989	Top-down (ID)	Gerbils	sleap-data/datasets/nyu-gerbils/cohort1_compressedTalmo_23vids_march_7_to_march_17/models.random_split1.day001/td_id.210505_002058.multi_class_topdown.n=383
768	132.437	Top-down (ID)	Gerbils	sleap-data/datasets/nyu-gerbils/cohort1_compressedTalmo_23vids_march_7_to_march_17/models.random_split1.day001/td_id.210505_002058.multi_class_topdown.n=383
769	133.283	Top-down (ID)	Gerbils	sleap-data/datasets/nyu-gerbils/cohort1_compressedTalmo_23vids_march_7_to_march_17/models.random_split1.day001/td_id.210505_002058.multi_class_topdown.n=383
770	134.232	Top-down (ID)	Gerbils	sleap-data/datasets/nyu-gerbils/cohort1_compressedTalmo_23vids_march_7_to_march_17/models.random_split1.day001/td_id.210505_002058.multi_class_topdown.n=383
771	133.825	Top-down (ID)	Gerbils	sleap-data/datasets/nyu-gerbils/cohort1_compressedTalmo_23vids_march_7_to_march_17/models.random_split1.day001/td_id.210505_002058.multi_class_topdown.n=383
772	134.949	Top-down (ID)	Gerbils	sleap-data/datasets/nyu-gerbils/cohort1_compressedTalmo_23vids_march_7_to_march_17/models.random_split1.day001/td_id.210505_002058.multi_class_topdown.n=383
773	142.549	Top-down (ID)	Gerbils	sleap-data/datasets/nyu-gerbils/cohort1_compressedTalmo_23vids_march_7_to_march_17/models.random_split1.day001/td_id.210505_002058.multi_class_topdown.n=383
774	161.755	Top-down (ID)	Gerbils	sleap-data/datasets/nyu-gerbils/cohort1_compressedTalmo_23vids_march_7_to_march_17/models.random_split1.day001/td_id.210505_002058.multi_class_topdown.n=383
775	181.986	Top-down (ID)	Gerbils	sleap-data/datasets/nyu-gerbils/cohort1_compressedTalmo_23vids_march_7_to_march_17/models.random_split1.day001/td_id.210505_002058.multi_class_topdown.n=383
776	143.935	Top-down (ID)	Gerbils	sleap-data/datasets/nyu-gerbils/cohort1_compressedTalmo_23vids_march_7_to_march_17/models.random_split1.day001/td_id.210505_002058.multi_class_topdown.n=383
777	136.446	Top-down (ID)	Gerbils	sleap-data/datasets/nyu-gerbils/cohort1_compressedTalmo_23vids_march_7_to_march_17/models.random_split1.day001/td_id.210505_002058.multi_class_topdown.n=383
778	135.274	Top-down (ID)	Gerbils	sleap-data/datasets/nyu-gerbils/cohort1_compressedTalmo_23vids_march_7_to_march_17/models.random_split1.day001/td_id.210505_002058.multi_class_topdown.n=383
779	127.464	Top-down (ID)	Gerbils	sleap-data/datasets/nyu-gerbils/cohort1_compressedTalmo_23vids_march_7_to_march_17/models.random_split1.day001/td_id.210505_002058.multi_class_topdown.n=383
780	137.919	Top-down (ID)	Gerbils	sleap-data/datasets/nyu-gerbils/cohort1_compressedTalmo_23vids_march_7_to_march_17/models.random_split1.day001/td_id.210505_002058.multi_class_topdown.n=383
781	121.496	Top-down (ID)	Gerbils	sleap-data/datasets/nyu-gerbils/cohort1_compressedTalmo_23vids_march_7_to_march_17/models.random_split1.day001/td_id.210505_002058.multi_class_topdown.n=383
782	126.524	Top-down (ID)	Gerbils	sleap-data/datasets/nyu-gerbils/cohort1_compressedTalmo_23vids_march_7_to_march_17/models.random_split1.day001/td_id.210505_002058.multi_class_topdown.n=383
783	126.841	Top-down (ID)	Gerbils	sleap-data/datasets/nyu-gerbils/cohort1_compressedTalmo_23vids_march_7_to_march_17/models.random_split1.day001/td_id.210505_002058.multi_class_topdown.n=383
784	135.257	Top-down (ID)	Gerbils	sleap-data/datasets/nyu-gerbils/cohort1_compressedTalmo_23vids_march_7_to_march_17/models.random_split1.day001/td_id.210505_002058.multi_class_topdown.n=383
785	135.825	Top-down (ID)	Gerbils	sleap-data/datasets/nyu-gerbils/cohort1_compressedTalmo_23vids_march_7_to_march_17/models.random_split1.day001/td_id.210505_002058.multi_class_topdown.n=383
786	137.365	Top-down (ID)	Gerbils	sleap-data/datasets/nyu-gerbils/cohort1_compressedTalmo_23vids_march_7_to_march_17/models.random_split1.day001/td_id.210505_002058.multi_class_topdown.n=383
787	137.097	Top-down (ID)	Gerbils	sleap-data/datasets/nyu-gerbils/cohort1_compressedTalmo_23vids_march_7_to_march_17/models.random_split1.day001/td_id.210505_002058.multi_class_topdown.n=383
788	136.763	Top-down (ID)	Gerbils	sleap-data/datasets/nyu-gerbils/cohort1_compressedTalmo_23vids_march_7_to_march_17/models.random_split1.day001/td_id.210505_002058.multi_class_topdown.n=383
789	138.544	Top-down (ID)	Gerbils	sleap-data/datasets/nyu-gerbils/cohort1_compressedTalmo_23vids_march_7_to_march_17/models.random_split1.day001/td_id.210505_002058.multi_class_topdown.n=383
790	134.068	Top-down (ID)	Gerbils	sleap-data/datasets/nyu-gerbils/cohort1_compressedTalmo_23vids_march_7_to_march_17/models.random_split1.day001/td_id.210505_002058.multi_class_topdown.n=383
791	133.801	Top-down (ID)	Gerbils	sleap-data/datasets/nyu-gerbils/cohort1_compressedTalmo_23vids_march_7_to_march_17/models.random_split1.day001/td_id.210505_002058.multi_class_topdown.n=383
792	140.48	Top-down (ID)	Gerbils	sleap-data/datasets/nyu-gerbils/cohort1_compressedTalmo_23vids_march_7_to_march_17/models.random_split1.day001/td_id.210505_002058.multi_class_topdown.n=383
793	150.856	Top-down (ID)	Gerbils	sleap-data/datasets/nyu-gerbils/cohort1_compressedTalmo_23vids_march_7_to_march_17/models.random_split1.day001/td_id.210505_002058.multi_class_topdown.n=383
794	153.517	Top-down (ID)	Gerbils	sleap-data/datasets/nyu-gerbils/cohort1_compressedTalmo_23vids_march_7_to_march_17/models.random_split1.day001/td_id.210505_002058.multi_class_topdown.n=383
795	152.656	Top-down (ID)	Gerbils	sleap-data/datasets/nyu-gerbils/cohort1_compressedTalmo_23vids_march_7_to_march_17/models.random_split1.day001/td_id.210505_002058.multi_class_topdown.n=383
796	135.903	Top-down (ID)	Gerbils	sleap-data/datasets/nyu-gerbils/cohort1_compressedTalmo_23vids_march_7_to_march_17/models.random_split1.day001/td_id.210505_002058.multi_class_topdown.n=383
797	133.794	Top-down (ID)	Gerbils	sleap-data/datasets/nyu-gerbils/cohort1_compressedTalmo_23vids_march_7_to_march_17/models.random_split1.day001/td_id.210505_002058.multi_class_topdown.n=383
798	130.317	Top-down (ID)	Gerbils	sleap-data/datasets/nyu-gerbils/cohort1_compressedTalmo_23vids_march_7_to_march_17/models.random_split1.day001/td_id.210505_002058.multi_class_topdown.n=383
799	149.89	Top-down (ID)	Gerbils	sleap-data/datasets/nyu-gerbils/cohort1_compressedTalmo_23vids_march_7_to_march_17/models.random_split1.day001/td_id.210505_002058.multi_class_topdown.n=383
800	144.708	Top-down (ID)	Gerbils	sleap-data/datasets/nyu-gerbils/cohort1_compressedTalmo_23vids_march_7_to_march_17/models.random_split1.day001/td_id.210505_002058.multi_class_topdown.n=383
801	136.188	Top-down (ID)	Gerbils	sleap-data/datasets/nyu-gerbils/cohort1_compressedTalmo_23vids_march_7_to_march_17/models.random_split1.day001/td_id.210505_002058.multi_class_topdown.n=383
802	130.97	Top-down (ID)	Gerbils	sleap-data/datasets/nyu-gerbils/cohort1_compressedTalmo_23vids_march_7_to_march_17/models.random_split1.day001/td_id.210505_002058.multi_class_topdown.n=383
803	157.614	Top-down (ID)	Gerbils	sleap-data/datasets/nyu-gerbils/cohort1_compressedTalmo_23vids_march_7_to_march_17/models.random_split1.day001/td_id.210505_002058.multi_class_topdown.n=383
804	157.448	Top-down (ID)	Gerbils	sleap-data/datasets/nyu-gerbils/cohort1_compressedTalmo_23vids_march_7_to_march_17/models.random_split1.day001/td_id.210505_002058.multi_class_topdown.n=383
805	158.302	Top-down (ID)	Gerbils	sleap-data/datasets/nyu-gerbils/cohort1_compressedTalmo_23vids_march_7_to_march_17/models.random_split1.day001/td_id.210505_002058.multi_class_topdown.n=383
806	158.707	Top-down (ID)	Gerbils	sleap-data/datasets/nyu-gerbils/cohort1_compressedTalmo_23vids_march_7_to_march_17/models.random_split1.day001/td_id.210505_002058.multi_class_topdown.n=383
807	157.998	Top-down (ID)	Gerbils	sleap-data/datasets/nyu-gerbils/cohort1_compressedTalmo_23vids_march_7_to_march_17/models.random_split1.day001/td_id.210505_002058.multi_class_topdown.n=383
808	150.601	Top-down (ID)	Gerbils	sleap-data/datasets/nyu-gerbils/cohort1_compressedTalmo_23vids_march_7_to_march_17/models.random_split1.day001/td_id.210505_002058.multi_class_topdown.n=383
809	150.31	Top-down (ID)	Gerbils	sleap-data/datasets/nyu-gerbils/cohort1_compressedTalmo_23vids_march_7_to_march_17/models.random_split1.day001/td_id.210505_002058.multi_class_topdown.n=383
810	151.364	Top-down (ID)	Gerbils	sleap-data/datasets/nyu-gerbils/cohort1_compressedTalmo_23vids_march_7_to_march_17/models.random_split1.day001/td_id.210505_002058.multi_class_topdown.n=383
811	158.978	Top-down (ID)	Gerbils	sleap-data/datasets/nyu-gerbils/cohort1_compressedTalmo_23vids_march_7_to_march_17/models.random_split1.day001/td_id.210505_002058.multi_class_topdown.n=383
812	159.855	Top-down (ID)	Gerbils	sleap-data/datasets/nyu-gerbils/cohort1_compressedTalmo_23vids_march_7_to_march_17/models.random_split1.day001/td_id.210505_002058.multi_class_topdown.n=383
813	162.589	Top-down (ID)	Gerbils	sleap-data/datasets/nyu-gerbils/cohort1_compressedTalmo_23vids_march_7_to_march_17/models.random_split1.day001/td_id.210505_002058.multi_class_topdown.n=383
814	160.362	Top-down (ID)	Gerbils	sleap-data/datasets/nyu-gerbils/cohort1_compressedTalmo_23vids_march_7_to_march_17/models.random_split1.day001/td_id.210505_002058.multi_class_topdown.n=383
815	152.35	Top-down (ID)	Gerbils	sleap-data/datasets/nyu-gerbils/cohort1_compressedTalmo_23vids_march_7_to_march_17/models.random_split1.day001/td_id.210505_002058.multi_class_topdown.n=383
816	147.988	Top-down (ID)	Gerbils	sleap-data/datasets/nyu-gerbils/cohort1_compressedTalmo_23vids_march_7_to_march_17/models.random_split1.day001/td_id.210505_002058.multi_class_topdown.n=383
817	162.857	Top-down (ID)	Gerbils	sleap-data/datasets/nyu-gerbils/cohort1_compressedTalmo_23vids_march_7_to_march_17/models.random_split1.day001/td_id.210505_002058.multi_class_topdown.n=383
818	135.322	Top-down (ID)	Gerbils	sleap-data/datasets/nyu-gerbils/cohort1_compressedTalmo_23vids_march_7_to_march_17/models.random_split1.day001/td_id.210505_002058.multi_class_topdown.n=383
819	144.577	Top-down (ID)	Gerbils	sleap-data/datasets/nyu-gerbils/cohort1_compressedTalmo_23vids_march_7_to_march_17/models.random_split1.day001/td_id.210505_002058.multi_class_topdown.n=383
820	145.377	Top-down (ID)	Gerbils	sleap-data/datasets/nyu-gerbils/cohort1_compressedTalmo_23vids_march_7_to_march_17/models.random_split1.day001/td_id.210505_002058.multi_class_topdown.n=383
821	148.573	Top-down (ID)	Gerbils	sleap-data/datasets/nyu-gerbils/cohort1_compressedTalmo_23vids_march_7_to_march_17/models.random_split1.day001/td_id.210505_002058.multi_class_topdown.n=383
822	139.814	Top-down (ID)	Gerbils	sleap-data/datasets/nyu-gerbils/cohort1_compressedTalmo_23vids_march_7_to_march_17/models.random_split1.day001/td_id.210505_002058.multi_class_topdown.n=383
823	135.339	Top-down (ID)	Gerbils	sleap-data/datasets/nyu-gerbils/cohort1_compressedTalmo_23vids_march_7_to_march_17/models.random_split1.day001/td_id.210505_002058.multi_class_topdown.n=383
824	124.798	Top-down (ID)	Gerbils	sleap-data/datasets/nyu-gerbils/cohort1_compressedTalmo_23vids_march_7_to_march_17/models.random_split1.day001/td_id.210505_002058.multi_class_topdown.n=383
825	125.368	Top-down (ID)	Gerbils	sleap-data/datasets/nyu-gerbils/cohort1_compressedTalmo_23vids_march_7_to_march_17/models.random_split1.day001/td_id.210505_002058.multi_class_topdown.n=383
826	121.047	Top-down (ID)	Gerbils	sleap-data/datasets/nyu-gerbils/cohort1_compressedTalmo_23vids_march_7_to_march_17/models.random_split1.day001/td_id.210505_002058.multi_class_topdown.n=383
827	124.286	Top-down (ID)	Gerbils	sleap-data/datasets/nyu-gerbils/cohort1_compressedTalmo_23vids_march_7_to_march_17/models.random_split1.day001/td_id.210505_002058.multi_class_topdown.n=383
828	131.89	Top-down (ID)	Gerbils	sleap-data/datasets/nyu-gerbils/cohort1_compressedTalmo_23vids_march_7_to_march_17/models.random_split1.day001/td_id.210505_002058.multi_class_topdown.n=383
829	133.928	Top-down (ID)	Gerbils	sleap-data/datasets/nyu-gerbils/cohort1_compressedTalmo_23vids_march_7_to_march_17/models.random_split1.day001/td_id.210505_002058.multi_class_topdown.n=383
830	134.348	Top-down (ID)	Gerbils	sleap-data/datasets/nyu-gerbils/cohort1_compressedTalmo_23vids_march_7_to_march_17/models.random_split1.day001/td_id.210505_002058.multi_class_topdown.n=383
831	119.141	Top-down (ID)	Gerbils	sleap-data/datasets/nyu-gerbils/cohort1_compressedTalmo_23vids_march_7_to_march_17/models.random_split1.day001/td_id.210505_002058.multi_class_topdown.n=383
832	126.643	Top-down (ID)	Gerbils	sleap-data/datasets/nyu-gerbils/cohort1_compressedTalmo_23vids_march_7_to_march_17/models.random_split1.day001/td_id.210505_002058.multi_class_topdown.n=383
833	125.547	Top-down (ID)	Gerbils	sleap-data/datasets/nyu-gerbils/cohort1_compressedTalmo_23vids_march_7_to_march_17/models.random_split1.day001/td_id.210505_002058.multi_class_topdown.n=383
834	112.695	Top-down (ID)	Gerbils	sleap-data/datasets/nyu-gerbils/cohort1_compressedTalmo_23vids_march_7_to_march_17/models.random_split1.day001/td_id.210505_002058.multi_class_topdown.n=383
835	112.857	Top-down (ID)	Gerbils	sleap-data/datasets/nyu-gerbils/cohort1_compressedTalmo_23vids_march_7_to_march_17/models.random_split1.day001/td_id.210505_002058.multi_class_topdown.n=383
836	114.342	Top-down (ID)	Gerbils	sleap-data/datasets/nyu-gerbils/cohort1_compressedTalmo_23vids_march_7_to_march_17/models.random_split1.day001/td_id.210505_002058.multi_class_topdown.n=383
837	110.972	Top-down (ID)	Gerbils	sleap-data/datasets/nyu-gerbils/cohort1_compressedTalmo_23vids_march_7_to_march_17/models.random_split1.day001/td_id.210505_002058.multi_class_topdown.n=383
838	115.205	Top-down (ID)	Gerbils	sleap-data/datasets/nyu-gerbils/cohort1_compressedTalmo_23vids_march_7_to_march_17/models.random_split1.day001/td_id.210505_002058.multi_class_topdown.n=383
839	117.854	Top-down (ID)	Gerbils	sleap-data/datasets/nyu-gerbils/cohort1_compressedTalmo_23vids_march_7_to_march_17/models.random_split1.day001/td_id.210505_002058.multi_class_topdown.n=383
840	119.74	Top-down (ID)	Gerbils	sleap-data/datasets/nyu-gerbils/cohort1_compressedTalmo_23vids_march_7_to_march_17/models.random_split1.day001/td_id.210505_002058.multi_class_topdown.n=383
841	115.491	Top-down (ID)	Gerbils	sleap-data/datasets/nyu-gerbils/cohort1_compressedTalmo_23vids_march_7_to_march_17/models.random_split1.day001/td_id.210505_002058.multi_class_topdown.n=383
842	116.087	Top-down (ID)	Gerbils	sleap-data/datasets/nyu-gerbils/cohort1_compressedTalmo_23vids_march_7_to_march_17/models.random_split1.day001/td_id.210505_002058.multi_class_topdown.n=383
843	123.992	Top-down (ID)	Gerbils	sleap-data/datasets/nyu-gerbils/cohort1_compressedTalmo_23vids_march_7_to_march_17/models.random_split1.day001/td_id.210505_002058.multi_class_topdown.n=383
844	146.818	Top-down (ID)	Gerbils	sleap-data/datasets/nyu-gerbils/cohort1_compressedTalmo_23vids_march_7_to_march_17/models.random_split1.day001/td_id.210505_002058.multi_class_topdown.n=383
845	147.706	Top-down (ID)	Gerbils	sleap-data/datasets/nyu-gerbils/cohort1_compressedTalmo_23vids_march_7_to_march_17/models.random_split1.day001/td_id.210505_002058.multi_class_topdown.n=383
846	132.178	Top-down (ID)	Gerbils	sleap-data/datasets/nyu-gerbils/cohort1_compressedTalmo_23vids_march_7_to_march_17/models.random_split1.day001/td_id.210505_002058.multi_class_topdown.n=383
847	134.43	Top-down (ID)	Gerbils	sleap-data/datasets/nyu-gerbils/cohort1_compressedTalmo_23vids_march_7_to_march_17/models.random_split1.day001/td_id.210505_002058.multi_class_topdown.n=383
848	134.013	Top-down (ID)	Gerbils	sleap-data/datasets/nyu-gerbils/cohort1_compressedTalmo_23vids_march_7_to_march_17/models.random_split1.day001/td_id.210505_002058.multi_class_topdown.n=383
849	134.418	Top-down (ID)	Gerbils	sleap-data/datasets/nyu-gerbils/cohort1_compressedTalmo_23vids_march_7_to_march_17/models.random_split1.day001/td_id.210505_002058.multi_class_topdown.n=383
850	133.812	Top-down (ID)	Gerbils	sleap-data/datasets/nyu-gerbils/cohort1_compressedTalmo_23vids_march_7_to_march_17/models.random_split1.day001/td_id.210505_002058.multi_class_topdown.n=383
851	131.839	Top-down (ID)	Gerbils	sleap-data/datasets/nyu-gerbils/cohort1_compressedTalmo_23vids_march_7_to_march_17/models.random_split1.day001/td_id.210505_002058.multi_class_topdown.n=383
852	136.26	Top-down (ID)	Gerbils	sleap-data/datasets/nyu-gerbils/cohort1_compressedTalmo_23vids_march_7_to_march_17/models.random_split1.day001/td_id.210505_002058.multi_class_topdown.n=383
853	141.587	Top-down (ID)	Gerbils	sleap-data/datasets/nyu-gerbils/cohort1_compressedTalmo_23vids_march_7_to_march_17/models.random_split1.day001/td_id.210505_002058.multi_class_topdown.n=383
854	163.273	Top-down (ID)	Gerbils	sleap-data/datasets/nyu-gerbils/cohort1_compressedTalmo_23vids_march_7_to_march_17/models.random_split1.day001/td_id.210505_002058.multi_class_topdown.n=383
855	181.272	Top-down (ID)	Gerbils	sleap-data/datasets/nyu-gerbils/cohort1_compressedTalmo_23vids_march_7_to_march_17/models.random_split1.day001/td_id.210505_002058.multi_class_topdown.n=383
856	143.176	Top-down (ID)	Gerbils	sleap-data/datasets/nyu-gerbils/cohort1_compressedTalmo_23vids_march_7_to_march_17/models.random_split1.day001/td_id.210505_002058.multi_class_topdown.n=383
857	136.568	Top-down (ID)	Gerbils	sleap-data/datasets/nyu-gerbils/cohort1_compressedTalmo_23vids_march_7_to_march_17/models.random_split1.day001/td_id.210505_002058.multi_class_topdown.n=383
858	136.463	Top-down (ID)	Gerbils	sleap-data/datasets/nyu-gerbils/cohort1_compressedTalmo_23vids_march_7_to_march_17/models.random_split1.day001/td_id.210505_002058.multi_class_topdown.n=383
859	128.217	Top-down (ID)	Gerbils	sleap-data/datasets/nyu-gerbils/cohort1_compressedTalmo_23vids_march_7_to_march_17/models.random_split1.day001/td_id.210505_002058.multi_class_topdown.n=383
860	140.429	Top-down (ID)	Gerbils	sleap-data/datasets/nyu-gerbils/cohort1_compressedTalmo_23vids_march_7_to_march_17/models.random_split1.day001/td_id.210505_002058.multi_class_topdown.n=383
861	126.089	Top-down (ID)	Gerbils	sleap-data/datasets/nyu-gerbils/cohort1_compressedTalmo_23vids_march_7_to_march_17/models.random_split1.day001/td_id.210505_002058.multi_class_topdown.n=383
862	128.79	Top-down (ID)	Gerbils	sleap-data/datasets/nyu-gerbils/cohort1_compressedTalmo_23vids_march_7_to_march_17/models.random_split1.day001/td_id.210505_002058.multi_class_topdown.n=383
863	125.487	Top-down (ID)	Gerbils	sleap-data/datasets/nyu-gerbils/cohort1_compressedTalmo_23vids_march_7_to_march_17/models.random_split1.day001/td_id.210505_002058.multi_class_topdown.n=383
864	135.217	Top-down (ID)	Gerbils	sleap-data/datasets/nyu-gerbils/cohort1_compressedTalmo_23vids_march_7_to_march_17/models.random_split1.day001/td_id.210505_002058.multi_class_topdown.n=383
865	136.859	Top-down (ID)	Gerbils	sleap-data/datasets/nyu-gerbils/cohort1_compressedTalmo_23vids_march_7_to_march_17/models.random_split1.day001/td_id.210505_002058.multi_class_topdown.n=383
866	135.809	Top-down (ID)	Gerbils	sleap-data/datasets/nyu-gerbils/cohort1_compressedTalmo_23vids_march_7_to_march_17/models.random_split1.day001/td_id.210505_002058.multi_class_topdown.n=383
867	136.295	Top-down (ID)	Gerbils	sleap-data/datasets/nyu-gerbils/cohort1_compressedTalmo_23vids_march_7_to_march_17/models.random_split1.day001/td_id.210505_002058.multi_class_topdown.n=383
868	137.007	Top-down (ID)	Gerbils	sleap-data/datasets/nyu-gerbils/cohort1_compressedTalmo_23vids_march_7_to_march_17/models.random_split1.day001/td_id.210505_002058.multi_class_topdown.n=383
869	137.635	Top-down (ID)	Gerbils	sleap-data/datasets/nyu-gerbils/cohort1_compressedTalmo_23vids_march_7_to_march_17/models.random_split1.day001/td_id.210505_002058.multi_class_topdown.n=383
870	134.598	Top-down (ID)	Gerbils	sleap-data/datasets/nyu-gerbils/cohort1_compressedTalmo_23vids_march_7_to_march_17/models.random_split1.day001/td_id.210505_002058.multi_class_topdown.n=383
871	133.372	Top-down (ID)	Gerbils	sleap-data/datasets/nyu-gerbils/cohort1_compressedTalmo_23vids_march_7_to_march_17/models.random_split1.day001/td_id.210505_002058.multi_class_topdown.n=383
872	137.361	Top-down (ID)	Gerbils	sleap-data/datasets/nyu-gerbils/cohort1_compressedTalmo_23vids_march_7_to_march_17/models.random_split1.day001/td_id.210505_002058.multi_class_topdown.n=383
873	149.776	Top-down (ID)	Gerbils	sleap-data/datasets/nyu-gerbils/cohort1_compressedTalmo_23vids_march_7_to_march_17/models.random_split1.day001/td_id.210505_002058.multi_class_topdown.n=383
874	161.072	Top-down (ID)	Gerbils	sleap-data/datasets/nyu-gerbils/cohort1_compressedTalmo_23vids_march_7_to_march_17/models.random_split1.day001/td_id.210505_002058.multi_class_topdown.n=383
875	153.857	Top-down (ID)	Gerbils	sleap-data/datasets/nyu-gerbils/cohort1_compressedTalmo_23vids_march_7_to_march_17/models.random_split1.day001/td_id.210505_002058.multi_class_topdown.n=383
876	137.868	Top-down (ID)	Gerbils	sleap-data/datasets/nyu-gerbils/cohort1_compressedTalmo_23vids_march_7_to_march_17/models.random_split1.day001/td_id.210505_002058.multi_class_topdown.n=383
877	134.975	Top-down (ID)	Gerbils	sleap-data/datasets/nyu-gerbils/cohort1_compressedTalmo_23vids_march_7_to_march_17/models.random_split1.day001/td_id.210505_002058.multi_class_topdown.n=383
878	130.436	Top-down (ID)	Gerbils	sleap-data/datasets/nyu-gerbils/cohort1_compressedTalmo_23vids_march_7_to_march_17/models.random_split1.day001/td_id.210505_002058.multi_class_topdown.n=383
879	150.061	Top-down (ID)	Gerbils	sleap-data/datasets/nyu-gerbils/cohort1_compressedTalmo_23vids_march_7_to_march_17/models.random_split1.day001/td_id.210505_002058.multi_class_topdown.n=383
880	147.755	Top-down (ID)	Gerbils	sleap-data/datasets/nyu-gerbils/cohort1_compressedTalmo_23vids_march_7_to_march_17/models.random_split1.day001/td_id.210505_002058.multi_class_topdown.n=383
881	132.404	Top-down (ID)	Gerbils	sleap-data/datasets/nyu-gerbils/cohort1_compressedTalmo_23vids_march_7_to_march_17/models.random_split1.day001/td_id.210505_002058.multi_class_topdown.n=383
882	130.847	Top-down (ID)	Gerbils	sleap-data/datasets/nyu-gerbils/cohort1_compressedTalmo_23vids_march_7_to_march_17/models.random_split1.day001/td_id.210505_002058.multi_class_topdown.n=383
883	154.927	Top-down (ID)	Gerbils	sleap-data/datasets/nyu-gerbils/cohort1_compressedTalmo_23vids_march_7_to_march_17/models.random_split1.day001/td_id.210505_002058.multi_class_topdown.n=383
884	154.628	Top-down (ID)	Gerbils	sleap-data/datasets/nyu-gerbils/cohort1_compressedTalmo_23vids_march_7_to_march_17/models.random_split1.day001/td_id.210505_002058.multi_class_topdown.n=383
885	157.969	Top-down (ID)	Gerbils	sleap-data/datasets/nyu-gerbils/cohort1_compressedTalmo_23vids_march_7_to_march_17/models.random_split1.day001/td_id.210505_002058.multi_class_topdown.n=383
886	158.261	Top-down (ID)	Gerbils	sleap-data/datasets/nyu-gerbils/cohort1_compressedTalmo_23vids_march_7_to_march_17/models.random_split1.day001/td_id.210505_002058.multi_class_topdown.n=383
887	158.877	Top-down (ID)	Gerbils	sleap-data/datasets/nyu-gerbils/cohort1_compressedTalmo_23vids_march_7_to_march_17/models.random_split1.day001/td_id.210505_002058.multi_class_topdown.n=383
888	151.849	Top-down (ID)	Gerbils	sleap-data/datasets/nyu-gerbils/cohort1_compressedTalmo_23vids_march_7_to_march_17/models.random_split1.day001/td_id.210505_002058.multi_class_topdown.n=383
889	148.322	Top-down (ID)	Gerbils	sleap-data/datasets/nyu-gerbils/cohort1_compressedTalmo_23vids_march_7_to_march_17/models.random_split1.day001/td_id.210505_002058.multi_class_topdown.n=383
890	148.808	Top-down (ID)	Gerbils	sleap-data/datasets/nyu-gerbils/cohort1_compressedTalmo_23vids_march_7_to_march_17/models.random_split1.day001/td_id.210505_002058.multi_class_topdown.n=383
891	158.133	Top-down (ID)	Gerbils	sleap-data/datasets/nyu-gerbils/cohort1_compressedTalmo_23vids_march_7_to_march_17/models.random_split1.day001/td_id.210505_002058.multi_class_topdown.n=383
892	159.87	Top-down (ID)	Gerbils	sleap-data/datasets/nyu-gerbils/cohort1_compressedTalmo_23vids_march_7_to_march_17/models.random_split1.day001/td_id.210505_002058.multi_class_topdown.n=383
893	161.806	Top-down (ID)	Gerbils	sleap-data/datasets/nyu-gerbils/cohort1_compressedTalmo_23vids_march_7_to_march_17/models.random_split1.day001/td_id.210505_002058.multi_class_topdown.n=383
894	158.151	Top-down (ID)	Gerbils	sleap-data/datasets/nyu-gerbils/cohort1_compressedTalmo_23vids_march_7_to_march_17/models.random_split1.day001/td_id.210505_002058.multi_class_topdown.n=383
895	149.807	Top-down (ID)	Gerbils	sleap-data/datasets/nyu-gerbils/cohort1_compressedTalmo_23vids_march_7_to_march_17/models.random_split1.day001/td_id.210505_002058.multi_class_topdown.n=383
896	148.558	Top-down (ID)	Gerbils	sleap-data/datasets/nyu-gerbils/cohort1_compressedTalmo_23vids_march_7_to_march_17/models.random_split1.day001/td_id.210505_002058.multi_class_topdown.n=383
897	157.544	Top-down (ID)	Gerbils	sleap-data/datasets/nyu-gerbils/cohort1_compressedTalmo_23vids_march_7_to_march_17/models.random_split1.day001/td_id.210505_002058.multi_class_topdown.n=383
898	132.759	Top-down (ID)	Gerbils	sleap-data/datasets/nyu-gerbils/cohort1_compressedTalmo_23vids_march_7_to_march_17/models.random_split1.day001/td_id.210505_002058.multi_class_topdown.n=383
899	142.442	Top-down (ID)	Gerbils	sleap-data/datasets/nyu-gerbils/cohort1_compressedTalmo_23vids_march_7_to_march_17/models.random_split1.day001/td_id.210505_002058.multi_class_topdown.n=383
900	144.727	Top-down (ID)	Gerbils	sleap-data/datasets/nyu-gerbils/cohort1_compressedTalmo_23vids_march_7_to_march_17/models.random_split1.day001/td_id.210505_002058.multi_class_topdown.n=383
901	144.926	Top-down (ID)	Gerbils	sleap-data/datasets/nyu-gerbils/cohort1_compressedTalmo_23vids_march_7_to_march_17/models.random_split1.day001/td_id.210505_002058.multi_class_topdown.n=383
902	142.226	Top-down (ID)	Gerbils	sleap-data/datasets/nyu-gerbils/cohort1_compressedTalmo_23vids_march_7_to_march_17/models.random_split1.day001/td_id.210505_002058.multi_class_topdown.n=383
903	131.915	Top-down (ID)	Gerbils	sleap-data/datasets/nyu-gerbils/cohort1_compressedTalmo_23vids_march_7_to_march_17/models.random_split1.day001/td_id.210505_002058.multi_class_topdown.n=383
904	126.762	Top-down (ID)	Gerbils	sleap-data/datasets/nyu-gerbils/cohort1_compressedTalmo_23vids_march_7_to_march_17/models.random_split1.day001/td_id.210505_002058.multi_class_topdown.n=383
905	122.902	Top-down (ID)	Gerbils	sleap-data/datasets/nyu-gerbils/cohort1_compressedTalmo_23vids_march_7_to_march_17/models.random_split1.day001/td_id.210505_002058.multi_class_topdown.n=383
906	120.216	Top-down (ID)	Gerbils	sleap-data/datasets/nyu-gerbils/cohort1_compressedTalmo_23vids_march_7_to_march_17/models.random_split1.day001/td_id.210505_002058.multi_class_topdown.n=383
907	121.817	Top-down (ID)	Gerbils	sleap-data/datasets/nyu-gerbils/cohort1_compressedTalmo_23vids_march_7_to_march_17/models.random_split1.day001/td_id.210505_002058.multi_class_topdown.n=383
908	133.524	Top-down (ID)	Gerbils	sleap-data/datasets/nyu-gerbils/cohort1_compressedTalmo_23vids_march_7_to_march_17/models.random_split1.day001/td_id.210505_002058.multi_class_topdown.n=383
909	136.041	Top-down (ID)	Gerbils	sleap-data/datasets/nyu-gerbils/cohort1_compressedTalmo_23vids_march_7_to_march_17/models.random_split1.day001/td_id.210505_002058.multi_class_topdown.n=383
910	129.203	Top-down (ID)	Gerbils	sleap-data/datasets/nyu-gerbils/cohort1_compressedTalmo_23vids_march_7_to_march_17/models.random_split1.day001/td_id.210505_002058.multi_class_topdown.n=383
911	116.628	Top-down (ID)	Gerbils	sleap-data/datasets/nyu-gerbils/cohort1_compressedTalmo_23vids_march_7_to_march_17/models.random_split1.day001/td_id.210505_002058.multi_class_topdown.n=383
912	123.757	Top-down (ID)	Gerbils	sleap-data/datasets/nyu-gerbils/cohort1_compressedTalmo_23vids_march_7_to_march_17/models.random_split1.day001/td_id.210505_002058.multi_class_topdown.n=383
913	125.227	Top-down (ID)	Gerbils	sleap-data/datasets/nyu-gerbils/cohort1_compressedTalmo_23vids_march_7_to_march_17/models.random_split1.day001/td_id.210505_002058.multi_class_topdown.n=383
914	116.099	Top-down (ID)	Gerbils	sleap-data/datasets/nyu-gerbils/cohort1_compressedTalmo_23vids_march_7_to_march_17/models.random_split1.day001/td_id.210505_002058.multi_class_topdown.n=383
915	111.994	Top-down (ID)	Gerbils	sleap-data/datasets/nyu-gerbils/cohort1_compressedTalmo_23vids_march_7_to_march_17/models.random_split1.day001/td_id.210505_002058.multi_class_topdown.n=383
916	113.499	Top-down (ID)	Gerbils	sleap-data/datasets/nyu-gerbils/cohort1_compressedTalmo_23vids_march_7_to_march_17/models.random_split1.day001/td_id.210505_002058.multi_class_topdown.n=383
917	111.981	Top-down (ID)	Gerbils	sleap-data/datasets/nyu-gerbils/cohort1_compressedTalmo_23vids_march_7_to_march_17/models.random_split1.day001/td_id.210505_002058.multi_class_topdown.n=383
918	115.638	Top-down (ID)	Gerbils	sleap-data/datasets/nyu-gerbils/cohort1_compressedTalmo_23vids_march_7_to_march_17/models.random_split1.day001/td_id.210505_002058.multi_class_topdown.n=383
919	113.167	Top-down (ID)	Gerbils	sleap-data/datasets/nyu-gerbils/cohort1_compressedTalmo_23vids_march_7_to_march_17/models.random_split1.day001/td_id.210505_002058.multi_class_topdown.n=383
920	118.764	Top-down (ID)	Gerbils	sleap-data/datasets/nyu-gerbils/cohort1_compressedTalmo_23vids_march_7_to_march_17/models.random_split1.day001/td_id.210505_002058.multi_class_topdown.n=383
921	113.415	Top-down (ID)	Gerbils	sleap-data/datasets/nyu-gerbils/cohort1_compressedTalmo_23vids_march_7_to_march_17/models.random_split1.day001/td_id.210505_002058.multi_class_topdown.n=383
922	116.027	Top-down (ID)	Gerbils	sleap-data/datasets/nyu-gerbils/cohort1_compressedTalmo_23vids_march_7_to_march_17/models.random_split1.day001/td_id.210505_002058.multi_class_topdown.n=383
923	123.352	Top-down (ID)	Gerbils	sleap-data/datasets/nyu-gerbils/cohort1_compressedTalmo_23vids_march_7_to_march_17/models.random_split1.day001/td_id.210505_002058.multi_class_topdown.n=383
924	147.447	Top-down (ID)	Gerbils	sleap-data/datasets/nyu-gerbils/cohort1_compressedTalmo_23vids_march_7_to_march_17/models.random_split1.day001/td_id.210505_002058.multi_class_topdown.n=383
925	147.551	Top-down (ID)	Gerbils	sleap-data/datasets/nyu-gerbils/cohort1_compressedTalmo_23vids_march_7_to_march_17/models.random_split1.day001/td_id.210505_002058.multi_class_topdown.n=383
926	132.558	Top-down (ID)	Gerbils	sleap-data/datasets/nyu-gerbils/cohort1_compressedTalmo_23vids_march_7_to_march_17/models.random_split1.day001/td_id.210505_002058.multi_class_topdown.n=383
927	132.451	Top-down (ID)	Gerbils	sleap-data/datasets/nyu-gerbils/cohort1_compressedTalmo_23vids_march_7_to_march_17/models.random_split1.day001/td_id.210505_002058.multi_class_topdown.n=383
928	131.479	Top-down (ID)	Gerbils	sleap-data/datasets/nyu-gerbils/cohort1_compressedTalmo_23vids_march_7_to_march_17/models.random_split1.day001/td_id.210505_002058.multi_class_topdown.n=383
929	132.107	Top-down (ID)	Gerbils	sleap-data/datasets/nyu-gerbils/cohort1_compressedTalmo_23vids_march_7_to_march_17/models.random_split1.day001/td_id.210505_002058.multi_class_topdown.n=383
930	134.119	Top-down (ID)	Gerbils	sleap-data/datasets/nyu-gerbils/cohort1_compressedTalmo_23vids_march_7_to_march_17/models.random_split1.day001/td_id.210505_002058.multi_class_topdown.n=383
931	133.261	Top-down (ID)	Gerbils	sleap-data/datasets/nyu-gerbils/cohort1_compressedTalmo_23vids_march_7_to_march_17/models.random_split1.day001/td_id.210505_002058.multi_class_topdown.n=383
932	132.087	Top-down (ID)	Gerbils	sleap-data/datasets/nyu-gerbils/cohort1_compressedTalmo_23vids_march_7_to_march_17/models.random_split1.day001/td_id.210505_002058.multi_class_topdown.n=383
933	137.508	Top-down (ID)	Gerbils	sleap-data/datasets/nyu-gerbils/cohort1_compressedTalmo_23vids_march_7_to_march_17/models.random_split1.day001/td_id.210505_002058.multi_class_topdown.n=383
934	160.026	Top-down (ID)	Gerbils	sleap-data/datasets/nyu-gerbils/cohort1_compressedTalmo_23vids_march_7_to_march_17/models.random_split1.day001/td_id.210505_002058.multi_class_topdown.n=383
935	183.715	Top-down (ID)	Gerbils	sleap-data/datasets/nyu-gerbils/cohort1_compressedTalmo_23vids_march_7_to_march_17/models.random_split1.day001/td_id.210505_002058.multi_class_topdown.n=383
936	142.538	Top-down (ID)	Gerbils	sleap-data/datasets/nyu-gerbils/cohort1_compressedTalmo_23vids_march_7_to_march_17/models.random_split1.day001/td_id.210505_002058.multi_class_topdown.n=383
937	132.975	Top-down (ID)	Gerbils	sleap-data/datasets/nyu-gerbils/cohort1_compressedTalmo_23vids_march_7_to_march_17/models.random_split1.day001/td_id.210505_002058.multi_class_topdown.n=383
938	136.143	Top-down (ID)	Gerbils	sleap-data/datasets/nyu-gerbils/cohort1_compressedTalmo_23vids_march_7_to_march_17/models.random_split1.day001/td_id.210505_002058.multi_class_topdown.n=383
939	127.668	Top-down (ID)	Gerbils	sleap-data/datasets/nyu-gerbils/cohort1_compressedTalmo_23vids_march_7_to_march_17/models.random_split1.day001/td_id.210505_002058.multi_class_topdown.n=383
940	139.225	Top-down (ID)	Gerbils	sleap-data/datasets/nyu-gerbils/cohort1_compressedTalmo_23vids_march_7_to_march_17/models.random_split1.day001/td_id.210505_002058.multi_class_topdown.n=383
941	122.42	Top-down (ID)	Gerbils	sleap-data/datasets/nyu-gerbils/cohort1_compressedTalmo_23vids_march_7_to_march_17/models.random_split1.day001/td_id.210505_002058.multi_class_topdown.n=383
942	125.894	Top-down (ID)	Gerbils	sleap-data/datasets/nyu-gerbils/cohort1_compressedTalmo_23vids_march_7_to_march_17/models.random_split1.day001/td_id.210505_002058.multi_class_topdown.n=383
943	128.14	Top-down (ID)	Gerbils	sleap-data/datasets/nyu-gerbils/cohort1_compressedTalmo_23vids_march_7_to_march_17/models.random_split1.day001/td_id.210505_002058.multi_class_topdown.n=383
944	131.952	Top-down (ID)	Gerbils	sleap-data/datasets/nyu-gerbils/cohort1_compressedTalmo_23vids_march_7_to_march_17/models.random_split1.day001/td_id.210505_002058.multi_class_topdown.n=383
945	136.294	Top-down (ID)	Gerbils	sleap-data/datasets/nyu-gerbils/cohort1_compressedTalmo_23vids_march_7_to_march_17/models.random_split1.day001/td_id.210505_002058.multi_class_topdown.n=383
946	129.373	Top-down (ID)	Gerbils	sleap-data/datasets/nyu-gerbils/cohort1_compressedTalmo_23vids_march_7_to_march_17/models.random_split1.day001/td_id.210505_002058.multi_class_topdown.n=383
947	137.266	Top-down (ID)	Gerbils	sleap-data/datasets/nyu-gerbils/cohort1_compressedTalmo_23vids_march_7_to_march_17/models.random_split1.day001/td_id.210505_002058.multi_class_topdown.n=383
948	136.098	Top-down (ID)	Gerbils	sleap-data/datasets/nyu-gerbils/cohort1_compressedTalmo_23vids_march_7_to_march_17/models.random_split1.day001/td_id.210505_002058.multi_class_topdown.n=383
949	135.47	Top-down (ID)	Gerbils	sleap-data/datasets/nyu-gerbils/cohort1_compressedTalmo_23vids_march_7_to_march_17/models.random_split1.day001/td_id.210505_002058.multi_class_topdown.n=383
950	132.043	Top-down (ID)	Gerbils	sleap-data/datasets/nyu-gerbils/cohort1_compressedTalmo_23vids_march_7_to_march_17/models.random_split1.day001/td_id.210505_002058.multi_class_topdown.n=383
951	131.996	Top-down (ID)	Gerbils	sleap-data/datasets/nyu-gerbils/cohort1_compressedTalmo_23vids_march_7_to_march_17/models.random_split1.day001/td_id.210505_002058.multi_class_topdown.n=383
952	140.038	Top-down (ID)	Gerbils	sleap-data/datasets/nyu-gerbils/cohort1_compressedTalmo_23vids_march_7_to_march_17/models.random_split1.day001/td_id.210505_002058.multi_class_topdown.n=383
953	150.612	Top-down (ID)	Gerbils	sleap-data/datasets/nyu-gerbils/cohort1_compressedTalmo_23vids_march_7_to_march_17/models.random_split1.day001/td_id.210505_002058.multi_class_topdown.n=383
954	159.955	Top-down (ID)	Gerbils	sleap-data/datasets/nyu-gerbils/cohort1_compressedTalmo_23vids_march_7_to_march_17/models.random_split1.day001/td_id.210505_002058.multi_class_topdown.n=383
955	148.795	Top-down (ID)	Gerbils	sleap-data/datasets/nyu-gerbils/cohort1_compressedTalmo_23vids_march_7_to_march_17/models.random_split1.day001/td_id.210505_002058.multi_class_topdown.n=383
956	135.696	Top-down (ID)	Gerbils	sleap-data/datasets/nyu-gerbils/cohort1_compressedTalmo_23vids_march_7_to_march_17/models.random_split1.day001/td_id.210505_002058.multi_class_topdown.n=383
957	134.688	Top-down (ID)	Gerbils	sleap-data/datasets/nyu-gerbils/cohort1_compressedTalmo_23vids_march_7_to_march_17/models.random_split1.day001/td_id.210505_002058.multi_class_topdown.n=383
958	127.513	Top-down (ID)	Gerbils	sleap-data/datasets/nyu-gerbils/cohort1_compressedTalmo_23vids_march_7_to_march_17/models.random_split1.day001/td_id.210505_002058.multi_class_topdown.n=383
959	149.88	Top-down (ID)	Gerbils	sleap-data/datasets/nyu-gerbils/cohort1_compressedTalmo_23vids_march_7_to_march_17/models.random_split1.day001/td_id.210505_002058.multi_class_topdown.n=383
960	142.708	Top-down (ID)	Gerbils	sleap-data/datasets/nyu-gerbils/cohort1_compressedTalmo_23vids_march_7_to_march_17/models.random_split1.day001/td_id.210505_002058.multi_class_topdown.n=383
961	135.114	Top-down (ID)	Gerbils	sleap-data/datasets/nyu-gerbils/cohort1_compressedTalmo_23vids_march_7_to_march_17/models.random_split1.day001/td_id.210505_002058.multi_class_topdown.n=383
962	130.416	Top-down (ID)	Gerbils	sleap-data/datasets/nyu-gerbils/cohort1_compressedTalmo_23vids_march_7_to_march_17/models.random_split1.day001/td_id.210505_002058.multi_class_topdown.n=383
963	157.025	Top-down (ID)	Gerbils	sleap-data/datasets/nyu-gerbils/cohort1_compressedTalmo_23vids_march_7_to_march_17/models.random_split1.day001/td_id.210505_002058.multi_class_topdown.n=383
964	153.723	Top-down (ID)	Gerbils	sleap-data/datasets/nyu-gerbils/cohort1_compressedTalmo_23vids_march_7_to_march_17/models.random_split1.day001/td_id.210505_002058.multi_class_topdown.n=383
965	154.735	Top-down (ID)	Gerbils	sleap-data/datasets/nyu-gerbils/cohort1_compressedTalmo_23vids_march_7_to_march_17/models.random_split1.day001/td_id.210505_002058.multi_class_topdown.n=383
966	157.52	Top-down (ID)	Gerbils	sleap-data/datasets/nyu-gerbils/cohort1_compressedTalmo_23vids_march_7_to_march_17/models.random_split1.day001/td_id.210505_002058.multi_class_topdown.n=383
967	157.373	Top-down (ID)	Gerbils	sleap-data/datasets/nyu-gerbils/cohort1_compressedTalmo_23vids_march_7_to_march_17/models.random_split1.day001/td_id.210505_002058.multi_class_topdown.n=383
968	149.358	Top-down (ID)	Gerbils	sleap-data/datasets/nyu-gerbils/cohort1_compressedTalmo_23vids_march_7_to_march_17/models.random_split1.day001/td_id.210505_002058.multi_class_topdown.n=383
969	145.883	Top-down (ID)	Gerbils	sleap-data/datasets/nyu-gerbils/cohort1_compressedTalmo_23vids_march_7_to_march_17/models.random_split1.day001/td_id.210505_002058.multi_class_topdown.n=383
970	150.52	Top-down (ID)	Gerbils	sleap-data/datasets/nyu-gerbils/cohort1_compressedTalmo_23vids_march_7_to_march_17/models.random_split1.day001/td_id.210505_002058.multi_class_topdown.n=383
971	155.672	Top-down (ID)	Gerbils	sleap-data/datasets/nyu-gerbils/cohort1_compressedTalmo_23vids_march_7_to_march_17/models.random_split1.day001/td_id.210505_002058.multi_class_topdown.n=383
972	158.135	Top-down (ID)	Gerbils	sleap-data/datasets/nyu-gerbils/cohort1_compressedTalmo_23vids_march_7_to_march_17/models.random_split1.day001/td_id.210505_002058.multi_class_topdown.n=383
973	160.497	Top-down (ID)	Gerbils	sleap-data/datasets/nyu-gerbils/cohort1_compressedTalmo_23vids_march_7_to_march_17/models.random_split1.day001/td_id.210505_002058.multi_class_topdown.n=383
974	158.724	Top-down (ID)	Gerbils	sleap-data/datasets/nyu-gerbils/cohort1_compressedTalmo_23vids_march_7_to_march_17/models.random_split1.day001/td_id.210505_002058.multi_class_topdown.n=383
975	149.527	Top-down (ID)	Gerbils	sleap-data/datasets/nyu-gerbils/cohort1_compressedTalmo_23vids_march_7_to_march_17/models.random_split1.day001/td_id.210505_002058.multi_class_topdown.n=383
976	146.388	Top-down (ID)	Gerbils	sleap-data/datasets/nyu-gerbils/cohort1_compressedTalmo_23vids_march_7_to_march_17/models.random_split1.day001/td_id.210505_002058.multi_class_topdown.n=383
977	159.832	Top-down (ID)	Gerbils	sleap-data/datasets/nyu-gerbils/cohort1_compressedTalmo_23vids_march_7_to_march_17/models.random_split1.day001/td_id.210505_002058.multi_class_topdown.n=383
978	131.159	Top-down (ID)	Gerbils	sleap-data/datasets/nyu-gerbils/cohort1_compressedTalmo_23vids_march_7_to_march_17/models.random_split1.day001/td_id.210505_002058.multi_class_topdown.n=383
979	141.827	Top-down (ID)	Gerbils	sleap-data/datasets/nyu-gerbils/cohort1_compressedTalmo_23vids_march_7_to_march_17/models.random_split1.day001/td_id.210505_002058.multi_class_topdown.n=383
980	145.769	Top-down (ID)	Gerbils	sleap-data/datasets/nyu-gerbils/cohort1_compressedTalmo_23vids_march_7_to_march_17/models.random_split1.day001/td_id.210505_002058.multi_class_topdown.n=383
981	148.865	Top-down (ID)	Gerbils	sleap-data/datasets/nyu-gerbils/cohort1_compressedTalmo_23vids_march_7_to_march_17/models.random_split1.day001/td_id.210505_002058.multi_class_topdown.n=383
982	138.923	Top-down (ID)	Gerbils	sleap-data/datasets/nyu-gerbils/cohort1_compressedTalmo_23vids_march_7_to_march_17/models.random_split1.day001/td_id.210505_002058.multi_class_topdown.n=383
983	135.279	Top-down (ID)	Gerbils	sleap-data/datasets/nyu-gerbils/cohort1_compressedTalmo_23vids_march_7_to_march_17/models.random_split1.day001/td_id.210505_002058.multi_class_topdown.n=383
984	124.12	Top-down (ID)	Gerbils	sleap-data/datasets/nyu-gerbils/cohort1_compressedTalmo_23vids_march_7_to_march_17/models.random_split1.day001/td_id.210505_002058.multi_class_topdown.n=383
985	124.056	Top-down (ID)	Gerbils	sleap-data/datasets/nyu-gerbils/cohort1_compressedTalmo_23vids_march_7_to_march_17/models.random_split1.day001/td_id.210505_002058.multi_class_topdown.n=383
986	120.801	Top-down (ID)	Gerbils	sleap-data/datasets/nyu-gerbils/cohort1_compressedTalmo_23vids_march_7_to_march_17/models.random_split1.day001/td_id.210505_002058.multi_class_topdown.n=383
987	122.847	Top-down (ID)	Gerbils	sleap-data/datasets/nyu-gerbils/cohort1_compressedTalmo_23vids_march_7_to_march_17/models.random_split1.day001/td_id.210505_002058.multi_class_topdown.n=383
988	131.406	Top-down (ID)	Gerbils	sleap-data/datasets/nyu-gerbils/cohort1_compressedTalmo_23vids_march_7_to_march_17/models.random_split1.day001/td_id.210505_002058.multi_class_topdown.n=383
989	135.416	Top-down (ID)	Gerbils	sleap-data/datasets/nyu-gerbils/cohort1_compressedTalmo_23vids_march_7_to_march_17/models.random_split1.day001/td_id.210505_002058.multi_class_topdown.n=383
990	132.747	Top-down (ID)	Gerbils	sleap-data/datasets/nyu-gerbils/cohort1_compressedTalmo_23vids_march_7_to_march_17/models.random_split1.day001/td_id.210505_002058.multi_class_topdown.n=383
991	118.755	Top-down (ID)	Gerbils	sleap-data/datasets/nyu-gerbils/cohort1_compressedTalmo_23vids_march_7_to_march_17/models.random_split1.day001/td_id.210505_002058.multi_class_topdown.n=383
992	122.301	Top-down (ID)	Gerbils	sleap-data/datasets/nyu-gerbils/cohort1_compressedTalmo_23vids_march_7_to_march_17/models.random_split1.day001/td_id.210505_002058.multi_class_topdown.n=383
993	125.502	Top-down (ID)	Gerbils	sleap-data/datasets/nyu-gerbils/cohort1_compressedTalmo_23vids_march_7_to_march_17/models.random_split1.day001/td_id.210505_002058.multi_class_topdown.n=383
994	114.22	Top-down (ID)	Gerbils	sleap-data/datasets/nyu-gerbils/cohort1_compressedTalmo_23vids_march_7_to_march_17/models.random_split1.day001/td_id.210505_002058.multi_class_topdown.n=383
995	113.238	Top-down (ID)	Gerbils	sleap-data/datasets/nyu-gerbils/cohort1_compressedTalmo_23vids_march_7_to_march_17/models.random_split1.day001/td_id.210505_002058.multi_class_topdown.n=383
996	109.347	Top-down (ID)	Gerbils	sleap-data/datasets/nyu-gerbils/cohort1_compressedTalmo_23vids_march_7_to_march_17/models.random_split1.day001/td_id.210505_002058.multi_class_topdown.n=383
997	110.828	Top-down (ID)	Gerbils	sleap-data/datasets/nyu-gerbils/cohort1_compressedTalmo_23vids_march_7_to_march_17/models.random_split1.day001/td_id.210505_002058.multi_class_topdown.n=383
998	112.785	Top-down (ID)	Gerbils	sleap-data/datasets/nyu-gerbils/cohort1_compressedTalmo_23vids_march_7_to_march_17/models.random_split1.day001/td_id.210505_002058.multi_class_topdown.n=383
999	117.096	Top-down (ID)	Gerbils	sleap-data/datasets/nyu-gerbils/cohort1_compressedTalmo_23vids_march_7_to_march_17/models.random_split1.day001/td_id.210505_002058.multi_class_topdown.n=383
1000	117.048	Top-down (ID)	Gerbils	sleap-data/datasets/nyu-gerbils/cohort1_compressedTalmo_23vids_march_7_to_march_17/models.random_split1.day001/td_id.210505_002058.multi_class_topdown.n=383
1001	114.854	Top-down (ID)	Gerbils	sleap-data/datasets/nyu-gerbils/cohort1_compressedTalmo_23vids_march_7_to_march_17/models.random_split1.day001/td_id.210505_002058.multi_class_topdown.n=383
1002	114.933	Top-down (ID)	Gerbils	sleap-data/datasets/nyu-gerbils/cohort1_compressedTalmo_23vids_march_7_to_march_17/models.random_split1.day001/td_id.210505_002058.multi_class_topdown.n=383
1003	126.292	Top-down (ID)	Gerbils	sleap-data/datasets/nyu-gerbils/cohort1_compressedTalmo_23vids_march_7_to_march_17/models.random_split1.day001/td_id.210505_002058.multi_class_topdown.n=383
1004	145.48	Top-down (ID)	Gerbils	sleap-data/datasets/nyu-gerbils/cohort1_compressedTalmo_23vids_march_7_to_march_17/models.random_split1.day001/td_id.210505_002058.multi_class_topdown.n=383
1005	145.628	Top-down (ID)	Gerbils	sleap-data/datasets/nyu-gerbils/cohort1_compressedTalmo_23vids_march_7_to_march_17/models.random_split1.day001/td_id.210505_002058.multi_class_topdown.n=383
1006	133.676	Top-down (ID)	Gerbils	sleap-data/datasets/nyu-gerbils/cohort1_compressedTalmo_23vids_march_7_to_march_17/models.random_split1.day001/td_id.210505_002058.multi_class_topdown.n=383
1007	135.478	Top-down (ID)	Gerbils	sleap-data/datasets/nyu-gerbils/cohort1_compressedTalmo_23vids_march_7_to_march_17/models.random_split1.day001/td_id.210505_002058.multi_class_topdown.n=383
1008	131.917	Top-down (ID)	Gerbils	sleap-data/datasets/nyu-gerbils/cohort1_compressedTalmo_23vids_march_7_to_march_17/models.random_split1.day001/td_id.210505_002058.multi_class_topdown.n=383
1009	132.859	Top-down (ID)	Gerbils	sleap-data/datasets/nyu-gerbils/cohort1_compressedTalmo_23vids_march_7_to_march_17/models.random_split1.day001/td_id.210505_002058.multi_class_topdown.n=383
1010	127.01	Top-down (ID)	Gerbils	sleap-data/datasets/nyu-gerbils/cohort1_compressedTalmo_23vids_march_7_to_march_17/models.random_split1.day001/td_id.210505_002058.multi_class_topdown.n=383
1011	131.257	Top-down (ID)	Gerbils	sleap-data/datasets/nyu-gerbils/cohort1_compressedTalmo_23vids_march_7_to_march_17/models.random_split1.day001/td_id.210505_002058.multi_class_topdown.n=383
1012	135.621	Top-down (ID)	Gerbils	sleap-data/datasets/nyu-gerbils/cohort1_compressedTalmo_23vids_march_7_to_march_17/models.random_split1.day001/td_id.210505_002058.multi_class_topdown.n=383
1013	141.723	Top-down (ID)	Gerbils	sleap-data/datasets/nyu-gerbils/cohort1_compressedTalmo_23vids_march_7_to_march_17/models.random_split1.day001/td_id.210505_002058.multi_class_topdown.n=383
1014	162.311	Top-down (ID)	Gerbils	sleap-data/datasets/nyu-gerbils/cohort1_compressedTalmo_23vids_march_7_to_march_17/models.random_split1.day001/td_id.210505_002058.multi_class_topdown.n=383
1015	183.446	Top-down (ID)	Gerbils	sleap-data/datasets/nyu-gerbils/cohort1_compressedTalmo_23vids_march_7_to_march_17/models.random_split1.day001/td_id.210505_002058.multi_class_topdown.n=383
1016	140.439	Top-down (ID)	Gerbils	sleap-data/datasets/nyu-gerbils/cohort1_compressedTalmo_23vids_march_7_to_march_17/models.random_split1.day001/td_id.210505_002058.multi_class_topdown.n=383
1017	137.027	Top-down (ID)	Gerbils	sleap-data/datasets/nyu-gerbils/cohort1_compressedTalmo_23vids_march_7_to_march_17/models.random_split1.day001/td_id.210505_002058.multi_class_topdown.n=383
1018	134.048	Top-down (ID)	Gerbils	sleap-data/datasets/nyu-gerbils/cohort1_compressedTalmo_23vids_march_7_to_march_17/models.random_split1.day001/td_id.210505_002058.multi_class_topdown.n=383
1019	128.281	Top-down (ID)	Gerbils	sleap-data/datasets/nyu-gerbils/cohort1_compressedTalmo_23vids_march_7_to_march_17/models.random_split1.day001/td_id.210505_002058.multi_class_topdown.n=383
1020	140.827	Top-down (ID)	Gerbils	sleap-data/datasets/nyu-gerbils/cohort1_compressedTalmo_23vids_march_7_to_march_17/models.random_split1.day001/td_id.210505_002058.multi_class_topdown.n=383
1021	124.254	Top-down (ID)	Gerbils	sleap-data/datasets/nyu-gerbils/cohort1_compressedTalmo_23vids_march_7_to_march_17/models.random_split1.day001/td_id.210505_002058.multi_class_topdown.n=383
1022	124.111	Top-down (ID)	Gerbils	sleap-data/datasets/nyu-gerbils/cohort1_compressedTalmo_23vids_march_7_to_march_17/models.random_split1.day001/td_id.210505_002058.multi_class_topdown.n=383
1023	126.265	Top-down (ID)	Gerbils	sleap-data/datasets/nyu-gerbils/cohort1_compressedTalmo_23vids_march_7_to_march_17/models.random_split1.day001/td_id.210505_002058.multi_class_topdown.n=383
1024	134.562	Top-down (ID)	Gerbils	sleap-data/datasets/nyu-gerbils/cohort1_compressedTalmo_23vids_march_7_to_march_17/models.random_split1.day001/td_id.210505_002058.multi_class_topdown.n=383
1025	136.064	Top-down (ID)	Gerbils	sleap-data/datasets/nyu-gerbils/cohort1_compressedTalmo_23vids_march_7_to_march_17/models.random_split1.day001/td_id.210505_002058.multi_class_topdown.n=383
1026	134.882	Top-down (ID)	Gerbils	sleap-data/datasets/nyu-gerbils/cohort1_compressedTalmo_23vids_march_7_to_march_17/models.random_split1.day001/td_id.210505_002058.multi_class_topdown.n=383
1027	133.522	Top-down (ID)	Gerbils	sleap-data/datasets/nyu-gerbils/cohort1_compressedTalmo_23vids_march_7_to_march_17/models.random_split1.day001/td_id.210505_002058.multi_class_topdown.n=383
1028	136.277	Top-down (ID)	Gerbils	sleap-data/datasets/nyu-gerbils/cohort1_compressedTalmo_23vids_march_7_to_march_17/models.random_split1.day001/td_id.210505_002058.multi_class_topdown.n=383
1029	136.894	Top-down (ID)	Gerbils	sleap-data/datasets/nyu-gerbils/cohort1_compressedTalmo_23vids_march_7_to_march_17/models.random_split1.day001/td_id.210505_002058.multi_class_topdown.n=383
1030	135.595	Top-down (ID)	Gerbils	sleap-data/datasets/nyu-gerbils/cohort1_compressedTalmo_23vids_march_7_to_march_17/models.random_split1.day001/td_id.210505_002058.multi_class_topdown.n=383
1031	129.339	Top-down (ID)	Gerbils	sleap-data/datasets/nyu-gerbils/cohort1_compressedTalmo_23vids_march_7_to_march_17/models.random_split1.day001/td_id.210505_002058.multi_class_topdown.n=383
1032	139.7	Top-down (ID)	Gerbils	sleap-data/datasets/nyu-gerbils/cohort1_compressedTalmo_23vids_march_7_to_march_17/models.random_split1.day001/td_id.210505_002058.multi_class_topdown.n=383
1033	152.392	Top-down (ID)	Gerbils	sleap-data/datasets/nyu-gerbils/cohort1_compressedTalmo_23vids_march_7_to_march_17/models.random_split1.day001/td_id.210505_002058.multi_class_topdown.n=383
1034	160.84	Top-down (ID)	Gerbils	sleap-data/datasets/nyu-gerbils/cohort1_compressedTalmo_23vids_march_7_to_march_17/models.random_split1.day001/td_id.210505_002058.multi_class_topdown.n=383
1035	154	Top-down (ID)	Gerbils	sleap-data/datasets/nyu-gerbils/cohort1_compressedTalmo_23vids_march_7_to_march_17/models.random_split1.day001/td_id.210505_002058.multi_class_topdown.n=383
1036	132.734	Top-down (ID)	Gerbils	sleap-data/datasets/nyu-gerbils/cohort1_compressedTalmo_23vids_march_7_to_march_17/models.random_split1.day001/td_id.210505_002058.multi_class_topdown.n=383
1037	134.67	Top-down (ID)	Gerbils	sleap-data/datasets/nyu-gerbils/cohort1_compressedTalmo_23vids_march_7_to_march_17/models.random_split1.day001/td_id.210505_002058.multi_class_topdown.n=383
1038	125.02	Top-down (ID)	Gerbils	sleap-data/datasets/nyu-gerbils/cohort1_compressedTalmo_23vids_march_7_to_march_17/models.random_split1.day001/td_id.210505_002058.multi_class_topdown.n=383
1039	150.334	Top-down (ID)	Gerbils	sleap-data/datasets/nyu-gerbils/cohort1_compressedTalmo_23vids_march_7_to_march_17/models.random_split1.day001/td_id.210505_002058.multi_class_topdown.n=383
1040	145.44	Top-down (ID)	Gerbils	sleap-data/datasets/nyu-gerbils/cohort1_compressedTalmo_23vids_march_7_to_march_17/models.random_split1.day001/td_id.210505_002058.multi_class_topdown.n=383
1041	132.198	Top-down (ID)	Gerbils	sleap-data/datasets/nyu-gerbils/cohort1_compressedTalmo_23vids_march_7_to_march_17/models.random_split1.day001/td_id.210505_002058.multi_class_topdown.n=383
1042	129.569	Top-down (ID)	Gerbils	sleap-data/datasets/nyu-gerbils/cohort1_compressedTalmo_23vids_march_7_to_march_17/models.random_split1.day001/td_id.210505_002058.multi_class_topdown.n=383
1043	156.088	Top-down (ID)	Gerbils	sleap-data/datasets/nyu-gerbils/cohort1_compressedTalmo_23vids_march_7_to_march_17/models.random_split1.day001/td_id.210505_002058.multi_class_topdown.n=383
1044	156.956	Top-down (ID)	Gerbils	sleap-data/datasets/nyu-gerbils/cohort1_compressedTalmo_23vids_march_7_to_march_17/models.random_split1.day001/td_id.210505_002058.multi_class_topdown.n=383
1045	156.819	Top-down (ID)	Gerbils	sleap-data/datasets/nyu-gerbils/cohort1_compressedTalmo_23vids_march_7_to_march_17/models.random_split1.day001/td_id.210505_002058.multi_class_topdown.n=383
1046	159.006	Top-down (ID)	Gerbils	sleap-data/datasets/nyu-gerbils/cohort1_compressedTalmo_23vids_march_7_to_march_17/models.random_split1.day001/td_id.210505_002058.multi_class_topdown.n=383
1047	153.069	Top-down (ID)	Gerbils	sleap-data/datasets/nyu-gerbils/cohort1_compressedTalmo_23vids_march_7_to_march_17/models.random_split1.day001/td_id.210505_002058.multi_class_topdown.n=383
1048	149.083	Top-down (ID)	Gerbils	sleap-data/datasets/nyu-gerbils/cohort1_compressedTalmo_23vids_march_7_to_march_17/models.random_split1.day001/td_id.210505_002058.multi_class_topdown.n=383
1049	149.026	Top-down (ID)	Gerbils	sleap-data/datasets/nyu-gerbils/cohort1_compressedTalmo_23vids_march_7_to_march_17/models.random_split1.day001/td_id.210505_002058.multi_class_topdown.n=383
1050	146.495	Top-down (ID)	Gerbils	sleap-data/datasets/nyu-gerbils/cohort1_compressedTalmo_23vids_march_7_to_march_17/models.random_split1.day001/td_id.210505_002058.multi_class_topdown.n=383
1051	159.194	Top-down (ID)	Gerbils	sleap-data/datasets/nyu-gerbils/cohort1_compressedTalmo_23vids_march_7_to_march_17/models.random_split1.day001/td_id.210505_002058.multi_class_topdown.n=383
1052	157.307	Top-down (ID)	Gerbils	sleap-data/datasets/nyu-gerbils/cohort1_compressedTalmo_23vids_march_7_to_march_17/models.random_split1.day001/td_id.210505_002058.multi_class_topdown.n=383
1053	157.499	Top-down (ID)	Gerbils	sleap-data/datasets/nyu-gerbils/cohort1_compressedTalmo_23vids_march_7_to_march_17/models.random_split1.day001/td_id.210505_002058.multi_class_topdown.n=383
1054	162.228	Top-down (ID)	Gerbils	sleap-data/datasets/nyu-gerbils/cohort1_compressedTalmo_23vids_march_7_to_march_17/models.random_split1.day001/td_id.210505_002058.multi_class_topdown.n=383
1055	149.044	Top-down (ID)	Gerbils	sleap-data/datasets/nyu-gerbils/cohort1_compressedTalmo_23vids_march_7_to_march_17/models.random_split1.day001/td_id.210505_002058.multi_class_topdown.n=383
1056	147.326	Top-down (ID)	Gerbils	sleap-data/datasets/nyu-gerbils/cohort1_compressedTalmo_23vids_march_7_to_march_17/models.random_split1.day001/td_id.210505_002058.multi_class_topdown.n=383
1057	161.619	Top-down (ID)	Gerbils	sleap-data/datasets/nyu-gerbils/cohort1_compressedTalmo_23vids_march_7_to_march_17/models.random_split1.day001/td_id.210505_002058.multi_class_topdown.n=383
1058	131.769	Top-down (ID)	Gerbils	sleap-data/datasets/nyu-gerbils/cohort1_compressedTalmo_23vids_march_7_to_march_17/models.random_split1.day001/td_id.210505_002058.multi_class_topdown.n=383
1059	144.471	Top-down (ID)	Gerbils	sleap-data/datasets/nyu-gerbils/cohort1_compressedTalmo_23vids_march_7_to_march_17/models.random_split1.day001/td_id.210505_002058.multi_class_topdown.n=383
1060	141.208	Top-down (ID)	Gerbils	sleap-data/datasets/nyu-gerbils/cohort1_compressedTalmo_23vids_march_7_to_march_17/models.random_split1.day001/td_id.210505_002058.multi_class_topdown.n=383
1061	149.43	Top-down (ID)	Gerbils	sleap-data/datasets/nyu-gerbils/cohort1_compressedTalmo_23vids_march_7_to_march_17/models.random_split1.day001/td_id.210505_002058.multi_class_topdown.n=383
1062	142.626	Top-down (ID)	Gerbils	sleap-data/datasets/nyu-gerbils/cohort1_compressedTalmo_23vids_march_7_to_march_17/models.random_split1.day001/td_id.210505_002058.multi_class_topdown.n=383
1063	135.02	Top-down (ID)	Gerbils	sleap-data/datasets/nyu-gerbils/cohort1_compressedTalmo_23vids_march_7_to_march_17/models.random_split1.day001/td_id.210505_002058.multi_class_topdown.n=383
1064	119.883	Top-down (ID)	Gerbils	sleap-data/datasets/nyu-gerbils/cohort1_compressedTalmo_23vids_march_7_to_march_17/models.random_split1.day001/td_id.210505_002058.multi_class_topdown.n=383
1065	121.563	Top-down (ID)	Gerbils	sleap-data/datasets/nyu-gerbils/cohort1_compressedTalmo_23vids_march_7_to_march_17/models.random_split1.day001/td_id.210505_002058.multi_class_topdown.n=383
1066	120.546	Top-down (ID)	Gerbils	sleap-data/datasets/nyu-gerbils/cohort1_compressedTalmo_23vids_march_7_to_march_17/models.random_split1.day001/td_id.210505_002058.multi_class_topdown.n=383
1067	124.156	Top-down (ID)	Gerbils	sleap-data/datasets/nyu-gerbils/cohort1_compressedTalmo_23vids_march_7_to_march_17/models.random_split1.day001/td_id.210505_002058.multi_class_topdown.n=383
1068	130.657	Top-down (ID)	Gerbils	sleap-data/datasets/nyu-gerbils/cohort1_compressedTalmo_23vids_march_7_to_march_17/models.random_split1.day001/td_id.210505_002058.multi_class_topdown.n=383
1069	134.344	Top-down (ID)	Gerbils	sleap-data/datasets/nyu-gerbils/cohort1_compressedTalmo_23vids_march_7_to_march_17/models.random_split1.day001/td_id.210505_002058.multi_class_topdown.n=383
1070	132.105	Top-down (ID)	Gerbils	sleap-data/datasets/nyu-gerbils/cohort1_compressedTalmo_23vids_march_7_to_march_17/models.random_split1.day001/td_id.210505_002058.multi_class_topdown.n=383
1071	118.467	Top-down (ID)	Gerbils	sleap-data/datasets/nyu-gerbils/cohort1_compressedTalmo_23vids_march_7_to_march_17/models.random_split1.day001/td_id.210505_002058.multi_class_topdown.n=383
1072	125.812	Top-down (ID)	Gerbils	sleap-data/datasets/nyu-gerbils/cohort1_compressedTalmo_23vids_march_7_to_march_17/models.random_split1.day001/td_id.210505_002058.multi_class_topdown.n=383
1073	122.472	Top-down (ID)	Gerbils	sleap-data/datasets/nyu-gerbils/cohort1_compressedTalmo_23vids_march_7_to_march_17/models.random_split1.day001/td_id.210505_002058.multi_class_topdown.n=383
1074	115.379	Top-down (ID)	Gerbils	sleap-data/datasets/nyu-gerbils/cohort1_compressedTalmo_23vids_march_7_to_march_17/models.random_split1.day001/td_id.210505_002058.multi_class_topdown.n=383
1075	113.274	Top-down (ID)	Gerbils	sleap-data/datasets/nyu-gerbils/cohort1_compressedTalmo_23vids_march_7_to_march_17/models.random_split1.day001/td_id.210505_002058.multi_class_topdown.n=383
1076	114.407	Top-down (ID)	Gerbils	sleap-data/datasets/nyu-gerbils/cohort1_compressedTalmo_23vids_march_7_to_march_17/models.random_split1.day001/td_id.210505_002058.multi_class_topdown.n=383
1077	109.956	Top-down (ID)	Gerbils	sleap-data/datasets/nyu-gerbils/cohort1_compressedTalmo_23vids_march_7_to_march_17/models.random_split1.day001/td_id.210505_002058.multi_class_topdown.n=383
1078	115.408	Top-down (ID)	Gerbils	sleap-data/datasets/nyu-gerbils/cohort1_compressedTalmo_23vids_march_7_to_march_17/models.random_split1.day001/td_id.210505_002058.multi_class_topdown.n=383
1079	117.797	Top-down (ID)	Gerbils	sleap-data/datasets/nyu-gerbils/cohort1_compressedTalmo_23vids_march_7_to_march_17/models.random_split1.day001/td_id.210505_002058.multi_class_topdown.n=383
1080	119.24	Top-down (ID)	Gerbils	sleap-data/datasets/nyu-gerbils/cohort1_compressedTalmo_23vids_march_7_to_march_17/models.random_split1.day001/td_id.210505_002058.multi_class_topdown.n=383
1081	114.531	Top-down (ID)	Gerbils	sleap-data/datasets/nyu-gerbils/cohort1_compressedTalmo_23vids_march_7_to_march_17/models.random_split1.day001/td_id.210505_002058.multi_class_topdown.n=383
1082	114.499	Top-down (ID)	Gerbils	sleap-data/datasets/nyu-gerbils/cohort1_compressedTalmo_23vids_march_7_to_march_17/models.random_split1.day001/td_id.210505_002058.multi_class_topdown.n=383
1083	123.593	Top-down (ID)	Gerbils	sleap-data/datasets/nyu-gerbils/cohort1_compressedTalmo_23vids_march_7_to_march_17/models.random_split1.day001/td_id.210505_002058.multi_class_topdown.n=383
1084	148.158	Top-down (ID)	Gerbils	sleap-data/datasets/nyu-gerbils/cohort1_compressedTalmo_23vids_march_7_to_march_17/models.random_split1.day001/td_id.210505_002058.multi_class_topdown.n=383
1085	146.919	Top-down (ID)	Gerbils	sleap-data/datasets/nyu-gerbils/cohort1_compressedTalmo_23vids_march_7_to_march_17/models.random_split1.day001/td_id.210505_002058.multi_class_topdown.n=383
1086	133.361	Top-down (ID)	Gerbils	sleap-data/datasets/nyu-gerbils/cohort1_compressedTalmo_23vids_march_7_to_march_17/models.random_split1.day001/td_id.210505_002058.multi_class_topdown.n=383
1087	132.685	Top-down (ID)	Gerbils	sleap-data/datasets/nyu-gerbils/cohort1_compressedTalmo_23vids_march_7_to_march_17/models.random_split1.day001/td_id.210505_002058.multi_class_topdown.n=383
1088	129.149	Top-down (ID)	Gerbils	sleap-data/datasets/nyu-gerbils/cohort1_compressedTalmo_23vids_march_7_to_march_17/models.random_split1.day001/td_id.210505_002058.multi_class_topdown.n=383
1089	130.579	Top-down (ID)	Gerbils	sleap-data/datasets/nyu-gerbils/cohort1_compressedTalmo_23vids_march_7_to_march_17/models.random_split1.day001/td_id.210505_002058.multi_class_topdown.n=383
1090	133.56	Top-down (ID)	Gerbils	sleap-data/datasets/nyu-gerbils/cohort1_compressedTalmo_23vids_march_7_to_march_17/models.random_split1.day001/td_id.210505_002058.multi_class_topdown.n=383
1091	130.191	Top-down (ID)	Gerbils	sleap-data/datasets/nyu-gerbils/cohort1_compressedTalmo_23vids_march_7_to_march_17/models.random_split1.day001/td_id.210505_002058.multi_class_topdown.n=383
1092	135.148	Top-down (ID)	Gerbils	sleap-data/datasets/nyu-gerbils/cohort1_compressedTalmo_23vids_march_7_to_march_17/models.random_split1.day001/td_id.210505_002058.multi_class_topdown.n=383
1093	142.493	Top-down (ID)	Gerbils	sleap-data/datasets/nyu-gerbils/cohort1_compressedTalmo_23vids_march_7_to_march_17/models.random_split1.day001/td_id.210505_002058.multi_class_topdown.n=383
1094	159.066	Top-down (ID)	Gerbils	sleap-data/datasets/nyu-gerbils/cohort1_compressedTalmo_23vids_march_7_to_march_17/models.random_split1.day001/td_id.210505_002058.multi_class_topdown.n=383
1095	181.915	Top-down (ID)	Gerbils	sleap-data/datasets/nyu-gerbils/cohort1_compressedTalmo_23vids_march_7_to_march_17/models.random_split1.day001/td_id.210505_002058.multi_class_topdown.n=383
1096	143.303	Top-down (ID)	Gerbils	sleap-data/datasets/nyu-gerbils/cohort1_compressedTalmo_23vids_march_7_to_march_17/models.random_split1.day001/td_id.210505_002058.multi_class_topdown.n=383
1097	134.281	Top-down (ID)	Gerbils	sleap-data/datasets/nyu-gerbils/cohort1_compressedTalmo_23vids_march_7_to_march_17/models.random_split1.day001/td_id.210505_002058.multi_class_topdown.n=383
1098	136.766	Top-down (ID)	Gerbils	sleap-data/datasets/nyu-gerbils/cohort1_compressedTalmo_23vids_march_7_to_march_17/models.random_split1.day001/td_id.210505_002058.multi_class_topdown.n=383
1099	125.761	Top-down (ID)	Gerbils	sleap-data/datasets/nyu-gerbils/cohort1_compressedTalmo_23vids_march_7_to_march_17/models.random_split1.day001/td_id.210505_002058.multi_class_topdown.n=383
1100	135.199	Top-down (ID)	Gerbils	sleap-data/datasets/nyu-gerbils/cohort1_compressedTalmo_23vids_march_7_to_march_17/models.random_split1.day001/td_id.210505_002058.multi_class_topdown.n=383
1101	122.753	Top-down (ID)	Gerbils	sleap-data/datasets/nyu-gerbils/cohort1_compressedTalmo_23vids_march_7_to_march_17/models.random_split1.day001/td_id.210505_002058.multi_class_topdown.n=383
1102	124.987	Top-down (ID)	Gerbils	sleap-data/datasets/nyu-gerbils/cohort1_compressedTalmo_23vids_march_7_to_march_17/models.random_split1.day001/td_id.210505_002058.multi_class_topdown.n=383
1103	128.329	Top-down (ID)	Gerbils	sleap-data/datasets/nyu-gerbils/cohort1_compressedTalmo_23vids_march_7_to_march_17/models.random_split1.day001/td_id.210505_002058.multi_class_topdown.n=383
1104	134.377	Top-down (ID)	Gerbils	sleap-data/datasets/nyu-gerbils/cohort1_compressedTalmo_23vids_march_7_to_march_17/models.random_split1.day001/td_id.210505_002058.multi_class_topdown.n=383
1105	137.271	Top-down (ID)	Gerbils	sleap-data/datasets/nyu-gerbils/cohort1_compressedTalmo_23vids_march_7_to_march_17/models.random_split1.day001/td_id.210505_002058.multi_class_topdown.n=383
1106	137.9	Top-down (ID)	Gerbils	sleap-data/datasets/nyu-gerbils/cohort1_compressedTalmo_23vids_march_7_to_march_17/models.random_split1.day001/td_id.210505_002058.multi_class_topdown.n=383
1107	131.635	Top-down (ID)	Gerbils	sleap-data/datasets/nyu-gerbils/cohort1_compressedTalmo_23vids_march_7_to_march_17/models.random_split1.day001/td_id.210505_002058.multi_class_topdown.n=383
1108	136.101	Top-down (ID)	Gerbils	sleap-data/datasets/nyu-gerbils/cohort1_compressedTalmo_23vids_march_7_to_march_17/models.random_split1.day001/td_id.210505_002058.multi_class_topdown.n=383
1109	135.478	Top-down (ID)	Gerbils	sleap-data/datasets/nyu-gerbils/cohort1_compressedTalmo_23vids_march_7_to_march_17/models.random_split1.day001/td_id.210505_002058.multi_class_topdown.n=383
1110	135.076	Top-down (ID)	Gerbils	sleap-data/datasets/nyu-gerbils/cohort1_compressedTalmo_23vids_march_7_to_march_17/models.random_split1.day001/td_id.210505_002058.multi_class_topdown.n=383
1111	135.618	Top-down (ID)	Gerbils	sleap-data/datasets/nyu-gerbils/cohort1_compressedTalmo_23vids_march_7_to_march_17/models.random_split1.day001/td_id.210505_002058.multi_class_topdown.n=383
1112	136.656	Top-down (ID)	Gerbils	sleap-data/datasets/nyu-gerbils/cohort1_compressedTalmo_23vids_march_7_to_march_17/models.random_split1.day001/td_id.210505_002058.multi_class_topdown.n=383
1113	147.308	Top-down (ID)	Gerbils	sleap-data/datasets/nyu-gerbils/cohort1_compressedTalmo_23vids_march_7_to_march_17/models.random_split1.day001/td_id.210505_002058.multi_class_topdown.n=383
1114	159.986	Top-down (ID)	Gerbils	sleap-data/datasets/nyu-gerbils/cohort1_compressedTalmo_23vids_march_7_to_march_17/models.random_split1.day001/td_id.210505_002058.multi_class_topdown.n=383
1115	153.876	Top-down (ID)	Gerbils	sleap-data/datasets/nyu-gerbils/cohort1_compressedTalmo_23vids_march_7_to_march_17/models.random_split1.day001/td_id.210505_002058.multi_class_topdown.n=383
1116	133.918	Top-down (ID)	Gerbils	sleap-data/datasets/nyu-gerbils/cohort1_compressedTalmo_23vids_march_7_to_march_17/models.random_split1.day001/td_id.210505_002058.multi_class_topdown.n=383
1117	132.27	Top-down (ID)	Gerbils	sleap-data/datasets/nyu-gerbils/cohort1_compressedTalmo_23vids_march_7_to_march_17/models.random_split1.day001/td_id.210505_002058.multi_class_topdown.n=383
1118	128.645	Top-down (ID)	Gerbils	sleap-data/datasets/nyu-gerbils/cohort1_compressedTalmo_23vids_march_7_to_march_17/models.random_split1.day001/td_id.210505_002058.multi_class_topdown.n=383
1119	149.095	Top-down (ID)	Gerbils	sleap-data/datasets/nyu-gerbils/cohort1_compressedTalmo_23vids_march_7_to_march_17/models.random_split1.day001/td_id.210505_002058.multi_class_topdown.n=383
1120	146.942	Top-down (ID)	Gerbils	sleap-data/datasets/nyu-gerbils/cohort1_compressedTalmo_23vids_march_7_to_march_17/models.random_split1.day001/td_id.210505_002058.multi_class_topdown.n=383
1121	131.032	Top-down (ID)	Gerbils	sleap-data/datasets/nyu-gerbils/cohort1_compressedTalmo_23vids_march_7_to_march_17/models.random_split1.day001/td_id.210505_002058.multi_class_topdown.n=383
1122	125.78	Top-down (ID)	Gerbils	sleap-data/datasets/nyu-gerbils/cohort1_compressedTalmo_23vids_march_7_to_march_17/models.random_split1.day001/td_id.210505_002058.multi_class_topdown.n=383
