# Supplementary material for: SLEAP: A deep learning system for multi-animal pose tracking
Source: Nat Methods. 2022 Apr 4;19(4):486–95. doi: 10.1038/s41592-022-01426-1 (PMC9007740; doi:10.1038/s41592-022-01426-1)
Supplement: Source Data Fig. 6 — Source data for plots. [file 41592_2022_1426_MOESM13_ESM.xlsx]

## Sheet: fig6c
	lags
0	66.9
1	87.1
2	77.9
3	65.5
4	24.3
5	30
6	64.6
7	70
8	67.9
9	66.5
10	62.3
11	66.6
12	67.7
13	74.3
14	71.9
15	77
16	70.8
17	67.4
18	86.9
19	81.8
20	80.8
21	79.5
22	85.6
23	83.1
24	53.3
25	79.2
26	69.6
27	75.6
28	84.1
29	72.7
30	78.5
31	77.8
32	86.8
33	52.8
34	42.1
35	76.9
36	65.9
37	55.2
38	63
39	78.2
40	70.8
41	64.5
42	79.7
43	69.1
44	13.1
45	67.1
46	83.4
47	81.8
48	84.3
49	88.3
50	82.8
51	37
52	62
53	74.8
54	69
55	75.1
56	69.4
57	65.5
58	90.1
59	56.2
60	86.4
61	74.7
62	67.3
63	70.8
64	69.6
65	67.1
66	67.7
67	81
68	67.7
69	62.3
70	72.4
71	70.7
72	76.7
73	81.4
74	35.9
75	64.9
76	73
77	70.8
78	67.3
79	73.7
80	85.8
81	88.2
82	80.4
83	25.1
84	79.9
85	70.3
86	81.1
87	74.3
88	76.7
89	75
90	70.1
91	65.5
92	68.8
93	83.9
94	71.8
95	73.9
96	80
97	74.2
98	66.9
99	71.6
100	85.3
101	80
102	100.4
103	75.1
104	54.8
105	84
106	81.8
107	77
108	85.2
109	68.6
110	70.2
111	80.7
112	74.5
113	80.6
114	70.3
115	84.2
116	96.6
117	39.9
118	74
119	83.8
120	71.1
121	62
122	62.7
123	66.9
124	75.4
125	70.2
126	81.1
127	66.1
128	107.7
129	82.3
130	71
131	86.7
132	73.6
133	65.3
134	75.5
135	72
136	72.6
137	68.5
138	83.9
139	70.1
140	58.4
141	82.6
142	76.8
143	113.3
144	85.5
145	53
146	76.1
147	61.6
148	62
149	84.7
150	25.4
151	77.9
152	80.1
153	70.8
154	72.4
155	79.6
156	73.7
157	20.3
158	72.8
159	62.1
160	68.4
161	73.3
162	88.6
163	65.4
164	44.2
165	70.6
166	69.2
167	79.2
168	78
169	110.9
170	63.5
171	64.7
172	65.6
173	82.8
174	35.3
175	40.2
176	74.1
177	74
178	64.3
179	91.9
180	87.6
181	81.3
182	71.8
183	63.1
184	80.8
185	74.8
186	85.4
187	99.3
188	78.6
189	69
190	74.4
191	110.2
192	72.2
193	78.3
194	74
195	77.1
196	75.7
197	86.7
198	81.3
199	87.8
200	69.5
201	94.9
202	76.3
203	60.6
204	74.3
205	65.4
206	65.2
207	83.2
208	84.3
209	79.5
210	94.6
211	77.1
212	77.7
213	11.3
214	69.7
215	66
216	59.3
217	69
218	72.4
219	73.4
220	57.2
221	65.4
222	23.6
223	90.5
224	84
225	79
226	44
227	70.4
228	74.2
229	77.8
230	75.6
231	70.6
232	36.3
233	80.3
234	73.5
235	67.6
236	61.4
237	54.3
238	27.2
239	67.4
240	67.8
241	77.5
242	105.9
243	78.7
244	25.6
245	66.9
246	56
247	84.8
248	81
249	67.8
250	86.7
251	74.1
252	79.4
253	86
254	80.7
255	75.7
256	30.2
257	79
258	74.2
259	72.7
260	28.5
261	78.1
262	78.6
263	28.8
264	79.9
265	68.6
266	113.9
267	71.7
268	104.8
269	81.2
270	74.5
271	61.2
272	77.2
273	68.2
274	79.7
275	71.6
276	64.6
277	73.3
278	70
279	85.4
280	64
281	53.6
282	77.1
283	71.9
284	79
285	89.5
286	79.5
287	70
288	63.3
289	82.7
290	84.2
291	63.7
292	71.4
293	34
294	63.9
295	84.1
296	80.9
297	88.6
298	82.4
299	61.7
300	51.2
301	62.9
302	98.1
303	59.8
304	74.5
305	82
306	82.4
307	91.2
308	88.6
309	78.8
310	69
311	79.1
312	81.1
313	87.5
314	77.1
315	100.5
316	67.9
317	82.4
318	81.2
319	70.1
320	80.1
321	69.3
322	69.4
323	77
324	53.5
325	76.6
326	77.9
327	85
328	62.9
329	72.2
330	71.8
331	67.5
332	81.6
333	12.1
334	57.6
335	74.1
336	72.7
337	23.4
338	88.4
339	45.5
340	84
341	96.9
342	75.7
343	78
344	118.1
345	84.8
346	79.2
347	84.4
348	78.7
349	40.1
350	80.8
351	92.1
352	43.4
353	75.1
354	64.3
355	75
356	78.2
357	78.4
358	74.1
359	65.1
360	82.8
361	70.1
362	92.6
363	49.4
364	78.5
365	25.5
366	88.5
367	67.6
368	78.1
369	66.7
370	68.4
371	79.1
372	56.5
373	63
374	60.5
375	67.6
376	72.9
377	89.5
378	75.3
379	85.9
380	92.7
381	62.8
382	91.4
383	77.5
384	79.4
385	59.2
386	74.8
387	86.2
388	92.2
389	69.6
390	77.4
391	69.9
392	61.2
393	70.3
394	69.5
395	79.8
396	73.9
397	85
398	65.9
399	61.2
400	80.7
401	84.9
402	85.2
403	14
404	119.4
405	57.2
406	85.4
407	68.7
408	80.3
409	75.5
410	100.9
411	89.3
412	74.8
413	63.4
414	32.9
415	75.6
416	96.7
417	75.3
418	69.4
419	12.2
420	82.2
421	24.4
422	64
423	74.9
424	82.4
425	54.5
426	72
427	67.5
428	59.1
429	81.2
430	48.2
431	52.5
432	66.5
433	33.4
434	72.4
435	77.8
436	72.3
437	83.7
438	67.2
439	77.3
440	72.4
441	78.7
442	65.3
443	93
444	70.4
445	79.7
446	74.4
447	70.5
448	82.8
449	94
450	89.6
451	65.7
452	51.4
453	80.5
454	79.9
455	58.8
456	65.9
457	82.5
458	109.2
459	76.4
460	68.3
461	79.8
462	65.1
463	81.9
464	75.4
465	69.5
466	67.9
467	102.6
468	64.9
469	78.5
470	77
471	77
472	84.6
473	60.3
474	23.2
475	71.7
476	64.6
477	63.2
478	59.4
479	59.5
480	65.4
481	59.7
482	52
483	57.8
484	32.1
485	57
486	77.9
487	56.7
488	56.8
489	66.9
490	79.7
491	82.2
492	82.1
493	67.4
494	78.4
495	78.9
496	67.7
497	79.4
498	68.6
499	82.5
500	64.2
501	69.9
502	75.8
503	81.7
504	81.2
505	69.5
506	84.4
507	10.1
508	100.5
509	75.4
510	16.4
511	111.1
512	77.4
513	69.5
514	72.4
515	15.4
516	67.8
517	28
518	55.3
519	83.8
520	76
521	68.1
522	62.5
523	82.5
524	82.2
525	70.6
526	65.1
527	72.1
528	67.5
529	79.2
530	44.2
531	85.2
532	45.1
533	80.6
534	64.3
535	85.2
536	73
537	57.5
538	85.4
539	61
540	70.1
541	84.7
542	60.8
543	72.7
544	69.9
545	65.5
546	70.9
547	65.4
548	74
549	69.5
550	66.9
551	78.3
552	72.6
553	62.6
554	80
555	34.9
556	104.3
557	76.8
558	79.9
559	73.2
560	105
561	49.6
562	36.2
563	72.4
564	53.8
565	27.5
566	75.1
567	50.8
568	63.1
569	67.5
570	71.7
571	61.3
572	72.6
573	53
574	84.9
575	71.6
576	74
577	69.1
578	81.5
579	58
580	75.6
581	66.2
582	67.2
583	73.6
584	80.9
585	86.9
586	68.6
587	74.5
588	77.2
589	109.2
590	38.2
591	45
592	62.9
593	77.9
594	82.9
595	52.3
596	80.4
597	71.2
598	65.1
599	74.6
600	83.1
601	68.1
602	77.8
603	90.3
604	65.4
605	79.3
606	67.1
607	73.6
608	72.9
609	75.2
610	84.1
611	71.6
612	65.3
613	69
614	83.8
615	69
616	86.7
617	91.2
618	70.4
619	88.2
620	75.8
621	84.9
622	59.3
623	68.6
624	70.4
625	75.9
626	79.5
627	76.3
628	76
629	78.8
630	66
631	78.4
632	26.9
633	70
634	77.2
635	65.1
636	79.8
637	69.3
638	91
639	71.6
640	79.8
641	90.4
642	77.1
643	70.8
644	85.3
645	65.4
646	91.4
647	72.3
648	46.3
649	15.6
650	57.2
651	78.4
652	69.3
653	72.7
654	70.4
655	81.6
656	65.3
657	81.7
658	67.7
659	70.3
660	81.6
661	82.1
662	77.9
663	80
664	63.8
665	11.9
666	66.6
667	38.3
668	66.2
669	81.5
670	70.6
671	80.5
672	73.9
673	67.5
674	71.7
675	104.7
676	70
677	71
678	37.2
679	70.5
680	76.6
681	76.7
682	35.2
683	76.6
684	74.5
685	66.6
686	60.5
687	85.7
688	61.7
689	83.1
690	54.1
691	86.8
692	66.1
693	87.4
694	85.8
695	79
696	72.4
697	90.1
698	74.8
699	82.1
700	58.4
701	80
702	74.6
703	100.1
704	71.1
705	56.9
706	77.8
707	72.7
708	75.8
709	80.3
710	80.2
711	68.8
712	18.7
713	86.4
714	68.6
715	60.6
716	80.3
717	73.3
718	83.5
719	75.2
720	68
721	71.8
722	74.2
723	68.8
724	26.8
725	68.1
726	77.7
727	99
728	93.7
729	61.6
730	75.9
731	69.8
732	66.3
733	68.2
734	71.6
735	84
736	78.5
737	86.4
738	70.8
739	72.9
740	83.5
741	40
742	74.7
743	71.8
744	78.2
745	87.2
746	76.3
747	66
748	76.2
749	77.4
750	79.7
751	62.7
752	52.5
753	59.3
754	93.4
755	85.8
756	61
757	52.4
758	114.6
759	39.2
760	73.6
761	70.3
762	77.9
763	84
764	72.6
765	72.2
766	53.5
767	71.8
768	75.2
769	76.1
770	72
771	69.8
772	71.5
773	33.2
774	91.8
775	79.2
776	75.4
777	74.8
778	50.2
779	69.1
780	97.5
781	71.8
782	73.1
783	58.4
784	78.4
785	69.6
786	84.9
787	85
788	96
789	65.7
790	78.2
791	48.6
792	72.2
793	74.2
794	67.7
795	103.7
796	70.7
797	35.1
798	89
799	95.4
800	65.9
801	63
802	71.4
803	62.5
804	71.8
805	70.9
806	75.8
807	82.1
808	69.3
809	64.4
810	77.2
811	74.2
812	75.4
813	78.3
814	73.8
815	73.7
816	82.6
817	71.6
818	69.9
819	80.8
820	77.3
821	70.8
822	76.4
823	83.1
824	75.2
825	72.8
826	64.7
827	79.8
828	36.7
829	46.9
830	79.4
831	74.6
832	90.4
833	73.3
834	73.4
835	52.3
836	74.7
837	70.2
838	70.5
839	77.2
840	63.4
841	89.2
842	41.6
843	70.9
844	82.5
845	67.1
846	71.6
847	18.2
848	108.5
849	63.9
850	22.9
851	44.1
852	88.9
853	89.1
854	32.1
855	31.5
856	67.4
857	37.8
858	73.7
859	78
860	65.8
861	59.5
862	81.7
863	83.8
864	114.7
865	84.1
866	74.9
867	25.5
868	63.6
869	81.1
870	70.6
871	77
872	75.2
873	67.8
874	68.2
875	86.3
876	79.2
877	62.7
878	83.4
879	35.2
880	76.6
881	82.7
882	74.5
883	40.7
884	64.7
885	95.3
886	71.3
887	57
888	80.5
889	75.1
890	74.5
891	32.9
892	77.9
893	73
894	55.8
895	54.7
896	61.8
897	104.3
898	67.1
899	61
900	66.6
901	78.6
902	69.8
903	28.1
904	60.5
905	80.3
906	60.6
907	74.3
908	67
909	77.3
910	64.3
911	84
912	76.3
913	61
914	71
915	52
916	62.6
917	72.7
918	50.3
919	74.9
920	96.6
921	86.4
922	87.7
923	70
924	64.3
925	10.9
926	66.6
927	78.6
928	20.2
929	91.3
930	101.3
931	69.5
932	77.6
933	79.2
934	70.7
935	80.3
936	67.2
937	77.3
938	87.7
939	66.7
940	73.3
941	12
942	54.7
943	59.6
944	67.2
945	77.6
946	81.1
947	75.5
948	103.6
949	69
950	66.2
951	86.7
952	74.4
953	95.7
954	68.7
955	69.6
956	74.8
957	76.5
958	81.7
959	78.7
960	66.7
961	79.3
962	18.4
963	85.3
964	78.7
965	65.4
966	51.8
967	77.6
968	18.2
969	73.5
970	65.2
971	77.2
972	87.7
973	68.2
974	78.9
975	83.7
976	74.7
977	71
978	80.1
979	73.2
980	14.3
981	70.9
982	76.6
983	70.2
984	75.5
985	91.6
986	83.5
987	62.2
988	111.7
989	64.3
990	85
991	69
992	75.7
993	45.4
994	77.5
995	76.6
996	74.7
997	74.6
998	74.3
999	49.9
1000	111.4
1001	78.3
1002	50.2
1003	55.4
1004	76.6
1005	87.5
1006	119.2
1007	75.1
1008	76.9
1009	41.7
1010	81.6
1011	74.7
1012	80.9
1013	77.8
1014	79.3
1015	60.5
1016	73.5
1017	74.2
1018	96.3
1019	71.5
1020	77.5
1021	69.6
1022	69.9
1023	55.2
1024	99
1025	71.3
1026	68.5
1027	42.7
1028	60.9
1029	79.4
1030	74.2
1031	82.7
1032	78.5
1033	57.8
1034	78
1035	74.7
1036	43.9
1037	64.8
1038	74.1
1039	48.2
1040	59.4
1041	66.6
1042	58.6
1043	11.7
1044	103.6
1045	106.6
1046	84.4
1047	83
1048	77.4
1049	63.9
1050	63.1
1051	81.7
1052	86
1053	65.7
1054	70.7
1055	66.5
1056	72.3
1057	87.1
1058	102.5
1059	109.4
1060	74.5
1061	79
1062	82.7
1063	115.7
1064	73.5
1065	69.9
1066	61.7
1067	84.1
1068	73.5
1069	77.4
1070	82.9
1071	63.3
1072	63.2
1073	68.2
1074	100
1075	39.8
1076	72.7
1077	34.5
1078	70.3
1079	82
1080	80.5
1081	49.8
1082	71.9
1083	81.2
1084	80.6
1085	81.3
1086	68.8
1087	65
1088	81.2
1089	67.8
1090	70.4
1091	12
1092	58
1093	85.8
1094	68
1095	71.3
1096	79.9
1097	93.5
1098	78.8
1099	79.4
1100	57.8
1101	59.9
1102	59.8
1103	96.1
1104	68.9
1105	72.2
1106	81.9
1107	82.5
1108	87.7
1109	77.9
1110	74.8
1111	75.8
1112	79.4
1113	88.9
1114	104.1
1115	81.9
1116	77.3
1117	88.2
1118	80.8
1119	81.9
1120	80.2
1121	111
1122	71.8
1123	69.1
1124	64.6
1125	47
1126	71.3
1127	60.5
1128	69.4
1129	68.3
1130	77.4
1131	48.6
1132	77.7
1133	73.8
1134	65.9
1135	76.8
1136	67
1137	71.7
1138	71.5
1139	72.9
1140	44.4
1141	71.5
1142	83.5
1143	74.5
1144	81.7
1145	45
1146	74.9
1147	84.9
1148	66
1149	73.5
1150	80.3
1151	47.6
1152	21
1153	87.3
1154	58.4
1155	76
1156	63.8
1157	61.1
1158	79.4
1159	86.2
1160	79.8
1161	71.9
1162	72.2
1163	58.4
1164	69.5
1165	73.2
1166	69.5
1167	17.3
1168	70.9
1169	74.3
1170	57.8
1171	74.6
1172	36
1173	61.1
1174	68.7
1175	57
1176	73.4
1177	71.2
1178	84.5
1179	38.6
1180	71.9
1181	59.4
1182	75.1
1183	117.4
1184	72.5
1185	100.7
1186	80.7
1187	39
1188	87.8
1189	67
1190	80.7
1191	84.3
1192	83.2
1193	75.9
1194	69.1
1195	64.8
1196	20.7
1197	59.7
1198	66.8
1199	66.1
1200	80.1
1201	64.9
1202	61.6
1203	58.5
1204	79.4
1205	83.7
1206	68.2
1207	72.8
1208	66.6
1209	74.4
1210	88.1
1211	86.9
1212	70
1213	79.4
1214	67.2
1215	66.8
1216	67.9
1217	77.9
1218	73.4
1219	73.7
1220	65.4
1221	39.8
1222	73.6
1223	93.9
1224	49.8
1225	19.9
1226	82.3
1227	83.7
1228	90.2
1229	56.6
1230	86.4
1231	73.9
1232	72.7
1233	42.6
1234	76.5
1235	76.2
1236	64.1
1237	77.2
1238	65.8
1239	39.9
1240	96.4
1241	69.8
1242	71.7
1243	78.7
1244	86.5
1245	72.8
1246	83.8
1247	73.1
1248	64.2
1249	51.2
1250	57.5
1251	60.4
1252	86
1253	47.3
1254	97.4
1255	65.5
1256	90.9
1257	98.2
1258	92.6
1259	36.5
1260	94.1
1261	76.8
1262	42.5
1263	99.4
1264	105.3
1265	79.6
1266	66.3
1267	73.9
1268	82.1
1269	126.3
1270	60.3
1271	67.3
1272	49.3
1273	88.5
1274	65.8
1275	63.6
1276	35.9
1277	67.9
1278	80.4
1279	99.5
1280	74.5
1281	78.4
1282	60.9
1283	63
1284	80.2
1285	94.4
1286	78.6
1287	74.3
1288	77.2
1289	83.5
1290	78.9
1291	81.2
1292	72.6
1293	89.8
1294	66.4
1295	69.6
1296	81.6
1297	70.5
1298	84.9
1299	92.9
1300	72.8
1301	77.8
1302	70.7
1303	66.5
1304	48
1305	63.6
1306	80.9
1307	82.5
1308	65
1309	76.2
1310	73.8
1311	87.7
1312	127.5
1313	67
1314	65.1
1315	67.8
1316	49.4
1317	81.1
1318	79.3
1319	106.6
1320	79.2
1321	78.9
1322	70.6
1323	44.7
1324	74.6
1325	85.8
1326	25.8
1327	77.2
1328	69.8
1329	68.4
1330	78.6
1331	84.5
1332	58.2
1333	61.4
1334	82.3
1335	66.5
1336	71.7
1337	80.4
1338	71.1
1339	80
1340	67.8
1341	68.9
1342	63
1343	63.1
1344	78.2
1345	58.7
1346	75.2
1347	78.8
1348	72.6
1349	59.7
1350	88.4
1351	62.6
1352	89
1353	59.4
1354	75.8
1355	71.9
1356	45.5
1357	76.6
1358	93.8
1359	77.8
1360	74.8
1361	79.8
1362	55.5
1363	85.6
1364	74.3
1365	76.1
1366	98.4
1367	70
1368	61.4
1369	76.9
1370	68.3
1371	45.1
1372	70.3
1373	73.9
1374	66.3
1375	107.9
1376	67.7
1377	67.4
1378	82.4
1379	76.1
1380	85.9
1381	57.3
1382	75.9
1383	97.8
1384	80.8
1385	79.2
1386	62.7
1387	88.4
1388	80.9
1389	85.3
1390	10.6
1391	86.4
1392	76.8
1393	69.8
1394	55.7
1395	73.3
1396	70.7
1397	74.4
1398	84.2
1399	73
1400	51.9
1401	68.4
1402	77.2
1403	69.5
1404	58
1405	111.4
1406	66.6
1407	18.5
1408	70
1409	78
1410	68.7
1411	35
1412	64.3
1413	81.5
1414	61.9
1415	73.1
1416	73.4
1417	77.4
1418	70.6
1419	70.4
1420	78
1421	74.1
1422	42.8
1423	78.9
1424	85.6
1425	69
1426	79.4
1427	69
1428	62.6
1429	85.1
1430	67.1
1431	68.3
1432	76.6
1433	69.2
1434	64
1435	41.2
1436	77.1
1437	60.6
1438	87.7
1439	71.3
1440	41.8
1441	37.8
1442	73.7
1443	68.9
1444	80.7
1445	79.1
1446	84.8
1447	80.6
1448	68.3
1449	77.7
1450	89.5
1451	67.8
1452	50
1453	77
1454	101.6
1455	58.7
1456	75.5
1457	73.8
1458	67.3
1459	71.2
1460	62.4
1461	80.4
1462	88
1463	71
1464	75.4
1465	29.7
1466	71.9
1467	60.7
1468	84.9
1469	13.3
1470	80
1471	72.2
1472	65.3
1473	54.6
1474	75.9
1475	68.8
1476	21.7
1477	79.9
1478	75.1
1479	63.7
1480	83
1481	37.9
1482	104.9
1483	80.1
1484	65.5
1485	66.8
1486	81.4
1487	74.6
1488	66.2
1489	80.9
1490	64.9
1491	65.9
1492	77.2
1493	64.6
1494	76.5
1495	70
1496	68.8
1497	101.1
1498	49
1499	55.1
1500	66.9
1501	66.8
1502	65.7
1503	77.5
1504	90.9
1505	69.6
1506	75.8
1507	80.6
1508	75.2
1509	73.9
1510	83.7
1511	86.2
1512	72.2
1513	61.3
1514	31.7
1515	19.6
1516	104.9
1517	66
1518	37
1519	68.5
1520	68.9
1521	56.8
1522	44
1523	73.3
1524	115.3
1525	69.2
1526	67.1
1527	48.7
1528	78.6
1529	59.7
1530	81
1531	70.7
1532	67.1
1533	77.2
1534	73.6
1535	92.7
1536	69.2
1537	60.2
1538	63.1
1539	55.5
1540	75.1
1541	68
1542	69.5
1543	66.5
1544	114.9
1545	63.9
1546	60.4
1547	79.4
1548	79.2
1549	45.4
1550	81.3
1551	63.5
1552	81.3
1553	107.4
1554	68.4
1555	56.4
1556	78.1
1557	60.5
1558	65.9
1559	79.9
1560	68.6
1561	78.1
1562	72.1
1563	111.1
1564	72.7
1565	80.2
1566	72.4
1567	72.6
1568	90.1
1569	70.1
1570	65.3
1571	102.5
1572	78
1573	78.7
1574	64.8
1575	79.3
1576	81.6
1577	71
1578	77.4
1579	71.9
1580	63.3
1581	60
1582	69.4
1583	73.5
1584	51.5
1585	89.4
1586	77.1
1587	62.5
1588	72.4
1589	108.5
1590	62
1591	68.5
1592	63.6
1593	74.1
1594	82.2
1595	51.5
1596	62.1
1597	69
1598	66.1
1599	78.9
1600	83.4
1601	73.6
1602	62.5
1603	62.4
1604	71.8
1605	52.4
1606	67
1607	77.1
1608	65.8
1609	80.4
1610	72.7
1611	80.1
1612	74.8
1613	73.6
1614	19.1
1615	121.8
1616	67.9
1617	66.3
1618	84.8
1619	85.2
1620	63.7
1621	75.1
1622	60.8
1623	69.3
1624	49.5
1625	75.1
1626	79.7
1627	85.2
1628	67.8
1629	70.5
1630	53.6
1631	67.5
1632	74.6
1633	85.4
1634	68.1
1635	69.2
1636	33.9
1637	12.3
1638	79.3
1639	71.7
1640	76.6
1641	62.4
1642	72.3
1643	73.4
1644	71.4
1645	70.5
1646	54.7
1647	61.8
1648	70.1
1649	72.1
1650	78.1
1651	61.6
1652	76.1
1653	55
1654	77.7
1655	73.4
1656	73
1657	73.1
1658	74.2
1659	74.8
1660	77.3
1661	78.4
1662	64.7
1663	86.2
1664	40.3
1665	67.4
1666	84.7
1667	67.8
1668	73.1
1669	115.2
1670	53.2
1671	71
1672	98.2
1673	71.3
1674	89.1
1675	57.7
1676	22.9
1677	60.6
1678	57.4
1679	15.8
1680	75
1681	82.3
1682	76.7
1683	77.9
1684	83.3
1685	39.5
1686	116.4
1687	77.5
1688	70.2
1689	74.1
1690	69.5
1691	91.9
1692	69.5
1693	86.8
1694	43.1
1695	74.3
1696	66.8
1697	120.6
1698	86
1699	68.2
1700	85.6
1701	72.4
1702	42.6
1703	44
1704	68
1705	76.4
1706	76.9
1707	62.3
1708	73.2
1709	86.6
1710	86.2
1711	69.3
1712	67.3
1713	78
1714	60
1715	52.9
1716	78.1
1717	71.5
1718	62.9
1719	72.7
1720	76.1
1721	91.4
1722	92.1
1723	63.9
1724	75.4
1725	92.1
1726	59.3
1727	79
1728	65.9
1729	80
1730	75.5
1731	66.9
1732	67
1733	74
1734	64.7
1735	64.7
1736	73.3
1737	65.5
1738	74.8
1739	90
1740	61.4
1741	96.4
1742	70.5
1743	83.1
1744	84.8
1745	94.6
1746	19.9
1747	77.8
1748	76
1749	59.2
1750	26.2
1751	71.6
1752	76.5
1753	70.9
1754	79.8
1755	67.1
1756	72.8
1757	93.5
1758	52.8
1759	67.2
1760	119.8
1761	70.2
1762	74.2
1763	74.5
1764	110.8
1765	84
1766	72.6
1767	67.1
1768	91.2
1769	61
1770	73.4
1771	72
1772	55.1
1773	58.4
1774	73.8
1775	71.3
1776	74.9
1777	78.6
1778	68.1
1779	65.4
1780	75.5
1781	75.9
1782	65.4
1783	88.6
1784	65.4
1785	126.7
1786	86.3
1787	72.5
1788	64.7
1789	117.4
1790	66.1
1791	95.1
1792	81.9
1793	73.9
1794	14
1795	67.4
1796	67.2
1797	65.4
1798	51.5
1799	78.7
1800	73
1801	84.3
1802	75
1803	80
1804	89.5
1805	70.3
1806	71.6
1807	42.2
1808	72.5
1809	68.5
1810	41.1
1811	71.8
1812	80.3
1813	67.3
1814	66.6
1815	79.3
1816	83.9
1817	80.5
1818	85.5
1819	77
1820	78.4
1821	89.3
1822	73.8
1823	70.3
1824	72.9
1825	70.6
1826	75
1827	63
1828	75.8
1829	31.8
1830	68
1831	75.7
1832	72.3
1833	62.4
1834	95.7
1835	81
1836	79.5
1837	74.1
1838	89.9
1839	79.4
1840	19.3
1841	78.1
1842	70.6
1843	14.4
1844	35
1845	74.1
1846	85.3
1847	80.5
1848	62.2
1849	56.6
1850	82
1851	82.2
1852	86
1853	65.4
1854	16.4
1855	77.7
1856	62.1
1857	71.4
1858	80.8
1859	68.7
1860	64.1
1861	128.7
1862	59.2
1863	68.4
1864	55.6
1865	73.9
1866	31.8
1867	62.3
1868	70.6
1869	62.2
1870	75.3
1871	64.8
1872	50.4
1873	76.7
1874	74.9
1875	75.2
1876	76.3
1877	60.8
1878	80.5
1879	103
1880	77.3
1881	66.9
1882	69.9
1883	74.2
1884	78.2
1885	26.1
1886	73.3
1887	74.9
1888	74.3
1889	11.6
1890	70.2
1891	77.2
1892	79.1
1893	90.5
1894	72.6
1895	63.8
1896	86.9
1897	79.5
1898	85.2
1899	75.4
1900	71.5
1901	88.7
1902	79.7
1903	56.6
1904	44.5
1905	81
1906	76.3
1907	73
1908	63.2
1909	63.6
1910	71
1911	73.4
1912	70.6
1913	76.9
1914	74.6
1915	66.6
1916	80.7
1917	70.2
1918	66.6
1919	70.1
1920	67
1921	83
1922	74.6
1923	90.1
1924	67.4
1925	63.2
1926	85.6
1927	66
1928	76.1
1929	74.6
1930	66
1931	77.7
1932	64.5
1933	79.7
1934	94.9
1935	56.4
1936	81.6
1937	75.9
1938	73.6
1939	29.9
1940	63.5
1941	88.5
1942	80.4
1943	73.9
1944	64.7
1945	63.6
1946	11.7
1947	84.2
1948	83.3
1949	69.1
1950	24.1
1951	69.9
1952	79.2
1953	96.6
1954	68.8
1955	75
1956	82
1957	69.3
1958	80.3
1959	28
1960	70.8
1961	52.9
1962	79.1
1963	66.5
1964	79.9
1965	70.6
1966	68.7
1967	74.1
1968	69.8
1969	13
1970	87.1
1971	64.7
1972	87.9
1973	71.4
1974	72.1
1975	72.5
1976	78.8
1977	16.6
1978	85.1
1979	63.7
1980	87.9
1981	78.3
1982	81.9
1983	57.2
1984	69.6
1985	77.2
1986	69.4
1987	93.8
1988	89.2
1989	91.4
1990	80.9
1991	74.7
1992	74.3
1993	74.8
1994	86.1
1995	18.7
1996	48.4
1997	57.1
1998	72.7
[truncated: 48,001 more rows]

## Sheet: fig6d
	Latency (ms)	model
0	3.34888	sleap-data/datasets/wt_gold.13pt/models.tracking_split2/td_id.fast.v2.210519_111253.multi_class_topdown.n=1800
1	3.84191	sleap-data/datasets/wt_gold.13pt/models.tracking_split2/td_id.fast.v2.210519_111253.multi_class_topdown.n=1800
2	3.77647	sleap-data/datasets/wt_gold.13pt/models.tracking_split2/td_id.fast.v2.210519_111253.multi_class_topdown.n=1800
3	3.82947	sleap-data/datasets/wt_gold.13pt/models.tracking_split2/td_id.fast.v2.210519_111253.multi_class_topdown.n=1800
4	4.10184	sleap-data/datasets/wt_gold.13pt/models.tracking_split2/td_id.fast.v2.210519_111253.multi_class_topdown.n=1800
5	3.43486	sleap-data/datasets/wt_gold.13pt/models.tracking_split2/td_id.fast.v2.210519_111253.multi_class_topdown.n=1800
6	3.34469	sleap-data/datasets/wt_gold.13pt/models.tracking_split2/td_id.fast.v2.210519_111253.multi_class_topdown.n=1800
7	3.32792	sleap-data/datasets/wt_gold.13pt/models.tracking_split2/td_id.fast.v2.210519_111253.multi_class_topdown.n=1800
8	3.43895	sleap-data/datasets/wt_gold.13pt/models.tracking_split2/td_id.fast.v2.210519_111253.multi_class_topdown.n=1800
9	3.3853	sleap-data/datasets/wt_gold.13pt/models.tracking_split2/td_id.fast.v2.210519_111253.multi_class_topdown.n=1800
10	3.33432	sleap-data/datasets/wt_gold.13pt/models.tracking_split2/td_id.fast.v2.210519_111253.multi_class_topdown.n=1800
11	3.35243	sleap-data/datasets/wt_gold.13pt/models.tracking_split2/td_id.fast.v2.210519_111253.multi_class_topdown.n=1800
12	3.47267	sleap-data/datasets/wt_gold.13pt/models.tracking_split2/td_id.fast.v2.210519_111253.multi_class_topdown.n=1800
13	3.31692	sleap-data/datasets/wt_gold.13pt/models.tracking_split2/td_id.fast.v2.210519_111253.multi_class_topdown.n=1800
14	3.35654	sleap-data/datasets/wt_gold.13pt/models.tracking_split2/td_id.fast.v2.210519_111253.multi_class_topdown.n=1800
15	3.55685	sleap-data/datasets/wt_gold.13pt/models.tracking_split2/td_id.fast.v2.210519_111253.multi_class_topdown.n=1800
16	3.35181	sleap-data/datasets/wt_gold.13pt/models.tracking_split2/td_id.fast.v2.210519_111253.multi_class_topdown.n=1800
17	3.56839	sleap-data/datasets/wt_gold.13pt/models.tracking_split2/td_id.fast.v2.210519_111253.multi_class_topdown.n=1800
18	3.45045	sleap-data/datasets/wt_gold.13pt/models.tracking_split2/td_id.fast.v2.210519_111253.multi_class_topdown.n=1800
19	3.30941	sleap-data/datasets/wt_gold.13pt/models.tracking_split2/td_id.fast.v2.210519_111253.multi_class_topdown.n=1800
20	3.32557	sleap-data/datasets/wt_gold.13pt/models.tracking_split2/td_id.fast.v2.210519_111253.multi_class_topdown.n=1800
21	3.27907	sleap-data/datasets/wt_gold.13pt/models.tracking_split2/td_id.fast.v2.210519_111253.multi_class_topdown.n=1800
22	3.387	sleap-data/datasets/wt_gold.13pt/models.tracking_split2/td_id.fast.v2.210519_111253.multi_class_topdown.n=1800
23	3.34392	sleap-data/datasets/wt_gold.13pt/models.tracking_split2/td_id.fast.v2.210519_111253.multi_class_topdown.n=1800
24	3.24563	sleap-data/datasets/wt_gold.13pt/models.tracking_split2/td_id.fast.v2.210519_111253.multi_class_topdown.n=1800
25	3.45318	sleap-data/datasets/wt_gold.13pt/models.tracking_split2/td_id.fast.v2.210519_111253.multi_class_topdown.n=1800
26	3.42718	sleap-data/datasets/wt_gold.13pt/models.tracking_split2/td_id.fast.v2.210519_111253.multi_class_topdown.n=1800
27	3.43645	sleap-data/datasets/wt_gold.13pt/models.tracking_split2/td_id.fast.v2.210519_111253.multi_class_topdown.n=1800
28	3.32892	sleap-data/datasets/wt_gold.13pt/models.tracking_split2/td_id.fast.v2.210519_111253.multi_class_topdown.n=1800
29	3.35434	sleap-data/datasets/wt_gold.13pt/models.tracking_split2/td_id.fast.v2.210519_111253.multi_class_topdown.n=1800
30	3.32926	sleap-data/datasets/wt_gold.13pt/models.tracking_split2/td_id.fast.v2.210519_111253.multi_class_topdown.n=1800
31	3.34989	sleap-data/datasets/wt_gold.13pt/models.tracking_split2/td_id.fast.v2.210519_111253.multi_class_topdown.n=1800
32	3.43277	sleap-data/datasets/wt_gold.13pt/models.tracking_split2/td_id.fast.v2.210519_111253.multi_class_topdown.n=1800
33	3.29365	sleap-data/datasets/wt_gold.13pt/models.tracking_split2/td_id.fast.v2.210519_111253.multi_class_topdown.n=1800
34	3.25957	sleap-data/datasets/wt_gold.13pt/models.tracking_split2/td_id.fast.v2.210519_111253.multi_class_topdown.n=1800
35	3.23375	sleap-data/datasets/wt_gold.13pt/models.tracking_split2/td_id.fast.v2.210519_111253.multi_class_topdown.n=1800
36	3.41213	sleap-data/datasets/wt_gold.13pt/models.tracking_split2/td_id.fast.v2.210519_111253.multi_class_topdown.n=1800
37	3.3445	sleap-data/datasets/wt_gold.13pt/models.tracking_split2/td_id.fast.v2.210519_111253.multi_class_topdown.n=1800
38	3.30203	sleap-data/datasets/wt_gold.13pt/models.tracking_split2/td_id.fast.v2.210519_111253.multi_class_topdown.n=1800
39	3.50329	sleap-data/datasets/wt_gold.13pt/models.tracking_split2/td_id.fast.v2.210519_111253.multi_class_topdown.n=1800
40	3.4198	sleap-data/datasets/wt_gold.13pt/models.tracking_split2/td_id.fast.v2.210519_111253.multi_class_topdown.n=1800
41	3.32197	sleap-data/datasets/wt_gold.13pt/models.tracking_split2/td_id.fast.v2.210519_111253.multi_class_topdown.n=1800
42	3.40793	sleap-data/datasets/wt_gold.13pt/models.tracking_split2/td_id.fast.v2.210519_111253.multi_class_topdown.n=1800
43	3.52231	sleap-data/datasets/wt_gold.13pt/models.tracking_split2/td_id.fast.v2.210519_111253.multi_class_topdown.n=1800
44	3.36638	sleap-data/datasets/wt_gold.13pt/models.tracking_split2/td_id.fast.v2.210519_111253.multi_class_topdown.n=1800
45	3.29525	sleap-data/datasets/wt_gold.13pt/models.tracking_split2/td_id.fast.v2.210519_111253.multi_class_topdown.n=1800
46	3.3446	sleap-data/datasets/wt_gold.13pt/models.tracking_split2/td_id.fast.v2.210519_111253.multi_class_topdown.n=1800
47	3.35936	sleap-data/datasets/wt_gold.13pt/models.tracking_split2/td_id.fast.v2.210519_111253.multi_class_topdown.n=1800
48	3.4614	sleap-data/datasets/wt_gold.13pt/models.tracking_split2/td_id.fast.v2.210519_111253.multi_class_topdown.n=1800
49	3.42681	sleap-data/datasets/wt_gold.13pt/models.tracking_split2/td_id.fast.v2.210519_111253.multi_class_topdown.n=1800
50	3.50979	sleap-data/datasets/wt_gold.13pt/models.tracking_split2/td_id.fast.v2.210519_111253.multi_class_topdown.n=1800
51	3.46462	sleap-data/datasets/wt_gold.13pt/models.tracking_split2/td_id.fast.v2.210519_111253.multi_class_topdown.n=1800
52	3.40188	sleap-data/datasets/wt_gold.13pt/models.tracking_split2/td_id.fast.v2.210519_111253.multi_class_topdown.n=1800
53	3.28189	sleap-data/datasets/wt_gold.13pt/models.tracking_split2/td_id.fast.v2.210519_111253.multi_class_topdown.n=1800
54	3.48103	sleap-data/datasets/wt_gold.13pt/models.tracking_split2/td_id.fast.v2.210519_111253.multi_class_topdown.n=1800
55	3.29811	sleap-data/datasets/wt_gold.13pt/models.tracking_split2/td_id.fast.v2.210519_111253.multi_class_topdown.n=1800
56	3.43495	sleap-data/datasets/wt_gold.13pt/models.tracking_split2/td_id.fast.v2.210519_111253.multi_class_topdown.n=1800
57	3.36812	sleap-data/datasets/wt_gold.13pt/models.tracking_split2/td_id.fast.v2.210519_111253.multi_class_topdown.n=1800
58	3.39742	sleap-data/datasets/wt_gold.13pt/models.tracking_split2/td_id.fast.v2.210519_111253.multi_class_topdown.n=1800
59	3.43267	sleap-data/datasets/wt_gold.13pt/models.tracking_split2/td_id.fast.v2.210519_111253.multi_class_topdown.n=1800
60	3.37061	sleap-data/datasets/wt_gold.13pt/models.tracking_split2/td_id.fast.v2.210519_111253.multi_class_topdown.n=1800
61	3.40929	sleap-data/datasets/wt_gold.13pt/models.tracking_split2/td_id.fast.v2.210519_111253.multi_class_topdown.n=1800
62	3.33436	sleap-data/datasets/wt_gold.13pt/models.tracking_split2/td_id.fast.v2.210519_111253.multi_class_topdown.n=1800
63	3.56278	sleap-data/datasets/wt_gold.13pt/models.tracking_split2/td_id.fast.v2.210519_111253.multi_class_topdown.n=1800
64	3.40268	sleap-data/datasets/wt_gold.13pt/models.tracking_split2/td_id.fast.v2.210519_111253.multi_class_topdown.n=1800
65	3.26868	sleap-data/datasets/wt_gold.13pt/models.tracking_split2/td_id.fast.v2.210519_111253.multi_class_topdown.n=1800
66	3.26591	sleap-data/datasets/wt_gold.13pt/models.tracking_split2/td_id.fast.v2.210519_111253.multi_class_topdown.n=1800
67	3.40236	sleap-data/datasets/wt_gold.13pt/models.tracking_split2/td_id.fast.v2.210519_111253.multi_class_topdown.n=1800
68	3.31897	sleap-data/datasets/wt_gold.13pt/models.tracking_split2/td_id.fast.v2.210519_111253.multi_class_topdown.n=1800
69	3.37248	sleap-data/datasets/wt_gold.13pt/models.tracking_split2/td_id.fast.v2.210519_111253.multi_class_topdown.n=1800
70	3.47783	sleap-data/datasets/wt_gold.13pt/models.tracking_split2/td_id.fast.v2.210519_111253.multi_class_topdown.n=1800
71	3.41859	sleap-data/datasets/wt_gold.13pt/models.tracking_split2/td_id.fast.v2.210519_111253.multi_class_topdown.n=1800
72	3.30843	sleap-data/datasets/wt_gold.13pt/models.tracking_split2/td_id.fast.v2.210519_111253.multi_class_topdown.n=1800
73	3.73448	sleap-data/datasets/wt_gold.13pt/models.tracking_split2/td_id.fast.v2.210519_111253.multi_class_topdown.n=1800
74	3.60184	sleap-data/datasets/wt_gold.13pt/models.tracking_split2/td_id.fast.v2.210519_111253.multi_class_topdown.n=1800
75	3.54226	sleap-data/datasets/wt_gold.13pt/models.tracking_split2/td_id.fast.v2.210519_111253.multi_class_topdown.n=1800
76	3.44166	sleap-data/datasets/wt_gold.13pt/models.tracking_split2/td_id.fast.v2.210519_111253.multi_class_topdown.n=1800
77	4.02042	sleap-data/datasets/wt_gold.13pt/models.tracking_split2/td_id.fast.v2.210519_111253.multi_class_topdown.n=1800
78	3.43868	sleap-data/datasets/wt_gold.13pt/models.tracking_split2/td_id.fast.v2.210519_111253.multi_class_topdown.n=1800
79	3.58106	sleap-data/datasets/wt_gold.13pt/models.tracking_split2/td_id.fast.v2.210519_111253.multi_class_topdown.n=1800
80	3.74358	sleap-data/datasets/wt_gold.13pt/models.tracking_split2/td_id.fast.v2.210519_111253.multi_class_topdown.n=1800
81	3.73781	sleap-data/datasets/wt_gold.13pt/models.tracking_split2/td_id.fast.v2.210519_111253.multi_class_topdown.n=1800
82	4.1962	sleap-data/datasets/wt_gold.13pt/models.tracking_split2/td_id.fast.v2.210519_111253.multi_class_topdown.n=1800
83	3.38878	sleap-data/datasets/wt_gold.13pt/models.tracking_split2/td_id.fast.v2.210519_111253.multi_class_topdown.n=1800
84	3.54804	sleap-data/datasets/wt_gold.13pt/models.tracking_split2/td_id.fast.v2.210519_111253.multi_class_topdown.n=1800
85	3.9766	sleap-data/datasets/wt_gold.13pt/models.tracking_split2/td_id.fast.v2.210519_111253.multi_class_topdown.n=1800
86	3.60462	sleap-data/datasets/wt_gold.13pt/models.tracking_split2/td_id.fast.v2.210519_111253.multi_class_topdown.n=1800
87	3.47265	sleap-data/datasets/wt_gold.13pt/models.tracking_split2/td_id.fast.v2.210519_111253.multi_class_topdown.n=1800
88	3.44763	sleap-data/datasets/wt_gold.13pt/models.tracking_split2/td_id.fast.v2.210519_111253.multi_class_topdown.n=1800
89	3.53412	sleap-data/datasets/wt_gold.13pt/models.tracking_split2/td_id.fast.v2.210519_111253.multi_class_topdown.n=1800
90	3.50222	sleap-data/datasets/wt_gold.13pt/models.tracking_split2/td_id.fast.v2.210519_111253.multi_class_topdown.n=1800
91	3.42711	sleap-data/datasets/wt_gold.13pt/models.tracking_split2/td_id.fast.v2.210519_111253.multi_class_topdown.n=1800
92	3.31211	sleap-data/datasets/wt_gold.13pt/models.tracking_split2/td_id.fast.v2.210519_111253.multi_class_topdown.n=1800
93	3.3912	sleap-data/datasets/wt_gold.13pt/models.tracking_split2/td_id.fast.v2.210519_111253.multi_class_topdown.n=1800
94	3.41787	sleap-data/datasets/wt_gold.13pt/models.tracking_split2/td_id.fast.v2.210519_111253.multi_class_topdown.n=1800
95	3.55458	sleap-data/datasets/wt_gold.13pt/models.tracking_split2/td_id.fast.v2.210519_111253.multi_class_topdown.n=1800
96	3.4439	sleap-data/datasets/wt_gold.13pt/models.tracking_split2/td_id.fast.v2.210519_111253.multi_class_topdown.n=1800
97	3.36816	sleap-data/datasets/wt_gold.13pt/models.tracking_split2/td_id.fast.v2.210519_111253.multi_class_topdown.n=1800
98	3.29102	sleap-data/datasets/wt_gold.13pt/models.tracking_split2/td_id.fast.v2.210519_111253.multi_class_topdown.n=1800
99	3.42966	sleap-data/datasets/wt_gold.13pt/models.tracking_split2/td_id.fast.v2.210519_111253.multi_class_topdown.n=1800
100	3.29984	sleap-data/datasets/wt_gold.13pt/models.tracking_split2/td_id.fast.v2.210519_111253.multi_class_topdown.n=1800
101	3.36587	sleap-data/datasets/wt_gold.13pt/models.tracking_split2/td_id.fast.v2.210519_111253.multi_class_topdown.n=1800
102	3.31727	sleap-data/datasets/wt_gold.13pt/models.tracking_split2/td_id.fast.v2.210519_111253.multi_class_topdown.n=1800
103	3.4707	sleap-data/datasets/wt_gold.13pt/models.tracking_split2/td_id.fast.v2.210519_111253.multi_class_topdown.n=1800
104	3.50141	sleap-data/datasets/wt_gold.13pt/models.tracking_split2/td_id.fast.v2.210519_111253.multi_class_topdown.n=1800
105	3.55314	sleap-data/datasets/wt_gold.13pt/models.tracking_split2/td_id.fast.v2.210519_111253.multi_class_topdown.n=1800
106	3.68887	sleap-data/datasets/wt_gold.13pt/models.tracking_split2/td_id.fast.v2.210519_111253.multi_class_topdown.n=1800
107	3.36823	sleap-data/datasets/wt_gold.13pt/models.tracking_split2/td_id.fast.v2.210519_111253.multi_class_topdown.n=1800
108	3.34604	sleap-data/datasets/wt_gold.13pt/models.tracking_split2/td_id.fast.v2.210519_111253.multi_class_topdown.n=1800
109	3.55328	sleap-data/datasets/wt_gold.13pt/models.tracking_split2/td_id.fast.v2.210519_111253.multi_class_topdown.n=1800
110	3.43736	sleap-data/datasets/wt_gold.13pt/models.tracking_split2/td_id.fast.v2.210519_111253.multi_class_topdown.n=1800
111	3.36049	sleap-data/datasets/wt_gold.13pt/models.tracking_split2/td_id.fast.v2.210519_111253.multi_class_topdown.n=1800
112	3.38051	sleap-data/datasets/wt_gold.13pt/models.tracking_split2/td_id.fast.v2.210519_111253.multi_class_topdown.n=1800
113	3.49735	sleap-data/datasets/wt_gold.13pt/models.tracking_split2/td_id.fast.v2.210519_111253.multi_class_topdown.n=1800
114	3.32931	sleap-data/datasets/wt_gold.13pt/models.tracking_split2/td_id.fast.v2.210519_111253.multi_class_topdown.n=1800
115	3.23315	sleap-data/datasets/wt_gold.13pt/models.tracking_split2/td_id.fast.v2.210519_111253.multi_class_topdown.n=1800
116	3.38082	sleap-data/datasets/wt_gold.13pt/models.tracking_split2/td_id.fast.v2.210519_111253.multi_class_topdown.n=1800
117	3.38727	sleap-data/datasets/wt_gold.13pt/models.tracking_split2/td_id.fast.v2.210519_111253.multi_class_topdown.n=1800
118	3.3423	sleap-data/datasets/wt_gold.13pt/models.tracking_split2/td_id.fast.v2.210519_111253.multi_class_topdown.n=1800
119	3.47622	sleap-data/datasets/wt_gold.13pt/models.tracking_split2/td_id.fast.v2.210519_111253.multi_class_topdown.n=1800
120	3.39336	sleap-data/datasets/wt_gold.13pt/models.tracking_split2/td_id.fast.v2.210519_111253.multi_class_topdown.n=1800
121	3.37961	sleap-data/datasets/wt_gold.13pt/models.tracking_split2/td_id.fast.v2.210519_111253.multi_class_topdown.n=1800
122	3.31325	sleap-data/datasets/wt_gold.13pt/models.tracking_split2/td_id.fast.v2.210519_111253.multi_class_topdown.n=1800
123	3.55258	sleap-data/datasets/wt_gold.13pt/models.tracking_split2/td_id.fast.v2.210519_111253.multi_class_topdown.n=1800
124	3.38826	sleap-data/datasets/wt_gold.13pt/models.tracking_split2/td_id.fast.v2.210519_111253.multi_class_topdown.n=1800
125	3.37025	sleap-data/datasets/wt_gold.13pt/models.tracking_split2/td_id.fast.v2.210519_111253.multi_class_topdown.n=1800
126	3.3637	sleap-data/datasets/wt_gold.13pt/models.tracking_split2/td_id.fast.v2.210519_111253.multi_class_topdown.n=1800
127	3.4112	sleap-data/datasets/wt_gold.13pt/models.tracking_split2/td_id.fast.v2.210519_111253.multi_class_topdown.n=1800
128	3.35323	sleap-data/datasets/wt_gold.13pt/models.tracking_split2/td_id.fast.v2.210519_111253.multi_class_topdown.n=1800
129	3.46178	sleap-data/datasets/wt_gold.13pt/models.tracking_split2/td_id.fast.v2.210519_111253.multi_class_topdown.n=1800
130	3.29595	sleap-data/datasets/wt_gold.13pt/models.tracking_split2/td_id.fast.v2.210519_111253.multi_class_topdown.n=1800
131	3.39845	sleap-data/datasets/wt_gold.13pt/models.tracking_split2/td_id.fast.v2.210519_111253.multi_class_topdown.n=1800
132	3.3677	sleap-data/datasets/wt_gold.13pt/models.tracking_split2/td_id.fast.v2.210519_111253.multi_class_topdown.n=1800
133	3.48452	sleap-data/datasets/wt_gold.13pt/models.tracking_split2/td_id.fast.v2.210519_111253.multi_class_topdown.n=1800
134	3.41955	sleap-data/datasets/wt_gold.13pt/models.tracking_split2/td_id.fast.v2.210519_111253.multi_class_topdown.n=1800
135	3.49606	sleap-data/datasets/wt_gold.13pt/models.tracking_split2/td_id.fast.v2.210519_111253.multi_class_topdown.n=1800
136	3.50507	sleap-data/datasets/wt_gold.13pt/models.tracking_split2/td_id.fast.v2.210519_111253.multi_class_topdown.n=1800
137	3.34832	sleap-data/datasets/wt_gold.13pt/models.tracking_split2/td_id.fast.v2.210519_111253.multi_class_topdown.n=1800
138	3.3658	sleap-data/datasets/wt_gold.13pt/models.tracking_split2/td_id.fast.v2.210519_111253.multi_class_topdown.n=1800
139	3.34992	sleap-data/datasets/wt_gold.13pt/models.tracking_split2/td_id.fast.v2.210519_111253.multi_class_topdown.n=1800
140	3.43412	sleap-data/datasets/wt_gold.13pt/models.tracking_split2/td_id.fast.v2.210519_111253.multi_class_topdown.n=1800
141	3.48137	sleap-data/datasets/wt_gold.13pt/models.tracking_split2/td_id.fast.v2.210519_111253.multi_class_topdown.n=1800
142	3.40979	sleap-data/datasets/wt_gold.13pt/models.tracking_split2/td_id.fast.v2.210519_111253.multi_class_topdown.n=1800
143	3.33924	sleap-data/datasets/wt_gold.13pt/models.tracking_split2/td_id.fast.v2.210519_111253.multi_class_topdown.n=1800
144	3.43048	sleap-data/datasets/wt_gold.13pt/models.tracking_split2/td_id.fast.v2.210519_111253.multi_class_topdown.n=1800
145	3.38045	sleap-data/datasets/wt_gold.13pt/models.tracking_split2/td_id.fast.v2.210519_111253.multi_class_topdown.n=1800
146	3.3676	sleap-data/datasets/wt_gold.13pt/models.tracking_split2/td_id.fast.v2.210519_111253.multi_class_topdown.n=1800
147	3.48819	sleap-data/datasets/wt_gold.13pt/models.tracking_split2/td_id.fast.v2.210519_111253.multi_class_topdown.n=1800
148	3.31543	sleap-data/datasets/wt_gold.13pt/models.tracking_split2/td_id.fast.v2.210519_111253.multi_class_topdown.n=1800
149	3.43705	sleap-data/datasets/wt_gold.13pt/models.tracking_split2/td_id.fast.v2.210519_111253.multi_class_topdown.n=1800
150	3.41609	sleap-data/datasets/wt_gold.13pt/models.tracking_split2/td_id.fast.v2.210519_111253.multi_class_topdown.n=1800
151	3.39493	sleap-data/datasets/wt_gold.13pt/models.tracking_split2/td_id.fast.v2.210519_111253.multi_class_topdown.n=1800
152	3.48101	sleap-data/datasets/wt_gold.13pt/models.tracking_split2/td_id.fast.v2.210519_111253.multi_class_topdown.n=1800
153	3.4982	sleap-data/datasets/wt_gold.13pt/models.tracking_split2/td_id.fast.v2.210519_111253.multi_class_topdown.n=1800
154	3.54517	sleap-data/datasets/wt_gold.13pt/models.tracking_split2/td_id.fast.v2.210519_111253.multi_class_topdown.n=1800
155	3.89188	sleap-data/datasets/wt_gold.13pt/models.tracking_split2/td_id.fast.v2.210519_111253.multi_class_topdown.n=1800
156	3.49603	sleap-data/datasets/wt_gold.13pt/models.tracking_split2/td_id.fast.v2.210519_111253.multi_class_topdown.n=1800
157	3.41118	sleap-data/datasets/wt_gold.13pt/models.tracking_split2/td_id.fast.v2.210519_111253.multi_class_topdown.n=1800
158	3.40122	sleap-data/datasets/wt_gold.13pt/models.tracking_split2/td_id.fast.v2.210519_111253.multi_class_topdown.n=1800
159	4.06509	sleap-data/datasets/wt_gold.13pt/models.tracking_split2/td_id.fast.v2.210519_111253.multi_class_topdown.n=1800
160	3.56486	sleap-data/datasets/wt_gold.13pt/models.tracking_split2/td_id.fast.v2.210519_111253.multi_class_topdown.n=1800
161	3.39776	sleap-data/datasets/wt_gold.13pt/models.tracking_split2/td_id.fast.v2.210519_111253.multi_class_topdown.n=1800
162	3.57404	sleap-data/datasets/wt_gold.13pt/models.tracking_split2/td_id.fast.v2.210519_111253.multi_class_topdown.n=1800
163	3.4825	sleap-data/datasets/wt_gold.13pt/models.tracking_split2/td_id.fast.v2.210519_111253.multi_class_topdown.n=1800
164	3.47721	sleap-data/datasets/wt_gold.13pt/models.tracking_split2/td_id.fast.v2.210519_111253.multi_class_topdown.n=1800
165	3.3908	sleap-data/datasets/wt_gold.13pt/models.tracking_split2/td_id.fast.v2.210519_111253.multi_class_topdown.n=1800
166	3.30495	sleap-data/datasets/wt_gold.13pt/models.tracking_split2/td_id.fast.v2.210519_111253.multi_class_topdown.n=1800
167	3.37728	sleap-data/datasets/wt_gold.13pt/models.tracking_split2/td_id.fast.v2.210519_111253.multi_class_topdown.n=1800
168	3.39168	sleap-data/datasets/wt_gold.13pt/models.tracking_split2/td_id.fast.v2.210519_111253.multi_class_topdown.n=1800
169	3.28464	sleap-data/datasets/wt_gold.13pt/models.tracking_split2/td_id.fast.v2.210519_111253.multi_class_topdown.n=1800
170	3.41418	sleap-data/datasets/wt_gold.13pt/models.tracking_split2/td_id.fast.v2.210519_111253.multi_class_topdown.n=1800
171	3.43584	sleap-data/datasets/wt_gold.13pt/models.tracking_split2/td_id.fast.v2.210519_111253.multi_class_topdown.n=1800
172	3.39446	sleap-data/datasets/wt_gold.13pt/models.tracking_split2/td_id.fast.v2.210519_111253.multi_class_topdown.n=1800
173	3.47301	sleap-data/datasets/wt_gold.13pt/models.tracking_split2/td_id.fast.v2.210519_111253.multi_class_topdown.n=1800
174	3.64073	sleap-data/datasets/wt_gold.13pt/models.tracking_split2/td_id.fast.v2.210519_111253.multi_class_topdown.n=1800
175	3.40935	sleap-data/datasets/wt_gold.13pt/models.tracking_split2/td_id.fast.v2.210519_111253.multi_class_topdown.n=1800
176	3.39276	sleap-data/datasets/wt_gold.13pt/models.tracking_split2/td_id.fast.v2.210519_111253.multi_class_topdown.n=1800
177	3.53795	sleap-data/datasets/wt_gold.13pt/models.tracking_split2/td_id.fast.v2.210519_111253.multi_class_topdown.n=1800
178	3.49641	sleap-data/datasets/wt_gold.13pt/models.tracking_split2/td_id.fast.v2.210519_111253.multi_class_topdown.n=1800
179	3.53916	sleap-data/datasets/wt_gold.13pt/models.tracking_split2/td_id.fast.v2.210519_111253.multi_class_topdown.n=1800
180	3.46682	sleap-data/datasets/wt_gold.13pt/models.tracking_split2/td_id.fast.v2.210519_111253.multi_class_topdown.n=1800
181	3.31715	sleap-data/datasets/wt_gold.13pt/models.tracking_split2/td_id.fast.v2.210519_111253.multi_class_topdown.n=1800
182	3.47112	sleap-data/datasets/wt_gold.13pt/models.tracking_split2/td_id.fast.v2.210519_111253.multi_class_topdown.n=1800
183	3.32034	sleap-data/datasets/wt_gold.13pt/models.tracking_split2/td_id.fast.v2.210519_111253.multi_class_topdown.n=1800
184	3.32413	sleap-data/datasets/wt_gold.13pt/models.tracking_split2/td_id.fast.v2.210519_111253.multi_class_topdown.n=1800
185	3.32403	sleap-data/datasets/wt_gold.13pt/models.tracking_split2/td_id.fast.v2.210519_111253.multi_class_topdown.n=1800
186	4.0615	sleap-data/datasets/wt_gold.13pt/models.tracking_split2/td_id.fast.v2.210519_111253.multi_class_topdown.n=1800
187	3.76496	sleap-data/datasets/wt_gold.13pt/models.tracking_split2/td_id.fast.v2.210519_111253.multi_class_topdown.n=1800
188	4.03902	sleap-data/datasets/wt_gold.13pt/models.tracking_split2/td_id.fast.v2.210519_111253.multi_class_topdown.n=1800
189	3.24931	sleap-data/datasets/wt_gold.13pt/models.tracking_split2/td_id.fast.v2.210519_111253.multi_class_topdown.n=1800
190	3.34858	sleap-data/datasets/wt_gold.13pt/models.tracking_split2/td_id.fast.v2.210519_111253.multi_class_topdown.n=1800
191	3.59602	sleap-data/datasets/wt_gold.13pt/models.tracking_split2/td_id.fast.v2.210519_111253.multi_class_topdown.n=1800
192	3.30501	sleap-data/datasets/wt_gold.13pt/models.tracking_split2/td_id.fast.v2.210519_111253.multi_class_topdown.n=1800
193	3.36442	sleap-data/datasets/wt_gold.13pt/models.tracking_split2/td_id.fast.v2.210519_111253.multi_class_topdown.n=1800
194	3.34546	sleap-data/datasets/wt_gold.13pt/models.tracking_split2/td_id.fast.v2.210519_111253.multi_class_topdown.n=1800
195	3.47917	sleap-data/datasets/wt_gold.13pt/models.tracking_split2/td_id.fast.v2.210519_111253.multi_class_topdown.n=1800
196	3.42845	sleap-data/datasets/wt_gold.13pt/models.tracking_split2/td_id.fast.v2.210519_111253.multi_class_topdown.n=1800
197	3.3636	sleap-data/datasets/wt_gold.13pt/models.tracking_split2/td_id.fast.v2.210519_111253.multi_class_topdown.n=1800
198	3.35193	sleap-data/datasets/wt_gold.13pt/models.tracking_split2/td_id.fast.v2.210519_111253.multi_class_topdown.n=1800
199	3.54687	sleap-data/datasets/wt_gold.13pt/models.tracking_split2/td_id.fast.v2.210519_111253.multi_class_topdown.n=1800
200	3.44004	sleap-data/datasets/wt_gold.13pt/models.tracking_split2/td_id.fast.v2.210519_111253.multi_class_topdown.n=1800
201	3.42038	sleap-data/datasets/wt_gold.13pt/models.tracking_split2/td_id.fast.v2.210519_111253.multi_class_topdown.n=1800
202	3.48371	sleap-data/datasets/wt_gold.13pt/models.tracking_split2/td_id.fast.v2.210519_111253.multi_class_topdown.n=1800
203	3.27268	sleap-data/datasets/wt_gold.13pt/models.tracking_split2/td_id.fast.v2.210519_111253.multi_class_topdown.n=1800
204	3.52793	sleap-data/datasets/wt_gold.13pt/models.tracking_split2/td_id.fast.v2.210519_111253.multi_class_topdown.n=1800
205	3.47839	sleap-data/datasets/wt_gold.13pt/models.tracking_split2/td_id.fast.v2.210519_111253.multi_class_topdown.n=1800
206	3.57938	sleap-data/datasets/wt_gold.13pt/models.tracking_split2/td_id.fast.v2.210519_111253.multi_class_topdown.n=1800
207	3.41677	sleap-data/datasets/wt_gold.13pt/models.tracking_split2/td_id.fast.v2.210519_111253.multi_class_topdown.n=1800
208	3.41712	sleap-data/datasets/wt_gold.13pt/models.tracking_split2/td_id.fast.v2.210519_111253.multi_class_topdown.n=1800
209	3.4486	sleap-data/datasets/wt_gold.13pt/models.tracking_split2/td_id.fast.v2.210519_111253.multi_class_topdown.n=1800
210	3.41112	sleap-data/datasets/wt_gold.13pt/models.tracking_split2/td_id.fast.v2.210519_111253.multi_class_topdown.n=1800
211	3.50033	sleap-data/datasets/wt_gold.13pt/models.tracking_split2/td_id.fast.v2.210519_111253.multi_class_topdown.n=1800
212	3.37218	sleap-data/datasets/wt_gold.13pt/models.tracking_split2/td_id.fast.v2.210519_111253.multi_class_topdown.n=1800
213	3.54962	sleap-data/datasets/wt_gold.13pt/models.tracking_split2/td_id.fast.v2.210519_111253.multi_class_topdown.n=1800
214	3.30883	sleap-data/datasets/wt_gold.13pt/models.tracking_split2/td_id.fast.v2.210519_111253.multi_class_topdown.n=1800
215	3.49932	sleap-data/datasets/wt_gold.13pt/models.tracking_split2/td_id.fast.v2.210519_111253.multi_class_topdown.n=1800
216	4.0097	sleap-data/datasets/wt_gold.13pt/models.tracking_split2/td_id.fast.v2.210519_111253.multi_class_topdown.n=1800
217	4.17421	sleap-data/datasets/wt_gold.13pt/models.tracking_split2/td_id.fast.v2.210519_111253.multi_class_topdown.n=1800
218	3.37173	sleap-data/datasets/wt_gold.13pt/models.tracking_split2/td_id.fast.v2.210519_111253.multi_class_topdown.n=1800
219	3.54569	sleap-data/datasets/wt_gold.13pt/models.tracking_split2/td_id.fast.v2.210519_111253.multi_class_topdown.n=1800
220	3.51275	sleap-data/datasets/wt_gold.13pt/models.tracking_split2/td_id.fast.v2.210519_111253.multi_class_topdown.n=1800
221	3.32253	sleap-data/datasets/wt_gold.13pt/models.tracking_split2/td_id.fast.v2.210519_111253.multi_class_topdown.n=1800
222	3.30636	sleap-data/datasets/wt_gold.13pt/models.tracking_split2/td_id.fast.v2.210519_111253.multi_class_topdown.n=1800
223	3.34993	sleap-data/datasets/wt_gold.13pt/models.tracking_split2/td_id.fast.v2.210519_111253.multi_class_topdown.n=1800
224	3.35897	sleap-data/datasets/wt_gold.13pt/models.tracking_split2/td_id.fast.v2.210519_111253.multi_class_topdown.n=1800
225	3.63532	sleap-data/datasets/wt_gold.13pt/models.tracking_split2/td_id.fast.v2.210519_111253.multi_class_topdown.n=1800
226	3.35054	sleap-data/datasets/wt_gold.13pt/models.tracking_split2/td_id.fast.v2.210519_111253.multi_class_topdown.n=1800
227	3.4152	sleap-data/datasets/wt_gold.13pt/models.tracking_split2/td_id.fast.v2.210519_111253.multi_class_topdown.n=1800
228	3.43211	sleap-data/datasets/wt_gold.13pt/models.tracking_split2/td_id.fast.v2.210519_111253.multi_class_topdown.n=1800
229	3.29432	sleap-data/datasets/wt_gold.13pt/models.tracking_split2/td_id.fast.v2.210519_111253.multi_class_topdown.n=1800
230	3.46196	sleap-data/datasets/wt_gold.13pt/models.tracking_split2/td_id.fast.v2.210519_111253.multi_class_topdown.n=1800
231	3.46193	sleap-data/datasets/wt_gold.13pt/models.tracking_split2/td_id.fast.v2.210519_111253.multi_class_topdown.n=1800
232	3.397	sleap-data/datasets/wt_gold.13pt/models.tracking_split2/td_id.fast.v2.210519_111253.multi_class_topdown.n=1800
233	3.37007	sleap-data/datasets/wt_gold.13pt/models.tracking_split2/td_id.fast.v2.210519_111253.multi_class_topdown.n=1800
234	3.32803	sleap-data/datasets/wt_gold.13pt/models.tracking_split2/td_id.fast.v2.210519_111253.multi_class_topdown.n=1800
235	3.49102	sleap-data/datasets/wt_gold.13pt/models.tracking_split2/td_id.fast.v2.210519_111253.multi_class_topdown.n=1800
236	3.48984	sleap-data/datasets/wt_gold.13pt/models.tracking_split2/td_id.fast.v2.210519_111253.multi_class_topdown.n=1800
237	3.34587	sleap-data/datasets/wt_gold.13pt/models.tracking_split2/td_id.fast.v2.210519_111253.multi_class_topdown.n=1800
238	3.28303	sleap-data/datasets/wt_gold.13pt/models.tracking_split2/td_id.fast.v2.210519_111253.multi_class_topdown.n=1800
239	3.44958	sleap-data/datasets/wt_gold.13pt/models.tracking_split2/td_id.fast.v2.210519_111253.multi_class_topdown.n=1800
240	3.36801	sleap-data/datasets/wt_gold.13pt/models.tracking_split2/td_id.fast.v2.210519_111253.multi_class_topdown.n=1800
241	3.2739	sleap-data/datasets/wt_gold.13pt/models.tracking_split2/td_id.fast.v2.210519_111253.multi_class_topdown.n=1800
242	3.33679	sleap-data/datasets/wt_gold.13pt/models.tracking_split2/td_id.fast.v2.210519_111253.multi_class_topdown.n=1800
243	3.33868	sleap-data/datasets/wt_gold.13pt/models.tracking_split2/td_id.fast.v2.210519_111253.multi_class_topdown.n=1800
244	3.2769	sleap-data/datasets/wt_gold.13pt/models.tracking_split2/td_id.fast.v2.210519_111253.multi_class_topdown.n=1800
245	3.28524	sleap-data/datasets/wt_gold.13pt/models.tracking_split2/td_id.fast.v2.210519_111253.multi_class_topdown.n=1800
246	3.34347	sleap-data/datasets/wt_gold.13pt/models.tracking_split2/td_id.fast.v2.210519_111253.multi_class_topdown.n=1800
247	3.38563	sleap-data/datasets/wt_gold.13pt/models.tracking_split2/td_id.fast.v2.210519_111253.multi_class_topdown.n=1800
248	3.861	sleap-data/datasets/wt_gold.13pt/models.tracking_split2/td_id.fast.v2.210519_111253.multi_class_topdown.n=1800
249	3.5317	sleap-data/datasets/wt_gold.13pt/models.tracking_split2/td_id.fast.v2.210519_111253.multi_class_topdown.n=1800
250	4.07073	sleap-data/datasets/wt_gold.13pt/models.tracking_split2/td_id.fast.v2.210519_111253.multi_class_topdown.n=1800
251	3.61766	sleap-data/datasets/wt_gold.13pt/models.tracking_split2/td_id.fast.v2.210519_111253.multi_class_topdown.n=1800
252	3.4488	sleap-data/datasets/wt_gold.13pt/models.tracking_split2/td_id.fast.v2.210519_111253.multi_class_topdown.n=1800
253	3.28049	sleap-data/datasets/wt_gold.13pt/models.tracking_split2/td_id.fast.v2.210519_111253.multi_class_topdown.n=1800
254	3.5976	sleap-data/datasets/wt_gold.13pt/models.tracking_split2/td_id.fast.v2.210519_111253.multi_class_topdown.n=1800
255	4.23766	sleap-data/datasets/wt_gold.13pt/models.tracking_split2/td_id.fast.v2.210519_111253.multi_class_topdown.n=1800
256	3.3975	sleap-data/datasets/wt_gold.13pt/models.tracking_split2/td_id.fast.v2.210519_111253.multi_class_topdown.n=1800
257	3.57994	sleap-data/datasets/wt_gold.13pt/models.tracking_split2/td_id.fast.v2.210519_111253.multi_class_topdown.n=1800
258	3.31573	sleap-data/datasets/wt_gold.13pt/models.tracking_split2/td_id.fast.v2.210519_111253.multi_class_topdown.n=1800
259	3.39758	sleap-data/datasets/wt_gold.13pt/models.tracking_split2/td_id.fast.v2.210519_111253.multi_class_topdown.n=1800
260	3.26709	sleap-data/datasets/wt_gold.13pt/models.tracking_split2/td_id.fast.v2.210519_111253.multi_class_topdown.n=1800
261	3.42448	sleap-data/datasets/wt_gold.13pt/models.tracking_split2/td_id.fast.v2.210519_111253.multi_class_topdown.n=1800
262	3.49063	sleap-data/datasets/wt_gold.13pt/models.tracking_split2/td_id.fast.v2.210519_111253.multi_class_topdown.n=1800
263	3.36496	sleap-data/datasets/wt_gold.13pt/models.tracking_split2/td_id.fast.v2.210519_111253.multi_class_topdown.n=1800
264	3.46969	sleap-data/datasets/wt_gold.13pt/models.tracking_split2/td_id.fast.v2.210519_111253.multi_class_topdown.n=1800
265	3.35214	sleap-data/datasets/wt_gold.13pt/models.tracking_split2/td_id.fast.v2.210519_111253.multi_class_topdown.n=1800
266	3.44881	sleap-data/datasets/wt_gold.13pt/models.tracking_split2/td_id.fast.v2.210519_111253.multi_class_topdown.n=1800
267	3.32539	sleap-data/datasets/wt_gold.13pt/models.tracking_split2/td_id.fast.v2.210519_111253.multi_class_topdown.n=1800
268	3.41395	sleap-data/datasets/wt_gold.13pt/models.tracking_split2/td_id.fast.v2.210519_111253.multi_class_topdown.n=1800
269	3.48069	sleap-data/datasets/wt_gold.13pt/models.tracking_split2/td_id.fast.v2.210519_111253.multi_class_topdown.n=1800
270	3.25027	sleap-data/datasets/wt_gold.13pt/models.tracking_split2/td_id.fast.v2.210519_111253.multi_class_topdown.n=1800
271	3.39605	sleap-data/datasets/wt_gold.13pt/models.tracking_split2/td_id.fast.v2.210519_111253.multi_class_topdown.n=1800
272	3.31433	sleap-data/datasets/wt_gold.13pt/models.tracking_split2/td_id.fast.v2.210519_111253.multi_class_topdown.n=1800
273	3.46684	sleap-data/datasets/wt_gold.13pt/models.tracking_split2/td_id.fast.v2.210519_111253.multi_class_topdown.n=1800
274	3.22222	sleap-data/datasets/wt_gold.13pt/models.tracking_split2/td_id.fast.v2.210519_111253.multi_class_topdown.n=1800
275	3.32989	sleap-data/datasets/wt_gold.13pt/models.tracking_split2/td_id.fast.v2.210519_111253.multi_class_topdown.n=1800
276	3.26109	sleap-data/datasets/wt_gold.13pt/models.tracking_split2/td_id.fast.v2.210519_111253.multi_class_topdown.n=1800
277	3.29339	sleap-data/datasets/wt_gold.13pt/models.tracking_split2/td_id.fast.v2.210519_111253.multi_class_topdown.n=1800
278	3.33536	sleap-data/datasets/wt_gold.13pt/models.tracking_split2/td_id.fast.v2.210519_111253.multi_class_topdown.n=1800
279	3.36457	sleap-data/datasets/wt_gold.13pt/models.tracking_split2/td_id.fast.v2.210519_111253.multi_class_topdown.n=1800
280	3.30399	sleap-data/datasets/wt_gold.13pt/models.tracking_split2/td_id.fast.v2.210519_111253.multi_class_topdown.n=1800
281	3.34169	sleap-data/datasets/wt_gold.13pt/models.tracking_split2/td_id.fast.v2.210519_111253.multi_class_topdown.n=1800
282	3.33063	sleap-data/datasets/wt_gold.13pt/models.tracking_split2/td_id.fast.v2.210519_111253.multi_class_topdown.n=1800
283	3.40465	sleap-data/datasets/wt_gold.13pt/models.tracking_split2/td_id.fast.v2.210519_111253.multi_class_topdown.n=1800
284	3.32019	sleap-data/datasets/wt_gold.13pt/models.tracking_split2/td_id.fast.v2.210519_111253.multi_class_topdown.n=1800
285	3.28957	sleap-data/datasets/wt_gold.13pt/models.tracking_split2/td_id.fast.v2.210519_111253.multi_class_topdown.n=1800
286	3.39249	sleap-data/datasets/wt_gold.13pt/models.tracking_split2/td_id.fast.v2.210519_111253.multi_class_topdown.n=1800
287	3.44722	sleap-data/datasets/wt_gold.13pt/models.tracking_split2/td_id.fast.v2.210519_111253.multi_class_topdown.n=1800
288	3.36998	sleap-data/datasets/wt_gold.13pt/models.tracking_split2/td_id.fast.v2.210519_111253.multi_class_topdown.n=1800
289	3.48186	sleap-data/datasets/wt_gold.13pt/models.tracking_split2/td_id.fast.v2.210519_111253.multi_class_topdown.n=1800
290	3.37519	sleap-data/datasets/wt_gold.13pt/models.tracking_split2/td_id.fast.v2.210519_111253.multi_class_topdown.n=1800
291	3.39488	sleap-data/datasets/wt_gold.13pt/models.tracking_split2/td_id.fast.v2.210519_111253.multi_class_topdown.n=1800
292	3.34239	sleap-data/datasets/wt_gold.13pt/models.tracking_split2/td_id.fast.v2.210519_111253.multi_class_topdown.n=1800
293	3.40944	sleap-data/datasets/wt_gold.13pt/models.tracking_split2/td_id.fast.v2.210519_111253.multi_class_topdown.n=1800
294	3.39517	sleap-data/datasets/wt_gold.13pt/models.tracking_split2/td_id.fast.v2.210519_111253.multi_class_topdown.n=1800
295	3.38964	sleap-data/datasets/wt_gold.13pt/models.tracking_split2/td_id.fast.v2.210519_111253.multi_class_topdown.n=1800
296	3.28121	sleap-data/datasets/wt_gold.13pt/models.tracking_split2/td_id.fast.v2.210519_111253.multi_class_topdown.n=1800
297	3.37756	sleap-data/datasets/wt_gold.13pt/models.tracking_split2/td_id.fast.v2.210519_111253.multi_class_topdown.n=1800
298	3.32981	sleap-data/datasets/wt_gold.13pt/models.tracking_split2/td_id.fast.v2.210519_111253.multi_class_topdown.n=1800
299	3.41404	sleap-data/datasets/wt_gold.13pt/models.tracking_split2/td_id.fast.v2.210519_111253.multi_class_topdown.n=1800
300	3.35414	sleap-data/datasets/wt_gold.13pt/models.tracking_split2/td_id.fast.v2.210519_111253.multi_class_topdown.n=1800
301	3.41425	sleap-data/datasets/wt_gold.13pt/models.tracking_split2/td_id.fast.v2.210519_111253.multi_class_topdown.n=1800
302	3.43188	sleap-data/datasets/wt_gold.13pt/models.tracking_split2/td_id.fast.v2.210519_111253.multi_class_topdown.n=1800
303	3.40337	sleap-data/datasets/wt_gold.13pt/models.tracking_split2/td_id.fast.v2.210519_111253.multi_class_topdown.n=1800
304	3.37766	sleap-data/datasets/wt_gold.13pt/models.tracking_split2/td_id.fast.v2.210519_111253.multi_class_topdown.n=1800
305	3.41192	sleap-data/datasets/wt_gold.13pt/models.tracking_split2/td_id.fast.v2.210519_111253.multi_class_topdown.n=1800
306	3.39619	sleap-data/datasets/wt_gold.13pt/models.tracking_split2/td_id.fast.v2.210519_111253.multi_class_topdown.n=1800
307	3.3335	sleap-data/datasets/wt_gold.13pt/models.tracking_split2/td_id.fast.v2.210519_111253.multi_class_topdown.n=1800
308	3.44765	sleap-data/datasets/wt_gold.13pt/models.tracking_split2/td_id.fast.v2.210519_111253.multi_class_topdown.n=1800
309	3.67616	sleap-data/datasets/wt_gold.13pt/models.tracking_split2/td_id.fast.v2.210519_111253.multi_class_topdown.n=1800
310	3.54374	sleap-data/datasets/wt_gold.13pt/models.tracking_split2/td_id.fast.v2.210519_111253.multi_class_topdown.n=1800
311	3.51337	sleap-data/datasets/wt_gold.13pt/models.tracking_split2/td_id.fast.v2.210519_111253.multi_class_topdown.n=1800
312	3.62743	sleap-data/datasets/wt_gold.13pt/models.tracking_split2/td_id.fast.v2.210519_111253.multi_class_topdown.n=1800
313	3.5695	sleap-data/datasets/wt_gold.13pt/models.tracking_split2/td_id.fast.v2.210519_111253.multi_class_topdown.n=1800
314	4.28571	sleap-data/datasets/wt_gold.13pt/models.tracking_split2/td_id.fast.v2.210519_111253.multi_class_topdown.n=1800
315	3.63183	sleap-data/datasets/wt_gold.13pt/models.tracking_split2/td_id.fast.v2.210519_111253.multi_class_topdown.n=1800
316	3.55368	sleap-data/datasets/wt_gold.13pt/models.tracking_split2/td_id.fast.v2.210519_111253.multi_class_topdown.n=1800
317	3.65265	sleap-data/datasets/wt_gold.13pt/models.tracking_split2/td_id.fast.v2.210519_111253.multi_class_topdown.n=1800
318	3.28854	sleap-data/datasets/wt_gold.13pt/models.tracking_split2/td_id.fast.v2.210519_111253.multi_class_topdown.n=1800
319	3.2813	sleap-data/datasets/wt_gold.13pt/models.tracking_split2/td_id.fast.v2.210519_111253.multi_class_topdown.n=1800
320	3.28862	sleap-data/datasets/wt_gold.13pt/models.tracking_split2/td_id.fast.v2.210519_111253.multi_class_topdown.n=1800
321	3.47758	sleap-data/datasets/wt_gold.13pt/models.tracking_split2/td_id.fast.v2.210519_111253.multi_class_topdown.n=1800
322	3.46943	sleap-data/datasets/wt_gold.13pt/models.tracking_split2/td_id.fast.v2.210519_111253.multi_class_topdown.n=1800
323	3.3637	sleap-data/datasets/wt_gold.13pt/models.tracking_split2/td_id.fast.v2.210519_111253.multi_class_topdown.n=1800
324	3.28974	sleap-data/datasets/wt_gold.13pt/models.tracking_split2/td_id.fast.v2.210519_111253.multi_class_topdown.n=1800
325	3.48256	sleap-data/datasets/wt_gold.13pt/models.tracking_split2/td_id.fast.v2.210519_111253.multi_class_topdown.n=1800
326	3.47581	sleap-data/datasets/wt_gold.13pt/models.tracking_split2/td_id.fast.v2.210519_111253.multi_class_topdown.n=1800
327	3.33919	sleap-data/datasets/wt_gold.13pt/models.tracking_split2/td_id.fast.v2.210519_111253.multi_class_topdown.n=1800
328	3.75013	sleap-data/datasets/wt_gold.13pt/models.tracking_split2/td_id.fast.v2.210519_111253.multi_class_topdown.n=1800
329	3.5348	sleap-data/datasets/wt_gold.13pt/models.tracking_split2/td_id.fast.v2.210519_111253.multi_class_topdown.n=1800
330	3.51569	sleap-data/datasets/wt_gold.13pt/models.tracking_split2/td_id.fast.v2.210519_111253.multi_class_topdown.n=1800
331	3.43726	sleap-data/datasets/wt_gold.13pt/models.tracking_split2/td_id.fast.v2.210519_111253.multi_class_topdown.n=1800
332	3.4192	sleap-data/datasets/wt_gold.13pt/models.tracking_split2/td_id.fast.v2.210519_111253.multi_class_topdown.n=1800
333	3.33717	sleap-data/datasets/wt_gold.13pt/models.tracking_split2/td_id.fast.v2.210519_111253.multi_class_topdown.n=1800
334	3.54736	sleap-data/datasets/wt_gold.13pt/models.tracking_split2/td_id.fast.v2.210519_111253.multi_class_topdown.n=1800
335	3.42671	sleap-data/datasets/wt_gold.13pt/models.tracking_split2/td_id.fast.v2.210519_111253.multi_class_topdown.n=1800
336	3.4439	sleap-data/datasets/wt_gold.13pt/models.tracking_split2/td_id.fast.v2.210519_111253.multi_class_topdown.n=1800
337	3.3707	sleap-data/datasets/wt_gold.13pt/models.tracking_split2/td_id.fast.v2.210519_111253.multi_class_topdown.n=1800
338	3.46305	sleap-data/datasets/wt_gold.13pt/models.tracking_split2/td_id.fast.v2.210519_111253.multi_class_topdown.n=1800
339	3.49891	sleap-data/datasets/wt_gold.13pt/models.tracking_split2/td_id.fast.v2.210519_111253.multi_class_topdown.n=1800
340	3.46469	sleap-data/datasets/wt_gold.13pt/models.tracking_split2/td_id.fast.v2.210519_111253.multi_class_topdown.n=1800
341	3.32051	sleap-data/datasets/wt_gold.13pt/models.tracking_split2/td_id.fast.v2.210519_111253.multi_class_topdown.n=1800
342	3.59109	sleap-data/datasets/wt_gold.13pt/models.tracking_split2/td_id.fast.v2.210519_111253.multi_class_topdown.n=1800
343	3.2937	sleap-data/datasets/wt_gold.13pt/models.tracking_split2/td_id.fast.v2.210519_111253.multi_class_topdown.n=1800
344	3.49065	sleap-data/datasets/wt_gold.13pt/models.tracking_split2/td_id.fast.v2.210519_111253.multi_class_topdown.n=1800
345	3.44558	sleap-data/datasets/wt_gold.13pt/models.tracking_split2/td_id.fast.v2.210519_111253.multi_class_topdown.n=1800
346	3.39555	sleap-data/datasets/wt_gold.13pt/models.tracking_split2/td_id.fast.v2.210519_111253.multi_class_topdown.n=1800
347	3.40044	sleap-data/datasets/wt_gold.13pt/models.tracking_split2/td_id.fast.v2.210519_111253.multi_class_topdown.n=1800
348	3.429	sleap-data/datasets/wt_gold.13pt/models.tracking_split2/td_id.fast.v2.210519_111253.multi_class_topdown.n=1800
349	3.35098	sleap-data/datasets/wt_gold.13pt/models.tracking_split2/td_id.fast.v2.210519_111253.multi_class_topdown.n=1800
350	3.48389	sleap-data/datasets/wt_gold.13pt/models.tracking_split2/td_id.fast.v2.210519_111253.multi_class_topdown.n=1800
351	3.44771	sleap-data/datasets/wt_gold.13pt/models.tracking_split2/td_id.fast.v2.210519_111253.multi_class_topdown.n=1800
352	3.33882	sleap-data/datasets/wt_gold.13pt/models.tracking_split2/td_id.fast.v2.210519_111253.multi_class_topdown.n=1800
353	3.5333	sleap-data/datasets/wt_gold.13pt/models.tracking_split2/td_id.fast.v2.210519_111253.multi_class_topdown.n=1800
354	3.41363	sleap-data/datasets/wt_gold.13pt/models.tracking_split2/td_id.fast.v2.210519_111253.multi_class_topdown.n=1800
355	3.3175	sleap-data/datasets/wt_gold.13pt/models.tracking_split2/td_id.fast.v2.210519_111253.multi_class_topdown.n=1800
356	3.45269	sleap-data/datasets/wt_gold.13pt/models.tracking_split2/td_id.fast.v2.210519_111253.multi_class_topdown.n=1800
357	3.37148	sleap-data/datasets/wt_gold.13pt/models.tracking_split2/td_id.fast.v2.210519_111253.multi_class_topdown.n=1800
358	3.32284	sleap-data/datasets/wt_gold.13pt/models.tracking_split2/td_id.fast.v2.210519_111253.multi_class_topdown.n=1800
359	3.47476	sleap-data/datasets/wt_gold.13pt/models.tracking_split2/td_id.fast.v2.210519_111253.multi_class_topdown.n=1800
360	3.41413	sleap-data/datasets/wt_gold.13pt/models.tracking_split2/td_id.fast.v2.210519_111253.multi_class_topdown.n=1800
361	3.33276	sleap-data/datasets/wt_gold.13pt/models.tracking_split2/td_id.fast.v2.210519_111253.multi_class_topdown.n=1800
362	3.35194	sleap-data/datasets/wt_gold.13pt/models.tracking_split2/td_id.fast.v2.210519_111253.multi_class_topdown.n=1800
363	3.32808	sleap-data/datasets/wt_gold.13pt/models.tracking_split2/td_id.fast.v2.210519_111253.multi_class_topdown.n=1800
364	3.31003	sleap-data/datasets/wt_gold.13pt/models.tracking_split2/td_id.fast.v2.210519_111253.multi_class_topdown.n=1800
365	3.34532	sleap-data/datasets/wt_gold.13pt/models.tracking_split2/td_id.fast.v2.210519_111253.multi_class_topdown.n=1800
366	3.49711	sleap-data/datasets/wt_gold.13pt/models.tracking_split2/td_id.fast.v2.210519_111253.multi_class_topdown.n=1800
367	3.30721	sleap-data/datasets/wt_gold.13pt/models.tracking_split2/td_id.fast.v2.210519_111253.multi_class_topdown.n=1800
368	3.4216	sleap-data/datasets/wt_gold.13pt/models.tracking_split2/td_id.fast.v2.210519_111253.multi_class_topdown.n=1800
369	3.49209	sleap-data/datasets/wt_gold.13pt/models.tracking_split2/td_id.fast.v2.210519_111253.multi_class_topdown.n=1800
370	3.43167	sleap-data/datasets/wt_gold.13pt/models.tracking_split2/td_id.fast.v2.210519_111253.multi_class_topdown.n=1800
371	3.40693	sleap-data/datasets/wt_gold.13pt/models.tracking_split2/td_id.fast.v2.210519_111253.multi_class_topdown.n=1800
372	3.36082	sleap-data/datasets/wt_gold.13pt/models.tracking_split2/td_id.fast.v2.210519_111253.multi_class_topdown.n=1800
373	3.26459	sleap-data/datasets/wt_gold.13pt/models.tracking_split2/td_id.fast.v2.210519_111253.multi_class_topdown.n=1800
374	3.48437	sleap-data/datasets/wt_gold.13pt/models.tracking_split2/td_id.fast.v2.210519_111253.multi_class_topdown.n=1800
375	3.52591	sleap-data/datasets/wt_gold.13pt/models.tracking_split2/td_id.fast.v2.210519_111253.multi_class_topdown.n=1800
376	3.32062	sleap-data/datasets/wt_gold.13pt/models.tracking_split2/td_id.fast.v2.210519_111253.multi_class_topdown.n=1800
377	3.35761	sleap-data/datasets/wt_gold.13pt/models.tracking_split2/td_id.fast.v2.210519_111253.multi_class_topdown.n=1800
378	3.32646	sleap-data/datasets/wt_gold.13pt/models.tracking_split2/td_id.fast.v2.210519_111253.multi_class_topdown.n=1800
379	3.36777	sleap-data/datasets/wt_gold.13pt/models.tracking_split2/td_id.fast.v2.210519_111253.multi_class_topdown.n=1800
380	3.45857	sleap-data/datasets/wt_gold.13pt/models.tracking_split2/td_id.fast.v2.210519_111253.multi_class_topdown.n=1800
381	3.59882	sleap-data/datasets/wt_gold.13pt/models.tracking_split2/td_id.fast.v2.210519_111253.multi_class_topdown.n=1800
382	3.33394	sleap-data/datasets/wt_gold.13pt/models.tracking_split2/td_id.fast.v2.210519_111253.multi_class_topdown.n=1800
383	3.40169	sleap-data/datasets/wt_gold.13pt/models.tracking_split2/td_id.fast.v2.210519_111253.multi_class_topdown.n=1800
384	3.30369	sleap-data/datasets/wt_gold.13pt/models.tracking_split2/td_id.fast.v2.210519_111253.multi_class_topdown.n=1800
385	3.36353	sleap-data/datasets/wt_gold.13pt/models.tracking_split2/td_id.fast.v2.210519_111253.multi_class_topdown.n=1800
386	3.35547	sleap-data/datasets/wt_gold.13pt/models.tracking_split2/td_id.fast.v2.210519_111253.multi_class_topdown.n=1800
387	3.4381	sleap-data/datasets/wt_gold.13pt/models.tracking_split2/td_id.fast.v2.210519_111253.multi_class_topdown.n=1800
388	3.28624	sleap-data/datasets/wt_gold.13pt/models.tracking_split2/td_id.fast.v2.210519_111253.multi_class_topdown.n=1800
389	3.34488	sleap-data/datasets/wt_gold.13pt/models.tracking_split2/td_id.fast.v2.210519_111253.multi_class_topdown.n=1800
390	3.34222	sleap-data/datasets/wt_gold.13pt/models.tracking_split2/td_id.fast.v2.210519_111253.multi_class_topdown.n=1800
391	3.31168	sleap-data/datasets/wt_gold.13pt/models.tracking_split2/td_id.fast.v2.210519_111253.multi_class_topdown.n=1800
392	3.37604	sleap-data/datasets/wt_gold.13pt/models.tracking_split2/td_id.fast.v2.210519_111253.multi_class_topdown.n=1800
393	3.38167	sleap-data/datasets/wt_gold.13pt/models.tracking_split2/td_id.fast.v2.210519_111253.multi_class_topdown.n=1800
394	3.33579	sleap-data/datasets/wt_gold.13pt/models.tracking_split2/td_id.fast.v2.210519_111253.multi_class_topdown.n=1800
395	3.41884	sleap-data/datasets/wt_gold.13pt/models.tracking_split2/td_id.fast.v2.210519_111253.multi_class_topdown.n=1800
396	3.31113	sleap-data/datasets/wt_gold.13pt/models.tracking_split2/td_id.fast.v2.210519_111253.multi_class_topdown.n=1800
397	3.27484	sleap-data/datasets/wt_gold.13pt/models.tracking_split2/td_id.fast.v2.210519_111253.multi_class_topdown.n=1800
398	3.26717	sleap-data/datasets/wt_gold.13pt/models.tracking_split2/td_id.fast.v2.210519_111253.multi_class_topdown.n=1800
399	3.37754	sleap-data/datasets/wt_gold.13pt/models.tracking_split2/td_id.fast.v2.210519_111253.multi_class_topdown.n=1800
400	3.43319	sleap-data/datasets/wt_gold.13pt/models.tracking_split2/td_id.fast.v2.210519_111253.multi_class_topdown.n=1800
401	3.58461	sleap-data/datasets/wt_gold.13pt/models.tracking_split2/td_id.fast.v2.210519_111253.multi_class_topdown.n=1800
402	3.25841	sleap-data/datasets/wt_gold.13pt/models.tracking_split2/td_id.fast.v2.210519_111253.multi_class_topdown.n=1800
403	3.48666	sleap-data/datasets/wt_gold.13pt/models.tracking_split2/td_id.fast.v2.210519_111253.multi_class_topdown.n=1800
404	3.35913	sleap-data/datasets/wt_gold.13pt/models.tracking_split2/td_id.fast.v2.210519_111253.multi_class_topdown.n=1800
405	3.3766	sleap-data/datasets/wt_gold.13pt/models.tracking_split2/td_id.fast.v2.210519_111253.multi_class_topdown.n=1800
406	3.32123	sleap-data/datasets/wt_gold.13pt/models.tracking_split2/td_id.fast.v2.210519_111253.multi_class_topdown.n=1800
407	3.41613	sleap-data/datasets/wt_gold.13pt/models.tracking_split2/td_id.fast.v2.210519_111253.multi_class_topdown.n=1800
408	3.47068	sleap-data/datasets/wt_gold.13pt/models.tracking_split2/td_id.fast.v2.210519_111253.multi_class_topdown.n=1800
409	3.4454	sleap-data/datasets/wt_gold.13pt/models.tracking_split2/td_id.fast.v2.210519_111253.multi_class_topdown.n=1800
410	3.39077	sleap-data/datasets/wt_gold.13pt/models.tracking_split2/td_id.fast.v2.210519_111253.multi_class_topdown.n=1800
411	3.50152	sleap-data/datasets/wt_gold.13pt/models.tracking_split2/td_id.fast.v2.210519_111253.multi_class_topdown.n=1800
412	3.40477	sleap-data/datasets/wt_gold.13pt/models.tracking_split2/td_id.fast.v2.210519_111253.multi_class_topdown.n=1800
413	3.40603	sleap-data/datasets/wt_gold.13pt/models.tracking_split2/td_id.fast.v2.210519_111253.multi_class_topdown.n=1800
414	3.48562	sleap-data/datasets/wt_gold.13pt/models.tracking_split2/td_id.fast.v2.210519_111253.multi_class_topdown.n=1800
415	3.41514	sleap-data/datasets/wt_gold.13pt/models.tracking_split2/td_id.fast.v2.210519_111253.multi_class_topdown.n=1800
416	3.34543	sleap-data/datasets/wt_gold.13pt/models.tracking_split2/td_id.fast.v2.210519_111253.multi_class_topdown.n=1800
417	3.31655	sleap-data/datasets/wt_gold.13pt/models.tracking_split2/td_id.fast.v2.210519_111253.multi_class_topdown.n=1800
418	3.37762	sleap-data/datasets/wt_gold.13pt/models.tracking_split2/td_id.fast.v2.210519_111253.multi_class_topdown.n=1800
419	3.27446	sleap-data/datasets/wt_gold.13pt/models.tracking_split2/td_id.fast.v2.210519_111253.multi_class_topdown.n=1800
420	3.3819	sleap-data/datasets/wt_gold.13pt/models.tracking_split2/td_id.fast.v2.210519_111253.multi_class_topdown.n=1800
421	3.3026	sleap-data/datasets/wt_gold.13pt/models.tracking_split2/td_id.fast.v2.210519_111253.multi_class_topdown.n=1800
422	3.41807	sleap-data/datasets/wt_gold.13pt/models.tracking_split2/td_id.fast.v2.210519_111253.multi_class_topdown.n=1800
423	3.5356	sleap-data/datasets/wt_gold.13pt/models.tracking_split2/td_id.fast.v2.210519_111253.multi_class_topdown.n=1800
424	3.42825	sleap-data/datasets/wt_gold.13pt/models.tracking_split2/td_id.fast.v2.210519_111253.multi_class_topdown.n=1800
425	3.59553	sleap-data/datasets/wt_gold.13pt/models.tracking_split2/td_id.fast.v2.210519_111253.multi_class_topdown.n=1800
426	4.0492	sleap-data/datasets/wt_gold.13pt/models.tracking_split2/td_id.fast.v2.210519_111253.multi_class_topdown.n=1800
427	3.34011	sleap-data/datasets/wt_gold.13pt/models.tracking_split2/td_id.fast.v2.210519_111253.multi_class_topdown.n=1800
428	3.37089	sleap-data/datasets/wt_gold.13pt/models.tracking_split2/td_id.fast.v2.210519_111253.multi_class_topdown.n=1800
429	3.68106	sleap-data/datasets/wt_gold.13pt/models.tracking_split2/td_id.fast.v2.210519_111253.multi_class_topdown.n=1800
430	3.67223	sleap-data/datasets/wt_gold.13pt/models.tracking_split2/td_id.fast.v2.210519_111253.multi_class_topdown.n=1800
431	4.17762	sleap-data/datasets/wt_gold.13pt/models.tracking_split2/td_id.fast.v2.210519_111253.multi_class_topdown.n=1800
432	3.49001	sleap-data/datasets/wt_gold.13pt/models.tracking_split2/td_id.fast.v2.210519_111253.multi_class_topdown.n=1800
433	3.28657	sleap-data/datasets/wt_gold.13pt/models.tracking_split2/td_id.fast.v2.210519_111253.multi_class_topdown.n=1800
434	3.53632	sleap-data/datasets/wt_gold.13pt/models.tracking_split2/td_id.fast.v2.210519_111253.multi_class_topdown.n=1800
435	3.43977	sleap-data/datasets/wt_gold.13pt/models.tracking_split2/td_id.fast.v2.210519_111253.multi_class_topdown.n=1800
436	3.51263	sleap-data/datasets/wt_gold.13pt/models.tracking_split2/td_id.fast.v2.210519_111253.multi_class_topdown.n=1800
437	3.4306	sleap-data/datasets/wt_gold.13pt/models.tracking_split2/td_id.fast.v2.210519_111253.multi_class_topdown.n=1800
438	3.31315	sleap-data/datasets/wt_gold.13pt/models.tracking_split2/td_id.fast.v2.210519_111253.multi_class_topdown.n=1800
439	3.20726	sleap-data/datasets/wt_gold.13pt/models.tracking_split2/td_id.fast.v2.210519_111253.multi_class_topdown.n=1800
440	3.31891	sleap-data/datasets/wt_gold.13pt/models.tracking_split2/td_id.fast.v2.210519_111253.multi_class_topdown.n=1800
441	3.43948	sleap-data/datasets/wt_gold.13pt/models.tracking_split2/td_id.fast.v2.210519_111253.multi_class_topdown.n=1800
442	3.39874	sleap-data/datasets/wt_gold.13pt/models.tracking_split2/td_id.fast.v2.210519_111253.multi_class_topdown.n=1800
443	3.31447	sleap-data/datasets/wt_gold.13pt/models.tracking_split2/td_id.fast.v2.210519_111253.multi_class_topdown.n=1800
444	3.39796	sleap-data/datasets/wt_gold.13pt/models.tracking_split2/td_id.fast.v2.210519_111253.multi_class_topdown.n=1800
445	4.17229	sleap-data/datasets/wt_gold.13pt/models.tracking_split2/td_id.fast.v2.210519_111253.multi_class_topdown.n=1800
446	3.41965	sleap-data/datasets/wt_gold.13pt/models.tracking_split2/td_id.fast.v2.210519_111253.multi_class_topdown.n=1800
447	3.38412	sleap-data/datasets/wt_gold.13pt/models.tracking_split2/td_id.fast.v2.210519_111253.multi_class_topdown.n=1800
448	3.49694	sleap-data/datasets/wt_gold.13pt/models.tracking_split2/td_id.fast.v2.210519_111253.multi_class_topdown.n=1800
449	3.34816	sleap-data/datasets/wt_gold.13pt/models.tracking_split2/td_id.fast.v2.210519_111253.multi_class_topdown.n=1800
450	3.44268	sleap-data/datasets/wt_gold.13pt/models.tracking_split2/td_id.fast.v2.210519_111253.multi_class_topdown.n=1800
451	3.41934	sleap-data/datasets/wt_gold.13pt/models.tracking_split2/td_id.fast.v2.210519_111253.multi_class_topdown.n=1800
452	3.43906	sleap-data/datasets/wt_gold.13pt/models.tracking_split2/td_id.fast.v2.210519_111253.multi_class_topdown.n=1800
453	3.41219	sleap-data/datasets/wt_gold.13pt/models.tracking_split2/td_id.fast.v2.210519_111253.multi_class_topdown.n=1800
454	3.43982	sleap-data/datasets/wt_gold.13pt/models.tracking_split2/td_id.fast.v2.210519_111253.multi_class_topdown.n=1800
455	3.42959	sleap-data/datasets/wt_gold.13pt/models.tracking_split2/td_id.fast.v2.210519_111253.multi_class_topdown.n=1800
456	3.53842	sleap-data/datasets/wt_gold.13pt/models.tracking_split2/td_id.fast.v2.210519_111253.multi_class_topdown.n=1800
457	3.33189	sleap-data/datasets/wt_gold.13pt/models.tracking_split2/td_id.fast.v2.210519_111253.multi_class_topdown.n=1800
458	3.55133	sleap-data/datasets/wt_gold.13pt/models.tracking_split2/td_id.fast.v2.210519_111253.multi_class_topdown.n=1800
459	3.52415	sleap-data/datasets/wt_gold.13pt/models.tracking_split2/td_id.fast.v2.210519_111253.multi_class_topdown.n=1800
460	3.3602	sleap-data/datasets/wt_gold.13pt/models.tracking_split2/td_id.fast.v2.210519_111253.multi_class_topdown.n=1800
461	3.34706	sleap-data/datasets/wt_gold.13pt/models.tracking_split2/td_id.fast.v2.210519_111253.multi_class_topdown.n=1800
462	3.6185	sleap-data/datasets/wt_gold.13pt/models.tracking_split2/td_id.fast.v2.210519_111253.multi_class_topdown.n=1800
463	4.00793	sleap-data/datasets/wt_gold.13pt/models.tracking_split2/td_id.fast.v2.210519_111253.multi_class_topdown.n=1800
464	3.54167	sleap-data/datasets/wt_gold.13pt/models.tracking_split2/td_id.fast.v2.210519_111253.multi_class_topdown.n=1800
465	3.34136	sleap-data/datasets/wt_gold.13pt/models.tracking_split2/td_id.fast.v2.210519_111253.multi_class_topdown.n=1800
466	3.45214	sleap-data/datasets/wt_gold.13pt/models.tracking_split2/td_id.fast.v2.210519_111253.multi_class_topdown.n=1800
467	3.8444	sleap-data/datasets/wt_gold.13pt/models.tracking_split2/td_id.fast.v2.210519_111253.multi_class_topdown.n=1800
468	3.79718	sleap-data/datasets/wt_gold.13pt/models.tracking_split2/td_id.fast.v2.210519_111253.multi_class_topdown.n=1800
469	4.05015	sleap-data/datasets/wt_gold.13pt/models.tracking_split2/td_id.fast.v2.210519_111253.multi_class_topdown.n=1800
470	3.30114	sleap-data/datasets/wt_gold.13pt/models.tracking_split2/td_id.fast.v2.210519_111253.multi_class_topdown.n=1800
471	3.44287	sleap-data/datasets/wt_gold.13pt/models.tracking_split2/td_id.fast.v2.210519_111253.multi_class_topdown.n=1800
472	3.42917	sleap-data/datasets/wt_gold.13pt/models.tracking_split2/td_id.fast.v2.210519_111253.multi_class_topdown.n=1800
473	3.47196	sleap-data/datasets/wt_gold.13pt/models.tracking_split2/td_id.fast.v2.210519_111253.multi_class_topdown.n=1800
474	3.30721	sleap-data/datasets/wt_gold.13pt/models.tracking_split2/td_id.fast.v2.210519_111253.multi_class_topdown.n=1800
475	3.42748	sleap-data/datasets/wt_gold.13pt/models.tracking_split2/td_id.fast.v2.210519_111253.multi_class_topdown.n=1800
476	3.26024	sleap-data/datasets/wt_gold.13pt/models.tracking_split2/td_id.fast.v2.210519_111253.multi_class_topdown.n=1800
477	3.39007	sleap-data/datasets/wt_gold.13pt/models.tracking_split2/td_id.fast.v2.210519_111253.multi_class_topdown.n=1800
478	3.50557	sleap-data/datasets/wt_gold.13pt/models.tracking_split2/td_id.fast.v2.210519_111253.multi_class_topdown.n=1800
479	3.33543	sleap-data/datasets/wt_gold.13pt/models.tracking_split2/td_id.fast.v2.210519_111253.multi_class_topdown.n=1800
480	3.41764	sleap-data/datasets/wt_gold.13pt/models.tracking_split2/td_id.fast.v2.210519_111253.multi_class_topdown.n=1800
481	3.2799	sleap-data/datasets/wt_gold.13pt/models.tracking_split2/td_id.fast.v2.210519_111253.multi_class_topdown.n=1800
482	3.30096	sleap-data/datasets/wt_gold.13pt/models.tracking_split2/td_id.fast.v2.210519_111253.multi_class_topdown.n=1800
483	3.48703	sleap-data/datasets/wt_gold.13pt/models.tracking_split2/td_id.fast.v2.210519_111253.multi_class_topdown.n=1800
484	3.46487	sleap-data/datasets/wt_gold.13pt/models.tracking_split2/td_id.fast.v2.210519_111253.multi_class_topdown.n=1800
485	3.39195	sleap-data/datasets/wt_gold.13pt/models.tracking_split2/td_id.fast.v2.210519_111253.multi_class_topdown.n=1800
486	3.49601	sleap-data/datasets/wt_gold.13pt/models.tracking_split2/td_id.fast.v2.210519_111253.multi_class_topdown.n=1800
487	3.54056	sleap-data/datasets/wt_gold.13pt/models.tracking_split2/td_id.fast.v2.210519_111253.multi_class_topdown.n=1800
488	3.38755	sleap-data/datasets/wt_gold.13pt/models.tracking_split2/td_id.fast.v2.210519_111253.multi_class_topdown.n=1800
489	3.48449	sleap-data/datasets/wt_gold.13pt/models.tracking_split2/td_id.fast.v2.210519_111253.multi_class_topdown.n=1800
490	3.38256	sleap-data/datasets/wt_gold.13pt/models.tracking_split2/td_id.fast.v2.210519_111253.multi_class_topdown.n=1800
491	3.35875	sleap-data/datasets/wt_gold.13pt/models.tracking_split2/td_id.fast.v2.210519_111253.multi_class_topdown.n=1800
492	3.35882	sleap-data/datasets/wt_gold.13pt/models.tracking_split2/td_id.fast.v2.210519_111253.multi_class_topdown.n=1800
493	3.18224	sleap-data/datasets/wt_gold.13pt/models.tracking_split2/td_id.fast.v2.210519_111253.multi_class_topdown.n=1800
494	3.39896	sleap-data/datasets/wt_gold.13pt/models.tracking_split2/td_id.fast.v2.210519_111253.multi_class_topdown.n=1800
495	3.39496	sleap-data/datasets/wt_gold.13pt/models.tracking_split2/td_id.fast.v2.210519_111253.multi_class_topdown.n=1800
496	3.55827	sleap-data/datasets/wt_gold.13pt/models.tracking_split2/td_id.fast.v2.210519_111253.multi_class_topdown.n=1800
497	3.46235	sleap-data/datasets/wt_gold.13pt/models.tracking_split2/td_id.fast.v2.210519_111253.multi_class_topdown.n=1800
498	3.36133	sleap-data/datasets/wt_gold.13pt/models.tracking_split2/td_id.fast.v2.210519_111253.multi_class_topdown.n=1800
499	3.45822	sleap-data/datasets/wt_gold.13pt/models.tracking_split2/td_id.fast.v2.210519_111253.multi_class_topdown.n=1800
500	3.45259	sleap-data/datasets/wt_gold.13pt/models.tracking_split2/td_id.fast.v2.210519_111253.multi_class_topdown.n=1800
501	3.51401	sleap-data/datasets/wt_gold.13pt/models.tracking_split2/td_id.fast.v2.210519_111253.multi_class_topdown.n=1800
502	3.35078	sleap-data/datasets/wt_gold.13pt/models.tracking_split2/td_id.fast.v2.210519_111253.multi_class_topdown.n=1800
503	3.45463	sleap-data/datasets/wt_gold.13pt/models.tracking_split2/td_id.fast.v2.210519_111253.multi_class_topdown.n=1800
504	3.33876	sleap-data/datasets/wt_gold.13pt/models.tracking_split2/td_id.fast.v2.210519_111253.multi_class_topdown.n=1800
505	3.35881	sleap-data/datasets/wt_gold.13pt/models.tracking_split2/td_id.fast.v2.210519_111253.multi_class_topdown.n=1800
506	3.44321	sleap-data/datasets/wt_gold.13pt/models.tracking_split2/td_id.fast.v2.210519_111253.multi_class_topdown.n=1800
507	3.46477	sleap-data/datasets/wt_gold.13pt/models.tracking_split2/td_id.fast.v2.210519_111253.multi_class_topdown.n=1800
508	3.32256	sleap-data/datasets/wt_gold.13pt/models.tracking_split2/td_id.fast.v2.210519_111253.multi_class_topdown.n=1800
509	3.47657	sleap-data/datasets/wt_gold.13pt/models.tracking_split2/td_id.fast.v2.210519_111253.multi_class_topdown.n=1800
510	3.42822	sleap-data/datasets/wt_gold.13pt/models.tracking_split2/td_id.fast.v2.210519_111253.multi_class_topdown.n=1800
511	3.4661	sleap-data/datasets/wt_gold.13pt/models.tracking_split2/td_id.fast.v2.210519_111253.multi_class_topdown.n=1800
512	3.28634	sleap-data/datasets/wt_gold.13pt/models.tracking_split2/td_id.fast.v2.210519_111253.multi_class_topdown.n=1800
513	3.33676	sleap-data/datasets/wt_gold.13pt/models.tracking_split2/td_id.fast.v2.210519_111253.multi_class_topdown.n=1800
514	3.61841	sleap-data/datasets/wt_gold.13pt/models.tracking_split2/td_id.fast.v2.210519_111253.multi_class_topdown.n=1800
515	3.43263	sleap-data/datasets/wt_gold.13pt/models.tracking_split2/td_id.fast.v2.210519_111253.multi_class_topdown.n=1800
516	3.37352	sleap-data/datasets/wt_gold.13pt/models.tracking_split2/td_id.fast.v2.210519_111253.multi_class_topdown.n=1800
517	3.37052	sleap-data/datasets/wt_gold.13pt/models.tracking_split2/td_id.fast.v2.210519_111253.multi_class_topdown.n=1800
518	3.31373	sleap-data/datasets/wt_gold.13pt/models.tracking_split2/td_id.fast.v2.210519_111253.multi_class_topdown.n=1800
519	3.25926	sleap-data/datasets/wt_gold.13pt/models.tracking_split2/td_id.fast.v2.210519_111253.multi_class_topdown.n=1800
520	3.47456	sleap-data/datasets/wt_gold.13pt/models.tracking_split2/td_id.fast.v2.210519_111253.multi_class_topdown.n=1800
521	3.7582	sleap-data/datasets/wt_gold.13pt/models.tracking_split2/td_id.fast.v2.210519_111253.multi_class_topdown.n=1800
522	4.40423	sleap-data/datasets/wt_gold.13pt/models.tracking_split2/td_id.fast.v2.210519_111253.multi_class_topdown.n=1800
523	3.46549	sleap-data/datasets/wt_gold.13pt/models.tracking_split2/td_id.fast.v2.210519_111253.multi_class_topdown.n=1800
524	3.26344	sleap-data/datasets/wt_gold.13pt/models.tracking_split2/td_id.fast.v2.210519_111253.multi_class_topdown.n=1800
525	3.3725	sleap-data/datasets/wt_gold.13pt/models.tracking_split2/td_id.fast.v2.210519_111253.multi_class_topdown.n=1800
526	3.34489	sleap-data/datasets/wt_gold.13pt/models.tracking_split2/td_id.fast.v2.210519_111253.multi_class_topdown.n=1800
527	3.26766	sleap-data/datasets/wt_gold.13pt/models.tracking_split2/td_id.fast.v2.210519_111253.multi_class_topdown.n=1800
528	3.52495	sleap-data/datasets/wt_gold.13pt/models.tracking_split2/td_id.fast.v2.210519_111253.multi_class_topdown.n=1800
529	3.45333	sleap-data/datasets/wt_gold.13pt/models.tracking_split2/td_id.fast.v2.210519_111253.multi_class_topdown.n=1800
530	3.44296	sleap-data/datasets/wt_gold.13pt/models.tracking_split2/td_id.fast.v2.210519_111253.multi_class_topdown.n=1800
531	3.45288	sleap-data/datasets/wt_gold.13pt/models.tracking_split2/td_id.fast.v2.210519_111253.multi_class_topdown.n=1800
532	3.30817	sleap-data/datasets/wt_gold.13pt/models.tracking_split2/td_id.fast.v2.210519_111253.multi_class_topdown.n=1800
533	3.3626	sleap-data/datasets/wt_gold.13pt/models.tracking_split2/td_id.fast.v2.210519_111253.multi_class_topdown.n=1800
534	3.3924	sleap-data/datasets/wt_gold.13pt/models.tracking_split2/td_id.fast.v2.210519_111253.multi_class_topdown.n=1800
535	3.45706	sleap-data/datasets/wt_gold.13pt/models.tracking_split2/td_id.fast.v2.210519_111253.multi_class_topdown.n=1800
536	3.26693	sleap-data/datasets/wt_gold.13pt/models.tracking_split2/td_id.fast.v2.210519_111253.multi_class_topdown.n=1800
537	3.40184	sleap-data/datasets/wt_gold.13pt/models.tracking_split2/td_id.fast.v2.210519_111253.multi_class_topdown.n=1800
538	3.29942	sleap-data/datasets/wt_gold.13pt/models.tracking_split2/td_id.fast.v2.210519_111253.multi_class_topdown.n=1800
539	3.3607	sleap-data/datasets/wt_gold.13pt/models.tracking_split2/td_id.fast.v2.210519_111253.multi_class_topdown.n=1800
540	3.40386	sleap-data/datasets/wt_gold.13pt/models.tracking_split2/td_id.fast.v2.210519_111253.multi_class_topdown.n=1800
541	3.37109	sleap-data/datasets/wt_gold.13pt/models.tracking_split2/td_id.fast.v2.210519_111253.multi_class_topdown.n=1800
542	3.36166	sleap-data/datasets/wt_gold.13pt/models.tracking_split2/td_id.fast.v2.210519_111253.multi_class_topdown.n=1800
543	3.36895	sleap-data/datasets/wt_gold.13pt/models.tracking_split2/td_id.fast.v2.210519_111253.multi_class_topdown.n=1800
544	3.45921	sleap-data/datasets/wt_gold.13pt/models.tracking_split2/td_id.fast.v2.210519_111253.multi_class_topdown.n=1800
545	3.45768	sleap-data/datasets/wt_gold.13pt/models.tracking_split2/td_id.fast.v2.210519_111253.multi_class_topdown.n=1800
546	3.37719	sleap-data/datasets/wt_gold.13pt/models.tracking_split2/td_id.fast.v2.210519_111253.multi_class_topdown.n=1800
547	3.36498	sleap-data/datasets/wt_gold.13pt/models.tracking_split2/td_id.fast.v2.210519_111253.multi_class_topdown.n=1800
548	3.24954	sleap-data/datasets/wt_gold.13pt/models.tracking_split2/td_id.fast.v2.210519_111253.multi_class_topdown.n=1800
549	3.32917	sleap-data/datasets/wt_gold.13pt/models.tracking_split2/td_id.fast.v2.210519_111253.multi_class_topdown.n=1800
550	3.23665	sleap-data/datasets/wt_gold.13pt/models.tracking_split2/td_id.fast.v2.210519_111253.multi_class_topdown.n=1800
551	3.37441	sleap-data/datasets/wt_gold.13pt/models.tracking_split2/td_id.fast.v2.210519_111253.multi_class_topdown.n=1800
552	3.26961	sleap-data/datasets/wt_gold.13pt/models.tracking_split2/td_id.fast.v2.210519_111253.multi_class_topdown.n=1800
553	3.34035	sleap-data/datasets/wt_gold.13pt/models.tracking_split2/td_id.fast.v2.210519_111253.multi_class_topdown.n=1800
554	3.2909	sleap-data/datasets/wt_gold.13pt/models.tracking_split2/td_id.fast.v2.210519_111253.multi_class_topdown.n=1800
555	3.40862	sleap-data/datasets/wt_gold.13pt/models.tracking_split2/td_id.fast.v2.210519_111253.multi_class_topdown.n=1800
556	3.39539	sleap-data/datasets/wt_gold.13pt/models.tracking_split2/td_id.fast.v2.210519_111253.multi_class_topdown.n=1800
557	3.31234	sleap-data/datasets/wt_gold.13pt/models.tracking_split2/td_id.fast.v2.210519_111253.multi_class_topdown.n=1800
558	3.39074	sleap-data/datasets/wt_gold.13pt/models.tracking_split2/td_id.fast.v2.210519_111253.multi_class_topdown.n=1800
559	3.36203	sleap-data/datasets/wt_gold.13pt/models.tracking_split2/td_id.fast.v2.210519_111253.multi_class_topdown.n=1800
560	3.305	sleap-data/datasets/wt_gold.13pt/models.tracking_split2/td_id.fast.v2.210519_111253.multi_class_topdown.n=1800
561	3.31923	sleap-data/datasets/wt_gold.13pt/models.tracking_split2/td_id.fast.v2.210519_111253.multi_class_topdown.n=1800
562	3.32144	sleap-data/datasets/wt_gold.13pt/models.tracking_split2/td_id.fast.v2.210519_111253.multi_class_topdown.n=1800
563	3.14329	sleap-data/datasets/wt_gold.13pt/models.tracking_split2/td_id.fast.v2.210519_111253.multi_class_topdown.n=1800
564	3.23628	sleap-data/datasets/wt_gold.13pt/models.tracking_split2/td_id.fast.v2.210519_111253.multi_class_topdown.n=1800
565	3.38908	sleap-data/datasets/wt_gold.13pt/models.tracking_split2/td_id.fast.v2.210519_111253.multi_class_topdown.n=1800
566	3.27403	sleap-data/datasets/wt_gold.13pt/models.tracking_split2/td_id.fast.v2.210519_111253.multi_class_topdown.n=1800
567	3.24536	sleap-data/datasets/wt_gold.13pt/models.tracking_split2/td_id.fast.v2.210519_111253.multi_class_topdown.n=1800
568	3.38977	sleap-data/datasets/wt_gold.13pt/models.tracking_split2/td_id.fast.v2.210519_111253.multi_class_topdown.n=1800
569	3.2823	sleap-data/datasets/wt_gold.13pt/models.tracking_split2/td_id.fast.v2.210519_111253.multi_class_topdown.n=1800
570	3.36923	sleap-data/datasets/wt_gold.13pt/models.tracking_split2/td_id.fast.v2.210519_111253.multi_class_topdown.n=1800
571	3.38175	sleap-data/datasets/wt_gold.13pt/models.tracking_split2/td_id.fast.v2.210519_111253.multi_class_topdown.n=1800
572	3.18722	sleap-data/datasets/wt_gold.13pt/models.tracking_split2/td_id.fast.v2.210519_111253.multi_class_topdown.n=1800
573	3.24717	sleap-data/datasets/wt_gold.13pt/models.tracking_split2/td_id.fast.v2.210519_111253.multi_class_topdown.n=1800
574	3.25548	sleap-data/datasets/wt_gold.13pt/models.tracking_split2/td_id.fast.v2.210519_111253.multi_class_topdown.n=1800
575	3.23161	sleap-data/datasets/wt_gold.13pt/models.tracking_split2/td_id.fast.v2.210519_111253.multi_class_topdown.n=1800
576	3.38011	sleap-data/datasets/wt_gold.13pt/models.tracking_split2/td_id.fast.v2.210519_111253.multi_class_topdown.n=1800
577	3.33093	sleap-data/datasets/wt_gold.13pt/models.tracking_split2/td_id.fast.v2.210519_111253.multi_class_topdown.n=1800
578	3.41048	sleap-data/datasets/wt_gold.13pt/models.tracking_split2/td_id.fast.v2.210519_111253.multi_class_topdown.n=1800
579	3.32504	sleap-data/datasets/wt_gold.13pt/models.tracking_split2/td_id.fast.v2.210519_111253.multi_class_topdown.n=1800
580	3.30065	sleap-data/datasets/wt_gold.13pt/models.tracking_split2/td_id.fast.v2.210519_111253.multi_class_topdown.n=1800
581	3.26838	sleap-data/datasets/wt_gold.13pt/models.tracking_split2/td_id.fast.v2.210519_111253.multi_class_topdown.n=1800
582	3.23386	sleap-data/datasets/wt_gold.13pt/models.tracking_split2/td_id.fast.v2.210519_111253.multi_class_topdown.n=1800
583	3.32846	sleap-data/datasets/wt_gold.13pt/models.tracking_split2/td_id.fast.v2.210519_111253.multi_class_topdown.n=1800
584	3.47619	sleap-data/datasets/wt_gold.13pt/models.tracking_split2/td_id.fast.v2.210519_111253.multi_class_topdown.n=1800
585	3.24139	sleap-data/datasets/wt_gold.13pt/models.tracking_split2/td_id.fast.v2.210519_111253.multi_class_topdown.n=1800
586	3.25547	sleap-data/datasets/wt_gold.13pt/models.tracking_split2/td_id.fast.v2.210519_111253.multi_class_topdown.n=1800
587	3.37909	sleap-data/datasets/wt_gold.13pt/models.tracking_split2/td_id.fast.v2.210519_111253.multi_class_topdown.n=1800
588	3.36619	sleap-data/datasets/wt_gold.13pt/models.tracking_split2/td_id.fast.v2.210519_111253.multi_class_topdown.n=1800
589	3.35726	sleap-data/datasets/wt_gold.13pt/models.tracking_split2/td_id.fast.v2.210519_111253.multi_class_topdown.n=1800
590	3.37084	sleap-data/datasets/wt_gold.13pt/models.tracking_split2/td_id.fast.v2.210519_111253.multi_class_topdown.n=1800
591	3.36385	sleap-data/datasets/wt_gold.13pt/models.tracking_split2/td_id.fast.v2.210519_111253.multi_class_topdown.n=1800
592	3.39443	sleap-data/datasets/wt_gold.13pt/models.tracking_split2/td_id.fast.v2.210519_111253.multi_class_topdown.n=1800
593	3.3605	sleap-data/datasets/wt_gold.13pt/models.tracking_split2/td_id.fast.v2.210519_111253.multi_class_topdown.n=1800
594	3.32282	sleap-data/datasets/wt_gold.13pt/models.tracking_split2/td_id.fast.v2.210519_111253.multi_class_topdown.n=1800
595	3.39903	sleap-data/datasets/wt_gold.13pt/models.tracking_split2/td_id.fast.v2.210519_111253.multi_class_topdown.n=1800
596	3.32794	sleap-data/datasets/wt_gold.13pt/models.tracking_split2/td_id.fast.v2.210519_111253.multi_class_topdown.n=1800
597	3.45265	sleap-data/datasets/wt_gold.13pt/models.tracking_split2/td_id.fast.v2.210519_111253.multi_class_topdown.n=1800
598	3.31029	sleap-data/datasets/wt_gold.13pt/models.tracking_split2/td_id.fast.v2.210519_111253.multi_class_topdown.n=1800
599	3.2959	sleap-data/datasets/wt_gold.13pt/models.tracking_split2/td_id.fast.v2.210519_111253.multi_class_topdown.n=1800
600	3.28464	sleap-data/datasets/wt_gold.13pt/models.tracking_split2/td_id.fast.v2.210519_111253.multi_class_topdown.n=1800
601	4.40487	sleap-data/datasets/wt_gold.13pt/models.tracking_split2/td_id.fast.v2.210519_111253.multi_class_topdown.n=1800
602	3.69818	sleap-data/datasets/wt_gold.13pt/models.tracking_split2/td_id.fast.v2.210519_111253.multi_class_topdown.n=1800
603	3.52137	sleap-data/datasets/wt_gold.13pt/models.tracking_split2/td_id.fast.v2.210519_111253.multi_class_topdown.n=1800
604	3.29067	sleap-data/datasets/wt_gold.13pt/models.tracking_split2/td_id.fast.v2.210519_111253.multi_class_topdown.n=1800
605	3.71587	sleap-data/datasets/wt_gold.13pt/models.tracking_split2/td_id.fast.v2.210519_111253.multi_class_topdown.n=1800
606	4.58252	sleap-data/datasets/wt_gold.13pt/models.tracking_split2/td_id.fast.v2.210519_111253.multi_class_topdown.n=1800
607	3.41145	sleap-data/datasets/wt_gold.13pt/models.tracking_split2/td_id.fast.v2.210519_111253.multi_class_topdown.n=1800
608	3.45791	sleap-data/datasets/wt_gold.13pt/models.tracking_split2/td_id.fast.v2.210519_111253.multi_class_topdown.n=1800
609	3.79291	sleap-data/datasets/wt_gold.13pt/models.tracking_split2/td_id.fast.v2.210519_111253.multi_class_topdown.n=1800
610	3.46606	sleap-data/datasets/wt_gold.13pt/models.tracking_split2/td_id.fast.v2.210519_111253.multi_class_topdown.n=1800
611	3.42993	sleap-data/datasets/wt_gold.13pt/models.tracking_split2/td_id.fast.v2.210519_111253.multi_class_topdown.n=1800
612	3.48664	sleap-data/datasets/wt_gold.13pt/models.tracking_split2/td_id.fast.v2.210519_111253.multi_class_topdown.n=1800
613	3.43847	sleap-data/datasets/wt_gold.13pt/models.tracking_split2/td_id.fast.v2.210519_111253.multi_class_topdown.n=1800
614	3.67501	sleap-data/datasets/wt_gold.13pt/models.tracking_split2/td_id.fast.v2.210519_111253.multi_class_topdown.n=1800
615	3.57071	sleap-data/datasets/wt_gold.13pt/models.tracking_split2/td_id.fast.v2.210519_111253.multi_class_topdown.n=1800
616	3.53589	sleap-data/datasets/wt_gold.13pt/models.tracking_split2/td_id.fast.v2.210519_111253.multi_class_topdown.n=1800
617	3.74894	sleap-data/datasets/wt_gold.13pt/models.tracking_split2/td_id.fast.v2.210519_111253.multi_class_topdown.n=1800
618	4.5922	sleap-data/datasets/wt_gold.13pt/models.tracking_split2/td_id.fast.v2.210519_111253.multi_class_topdown.n=1800
619	3.70041	sleap-data/datasets/wt_gold.13pt/models.tracking_split2/td_id.fast.v2.210519_111253.multi_class_topdown.n=1800
620	4.42977	sleap-data/datasets/wt_gold.13pt/models.tracking_split2/td_id.fast.v2.210519_111253.multi_class_topdown.n=1800
621	3.46748	sleap-data/datasets/wt_gold.13pt/models.tracking_split2/td_id.fast.v2.210519_111253.multi_class_topdown.n=1800
622	3.30958	sleap-data/datasets/wt_gold.13pt/models.tracking_split2/td_id.fast.v2.210519_111253.multi_class_topdown.n=1800
623	3.42701	sleap-data/datasets/wt_gold.13pt/models.tracking_split2/td_id.fast.v2.210519_111253.multi_class_topdown.n=1800
624	3.33042	sleap-data/datasets/wt_gold.13pt/models.tracking_split2/td_id.fast.v2.210519_111253.multi_class_topdown.n=1800
625	3.47907	sleap-data/datasets/wt_gold.13pt/models.tracking_split2/td_id.fast.v2.210519_111253.multi_class_topdown.n=1800
626	3.38123	sleap-data/datasets/wt_gold.13pt/models.tracking_split2/td_id.fast.v2.210519_111253.multi_class_topdown.n=1800
627	4.23568	sleap-data/datasets/wt_gold.13pt/models.tracking_split2/td_id.fast.v2.210519_111253.multi_class_topdown.n=1800
628	3.32134	sleap-data/datasets/wt_gold.13pt/models.tracking_split2/td_id.fast.v2.210519_111253.multi_class_topdown.n=1800
629	3.82324	sleap-data/datasets/wt_gold.13pt/models.tracking_split2/td_id.fast.v2.210519_111253.multi_class_topdown.n=1800
630	3.305	sleap-data/datasets/wt_gold.13pt/models.tracking_split2/td_id.fast.v2.210519_111253.multi_class_topdown.n=1800
631	3.31251	sleap-data/datasets/wt_gold.13pt/models.tracking_split2/td_id.fast.v2.210519_111253.multi_class_topdown.n=1800
632	3.56441	sleap-data/datasets/wt_gold.13pt/models.tracking_split2/td_id.fast.v2.210519_111253.multi_class_topdown.n=1800
633	3.48481	sleap-data/datasets/wt_gold.13pt/models.tracking_split2/td_id.fast.v2.210519_111253.multi_class_topdown.n=1800
634	3.39667	sleap-data/datasets/wt_gold.13pt/models.tracking_split2/td_id.fast.v2.210519_111253.multi_class_topdown.n=1800
635	3.47028	sleap-data/datasets/wt_gold.13pt/models.tracking_split2/td_id.fast.v2.210519_111253.multi_class_topdown.n=1800
636	3.4041	sleap-data/datasets/wt_gold.13pt/models.tracking_split2/td_id.fast.v2.210519_111253.multi_class_topdown.n=1800
637	3.34561	sleap-data/datasets/wt_gold.13pt/models.tracking_split2/td_id.fast.v2.210519_111253.multi_class_topdown.n=1800
638	3.23075	sleap-data/datasets/wt_gold.13pt/models.tracking_split2/td_id.fast.v2.210519_111253.multi_class_topdown.n=1800
639	3.37735	sleap-data/datasets/wt_gold.13pt/models.tracking_split2/td_id.fast.v2.210519_111253.multi_class_topdown.n=1800
640	3.39719	sleap-data/datasets/wt_gold.13pt/models.tracking_split2/td_id.fast.v2.210519_111253.multi_class_topdown.n=1800
641	3.41362	sleap-data/datasets/wt_gold.13pt/models.tracking_split2/td_id.fast.v2.210519_111253.multi_class_topdown.n=1800
642	3.26648	sleap-data/datasets/wt_gold.13pt/models.tracking_split2/td_id.fast.v2.210519_111253.multi_class_topdown.n=1800
643	3.33859	sleap-data/datasets/wt_gold.13pt/models.tracking_split2/td_id.fast.v2.210519_111253.multi_class_topdown.n=1800
644	3.41031	sleap-data/datasets/wt_gold.13pt/models.tracking_split2/td_id.fast.v2.210519_111253.multi_class_topdown.n=1800
645	3.31219	sleap-data/datasets/wt_gold.13pt/models.tracking_split2/td_id.fast.v2.210519_111253.multi_class_topdown.n=1800
646	3.40005	sleap-data/datasets/wt_gold.13pt/models.tracking_split2/td_id.fast.v2.210519_111253.multi_class_topdown.n=1800
647	3.3785	sleap-data/datasets/wt_gold.13pt/models.tracking_split2/td_id.fast.v2.210519_111253.multi_class_topdown.n=1800
648	3.29741	sleap-data/datasets/wt_gold.13pt/models.tracking_split2/td_id.fast.v2.210519_111253.multi_class_topdown.n=1800
649	3.29472	sleap-data/datasets/wt_gold.13pt/models.tracking_split2/td_id.fast.v2.210519_111253.multi_class_topdown.n=1800
650	3.29819	sleap-data/datasets/wt_gold.13pt/models.tracking_split2/td_id.fast.v2.210519_111253.multi_class_topdown.n=1800
651	3.38052	sleap-data/datasets/wt_gold.13pt/models.tracking_split2/td_id.fast.v2.210519_111253.multi_class_topdown.n=1800
652	3.26975	sleap-data/datasets/wt_gold.13pt/models.tracking_split2/td_id.fast.v2.210519_111253.multi_class_topdown.n=1800
653	3.29347	sleap-data/datasets/wt_gold.13pt/models.tracking_split2/td_id.fast.v2.210519_111253.multi_class_topdown.n=1800
654	3.40161	sleap-data/datasets/wt_gold.13pt/models.tracking_split2/td_id.fast.v2.210519_111253.multi_class_topdown.n=1800
655	3.43227	sleap-data/datasets/wt_gold.13pt/models.tracking_split2/td_id.fast.v2.210519_111253.multi_class_topdown.n=1800
656	3.37102	sleap-data/datasets/wt_gold.13pt/models.tracking_split2/td_id.fast.v2.210519_111253.multi_class_topdown.n=1800
657	3.37011	sleap-data/datasets/wt_gold.13pt/models.tracking_split2/td_id.fast.v2.210519_111253.multi_class_topdown.n=1800
658	3.54865	sleap-data/datasets/wt_gold.13pt/models.tracking_split2/td_id.fast.v2.210519_111253.multi_class_topdown.n=1800
659	3.37511	sleap-data/datasets/wt_gold.13pt/models.tracking_split2/td_id.fast.v2.210519_111253.multi_class_topdown.n=1800
660	3.26182	sleap-data/datasets/wt_gold.13pt/models.tracking_split2/td_id.fast.v2.210519_111253.multi_class_topdown.n=1800
661	3.25239	sleap-data/datasets/wt_gold.13pt/models.tracking_split2/td_id.fast.v2.210519_111253.multi_class_topdown.n=1800
662	3.30842	sleap-data/datasets/wt_gold.13pt/models.tracking_split2/td_id.fast.v2.210519_111253.multi_class_topdown.n=1800
663	3.29575	sleap-data/datasets/wt_gold.13pt/models.tracking_split2/td_id.fast.v2.210519_111253.multi_class_topdown.n=1800
664	3.23412	sleap-data/datasets/wt_gold.13pt/models.tracking_split2/td_id.fast.v2.210519_111253.multi_class_topdown.n=1800
665	3.47784	sleap-data/datasets/wt_gold.13pt/models.tracking_split2/td_id.fast.v2.210519_111253.multi_class_topdown.n=1800
666	3.44369	sleap-data/datasets/wt_gold.13pt/models.tracking_split2/td_id.fast.v2.210519_111253.multi_class_topdown.n=1800
667	3.2759	sleap-data/datasets/wt_gold.13pt/models.tracking_split2/td_id.fast.v2.210519_111253.multi_class_topdown.n=1800
668	3.26107	sleap-data/datasets/wt_gold.13pt/models.tracking_split2/td_id.fast.v2.210519_111253.multi_class_topdown.n=1800
669	3.41485	sleap-data/datasets/wt_gold.13pt/models.tracking_split2/td_id.fast.v2.210519_111253.multi_class_topdown.n=1800
670	3.34203	sleap-data/datasets/wt_gold.13pt/models.tracking_split2/td_id.fast.v2.210519_111253.multi_class_topdown.n=1800
671	3.33853	sleap-data/datasets/wt_gold.13pt/models.tracking_split2/td_id.fast.v2.210519_111253.multi_class_topdown.n=1800
672	3.28314	sleap-data/datasets/wt_gold.13pt/models.tracking_split2/td_id.fast.v2.210519_111253.multi_class_topdown.n=1800
673	3.34506	sleap-data/datasets/wt_gold.13pt/models.tracking_split2/td_id.fast.v2.210519_111253.multi_class_topdown.n=1800
674	3.459	sleap-data/datasets/wt_gold.13pt/models.tracking_split2/td_id.fast.v2.210519_111253.multi_class_topdown.n=1800
675	3.41566	sleap-data/datasets/wt_gold.13pt/models.tracking_split2/td_id.fast.v2.210519_111253.multi_class_topdown.n=1800
676	3.32038	sleap-data/datasets/wt_gold.13pt/models.tracking_split2/td_id.fast.v2.210519_111253.multi_class_topdown.n=1800
677	3.26808	sleap-data/datasets/wt_gold.13pt/models.tracking_split2/td_id.fast.v2.210519_111253.multi_class_topdown.n=1800
678	3.31385	sleap-data/datasets/wt_gold.13pt/models.tracking_split2/td_id.fast.v2.210519_111253.multi_class_topdown.n=1800
679	3.28458	sleap-data/datasets/wt_gold.13pt/models.tracking_split2/td_id.fast.v2.210519_111253.multi_class_topdown.n=1800
680	3.35135	sleap-data/datasets/wt_gold.13pt/models.tracking_split2/td_id.fast.v2.210519_111253.multi_class_topdown.n=1800
681	3.35566	sleap-data/datasets/wt_gold.13pt/models.tracking_split2/td_id.fast.v2.210519_111253.multi_class_topdown.n=1800
682	3.39305	sleap-data/datasets/wt_gold.13pt/models.tracking_split2/td_id.fast.v2.210519_111253.multi_class_topdown.n=1800
683	3.358	sleap-data/datasets/wt_gold.13pt/models.tracking_split2/td_id.fast.v2.210519_111253.multi_class_topdown.n=1800
684	3.29435	sleap-data/datasets/wt_gold.13pt/models.tracking_split2/td_id.fast.v2.210519_111253.multi_class_topdown.n=1800
685	3.30309	sleap-data/datasets/wt_gold.13pt/models.tracking_split2/td_id.fast.v2.210519_111253.multi_class_topdown.n=1800
686	3.47528	sleap-data/datasets/wt_gold.13pt/models.tracking_split2/td_id.fast.v2.210519_111253.multi_class_topdown.n=1800
687	3.38478	sleap-data/datasets/wt_gold.13pt/models.tracking_split2/td_id.fast.v2.210519_111253.multi_class_topdown.n=1800
688	3.32784	sleap-data/datasets/wt_gold.13pt/models.tracking_split2/td_id.fast.v2.210519_111253.multi_class_topdown.n=1800
689	3.29625	sleap-data/datasets/wt_gold.13pt/models.tracking_split2/td_id.fast.v2.210519_111253.multi_class_topdown.n=1800
690	3.28511	sleap-data/datasets/wt_gold.13pt/models.tracking_split2/td_id.fast.v2.210519_111253.multi_class_topdown.n=1800
691	3.26852	sleap-data/datasets/wt_gold.13pt/models.tracking_split2/td_id.fast.v2.210519_111253.multi_class_topdown.n=1800
692	3.3013	sleap-data/datasets/wt_gold.13pt/models.tracking_split2/td_id.fast.v2.210519_111253.multi_class_topdown.n=1800
693	3.2599	sleap-data/datasets/wt_gold.13pt/models.tracking_split2/td_id.fast.v2.210519_111253.multi_class_topdown.n=1800
694	3.22951	sleap-data/datasets/wt_gold.13pt/models.tracking_split2/td_id.fast.v2.210519_111253.multi_class_topdown.n=1800
695	3.33188	sleap-data/datasets/wt_gold.13pt/models.tracking_split2/td_id.fast.v2.210519_111253.multi_class_topdown.n=1800
696	3.27964	sleap-data/datasets/wt_gold.13pt/models.tracking_split2/td_id.fast.v2.210519_111253.multi_class_topdown.n=1800
697	3.32077	sleap-data/datasets/wt_gold.13pt/models.tracking_split2/td_id.fast.v2.210519_111253.multi_class_topdown.n=1800
698	3.233	sleap-data/datasets/wt_gold.13pt/models.tracking_split2/td_id.fast.v2.210519_111253.multi_class_topdown.n=1800
699	3.35711	sleap-data/datasets/wt_gold.13pt/models.tracking_split2/td_id.fast.v2.210519_111253.multi_class_topdown.n=1800
700	3.28974	sleap-data/datasets/wt_gold.13pt/models.tracking_split2/td_id.fast.v2.210519_111253.multi_class_topdown.n=1800
701	3.48083	sleap-data/datasets/wt_gold.13pt/models.tracking_split2/td_id.fast.v2.210519_111253.multi_class_topdown.n=1800
702	3.37005	sleap-data/datasets/wt_gold.13pt/models.tracking_split2/td_id.fast.v2.210519_111253.multi_class_topdown.n=1800
703	3.35787	sleap-data/datasets/wt_gold.13pt/models.tracking_split2/td_id.fast.v2.210519_111253.multi_class_topdown.n=1800
704	3.27342	sleap-data/datasets/wt_gold.13pt/models.tracking_split2/td_id.fast.v2.210519_111253.multi_class_topdown.n=1800
705	3.28679	sleap-data/datasets/wt_gold.13pt/models.tracking_split2/td_id.fast.v2.210519_111253.multi_class_topdown.n=1800
706	3.47883	sleap-data/datasets/wt_gold.13pt/models.tracking_split2/td_id.fast.v2.210519_111253.multi_class_topdown.n=1800
707	3.31995	sleap-data/datasets/wt_gold.13pt/models.tracking_split2/td_id.fast.v2.210519_111253.multi_class_topdown.n=1800
708	3.21724	sleap-data/datasets/wt_gold.13pt/models.tracking_split2/td_id.fast.v2.210519_111253.multi_class_topdown.n=1800
709	3.27889	sleap-data/datasets/wt_gold.13pt/models.tracking_split2/td_id.fast.v2.210519_111253.multi_class_topdown.n=1800
710	3.29171	sleap-data/datasets/wt_gold.13pt/models.tracking_split2/td_id.fast.v2.210519_111253.multi_class_topdown.n=1800
711	3.52196	sleap-data/datasets/wt_gold.13pt/models.tracking_split2/td_id.fast.v2.210519_111253.multi_class_topdown.n=1800
712	3.33569	sleap-data/datasets/wt_gold.13pt/models.tracking_split2/td_id.fast.v2.210519_111253.multi_class_topdown.n=1800
713	3.23641	sleap-data/datasets/wt_gold.13pt/models.tracking_split2/td_id.fast.v2.210519_111253.multi_class_topdown.n=1800
714	3.34703	sleap-data/datasets/wt_gold.13pt/models.tracking_split2/td_id.fast.v2.210519_111253.multi_class_topdown.n=1800
715	3.49127	sleap-data/datasets/wt_gold.13pt/models.tracking_split2/td_id.fast.v2.210519_111253.multi_class_topdown.n=1800
716	3.33692	sleap-data/datasets/wt_gold.13pt/models.tracking_split2/td_id.fast.v2.210519_111253.multi_class_topdown.n=1800
717	3.26795	sleap-data/datasets/wt_gold.13pt/models.tracking_split2/td_id.fast.v2.210519_111253.multi_class_topdown.n=1800
718	3.28401	sleap-data/datasets/wt_gold.13pt/models.tracking_split2/td_id.fast.v2.210519_111253.multi_class_topdown.n=1800
719	3.32457	sleap-data/datasets/wt_gold.13pt/models.tracking_split2/td_id.fast.v2.210519_111253.multi_class_topdown.n=1800
720	3.24868	sleap-data/datasets/wt_gold.13pt/models.tracking_split2/td_id.fast.v2.210519_111253.multi_class_topdown.n=1800
721	3.36839	sleap-data/datasets/wt_gold.13pt/models.tracking_split2/td_id.fast.v2.210519_111253.multi_class_topdown.n=1800
722	3.21774	sleap-data/datasets/wt_gold.13pt/models.tracking_split2/td_id.fast.v2.210519_111253.multi_class_topdown.n=1800
723	3.26944	sleap-data/datasets/wt_gold.13pt/models.tracking_split2/td_id.fast.v2.210519_111253.multi_class_topdown.n=1800
724	3.26383	sleap-data/datasets/wt_gold.13pt/models.tracking_split2/td_id.fast.v2.210519_111253.multi_class_topdown.n=1800
725	3.24352	sleap-data/datasets/wt_gold.13pt/models.tracking_split2/td_id.fast.v2.210519_111253.multi_class_topdown.n=1800
726	3.30078	sleap-data/datasets/wt_gold.13pt/models.tracking_split2/td_id.fast.v2.210519_111253.multi_class_topdown.n=1800
727	3.25939	sleap-data/datasets/wt_gold.13pt/models.tracking_split2/td_id.fast.v2.210519_111253.multi_class_topdown.n=1800
728	3.32659	sleap-data/datasets/wt_gold.13pt/models.tracking_split2/td_id.fast.v2.210519_111253.multi_class_topdown.n=1800
729	3.37063	sleap-data/datasets/wt_gold.13pt/models.tracking_split2/td_id.fast.v2.210519_111253.multi_class_topdown.n=1800
730	3.32545	sleap-data/datasets/wt_gold.13pt/models.tracking_split2/td_id.fast.v2.210519_111253.multi_class_topdown.n=1800
731	3.32837	sleap-data/datasets/wt_gold.13pt/models.tracking_split2/td_id.fast.v2.210519_111253.multi_class_topdown.n=1800
732	3.38855	sleap-data/datasets/wt_gold.13pt/models.tracking_split2/td_id.fast.v2.210519_111253.multi_class_topdown.n=1800
733	3.35022	sleap-data/datasets/wt_gold.13pt/models.tracking_split2/td_id.fast.v2.210519_111253.multi_class_topdown.n=1800
734	3.32579	sleap-data/datasets/wt_gold.13pt/models.tracking_split2/td_id.fast.v2.210519_111253.multi_class_topdown.n=1800
735	3.38186	sleap-data/datasets/wt_gold.13pt/models.tracking_split2/td_id.fast.v2.210519_111253.multi_class_topdown.n=1800
736	3.50694	sleap-data/datasets/wt_gold.13pt/models.tracking_split2/td_id.fast.v2.210519_111253.multi_class_topdown.n=1800
737	3.36555	sleap-data/datasets/wt_gold.13pt/models.tracking_split2/td_id.fast.v2.210519_111253.multi_class_topdown.n=1800
738	3.48008	sleap-data/datasets/wt_gold.13pt/models.tracking_split2/td_id.fast.v2.210519_111253.multi_class_topdown.n=1800
739	3.44686	sleap-data/datasets/wt_gold.13pt/models.tracking_split2/td_id.fast.v2.210519_111253.multi_class_topdown.n=1800
740	3.42639	sleap-data/datasets/wt_gold.13pt/models.tracking_split2/td_id.fast.v2.210519_111253.multi_class_topdown.n=1800
741	3.32646	sleap-data/datasets/wt_gold.13pt/models.tracking_split2/td_id.fast.v2.210519_111253.multi_class_topdown.n=1800
742	3.38338	sleap-data/datasets/wt_gold.13pt/models.tracking_split2/td_id.fast.v2.210519_111253.multi_class_topdown.n=1800
743	3.61933	sleap-data/datasets/wt_gold.13pt/models.tracking_split2/td_id.fast.v2.210519_111253.multi_class_topdown.n=1800
744	3.35512	sleap-data/datasets/wt_gold.13pt/models.tracking_split2/td_id.fast.v2.210519_111253.multi_class_topdown.n=1800
745	3.37613	sleap-data/datasets/wt_gold.13pt/models.tracking_split2/td_id.fast.v2.210519_111253.multi_class_topdown.n=1800
746	3.34159	sleap-data/datasets/wt_gold.13pt/models.tracking_split2/td_id.fast.v2.210519_111253.multi_class_topdown.n=1800
747	3.33951	sleap-data/datasets/wt_gold.13pt/models.tracking_split2/td_id.fast.v2.210519_111253.multi_class_topdown.n=1800
748	3.38999	sleap-data/datasets/wt_gold.13pt/models.tracking_split2/td_id.fast.v2.210519_111253.multi_class_topdown.n=1800
749	3.33587	sleap-data/datasets/wt_gold.13pt/models.tracking_split2/td_id.fast.v2.210519_111253.multi_class_topdown.n=1800
750	3.42467	sleap-data/datasets/wt_gold.13pt/models.tracking_split2/td_id.fast.v2.210519_111253.multi_class_topdown.n=1800
751	3.46838	sleap-data/datasets/wt_gold.13pt/models.tracking_split2/td_id.fast.v2.210519_111253.multi_class_topdown.n=1800
752	3.3314	sleap-data/datasets/wt_gold.13pt/models.tracking_split2/td_id.fast.v2.210519_111253.multi_class_topdown.n=1800
753	3.30752	sleap-data/datasets/wt_gold.13pt/models.tracking_split2/td_id.fast.v2.210519_111253.multi_class_topdown.n=1800
754	3.30225	sleap-data/datasets/wt_gold.13pt/models.tracking_split2/td_id.fast.v2.210519_111253.multi_class_topdown.n=1800
755	3.25918	sleap-data/datasets/wt_gold.13pt/models.tracking_split2/td_id.fast.v2.210519_111253.multi_class_topdown.n=1800
756	3.42098	sleap-data/datasets/wt_gold.13pt/models.tracking_split2/td_id.fast.v2.210519_111253.multi_class_topdown.n=1800
757	3.33015	sleap-data/datasets/wt_gold.13pt/models.tracking_split2/td_id.fast.v2.210519_111253.multi_class_topdown.n=1800
758	3.33703	sleap-data/datasets/wt_gold.13pt/models.tracking_split2/td_id.fast.v2.210519_111253.multi_class_topdown.n=1800
759	3.32681	sleap-data/datasets/wt_gold.13pt/models.tracking_split2/td_id.fast.v2.210519_111253.multi_class_topdown.n=1800
760	3.4011	sleap-data/datasets/wt_gold.13pt/models.tracking_split2/td_id.fast.v2.210519_111253.multi_class_topdown.n=1800
761	3.33202	sleap-data/datasets/wt_gold.13pt/models.tracking_split2/td_id.fast.v2.210519_111253.multi_class_topdown.n=1800
762	3.40306	sleap-data/datasets/wt_gold.13pt/models.tracking_split2/td_id.fast.v2.210519_111253.multi_class_topdown.n=1800
763	3.46262	sleap-data/datasets/wt_gold.13pt/models.tracking_split2/td_id.fast.v2.210519_111253.multi_class_topdown.n=1800
764	3.40704	sleap-data/datasets/wt_gold.13pt/models.tracking_split2/td_id.fast.v2.210519_111253.multi_class_topdown.n=1800
765	3.38599	sleap-data/datasets/wt_gold.13pt/models.tracking_split2/td_id.fast.v2.210519_111253.multi_class_topdown.n=1800
766	3.36797	sleap-data/datasets/wt_gold.13pt/models.tracking_split2/td_id.fast.v2.210519_111253.multi_class_topdown.n=1800
767	3.4143	sleap-data/datasets/wt_gold.13pt/models.tracking_split2/td_id.fast.v2.210519_111253.multi_class_topdown.n=1800
768	3.34057	sleap-data/datasets/wt_gold.13pt/models.tracking_split2/td_id.fast.v2.210519_111253.multi_class_topdown.n=1800
769	3.381	sleap-data/datasets/wt_gold.13pt/models.tracking_split2/td_id.fast.v2.210519_111253.multi_class_topdown.n=1800
770	3.36843	sleap-data/datasets/wt_gold.13pt/models.tracking_split2/td_id.fast.v2.210519_111253.multi_class_topdown.n=1800
771	3.45675	sleap-data/datasets/wt_gold.13pt/models.tracking_split2/td_id.fast.v2.210519_111253.multi_class_topdown.n=1800
772	3.32024	sleap-data/datasets/wt_gold.13pt/models.tracking_split2/td_id.fast.v2.210519_111253.multi_class_topdown.n=1800
773	3.39819	sleap-data/datasets/wt_gold.13pt/models.tracking_split2/td_id.fast.v2.210519_111253.multi_class_topdown.n=1800
774	3.46539	sleap-data/datasets/wt_gold.13pt/models.tracking_split2/td_id.fast.v2.210519_111253.multi_class_topdown.n=1800
775	3.87783	sleap-data/datasets/wt_gold.13pt/models.tracking_split2/td_id.fast.v2.210519_111253.multi_class_topdown.n=1800
776	3.66388	sleap-data/datasets/wt_gold.13pt/models.tracking_split2/td_id.fast.v2.210519_111253.multi_class_topdown.n=1800
777	3.53922	sleap-data/datasets/wt_gold.13pt/models.tracking_split2/td_id.fast.v2.210519_111253.multi_class_topdown.n=1800
778	4.77887	sleap-data/datasets/wt_gold.13pt/models.tracking_split2/td_id.fast.v2.210519_111253.multi_class_topdown.n=1800
779	3.59907	sleap-data/datasets/wt_gold.13pt/models.tracking_split2/td_id.fast.v2.210519_111253.multi_class_topdown.n=1800
780	3.80308	sleap-data/datasets/wt_gold.13pt/models.tracking_split2/td_id.fast.v2.210519_111253.multi_class_topdown.n=1800
781	3.61005	sleap-data/datasets/wt_gold.13pt/models.tracking_split2/td_id.fast.v2.210519_111253.multi_class_topdown.n=1800
782	4.39877	sleap-data/datasets/wt_gold.13pt/models.tracking_split2/td_id.fast.v2.210519_111253.multi_class_topdown.n=1800
783	3.30198	sleap-data/datasets/wt_gold.13pt/models.tracking_split2/td_id.fast.v2.210519_111253.multi_class_topdown.n=1800
784	3.51229	sleap-data/datasets/wt_gold.13pt/models.tracking_split2/td_id.fast.v2.210519_111253.multi_class_topdown.n=1800
785	3.52219	sleap-data/datasets/wt_gold.13pt/models.tracking_split2/td_id.fast.v2.210519_111253.multi_class_topdown.n=1800
786	3.2899	sleap-data/datasets/wt_gold.13pt/models.tracking_split2/td_id.fast.v2.210519_111253.multi_class_topdown.n=1800
787	3.35479	sleap-data/datasets/wt_gold.13pt/models.tracking_split2/td_id.fast.v2.210519_111253.multi_class_topdown.n=1800
788	3.29726	sleap-data/datasets/wt_gold.13pt/models.tracking_split2/td_id.fast.v2.210519_111253.multi_class_topdown.n=1800
789	3.3688	sleap-data/datasets/wt_gold.13pt/models.tracking_split2/td_id.fast.v2.210519_111253.multi_class_topdown.n=1800
790	3.39748	sleap-data/datasets/wt_gold.13pt/models.tracking_split2/td_id.fast.v2.210519_111253.multi_class_topdown.n=1800
791	3.41085	sleap-data/datasets/wt_gold.13pt/models.tracking_split2/td_id.fast.v2.210519_111253.multi_class_topdown.n=1800
792	3.44546	sleap-data/datasets/wt_gold.13pt/models.tracking_split2/td_id.fast.v2.210519_111253.multi_class_topdown.n=1800
793	3.35919	sleap-data/datasets/wt_gold.13pt/models.tracking_split2/td_id.fast.v2.210519_111253.multi_class_topdown.n=1800
794	3.55312	sleap-data/datasets/wt_gold.13pt/models.tracking_split2/td_id.fast.v2.210519_111253.multi_class_topdown.n=1800
795	3.42031	sleap-data/datasets/wt_gold.13pt/models.tracking_split2/td_id.fast.v2.210519_111253.multi_class_topdown.n=1800
796	3.26536	sleap-data/datasets/wt_gold.13pt/models.tracking_split2/td_id.fast.v2.210519_111253.multi_class_topdown.n=1800
797	3.45342	sleap-data/datasets/wt_gold.13pt/models.tracking_split2/td_id.fast.v2.210519_111253.multi_class_topdown.n=1800
798	3.35391	sleap-data/datasets/wt_gold.13pt/models.tracking_split2/td_id.fast.v2.210519_111253.multi_class_topdown.n=1800
799	3.40414	sleap-data/datasets/wt_gold.13pt/models.tracking_split2/td_id.fast.v2.210519_111253.multi_class_topdown.n=1800
800	3.26627	sleap-data/datasets/wt_gold.13pt/models.tracking_split2/td_id.fast.v2.210519_111253.multi_class_topdown.n=1800
801	3.64466	sleap-data/datasets/wt_gold.13pt/models.tracking_split2/td_id.fast.v2.210519_111253.multi_class_topdown.n=1800
802	3.38026	sleap-data/datasets/wt_gold.13pt/models.tracking_split2/td_id.fast.v2.210519_111253.multi_class_topdown.n=1800
803	3.2788	sleap-data/datasets/wt_gold.13pt/models.tracking_split2/td_id.fast.v2.210519_111253.multi_class_topdown.n=1800
804	3.26208	sleap-data/datasets/wt_gold.13pt/models.tracking_split2/td_id.fast.v2.210519_111253.multi_class_topdown.n=1800
805	3.42215	sleap-data/datasets/wt_gold.13pt/models.tracking_split2/td_id.fast.v2.210519_111253.multi_class_topdown.n=1800
806	3.40168	sleap-data/datasets/wt_gold.13pt/models.tracking_split2/td_id.fast.v2.210519_111253.multi_class_topdown.n=1800
807	3.49445	sleap-data/datasets/wt_gold.13pt/models.tracking_split2/td_id.fast.v2.210519_111253.multi_class_topdown.n=1800
808	3.31673	sleap-data/datasets/wt_gold.13pt/models.tracking_split2/td_id.fast.v2.210519_111253.multi_class_topdown.n=1800
809	3.44598	sleap-data/datasets/wt_gold.13pt/models.tracking_split2/td_id.fast.v2.210519_111253.multi_class_topdown.n=1800
810	3.43986	sleap-data/datasets/wt_gold.13pt/models.tracking_split2/td_id.fast.v2.210519_111253.multi_class_topdown.n=1800
811	3.36404	sleap-data/datasets/wt_gold.13pt/models.tracking_split2/td_id.fast.v2.210519_111253.multi_class_topdown.n=1800
812	3.29946	sleap-data/datasets/wt_gold.13pt/models.tracking_split2/td_id.fast.v2.210519_111253.multi_class_topdown.n=1800
813	3.36337	sleap-data/datasets/wt_gold.13pt/models.tracking_split2/td_id.fast.v2.210519_111253.multi_class_topdown.n=1800
814	3.33994	sleap-data/datasets/wt_gold.13pt/models.tracking_split2/td_id.fast.v2.210519_111253.multi_class_topdown.n=1800
815	3.29453	sleap-data/datasets/wt_gold.13pt/models.tracking_split2/td_id.fast.v2.210519_111253.multi_class_topdown.n=1800
816	3.29831	sleap-data/datasets/wt_gold.13pt/models.tracking_split2/td_id.fast.v2.210519_111253.multi_class_topdown.n=1800
817	3.44986	sleap-data/datasets/wt_gold.13pt/models.tracking_split2/td_id.fast.v2.210519_111253.multi_class_topdown.n=1800
818	3.38377	sleap-data/datasets/wt_gold.13pt/models.tracking_split2/td_id.fast.v2.210519_111253.multi_class_topdown.n=1800
819	3.38886	sleap-data/datasets/wt_gold.13pt/models.tracking_split2/td_id.fast.v2.210519_111253.multi_class_topdown.n=1800
820	3.40742	sleap-data/datasets/wt_gold.13pt/models.tracking_split2/td_id.fast.v2.210519_111253.multi_class_topdown.n=1800
821	3.43714	sleap-data/datasets/wt_gold.13pt/models.tracking_split2/td_id.fast.v2.210519_111253.multi_class_topdown.n=1800
822	3.46375	sleap-data/datasets/wt_gold.13pt/models.tracking_split2/td_id.fast.v2.210519_111253.multi_class_topdown.n=1800
823	3.35559	sleap-data/datasets/wt_gold.13pt/models.tracking_split2/td_id.fast.v2.210519_111253.multi_class_topdown.n=1800
824	3.44036	sleap-data/datasets/wt_gold.13pt/models.tracking_split2/td_id.fast.v2.210519_111253.multi_class_topdown.n=1800
825	3.43549	sleap-data/datasets/wt_gold.13pt/models.tracking_split2/td_id.fast.v2.210519_111253.multi_class_topdown.n=1800
826	3.4538	sleap-data/datasets/wt_gold.13pt/models.tracking_split2/td_id.fast.v2.210519_111253.multi_class_topdown.n=1800
827	4.01026	sleap-data/datasets/wt_gold.13pt/models.tracking_split2/td_id.fast.v2.210519_111253.multi_class_topdown.n=1800
828	3.42536	sleap-data/datasets/wt_gold.13pt/models.tracking_split2/td_id.fast.v2.210519_111253.multi_class_topdown.n=1800
829	3.39077	sleap-data/datasets/wt_gold.13pt/models.tracking_split2/td_id.fast.v2.210519_111253.multi_class_topdown.n=1800
830	3.46242	sleap-data/datasets/wt_gold.13pt/models.tracking_split2/td_id.fast.v2.210519_111253.multi_class_topdown.n=1800
831	3.75449	sleap-data/datasets/wt_gold.13pt/models.tracking_split2/td_id.fast.v2.210519_111253.multi_class_topdown.n=1800
832	3.47374	sleap-data/datasets/wt_gold.13pt/models.tracking_split2/td_id.fast.v2.210519_111253.multi_class_topdown.n=1800
833	3.50638	sleap-data/datasets/wt_gold.13pt/models.tracking_split2/td_id.fast.v2.210519_111253.multi_class_topdown.n=1800
834	3.45789	sleap-data/datasets/wt_gold.13pt/models.tracking_split2/td_id.fast.v2.210519_111253.multi_class_topdown.n=1800
835	3.41889	sleap-data/datasets/wt_gold.13pt/models.tracking_split2/td_id.fast.v2.210519_111253.multi_class_topdown.n=1800
836	3.40669	sleap-data/datasets/wt_gold.13pt/models.tracking_split2/td_id.fast.v2.210519_111253.multi_class_topdown.n=1800
837	3.26287	sleap-data/datasets/wt_gold.13pt/models.tracking_split2/td_id.fast.v2.210519_111253.multi_class_topdown.n=1800
838	3.30327	sleap-data/datasets/wt_gold.13pt/models.tracking_split2/td_id.fast.v2.210519_111253.multi_class_topdown.n=1800
839	3.26158	sleap-data/datasets/wt_gold.13pt/models.tracking_split2/td_id.fast.v2.210519_111253.multi_class_topdown.n=1800
840	3.34087	sleap-data/datasets/wt_gold.13pt/models.tracking_split2/td_id.fast.v2.210519_111253.multi_class_topdown.n=1800
841	3.47116	sleap-data/datasets/wt_gold.13pt/models.tracking_split2/td_id.fast.v2.210519_111253.multi_class_topdown.n=1800
842	3.38805	sleap-data/datasets/wt_gold.13pt/models.tracking_split2/td_id.fast.v2.210519_111253.multi_class_topdown.n=1800
843	3.35069	sleap-data/datasets/wt_gold.13pt/models.tracking_split2/td_id.fast.v2.210519_111253.multi_class_topdown.n=1800
844	3.32634	sleap-data/datasets/wt_gold.13pt/models.tracking_split2/td_id.fast.v2.210519_111253.multi_class_topdown.n=1800
845	3.3267	sleap-data/datasets/wt_gold.13pt/models.tracking_split2/td_id.fast.v2.210519_111253.multi_class_topdown.n=1800
846	3.36017	sleap-data/datasets/wt_gold.13pt/models.tracking_split2/td_id.fast.v2.210519_111253.multi_class_topdown.n=1800
847	3.2719	sleap-data/datasets/wt_gold.13pt/models.tracking_split2/td_id.fast.v2.210519_111253.multi_class_topdown.n=1800
848	3.42087	sleap-data/datasets/wt_gold.13pt/models.tracking_split2/td_id.fast.v2.210519_111253.multi_class_topdown.n=1800
849	3.33763	sleap-data/datasets/wt_gold.13pt/models.tracking_split2/td_id.fast.v2.210519_111253.multi_class_topdown.n=1800
850	3.3866	sleap-data/datasets/wt_gold.13pt/models.tracking_split2/td_id.fast.v2.210519_111253.multi_class_topdown.n=1800
851	3.49514	sleap-data/datasets/wt_gold.13pt/models.tracking_split2/td_id.fast.v2.210519_111253.multi_class_topdown.n=1800
852	3.23774	sleap-data/datasets/wt_gold.13pt/models.tracking_split2/td_id.fast.v2.210519_111253.multi_class_topdown.n=1800
853	3.33924	sleap-data/datasets/wt_gold.13pt/models.tracking_split2/td_id.fast.v2.210519_111253.multi_class_topdown.n=1800
854	3.36286	sleap-data/datasets/wt_gold.13pt/models.tracking_split2/td_id.fast.v2.210519_111253.multi_class_topdown.n=1800
855	3.40672	sleap-data/datasets/wt_gold.13pt/models.tracking_split2/td_id.fast.v2.210519_111253.multi_class_topdown.n=1800
856	3.2867	sleap-data/datasets/wt_gold.13pt/models.tracking_split2/td_id.fast.v2.210519_111253.multi_class_topdown.n=1800
857	3.4572	sleap-data/datasets/wt_gold.13pt/models.tracking_split2/td_id.fast.v2.210519_111253.multi_class_topdown.n=1800
858	3.40549	sleap-data/datasets/wt_gold.13pt/models.tracking_split2/td_id.fast.v2.210519_111253.multi_class_topdown.n=1800
859	3.26516	sleap-data/datasets/wt_gold.13pt/models.tracking_split2/td_id.fast.v2.210519_111253.multi_class_topdown.n=1800
860	3.34773	sleap-data/datasets/wt_gold.13pt/models.tracking_split2/td_id.fast.v2.210519_111253.multi_class_topdown.n=1800
861	3.22431	sleap-data/datasets/wt_gold.13pt/models.tracking_split2/td_id.fast.v2.210519_111253.multi_class_topdown.n=1800
862	3.31201	sleap-data/datasets/wt_gold.13pt/models.tracking_split2/td_id.fast.v2.210519_111253.multi_class_topdown.n=1800
863	3.50509	sleap-data/datasets/wt_gold.13pt/models.tracking_split2/td_id.fast.v2.210519_111253.multi_class_topdown.n=1800
864	3.2252	sleap-data/datasets/wt_gold.13pt/models.tracking_split2/td_id.fast.v2.210519_111253.multi_class_topdown.n=1800
865	3.49956	sleap-data/datasets/wt_gold.13pt/models.tracking_split2/td_id.fast.v2.210519_111253.multi_class_topdown.n=1800
866	3.28568	sleap-data/datasets/wt_gold.13pt/models.tracking_split2/td_id.fast.v2.210519_111253.multi_class_topdown.n=1800
867	3.24714	sleap-data/datasets/wt_gold.13pt/models.tracking_split2/td_id.fast.v2.210519_111253.multi_class_topdown.n=1800
868	3.30288	sleap-data/datasets/wt_gold.13pt/models.tracking_split2/td_id.fast.v2.210519_111253.multi_class_topdown.n=1800
869	3.43453	sleap-data/datasets/wt_gold.13pt/models.tracking_split2/td_id.fast.v2.210519_111253.multi_class_topdown.n=1800
870	3.41704	sleap-data/datasets/wt_gold.13pt/models.tracking_split2/td_id.fast.v2.210519_111253.multi_class_topdown.n=1800
871	3.41702	sleap-data/datasets/wt_gold.13pt/models.tracking_split2/td_id.fast.v2.210519_111253.multi_class_topdown.n=1800
872	3.30556	sleap-data/datasets/wt_gold.13pt/models.tracking_split2/td_id.fast.v2.210519_111253.multi_class_topdown.n=1800
873	3.39045	sleap-data/datasets/wt_gold.13pt/models.tracking_split2/td_id.fast.v2.210519_111253.multi_class_topdown.n=1800
874	3.43468	sleap-data/datasets/wt_gold.13pt/models.tracking_split2/td_id.fast.v2.210519_111253.multi_class_topdown.n=1800
875	3.33282	sleap-data/datasets/wt_gold.13pt/models.tracking_split2/td_id.fast.v2.210519_111253.multi_class_topdown.n=1800
876	3.35722	sleap-data/datasets/wt_gold.13pt/models.tracking_split2/td_id.fast.v2.210519_111253.multi_class_topdown.n=1800
877	3.32499	sleap-data/datasets/wt_gold.13pt/models.tracking_split2/td_id.fast.v2.210519_111253.multi_class_topdown.n=1800
878	3.30022	sleap-data/datasets/wt_gold.13pt/models.tracking_split2/td_id.fast.v2.210519_111253.multi_class_topdown.n=1800
879	3.31877	sleap-data/datasets/wt_gold.13pt/models.tracking_split2/td_id.fast.v2.210519_111253.multi_class_topdown.n=1800
880	3.30834	sleap-data/datasets/wt_gold.13pt/models.tracking_split2/td_id.fast.v2.210519_111253.multi_class_topdown.n=1800
881	3.29628	sleap-data/datasets/wt_gold.13pt/models.tracking_split2/td_id.fast.v2.210519_111253.multi_class_topdown.n=1800
882	3.18639	sleap-data/datasets/wt_gold.13pt/models.tracking_split2/td_id.fast.v2.210519_111253.multi_class_topdown.n=1800
883	3.29499	sleap-data/datasets/wt_gold.13pt/models.tracking_split2/td_id.fast.v2.210519_111253.multi_class_topdown.n=1800
884	3.271	sleap-data/datasets/wt_gold.13pt/models.tracking_split2/td_id.fast.v2.210519_111253.multi_class_topdown.n=1800
885	3.29354	sleap-data/datasets/wt_gold.13pt/models.tracking_split2/td_id.fast.v2.210519_111253.multi_class_topdown.n=1800
886	3.42606	sleap-data/datasets/wt_gold.13pt/models.tracking_split2/td_id.fast.v2.210519_111253.multi_class_topdown.n=1800
887	3.3688	sleap-data/datasets/wt_gold.13pt/models.tracking_split2/td_id.fast.v2.210519_111253.multi_class_topdown.n=1800
888	3.32374	sleap-data/datasets/wt_gold.13pt/models.tracking_split2/td_id.fast.v2.210519_111253.multi_class_topdown.n=1800
889	3.39824	sleap-data/datasets/wt_gold.13pt/models.tracking_split2/td_id.fast.v2.210519_111253.multi_class_topdown.n=1800
890	3.50446	sleap-data/datasets/wt_gold.13pt/models.tracking_split2/td_id.fast.v2.210519_111253.multi_class_topdown.n=1800
891	3.36166	sleap-data/datasets/wt_gold.13pt/models.tracking_split2/td_id.fast.v2.210519_111253.multi_class_topdown.n=1800
892	3.39657	sleap-data/datasets/wt_gold.13pt/models.tracking_split2/td_id.fast.v2.210519_111253.multi_class_topdown.n=1800
893	3.2516	sleap-data/datasets/wt_gold.13pt/models.tracking_split2/td_id.fast.v2.210519_111253.multi_class_topdown.n=1800
894	3.36332	sleap-data/datasets/wt_gold.13pt/models.tracking_split2/td_id.fast.v2.210519_111253.multi_class_topdown.n=1800
895	3.25244	sleap-data/datasets/wt_gold.13pt/models.tracking_split2/td_id.fast.v2.210519_111253.multi_class_topdown.n=1800
896	3.3154	sleap-data/datasets/wt_gold.13pt/models.tracking_split2/td_id.fast.v2.210519_111253.multi_class_topdown.n=1800
897	3.40786	sleap-data/datasets/wt_gold.13pt/models.tracking_split2/td_id.fast.v2.210519_111253.multi_class_topdown.n=1800
898	3.21804	sleap-data/datasets/wt_gold.13pt/models.tracking_split2/td_id.fast.v2.210519_111253.multi_class_topdown.n=1800
899	3.30525	sleap-data/datasets/wt_gold.13pt/models.tracking_split2/td_id.fast.v2.210519_111253.multi_class_topdown.n=1800
900	3.24739	sleap-data/datasets/wt_gold.13pt/models.tracking_split2/td_id.fast.v2.210519_111253.multi_class_topdown.n=1800
901	3.42585	sleap-data/datasets/wt_gold.13pt/models.tracking_split2/td_id.fast.v2.210519_111253.multi_class_topdown.n=1800
902	3.40758	sleap-data/datasets/wt_gold.13pt/models.tracking_split2/td_id.fast.v2.210519_111253.multi_class_topdown.n=1800
903	3.3952	sleap-data/datasets/wt_gold.13pt/models.tracking_split2/td_id.fast.v2.210519_111253.multi_class_topdown.n=1800
904	3.36221	sleap-data/datasets/wt_gold.13pt/models.tracking_split2/td_id.fast.v2.210519_111253.multi_class_topdown.n=1800
905	3.40447	sleap-data/datasets/wt_gold.13pt/models.tracking_split2/td_id.fast.v2.210519_111253.multi_class_topdown.n=1800
906	3.3633	sleap-data/datasets/wt_gold.13pt/models.tracking_split2/td_id.fast.v2.210519_111253.multi_class_topdown.n=1800
907	3.29904	sleap-data/datasets/wt_gold.13pt/models.tracking_split2/td_id.fast.v2.210519_111253.multi_class_topdown.n=1800
908	3.2888	sleap-data/datasets/wt_gold.13pt/models.tracking_split2/td_id.fast.v2.210519_111253.multi_class_topdown.n=1800
909	3.30056	sleap-data/datasets/wt_gold.13pt/models.tracking_split2/td_id.fast.v2.210519_111253.multi_class_topdown.n=1800
910	3.45567	sleap-data/datasets/wt_gold.13pt/models.tracking_split2/td_id.fast.v2.210519_111253.multi_class_topdown.n=1800
911	3.32928	sleap-data/datasets/wt_gold.13pt/models.tracking_split2/td_id.fast.v2.210519_111253.multi_class_topdown.n=1800
912	3.30601	sleap-data/datasets/wt_gold.13pt/models.tracking_split2/td_id.fast.v2.210519_111253.multi_class_topdown.n=1800
913	3.28856	sleap-data/datasets/wt_gold.13pt/models.tracking_split2/td_id.fast.v2.210519_111253.multi_class_topdown.n=1800
914	3.31761	sleap-data/datasets/wt_gold.13pt/models.tracking_split2/td_id.fast.v2.210519_111253.multi_class_topdown.n=1800
915	3.445	sleap-data/datasets/wt_gold.13pt/models.tracking_split2/td_id.fast.v2.210519_111253.multi_class_topdown.n=1800
916	3.36462	sleap-data/datasets/wt_gold.13pt/models.tracking_split2/td_id.fast.v2.210519_111253.multi_class_topdown.n=1800
917	3.34356	sleap-data/datasets/wt_gold.13pt/models.tracking_split2/td_id.fast.v2.210519_111253.multi_class_topdown.n=1800
918	3.25984	sleap-data/datasets/wt_gold.13pt/models.tracking_split2/td_id.fast.v2.210519_111253.multi_class_topdown.n=1800
919	3.24798	sleap-data/datasets/wt_gold.13pt/models.tracking_split2/td_id.fast.v2.210519_111253.multi_class_topdown.n=1800
920	3.3161	sleap-data/datasets/wt_gold.13pt/models.tracking_split2/td_id.fast.v2.210519_111253.multi_class_topdown.n=1800
921	3.28532	sleap-data/datasets/wt_gold.13pt/models.tracking_split2/td_id.fast.v2.210519_111253.multi_class_topdown.n=1800
922	3.39803	sleap-data/datasets/wt_gold.13pt/models.tracking_split2/td_id.fast.v2.210519_111253.multi_class_topdown.n=1800
923	3.28525	sleap-data/datasets/wt_gold.13pt/models.tracking_split2/td_id.fast.v2.210519_111253.multi_class_topdown.n=1800
924	3.27984	sleap-data/datasets/wt_gold.13pt/models.tracking_split2/td_id.fast.v2.210519_111253.multi_class_topdown.n=1800
925	3.48778	sleap-data/datasets/wt_gold.13pt/models.tracking_split2/td_id.fast.v2.210519_111253.multi_class_topdown.n=1800
926	3.37056	sleap-data/datasets/wt_gold.13pt/models.tracking_split2/td_id.fast.v2.210519_111253.multi_class_topdown.n=1800
927	3.33864	sleap-data/datasets/wt_gold.13pt/models.tracking_split2/td_id.fast.v2.210519_111253.multi_class_topdown.n=1800
928	3.40652	sleap-data/datasets/wt_gold.13pt/models.tracking_split2/td_id.fast.v2.210519_111253.multi_class_topdown.n=1800
929	3.43231	sleap-data/datasets/wt_gold.13pt/models.tracking_split2/td_id.fast.v2.210519_111253.multi_class_topdown.n=1800
930	3.48512	sleap-data/datasets/wt_gold.13pt/models.tracking_split2/td_id.fast.v2.210519_111253.multi_class_topdown.n=1800
931	3.88974	sleap-data/datasets/wt_gold.13pt/models.tracking_split2/td_id.fast.v2.210519_111253.multi_class_topdown.n=1800
932	3.59209	sleap-data/datasets/wt_gold.13pt/models.tracking_split2/td_id.fast.v2.210519_111253.multi_class_topdown.n=1800
933	3.60217	sleap-data/datasets/wt_gold.13pt/models.tracking_split2/td_id.fast.v2.210519_111253.multi_class_topdown.n=1800
934	4.47859	sleap-data/datasets/wt_gold.13pt/models.tracking_split2/td_id.fast.v2.210519_111253.multi_class_topdown.n=1800
935	3.28265	sleap-data/datasets/wt_gold.13pt/models.tracking_split2/td_id.fast.v2.210519_111253.multi_class_topdown.n=1800
936	3.43701	sleap-data/datasets/wt_gold.13pt/models.tracking_split2/td_id.fast.v2.210519_111253.multi_class_topdown.n=1800
937	3.37801	sleap-data/datasets/wt_gold.13pt/models.tracking_split2/td_id.fast.v2.210519_111253.multi_class_topdown.n=1800
938	3.55754	sleap-data/datasets/wt_gold.13pt/models.tracking_split2/td_id.fast.v2.210519_111253.multi_class_topdown.n=1800
939	3.56094	sleap-data/datasets/wt_gold.13pt/models.tracking_split2/td_id.fast.v2.210519_111253.multi_class_topdown.n=1800
940	3.44788	sleap-data/datasets/wt_gold.13pt/models.tracking_split2/td_id.fast.v2.210519_111253.multi_class_topdown.n=1800
941	3.44287	sleap-data/datasets/wt_gold.13pt/models.tracking_split2/td_id.fast.v2.210519_111253.multi_class_topdown.n=1800
942	3.40236	sleap-data/datasets/wt_gold.13pt/models.tracking_split2/td_id.fast.v2.210519_111253.multi_class_topdown.n=1800
943	3.35327	sleap-data/datasets/wt_gold.13pt/models.tracking_split2/td_id.fast.v2.210519_111253.multi_class_topdown.n=1800
944	3.28123	sleap-data/datasets/wt_gold.13pt/models.tracking_split2/td_id.fast.v2.210519_111253.multi_class_topdown.n=1800
945	3.32521	sleap-data/datasets/wt_gold.13pt/models.tracking_split2/td_id.fast.v2.210519_111253.multi_class_topdown.n=1800
946	3.34039	sleap-data/datasets/wt_gold.13pt/models.tracking_split2/td_id.fast.v2.210519_111253.multi_class_topdown.n=1800
947	3.48588	sleap-data/datasets/wt_gold.13pt/models.tracking_split2/td_id.fast.v2.210519_111253.multi_class_topdown.n=1800
948	3.47014	sleap-data/datasets/wt_gold.13pt/models.tracking_split2/td_id.fast.v2.210519_111253.multi_class_topdown.n=1800
949	3.40457	sleap-data/datasets/wt_gold.13pt/models.tracking_split2/td_id.fast.v2.210519_111253.multi_class_topdown.n=1800
950	3.40928	sleap-data/datasets/wt_gold.13pt/models.tracking_split2/td_id.fast.v2.210519_111253.multi_class_topdown.n=1800
951	3.53946	sleap-data/datasets/wt_gold.13pt/models.tracking_split2/td_id.fast.v2.210519_111253.multi_class_topdown.n=1800
952	3.49242	sleap-data/datasets/wt_gold.13pt/models.tracking_split2/td_id.fast.v2.210519_111253.multi_class_topdown.n=1800
953	3.71741	sleap-data/datasets/wt_gold.13pt/models.tracking_split2/td_id.fast.v2.210519_111253.multi_class_topdown.n=1800
954	3.62215	sleap-data/datasets/wt_gold.13pt/models.tracking_split2/td_id.fast.v2.210519_111253.multi_class_topdown.n=1800
955	3.50396	sleap-data/datasets/wt_gold.13pt/models.tracking_split2/td_id.fast.v2.210519_111253.multi_class_topdown.n=1800
956	3.49957	sleap-data/datasets/wt_gold.13pt/models.tracking_split2/td_id.fast.v2.210519_111253.multi_class_topdown.n=1800
957	3.68412	sleap-data/datasets/wt_gold.13pt/models.tracking_split2/td_id.fast.v2.210519_111253.multi_class_topdown.n=1800
958	4.48022	sleap-data/datasets/wt_gold.13pt/models.tracking_split2/td_id.fast.v2.210519_111253.multi_class_topdown.n=1800
959	3.49993	sleap-data/datasets/wt_gold.13pt/models.tracking_split2/td_id.fast.v2.210519_111253.multi_class_topdown.n=1800
960	3.52635	sleap-data/datasets/wt_gold.13pt/models.tracking_split2/td_id.fast.v2.210519_111253.multi_class_topdown.n=1800
961	3.54244	sleap-data/datasets/wt_gold.13pt/models.tracking_split2/td_id.fast.v2.210519_111253.multi_class_topdown.n=1800
962	3.36992	sleap-data/datasets/wt_gold.13pt/models.tracking_split2/td_id.fast.v2.210519_111253.multi_class_topdown.n=1800
963	3.53433	sleap-data/datasets/wt_gold.13pt/models.tracking_split2/td_id.fast.v2.210519_111253.multi_class_topdown.n=1800
964	3.54184	sleap-data/datasets/wt_gold.13pt/models.tracking_split2/td_id.fast.v2.210519_111253.multi_class_topdown.n=1800
965	3.42608	sleap-data/datasets/wt_gold.13pt/models.tracking_split2/td_id.fast.v2.210519_111253.multi_class_topdown.n=1800
966	3.45499	sleap-data/datasets/wt_gold.13pt/models.tracking_split2/td_id.fast.v2.210519_111253.multi_class_topdown.n=1800
967	3.47859	sleap-data/datasets/wt_gold.13pt/models.tracking_split2/td_id.fast.v2.210519_111253.multi_class_topdown.n=1800
968	3.40411	sleap-data/datasets/wt_gold.13pt/models.tracking_split2/td_id.fast.v2.210519_111253.multi_class_topdown.n=1800
969	3.50057	sleap-data/datasets/wt_gold.13pt/models.tracking_split2/td_id.fast.v2.210519_111253.multi_class_topdown.n=1800
970	3.4739	sleap-data/datasets/wt_gold.13pt/models.tracking_split2/td_id.fast.v2.210519_111253.multi_class_topdown.n=1800
971	3.39348	sleap-data/datasets/wt_gold.13pt/models.tracking_split2/td_id.fast.v2.210519_111253.multi_class_topdown.n=1800
972	3.40411	sleap-data/datasets/wt_gold.13pt/models.tracking_split2/td_id.fast.v2.210519_111253.multi_class_topdown.n=1800
973	3.27801	sleap-data/datasets/wt_gold.13pt/models.tracking_split2/td_id.fast.v2.210519_111253.multi_class_topdown.n=1800
974	3.50092	sleap-data/datasets/wt_gold.13pt/models.tracking_split2/td_id.fast.v2.210519_111253.multi_class_topdown.n=1800
975	3.47426	sleap-data/datasets/wt_gold.13pt/models.tracking_split2/td_id.fast.v2.210519_111253.multi_class_topdown.n=1800
976	3.42552	sleap-data/datasets/wt_gold.13pt/models.tracking_split2/td_id.fast.v2.210519_111253.multi_class_topdown.n=1800
977	3.5424	sleap-data/datasets/wt_gold.13pt/models.tracking_split2/td_id.fast.v2.210519_111253.multi_class_topdown.n=1800
978	3.39844	sleap-data/datasets/wt_gold.13pt/models.tracking_split2/td_id.fast.v2.210519_111253.multi_class_topdown.n=1800
979	3.43858	sleap-data/datasets/wt_gold.13pt/models.tracking_split2/td_id.fast.v2.210519_111253.multi_class_topdown.n=1800
980	3.47426	sleap-data/datasets/wt_gold.13pt/models.tracking_split2/td_id.fast.v2.210519_111253.multi_class_topdown.n=1800
981	3.51457	sleap-data/datasets/wt_gold.13pt/models.tracking_split2/td_id.fast.v2.210519_111253.multi_class_topdown.n=1800
982	3.4664	sleap-data/datasets/wt_gold.13pt/models.tracking_split2/td_id.fast.v2.210519_111253.multi_class_topdown.n=1800
983	3.42831	sleap-data/datasets/wt_gold.13pt/models.tracking_split2/td_id.fast.v2.210519_111253.multi_class_topdown.n=1800
984	3.29471	sleap-data/datasets/wt_gold.13pt/models.tracking_split2/td_id.fast.v2.210519_111253.multi_class_topdown.n=1800
985	3.3779	sleap-data/datasets/wt_gold.13pt/models.tracking_split2/td_id.fast.v2.210519_111253.multi_class_topdown.n=1800
986	3.40845	sleap-data/datasets/wt_gold.13pt/models.tracking_split2/td_id.fast.v2.210519_111253.multi_class_topdown.n=1800
987	3.53461	sleap-data/datasets/wt_gold.13pt/models.tracking_split2/td_id.fast.v2.210519_111253.multi_class_topdown.n=1800
988	3.45597	sleap-data/datasets/wt_gold.13pt/models.tracking_split2/td_id.fast.v2.210519_111253.multi_class_topdown.n=1800
989	3.37934	sleap-data/datasets/wt_gold.13pt/models.tracking_split2/td_id.fast.v2.210519_111253.multi_class_topdown.n=1800
990	3.47458	sleap-data/datasets/wt_gold.13pt/models.tracking_split2/td_id.fast.v2.210519_111253.multi_class_topdown.n=1800
991	3.6765	sleap-data/datasets/wt_gold.13pt/models.tracking_split2/td_id.fast.v2.210519_111253.multi_class_topdown.n=1800
992	3.71927	sleap-data/datasets/wt_gold.13pt/models.tracking_split2/td_id.fast.v2.210519_111253.multi_class_topdown.n=1800
993	4.26202	sleap-data/datasets/wt_gold.13pt/models.tracking_split2/td_id.fast.v2.210519_111253.multi_class_topdown.n=1800
994	3.76126	sleap-data/datasets/wt_gold.13pt/models.tracking_split2/td_id.fast.v2.210519_111253.multi_class_topdown.n=1800
995	3.57524	sleap-data/datasets/wt_gold.13pt/models.tracking_split2/td_id.fast.v2.210519_111253.multi_class_topdown.n=1800
996	3.66427	sleap-data/datasets/wt_gold.13pt/models.tracking_split2/td_id.fast.v2.210519_111253.multi_class_topdown.n=1800
997	3.39987	sleap-data/datasets/wt_gold.13pt/models.tracking_split2/td_id.fast.v2.210519_111253.multi_class_topdown.n=1800
998	3.41122	sleap-data/datasets/wt_gold.13pt/models.tracking_split2/td_id.fast.v2.210519_111253.multi_class_topdown.n=1800
999	3.28488	sleap-data/datasets/wt_gold.13pt/models.tracking_split2/td_id.fast.v2.210519_111253.multi_class_topdown.n=1800
1000	3.45341	sleap-data/datasets/wt_gold.13pt/models.tracking_split2/td_id.fast.v2.210519_111253.multi_class_topdown.n=1800
1001	3.41758	sleap-data/datasets/wt_gold.13pt/models.tracking_split2/td_id.fast.v2.210519_111253.multi_class_topdown.n=1800
1002	3.36444	sleap-data/datasets/wt_gold.13pt/models.tracking_split2/td_id.fast.v2.210519_111253.multi_class_topdown.n=1800
1003	3.4001	sleap-data/datasets/wt_gold.13pt/models.tracking_split2/td_id.fast.v2.210519_111253.multi_class_topdown.n=1800
1004	3.40022	sleap-data/datasets/wt_gold.13pt/models.tracking_split2/td_id.fast.v2.210519_111253.multi_class_topdown.n=1800
1005	3.33175	sleap-data/datasets/wt_gold.13pt/models.tracking_split2/td_id.fast.v2.210519_111253.multi_class_topdown.n=1800
1006	3.27324	sleap-data/datasets/wt_gold.13pt/models.tracking_split2/td_id.fast.v2.210519_111253.multi_class_topdown.n=1800
1007	3.29591	sleap-data/datasets/wt_gold.13pt/models.tracking_split2/td_id.fast.v2.210519_111253.multi_class_topdown.n=1800
1008	3.34844	sleap-data/datasets/wt_gold.13pt/models.tracking_split2/td_id.fast.v2.210519_111253.multi_class_topdown.n=1800
1009	3.13927	sleap-data/datasets/wt_gold.13pt/models.tracking_split2/td_id.fast.v2.210519_111253.multi_class_topdown.n=1800
1010	3.24174	sleap-data/datasets/wt_gold.13pt/models.tracking_split2/td_id.fast.v2.210519_111253.multi_class_topdown.n=1800
1011	3.28199	sleap-data/datasets/wt_gold.13pt/models.tracking_split2/td_id.fast.v2.210519_111253.multi_class_topdown.n=1800
1012	3.50741	sleap-data/datasets/wt_gold.13pt/models.tracking_split2/td_id.fast.v2.210519_111253.multi_class_topdown.n=1800
1013	3.41888	sleap-data/datasets/wt_gold.13pt/models.tracking_split2/td_id.fast.v2.210519_111253.multi_class_topdown.n=1800
1014	3.38367	sleap-data/datasets/wt_gold.13pt/models.tracking_split2/td_id.fast.v2.210519_111253.multi_class_topdown.n=1800
1015	3.26363	sleap-data/datasets/wt_gold.13pt/models.tracking_split2/td_id.fast.v2.210519_111253.multi_class_topdown.n=1800
1016	3.35543	sleap-data/datasets/wt_gold.13pt/models.tracking_split2/td_id.fast.v2.210519_111253.multi_class_topdown.n=1800
1017	3.51929	sleap-data/datasets/wt_gold.13pt/models.tracking_split2/td_id.fast.v2.210519_111253.multi_class_topdown.n=1800
1018	3.46092	sleap-data/datasets/wt_gold.13pt/models.tracking_split2/td_id.fast.v2.210519_111253.multi_class_topdown.n=1800
1019	3.50929	sleap-data/datasets/wt_gold.13pt/models.tracking_split2/td_id.fast.v2.210519_111253.multi_class_topdown.n=1800
1020	3.30208	sleap-data/datasets/wt_gold.13pt/models.tracking_split2/td_id.fast.v2.210519_111253.multi_class_topdown.n=1800
1021	3.43427	sleap-data/datasets/wt_gold.13pt/models.tracking_split2/td_id.fast.v2.210519_111253.multi_class_topdown.n=1800
1022	3.31796	sleap-data/datasets/wt_gold.13pt/models.tracking_split2/td_id.fast.v2.210519_111253.multi_class_topdown.n=1800
1023	3.47152	sleap-data/datasets/wt_gold.13pt/models.tracking_split2/td_id.fast.v2.210519_111253.multi_class_topdown.n=1800
1024	3.56569	sleap-data/datasets/wt_gold.13pt/models.tracking_split2/td_id.fast.v2.210519_111253.multi_class_topdown.n=1800
1025	3.5571	sleap-data/datasets/wt_gold.13pt/models.tracking_split2/td_id.fast.v2.210519_111253.multi_class_topdown.n=1800
1026	3.50094	sleap-data/datasets/wt_gold.13pt/models.tracking_split2/td_id.fast.v2.210519_111253.multi_class_topdown.n=1800
1027	3.58046	sleap-data/datasets/wt_gold.13pt/models.tracking_split2/td_id.fast.v2.210519_111253.multi_class_topdown.n=1800
1028	3.34562	sleap-data/datasets/wt_gold.13pt/models.tracking_split2/td_id.fast.v2.210519_111253.multi_class_topdown.n=1800
1029	3.50511	sleap-data/datasets/wt_gold.13pt/models.tracking_split2/td_id.fast.v2.210519_111253.multi_class_topdown.n=1800
1030	3.641	sleap-data/datasets/wt_gold.13pt/models.tracking_split2/td_id.fast.v2.210519_111253.multi_class_topdown.n=1800
1031	3.5004	sleap-data/datasets/wt_gold.13pt/models.tracking_split2/td_id.fast.v2.210519_111253.multi_class_topdown.n=1800
1032	3.51374	sleap-data/datasets/wt_gold.13pt/models.tracking_split2/td_id.fast.v2.210519_111253.multi_class_topdown.n=1800
1033	3.69365	sleap-data/datasets/wt_gold.13pt/models.tracking_split2/td_id.fast.v2.210519_111253.multi_class_topdown.n=1800
1034	3.37141	sleap-data/datasets/wt_gold.13pt/models.tracking_split2/td_id.fast.v2.210519_111253.multi_class_topdown.n=1800
1035	3.513	sleap-data/datasets/wt_gold.13pt/models.tracking_split2/td_id.fast.v2.210519_111253.multi_class_topdown.n=1800
1036	3.4511	sleap-data/datasets/wt_gold.13pt/models.tracking_split2/td_id.fast.v2.210519_111253.multi_class_topdown.n=1800
1037	3.35157	sleap-data/datasets/wt_gold.13pt/models.tracking_split2/td_id.fast.v2.210519_111253.multi_class_topdown.n=1800
1038	3.40605	sleap-data/datasets/wt_gold.13pt/models.tracking_split2/td_id.fast.v2.210519_111253.multi_class_topdown.n=1800
1039	3.46653	sleap-data/datasets/wt_gold.13pt/models.tracking_split2/td_id.fast.v2.210519_111253.multi_class_topdown.n=1800
1040	3.3773	sleap-data/datasets/wt_gold.13pt/models.tracking_split2/td_id.fast.v2.210519_111253.multi_class_topdown.n=1800
1041	3.45825	sleap-data/datasets/wt_gold.13pt/models.tracking_split2/td_id.fast.v2.210519_111253.multi_class_topdown.n=1800
1042	3.47081	sleap-data/datasets/wt_gold.13pt/models.tracking_split2/td_id.fast.v2.210519_111253.multi_class_topdown.n=1800
1043	3.49517	sleap-data/datasets/wt_gold.13pt/models.tracking_split2/td_id.fast.v2.210519_111253.multi_class_topdown.n=1800
1044	3.4942	sleap-data/datasets/wt_gold.13pt/models.tracking_split2/td_id.fast.v2.210519_111253.multi_class_topdown.n=1800
1045	3.5218	sleap-data/datasets/wt_gold.13pt/models.tracking_split2/td_id.fast.v2.210519_111253.multi_class_topdown.n=1800
1046	3.48285	sleap-data/datasets/wt_gold.13pt/models.tracking_split2/td_id.fast.v2.210519_111253.multi_class_topdown.n=1800
1047	3.48643	sleap-data/datasets/wt_gold.13pt/models.tracking_split2/td_id.fast.v2.210519_111253.multi_class_topdown.n=1800
1048	3.55313	sleap-data/datasets/wt_gold.13pt/models.tracking_split2/td_id.fast.v2.210519_111253.multi_class_topdown.n=1800
1049	3.61912	sleap-data/datasets/wt_gold.13pt/models.tracking_split2/td_id.fast.v2.210519_111253.multi_class_topdown.n=1800
1050	3.50881	sleap-data/datasets/wt_gold.13pt/models.tracking_split2/td_id.fast.v2.210519_111253.multi_class_topdown.n=1800
1051	3.58468	sleap-data/datasets/wt_gold.13pt/models.tracking_split2/td_id.fast.v2.210519_111253.multi_class_topdown.n=1800
1052	3.37318	sleap-data/datasets/wt_gold.13pt/models.tracking_split2/td_id.fast.v2.210519_111253.multi_class_topdown.n=1800
1053	3.59414	sleap-data/datasets/wt_gold.13pt/models.tracking_split2/td_id.fast.v2.210519_111253.multi_class_topdown.n=1800
1054	3.35208	sleap-data/datasets/wt_gold.13pt/models.tracking_split2/td_id.fast.v2.210519_111253.multi_class_topdown.n=1800
1055	3.42275	sleap-data/datasets/wt_gold.13pt/models.tracking_split2/td_id.fast.v2.210519_111253.multi_class_topdown.n=1800
1056	3.41367	sleap-data/datasets/wt_gold.13pt/models.tracking_split2/td_id.fast.v2.210519_111253.multi_class_topdown.n=1800
1057	3.31242	sleap-data/datasets/wt_gold.13pt/models.tracking_split2/td_id.fast.v2.210519_111253.multi_class_topdown.n=1800
1058	3.40187	sleap-data/datasets/wt_gold.13pt/models.tracking_split2/td_id.fast.v2.210519_111253.multi_class_topdown.n=1800
1059	3.39909	sleap-data/datasets/wt_gold.13pt/models.tracking_split2/td_id.fast.v2.210519_111253.multi_class_topdown.n=1800
1060	3.66396	sleap-data/datasets/wt_gold.13pt/models.tracking_split2/td_id.fast.v2.210519_111253.multi_class_topdown.n=1800
1061	3.32769	sleap-data/datasets/wt_gold.13pt/models.tracking_split2/td_id.fast.v2.210519_111253.multi_class_topdown.n=1800
1062	3.62967	sleap-data/datasets/wt_gold.13pt/models.tracking_split2/td_id.fast.v2.210519_111253.multi_class_topdown.n=1800
1063	3.48759	sleap-data/datasets/wt_gold.13pt/models.tracking_split2/td_id.fast.v2.210519_111253.multi_class_topdown.n=1800
1064	3.51894	sleap-data/datasets/wt_gold.13pt/models.tracking_split2/td_id.fast.v2.210519_111253.multi_class_topdown.n=1800
1065	3.37131	sleap-data/datasets/wt_gold.13pt/models.tracking_split2/td_id.fast.v2.210519_111253.multi_class_topdown.n=1800
1066	3.5531	sleap-data/datasets/wt_gold.13pt/models.tracking_split2/td_id.fast.v2.210519_111253.multi_class_topdown.n=1800
1067	3.52506	sleap-data/datasets/wt_gold.13pt/models.tracking_split2/td_id.fast.v2.210519_111253.multi_class_topdown.n=1800
1068	3.38868	sleap-data/datasets/wt_gold.13pt/models.tracking_split2/td_id.fast.v2.210519_111253.multi_class_topdown.n=1800
1069	3.38271	sleap-data/datasets/wt_gold.13pt/models.tracking_split2/td_id.fast.v2.210519_111253.multi_class_topdown.n=1800
1070	3.55751	sleap-data/datasets/wt_gold.13pt/models.tracking_split2/td_id.fast.v2.210519_111253.multi_class_topdown.n=1800
1071	3.32139	sleap-data/datasets/wt_gold.13pt/models.tracking_split2/td_id.fast.v2.210519_111253.multi_class_topdown.n=1800
1072	4.38795	sleap-data/datasets/wt_gold.13pt/models.tracking_split2/td_id.fast.v2.210519_111253.multi_class_topdown.n=1800
1073	4.34654	sleap-data/datasets/wt_gold.13pt/models.tracking_split2/td_id.fast.v2.210519_111253.multi_class_topdown.n=1800
1074	3.39381	sleap-data/datasets/wt_gold.13pt/models.tracking_split2/td_id.fast.v2.210519_111253.multi_class_topdown.n=1800
1075	3.35452	sleap-data/datasets/wt_gold.13pt/models.tracking_split2/td_id.fast.v2.210519_111253.multi_class_topdown.n=1800
1076	3.51207	sleap-data/datasets/wt_gold.13pt/models.tracking_split2/td_id.fast.v2.210519_111253.multi_class_topdown.n=1800
1077	3.41291	sleap-data/datasets/wt_gold.13pt/models.tracking_split2/td_id.fast.v2.210519_111253.multi_class_topdown.n=1800
1078	3.31453	sleap-data/datasets/wt_gold.13pt/models.tracking_split2/td_id.fast.v2.210519_111253.multi_class_topdown.n=1800
1079	3.4144	sleap-data/datasets/wt_gold.13pt/models.tracking_split2/td_id.fast.v2.210519_111253.multi_class_topdown.n=1800
1080	3.33856	sleap-data/datasets/wt_gold.13pt/models.tracking_split2/td_id.fast.v2.210519_111253.multi_class_topdown.n=1800
1081	3.55236	sleap-data/datasets/wt_gold.13pt/models.tracking_split2/td_id.fast.v2.210519_111253.multi_class_topdown.n=1800
1082	3.64007	sleap-data/datasets/wt_gold.13pt/models.tracking_split2/td_id.fast.v2.210519_111253.multi_class_topdown.n=1800
1083	3.73843	sleap-data/datasets/wt_gold.13pt/models.tracking_split2/td_id.fast.v2.210519_111253.multi_class_topdown.n=1800
1084	3.47544	sleap-data/datasets/wt_gold.13pt/models.tracking_split2/td_id.fast.v2.210519_111253.multi_class_topdown.n=1800
1085	3.42408	sleap-data/datasets/wt_gold.13pt/models.tracking_split2/td_id.fast.v2.210519_111253.multi_class_topdown.n=1800
1086	3.80694	sleap-data/datasets/wt_gold.13pt/models.tracking_split2/td_id.fast.v2.210519_111253.multi_class_topdown.n=1800
1087	4.26581	sleap-data/datasets/wt_gold.13pt/models.tracking_split2/td_id.fast.v2.210519_111253.multi_class_topdown.n=1800
1088	3.46162	sleap-data/datasets/wt_gold.13pt/models.tracking_split2/td_id.fast.v2.210519_111253.multi_class_topdown.n=1800
1089	3.38346	sleap-data/datasets/wt_gold.13pt/models.tracking_split2/td_id.fast.v2.210519_111253.multi_class_topdown.n=1800
1090	3.36207	sleap-data/datasets/wt_gold.13pt/models.tracking_split2/td_id.fast.v2.210519_111253.multi_class_topdown.n=1800
1091	3.41548	sleap-data/datasets/wt_gold.13pt/models.tracking_split2/td_id.fast.v2.210519_111253.multi_class_topdown.n=1800
1092	3.43162	sleap-data/datasets/wt_gold.13pt/models.tracking_split2/td_id.fast.v2.210519_111253.multi_class_topdown.n=1800
1093	3.38755	sleap-data/datasets/wt_gold.13pt/models.tracking_split2/td_id.fast.v2.210519_111253.multi_class_topdown.n=1800
1094	3.37127	sleap-data/datasets/wt_gold.13pt/models.tracking_split2/td_id.fast.v2.210519_111253.multi_class_topdown.n=1800
1095	3.31758	sleap-data/datasets/wt_gold.13pt/models.tracking_split2/td_id.fast.v2.210519_111253.multi_class_topdown.n=1800
1096	3.34845	sleap-data/datasets/wt_gold.13pt/models.tracking_split2/td_id.fast.v2.210519_111253.multi_class_topdown.n=1800
1097	3.51543	sleap-data/datasets/wt_gold.13pt/models.tracking_split2/td_id.fast.v2.210519_111253.multi_class_topdown.n=1800
1098	3.5497	sleap-data/datasets/wt_gold.13pt/models.tracking_split2/td_id.fast.v2.210519_111253.multi_class_topdown.n=1800
1099	3.49821	sleap-data/datasets/wt_gold.13pt/models.tracking_split2/td_id.fast.v2.210519_111253.multi_class_topdown.n=1800
1100	3.53737	sleap-data/datasets/wt_gold.13pt/models.tracking_split2/td_id.fast.v2.210519_111253.multi_class_topdown.n=1800
1101	3.57964	sleap-data/datasets/wt_gold.13pt/models.tracking_split2/td_id.fast.v2.210519_111253.multi_class_topdown.n=1800
1102	3.39533	sleap-data/datasets/wt_gold.13pt/models.tracking_split2/td_id.fast.v2.210519_111253.multi_class_topdown.n=1800
1103	3.4536	sleap-data/datasets/wt_gold.13pt/models.tracking_split2/td_id.fast.v2.210519_111253.multi_class_topdown.n=1800
1104	3.56523	sleap-data/datasets/wt_gold.13pt/models.tracking_split2/td_id.fast.v2.210519_111253.multi_class_topdown.n=1800
1105	3.3852	sleap-data/datasets/wt_gold.13pt/models.tracking_split2/td_id.fast.v2.210519_111253.multi_class_topdown.n=1800
1106	3.40038	sleap-data/datasets/wt_gold.13pt/models.tracking_split2/td_id.fast.v2.210519_111253.multi_class_topdown.n=1800
1107	3.49381	sleap-data/datasets/wt_gold.13pt/models.tracking_split2/td_id.fast.v2.210519_111253.multi_class_topdown.n=1800
1108	3.40804	sleap-data/datasets/wt_gold.13pt/models.tracking_split2/td_id.fast.v2.210519_111253.multi_class_topdown.n=1800
1109	3.36161	sleap-data/datasets/wt_gold.13pt/models.tracking_split2/td_id.fast.v2.210519_111253.multi_class_topdown.n=1800
1110	3.39975	sleap-data/datasets/wt_gold.13pt/models.tracking_split2/td_id.fast.v2.210519_111253.multi_class_topdown.n=1800
1111	3.35761	sleap-data/datasets/wt_gold.13pt/models.tracking_split2/td_id.fast.v2.210519_111253.multi_class_topdown.n=1800
1112	3.47177	sleap-data/datasets/wt_gold.13pt/models.tracking_split2/td_id.fast.v2.210519_111253.multi_class_topdown.n=1800
1113	3.3675	sleap-data/datasets/wt_gold.13pt/models.tracking_split2/td_id.fast.v2.210519_111253.multi_class_topdown.n=1800
1114	3.3768	sleap-data/datasets/wt_gold.13pt/models.tracking_split2/td_id.fast.v2.210519_111253.multi_class_topdown.n=1800
1115	3.39541	sleap-data/datasets/wt_gold.13pt/models.tracking_split2/td_id.fast.v2.210519_111253.multi_class_topdown.n=1800
1116	3.37178	sleap-data/datasets/wt_gold.13pt/models.tracking_split2/td_id.fast.v2.210519_111253.multi_class_topdown.n=1800
1117	3.3307	sleap-data/datasets/wt_gold.13pt/models.tracking_split2/td_id.fast.v2.210519_111253.multi_class_topdown.n=1800
1118	3.27934	sleap-data/datasets/wt_gold.13pt/models.tracking_split2/td_id.fast.v2.210519_111253.multi_class_topdown.n=1800
1119	3.33133	sleap-data/datasets/wt_gold.13pt/models.tracking_split2/td_id.fast.v2.210519_111253.multi_class_topdown.n=1800
1120	3.36203	sleap-data/datasets/wt_gold.13pt/models.tracking_split2/td_id.fast.v2.210519_111253.multi_class_topdown.n=1800
1121	3.31754	sleap-data/datasets/wt_gold.13pt/models.tracking_split2/td_id.fast.v2.210519_111253.multi_class_topdown.n=1800
1122	3.40239	sleap-data/datasets/wt_gold.13pt/models.tracking_split2/td_id.fast.v2.210519_111253.multi_class_topdown.n=1800
1123	3.44073	sleap-data/datasets/wt_gold.13pt/models.tracking_split2/td_id.fast.v2.210519_111253.multi_class_topdown.n=1800
1124	3.38795	sleap-data/datasets/wt_gold.13pt/models.tracking_split2/td_id.fast.v2.210519_111253.multi_class_topdown.n=1800
1125	3.4289	sleap-data/datasets/wt_gold.13pt/models.tracking_split2/td_id.fast.v2.210519_111253.multi_class_topdown.n=1800
1126	3.7467	sleap-data/datasets/wt_gold.13pt/models.tracking_split2/td_id.fast.v2.210519_111253.multi_class_topdown.n=1800
1127	3.30402	sleap-data/datasets/wt_gold.13pt/models.tracking_split2/td_id.fast.v2.210519_111253.multi_class_topdown.n=1800
1128	3.36583	sleap-data/datasets/wt_gold.13pt/models.tracking_split2/td_id.fast.v2.210519_111253.multi_class_topdown.n=1800
1129	3.83766	sleap-data/datasets/wt_gold.13pt/models.tracking_split2/td_id.fast.v2.210519_111253.multi_class_topdown.n=1800
1130	3.7681	sleap-data/datasets/wt_gold.13pt/models.tracking_split2/td_id.fast.v2.210519_111253.multi_class_topdown.n=1800
1131	4.51448	sleap-data/datasets/wt_gold.13pt/models.tracking_split2/td_id.fast.v2.210519_111253.multi_class_topdown.n=1800
1132	3.49707	sleap-data/datasets/wt_gold.13pt/models.tracking_split2/td_id.fast.v2.210519_111253.multi_class_topdown.n=1800
1133	3.53493	sleap-data/datasets/wt_gold.13pt/models.tracking_split2/td_id.fast.v2.210519_111253.multi_class_topdown.n=1800
1134	3.5542	sleap-data/datasets/wt_gold.13pt/models.tracking_split2/td_id.fast.v2.210519_111253.multi_class_topdown.n=1800
1135	4.3032	sleap-data/datasets/wt_gold.13pt/models.tracking_split2/td_id.fast.v2.210519_111253.multi_class_topdown.n=1800
1136	3.33355	sleap-data/datasets/wt_gold.13pt/models.tracking_split2/td_id.fast.v2.210519_111253.multi_class_topdown.n=1800
1137	3.27306	sleap-data/datasets/wt_gold.13pt/models.tracking_split2/td_id.fast.v2.210519_111253.multi_class_topdown.n=1800
1138	3.5147	sleap-data/datasets/wt_gold.13pt/models.tracking_split2/td_id.fast.v2.210519_111253.multi_class_topdown.n=1800
1139	3.33266	sleap-data/datasets/wt_gold.13pt/models.tracking_split2/td_id.fast.v2.210519_111253.multi_class_topdown.n=1800
1140	3.34844	sleap-data/datasets/wt_gold.13pt/models.tracking_split2/td_id.fast.v2.210519_111253.multi_class_topdown.n=1800
1141	3.34272	sleap-data/datasets/wt_gold.13pt/models.tracking_split2/td_id.fast.v2.210519_111253.multi_class_topdown.n=1800
1142	3.31126	sleap-data/datasets/wt_gold.13pt/models.tracking_split2/td_id.fast.v2.210519_111253.multi_class_topdown.n=1800
1143	3.37466	sleap-data/datasets/wt_gold.13pt/models.tracking_split2/td_id.fast.v2.210519_111253.multi_class_topdown.n=1800
1144	3.30187	sleap-data/datasets/wt_gold.13pt/models.tracking_split2/td_id.fast.v2.210519_111253.multi_class_topdown.n=1800
1145	3.36968	sleap-data/datasets/wt_gold.13pt/models.tracking_split2/td_id.fast.v2.210519_111253.multi_class_topdown.n=1800
1146	3.35023	sleap-data/datasets/wt_gold.13pt/models.tracking_split2/td_id.fast.v2.210519_111253.multi_class_topdown.n=1800
1147	3.39158	sleap-data/datasets/wt_gold.13pt/models.tracking_split2/td_id.fast.v2.210519_111253.multi_class_topdown.n=1800
1148	3.42825	sleap-data/datasets/wt_gold.13pt/models.tracking_split2/td_id.fast.v2.210519_111253.multi_class_topdown.n=1800
1149	3.44729	sleap-data/datasets/wt_gold.13pt/models.tracking_split2/td_id.fast.v2.210519_111253.multi_class_topdown.n=1800
1150	3.43589	sleap-data/datasets/wt_gold.13pt/models.tracking_split2/td_id.fast.v2.210519_111253.multi_class_topdown.n=1800
1151	3.44401	sleap-data/datasets/wt_gold.13pt/models.tracking_split2/td_id.fast.v2.210519_111253.multi_class_topdown.n=1800
1152	3.44536	sleap-data/datasets/wt_gold.13pt/models.tracking_split2/td_id.fast.v2.210519_111253.multi_class_topdown.n=1800
1153	3.40788	sleap-data/datasets/wt_gold.13pt/models.tracking_split2/td_id.fast.v2.210519_111253.multi_class_topdown.n=1800
1154	3.34671	sleap-data/datasets/wt_gold.13pt/models.tracking_split2/td_id.fast.v2.210519_111253.multi_class_topdown.n=1800
1155	3.32627	sleap-data/datasets/wt_gold.13pt/models.tracking_split2/td_id.fast.v2.210519_111253.multi_class_topdown.n=1800
1156	3.37029	sleap-data/datasets/wt_gold.13pt/models.tracking_split2/td_id.fast.v2.210519_111253.multi_class_topdown.n=1800
1157	3.28553	sleap-data/datasets/wt_gold.13pt/models.tracking_split2/td_id.fast.v2.210519_111253.multi_class_topdown.n=1800
1158	3.40259	sleap-data/datasets/wt_gold.13pt/models.tracking_split2/td_id.fast.v2.210519_111253.multi_class_topdown.n=1800
1159	3.34957	sleap-data/datasets/wt_gold.13pt/models.tracking_split2/td_id.fast.v2.210519_111253.multi_class_topdown.n=1800
1160	3.30102	sleap-data/datasets/wt_gold.13pt/models.tracking_split2/td_id.fast.v2.210519_111253.multi_class_topdown.n=1800
1161	3.28944	sleap-data/datasets/wt_gold.13pt/models.tracking_split2/td_id.fast.v2.210519_111253.multi_class_topdown.n=1800
1162	3.34203	sleap-data/datasets/wt_gold.13pt/models.tracking_split2/td_id.fast.v2.210519_111253.multi_class_topdown.n=1800
1163	3.34235	sleap-data/datasets/wt_gold.13pt/models.tracking_split2/td_id.fast.v2.210519_111253.multi_class_topdown.n=1800
1164	3.37661	sleap-data/datasets/wt_gold.13pt/models.tracking_split2/td_id.fast.v2.210519_111253.multi_class_topdown.n=1800
1165	3.33918	sleap-data/datasets/wt_gold.13pt/models.tracking_split2/td_id.fast.v2.210519_111253.multi_class_topdown.n=1800
1166	3.39557	sleap-data/datasets/wt_gold.13pt/models.tracking_split2/td_id.fast.v2.210519_111253.multi_class_topdown.n=1800
1167	3.33812	sleap-data/datasets/wt_gold.13pt/models.tracking_split2/td_id.fast.v2.210519_111253.multi_class_topdown.n=1800
1168	3.44245	sleap-data/datasets/wt_gold.13pt/models.tracking_split2/td_id.fast.v2.210519_111253.multi_class_topdown.n=1800
1169	3.51156	sleap-data/datasets/wt_gold.13pt/models.tracking_split2/td_id.fast.v2.210519_111253.multi_class_topdown.n=1800
1170	3.33106	sleap-data/datasets/wt_gold.13pt/models.tracking_split2/td_id.fast.v2.210519_111253.multi_class_topdown.n=1800
1171	3.39969	sleap-data/datasets/wt_gold.13pt/models.tracking_split2/td_id.fast.v2.210519_111253.multi_class_topdown.n=1800
1172	3.41717	sleap-data/datasets/wt_gold.13pt/models.tracking_split2/td_id.fast.v2.210519_111253.multi_class_topdown.n=1800
1173	3.21121	sleap-data/datasets/wt_gold.13pt/models.tracking_split2/td_id.fast.v2.210519_111253.multi_class_topdown.n=1800
1174	3.23419	sleap-data/datasets/wt_gold.13pt/models.tracking_split2/td_id.fast.v2.210519_111253.multi_class_topdown.n=1800
1175	3.36515	sleap-data/datasets/wt_gold.13pt/models.tracking_split2/td_id.fast.v2.210519_111253.multi_class_topdown.n=1800
1176	3.284	sleap-data/datasets/wt_gold.13pt/models.tracking_split2/td_id.fast.v2.210519_111253.multi_class_topdown.n=1800
1177	3.29866	sleap-data/datasets/wt_gold.13pt/models.tracking_split2/td_id.fast.v2.210519_111253.multi_class_topdown.n=1800
1178	3.22095	sleap-data/datasets/wt_gold.13pt/models.tracking_split2/td_id.fast.v2.210519_111253.multi_class_topdown.n=1800
1179	3.39047	sleap-data/datasets/wt_gold.13pt/models.tracking_split2/td_id.fast.v2.210519_111253.multi_class_topdown.n=1800
1180	3.27343	sleap-data/datasets/wt_gold.13pt/models.tracking_split2/td_id.fast.v2.210519_111253.multi_class_topdown.n=1800
1181	3.42166	sleap-data/datasets/wt_gold.13pt/models.tracking_split2/td_id.fast.v2.210519_111253.multi_class_topdown.n=1800
1182	3.27185	sleap-data/datasets/wt_gold.13pt/models.tracking_split2/td_id.fast.v2.210519_111253.multi_class_topdown.n=1800
1183	3.37405	sleap-data/datasets/wt_gold.13pt/models.tracking_split2/td_id.fast.v2.210519_111253.multi_class_topdown.n=1800
1184	3.3002	sleap-data/datasets/wt_gold.13pt/models.tracking_split2/td_id.fast.v2.210519_111253.multi_class_topdown.n=1800
1185	3.30952	sleap-data/datasets/wt_gold.13pt/models.tracking_split2/td_id.fast.v2.210519_111253.multi_class_topdown.n=1800
1186	3.28087	sleap-data/datasets/wt_gold.13pt/models.tracking_split2/td_id.fast.v2.210519_111253.multi_class_topdown.n=1800
1187	3.28141	sleap-data/datasets/wt_gold.13pt/models.tracking_split2/td_id.fast.v2.210519_111253.multi_class_topdown.n=1800
1188	3.50763	sleap-data/datasets/wt_gold.13pt/models.tracking_split2/td_id.fast.v2.210519_111253.multi_class_topdown.n=1800
1189	3.28572	sleap-data/datasets/wt_gold.13pt/models.tracking_split2/td_id.fast.v2.210519_111253.multi_class_topdown.n=1800
1190	3.3469	sleap-data/datasets/wt_gold.13pt/models.tracking_split2/td_id.fast.v2.210519_111253.multi_class_topdown.n=1800
1191	3.41185	sleap-data/datasets/wt_gold.13pt/models.tracking_split2/td_id.fast.v2.210519_111253.multi_class_topdown.n=1800
1192	3.44381	sleap-data/datasets/wt_gold.13pt/models.tracking_split2/td_id.fast.v2.210519_111253.multi_class_topdown.n=1800
1193	3.34653	sleap-data/datasets/wt_gold.13pt/models.tracking_split2/td_id.fast.v2.210519_111253.multi_class_topdown.n=1800
1194	3.57833	sleap-data/datasets/wt_gold.13pt/models.tracking_split2/td_id.fast.v2.210519_111253.multi_class_topdown.n=1800
1195	3.38533	sleap-data/datasets/wt_gold.13pt/models.tracking_split2/td_id.fast.v2.210519_111253.multi_class_topdown.n=1800
1196	3.40569	sleap-data/datasets/wt_gold.13pt/models.tracking_split2/td_id.fast.v2.210519_111253.multi_class_topdown.n=1800
1197	3.3416	sleap-data/datasets/wt_gold.13pt/models.tracking_split2/td_id.fast.v2.210519_111253.multi_class_topdown.n=1800
1198	3.26924	sleap-data/datasets/wt_gold.13pt/models.tracking_split2/td_id.fast.v2.210519_111253.multi_class_topdown.n=1800
1199	3.32304	sleap-data/datasets/wt_gold.13pt/models.tracking_split2/td_id.fast.v2.210519_111253.multi_class_topdown.n=1800
1200	3.33659	sleap-data/datasets/wt_gold.13pt/models.tracking_split2/td_id.fast.v2.210519_111253.multi_class_topdown.n=1800
1201	3.34113	sleap-data/datasets/wt_gold.13pt/models.tracking_split2/td_id.fast.v2.210519_111253.multi_class_topdown.n=1800
1202	3.39539	sleap-data/datasets/wt_gold.13pt/models.tracking_split2/td_id.fast.v2.210519_111253.multi_class_topdown.n=1800
1203	3.36576	sleap-data/datasets/wt_gold.13pt/models.tracking_split2/td_id.fast.v2.210519_111253.multi_class_topdown.n=1800
1204	3.35689	sleap-data/datasets/wt_gold.13pt/models.tracking_split2/td_id.fast.v2.210519_111253.multi_class_topdown.n=1800
1205	3.2805	sleap-data/datasets/wt_gold.13pt/models.tracking_split2/td_id.fast.v2.210519_111253.multi_class_topdown.n=1800
1206	3.39296	sleap-data/datasets/wt_gold.13pt/models.tracking_split2/td_id.fast.v2.210519_111253.multi_class_topdown.n=1800
1207	3.37279	sleap-data/datasets/wt_gold.13pt/models.tracking_split2/td_id.fast.v2.210519_111253.multi_class_topdown.n=1800
1208	3.35813	sleap-data/datasets/wt_gold.13pt/models.tracking_split2/td_id.fast.v2.210519_111253.multi_class_topdown.n=1800
1209	3.26884	sleap-data/datasets/wt_gold.13pt/models.tracking_split2/td_id.fast.v2.210519_111253.multi_class_topdown.n=1800
1210	3.34558	sleap-data/datasets/wt_gold.13pt/models.tracking_split2/td_id.fast.v2.210519_111253.multi_class_topdown.n=1800
1211	3.24269	sleap-data/datasets/wt_gold.13pt/models.tracking_split2/td_id.fast.v2.210519_111253.multi_class_topdown.n=1800
1212	3.29147	sleap-data/datasets/wt_gold.13pt/models.tracking_split2/td_id.fast.v2.210519_111253.multi_class_topdown.n=1800
1213	3.42838	sleap-data/datasets/wt_gold.13pt/models.tracking_split2/td_id.fast.v2.210519_111253.multi_class_topdown.n=1800
1214	3.33247	sleap-data/datasets/wt_gold.13pt/models.tracking_split2/td_id.fast.v2.210519_111253.multi_class_topdown.n=1800
1215	3.39437	sleap-data/datasets/wt_gold.13pt/models.tracking_split2/td_id.fast.v2.210519_111253.multi_class_topdown.n=1800
1216	3.25446	sleap-data/datasets/wt_gold.13pt/models.tracking_split2/td_id.fast.v2.210519_111253.multi_class_topdown.n=1800
1217	3.25963	sleap-data/datasets/wt_gold.13pt/models.tracking_split2/td_id.fast.v2.210519_111253.multi_class_topdown.n=1800
1218	3.25805	sleap-data/datasets/wt_gold.13pt/models.tracking_split2/td_id.fast.v2.210519_111253.multi_class_topdown.n=1800
1219	3.45662	sleap-data/datasets/wt_gold.13pt/models.tracking_split2/td_id.fast.v2.210519_111253.multi_class_topdown.n=1800
1220	3.5925	sleap-data/datasets/wt_gold.13pt/models.tracking_split2/td_id.fast.v2.210519_111253.multi_class_topdown.n=1800
1221	3.57878	sleap-data/datasets/wt_gold.13pt/models.tracking_split2/td_id.fast.v2.210519_111253.multi_class_topdown.n=1800
1222	3.42235	sleap-data/datasets/wt_gold.13pt/models.tracking_split2/td_id.fast.v2.210519_111253.multi_class_topdown.n=1800
1223	3.46456	sleap-data/datasets/wt_gold.13pt/models.tracking_split2/td_id.fast.v2.210519_111253.multi_class_topdown.n=1800
1224	3.41589	sleap-data/datasets/wt_gold.13pt/models.tracking_split2/td_id.fast.v2.210519_111253.multi_class_topdown.n=1800
1225	3.54283	sleap-data/datasets/wt_gold.13pt/models.tracking_split2/td_id.fast.v2.210519_111253.multi_class_topdown.n=1800
1226	3.53193	sleap-data/datasets/wt_gold.13pt/models.tracking_split2/td_id.fast.v2.210519_111253.multi_class_topdown.n=1800
1227	3.4082	sleap-data/datasets/wt_gold.13pt/models.tracking_split2/td_id.fast.v2.210519_111253.multi_class_topdown.n=1800
1228	3.42309	sleap-data/datasets/wt_gold.13pt/models.tracking_split2/td_id.fast.v2.210519_111253.multi_class_topdown.n=1800
1229	3.26755	sleap-data/datasets/wt_gold.13pt/models.tracking_split2/td_id.fast.v2.210519_111253.multi_class_topdown.n=1800
1230	3.45162	sleap-data/datasets/wt_gold.13pt/models.tracking_split2/td_id.fast.v2.210519_111253.multi_class_topdown.n=1800
1231	3.36775	sleap-data/datasets/wt_gold.13pt/models.tracking_split2/td_id.fast.v2.210519_111253.multi_class_topdown.n=1800
1232	3.34903	sleap-data/datasets/wt_gold.13pt/models.tracking_split2/td_id.fast.v2.210519_111253.multi_class_topdown.n=1800
1233	3.42408	sleap-data/datasets/wt_gold.13pt/models.tracking_split2/td_id.fast.v2.210519_111253.multi_class_topdown.n=1800
1234	3.3656	sleap-data/datasets/wt_gold.13pt/models.tracking_split2/td_id.fast.v2.210519_111253.multi_class_topdown.n=1800
1235	3.28438	sleap-data/datasets/wt_gold.13pt/models.tracking_split2/td_id.fast.v2.210519_111253.multi_class_topdown.n=1800
1236	3.33256	sleap-data/datasets/wt_gold.13pt/models.tracking_split2/td_id.fast.v2.210519_111253.multi_class_topdown.n=1800
1237	3.82093	sleap-data/datasets/wt_gold.13pt/models.tracking_split2/td_id.fast.v2.210519_111253.multi_class_topdown.n=1800
1238	3.62118	sleap-data/datasets/wt_gold.13pt/models.tracking_split2/td_id.fast.v2.210519_111253.multi_class_topdown.n=1800
1239	3.48021	sleap-data/datasets/wt_gold.13pt/models.tracking_split2/td_id.fast.v2.210519_111253.multi_class_topdown.n=1800
1240	3.36799	sleap-data/datasets/wt_gold.13pt/models.tracking_split2/td_id.fast.v2.210519_111253.multi_class_topdown.n=1800
1241	3.36733	sleap-data/datasets/wt_gold.13pt/models.tracking_split2/td_id.fast.v2.210519_111253.multi_class_topdown.n=1800
1242	3.82431	sleap-data/datasets/wt_gold.13pt/models.tracking_split2/td_id.fast.v2.210519_111253.multi_class_topdown.n=1800
1243	4.48894	sleap-data/datasets/wt_gold.13pt/models.tracking_split2/td_id.fast.v2.210519_111253.multi_class_topdown.n=1800
1244	3.29507	sleap-data/datasets/wt_gold.13pt/models.tracking_split2/td_id.fast.v2.210519_111253.multi_class_topdown.n=1800
1245	3.32012	sleap-data/datasets/wt_gold.13pt/models.tracking_split2/td_id.fast.v2.210519_111253.multi_class_topdown.n=1800
1246	3.46059	sleap-data/datasets/wt_gold.13pt/models.tracking_split2/td_id.fast.v2.210519_111253.multi_class_topdown.n=1800
1247	3.52038	sleap-data/datasets/wt_gold.13pt/models.tracking_split2/td_id.fast.v2.210519_111253.multi_class_topdown.n=1800
1248	3.29434	sleap-data/datasets/wt_gold.13pt/models.tracking_split2/td_id.fast.v2.210519_111253.multi_class_topdown.n=1800
1249	3.42339	sleap-data/datasets/wt_gold.13pt/models.tracking_split2/td_id.fast.v2.210519_111253.multi_class_topdown.n=1800
1250	3.3719	sleap-data/datasets/wt_gold.13pt/models.tracking_split2/td_id.fast.v2.210519_111253.multi_class_topdown.n=1800
1251	3.53137	sleap-data/datasets/wt_gold.13pt/models.tracking_split2/td_id.fast.v2.210519_111253.multi_class_topdown.n=1800
1252	3.46113	sleap-data/datasets/wt_gold.13pt/models.tracking_split2/td_id.fast.v2.210519_111253.multi_class_topdown.n=1800
1253	3.44267	sleap-data/datasets/wt_gold.13pt/models.tracking_split2/td_id.fast.v2.210519_111253.multi_class_topdown.n=1800
1254	3.26056	sleap-data/datasets/wt_gold.13pt/models.tracking_split2/td_id.fast.v2.210519_111253.multi_class_topdown.n=1800
1255	3.35949	sleap-data/datasets/wt_gold.13pt/models.tracking_split2/td_id.fast.v2.210519_111253.multi_class_topdown.n=1800
1256	3.46247	sleap-data/datasets/wt_gold.13pt/models.tracking_split2/td_id.fast.v2.210519_111253.multi_class_topdown.n=1800
1257	3.35659	sleap-data/datasets/wt_gold.13pt/models.tracking_split2/td_id.fast.v2.210519_111253.multi_class_topdown.n=1800
1258	3.42516	sleap-data/datasets/wt_gold.13pt/models.tracking_split2/td_id.fast.v2.210519_111253.multi_class_topdown.n=1800
1259	3.41565	sleap-data/datasets/wt_gold.13pt/models.tracking_split2/td_id.fast.v2.210519_111253.multi_class_topdown.n=1800
1260	3.48155	sleap-data/datasets/wt_gold.13pt/models.tracking_split2/td_id.fast.v2.210519_111253.multi_class_topdown.n=1800
1261	3.31308	sleap-data/datasets/wt_gold.13pt/models.tracking_split2/td_id.fast.v2.210519_111253.multi_class_topdown.n=1800
1262	3.38726	sleap-data/datasets/wt_gold.13pt/models.tracking_split2/td_id.fast.v2.210519_111253.multi_class_topdown.n=1800
1263	3.23362	sleap-data/datasets/wt_gold.13pt/models.tracking_split2/td_id.fast.v2.210519_111253.multi_class_topdown.n=1800
1264	3.35492	sleap-data/datasets/wt_gold.13pt/models.tracking_split2/td_id.fast.v2.210519_111253.multi_class_topdown.n=1800
1265	3.34197	sleap-data/datasets/wt_gold.13pt/models.tracking_split2/td_id.fast.v2.210519_111253.multi_class_topdown.n=1800
1266	3.49983	sleap-data/datasets/wt_gold.13pt/models.tracking_split2/td_id.fast.v2.210519_111253.multi_class_topdown.n=1800
1267	3.44158	sleap-data/datasets/wt_gold.13pt/models.tracking_split2/td_id.fast.v2.210519_111253.multi_class_topdown.n=1800
1268	3.18209	sleap-data/datasets/wt_gold.13pt/models.tracking_split2/td_id.fast.v2.210519_111253.multi_class_topdown.n=1800
1269	3.23751	sleap-data/datasets/wt_gold.13pt/models.tracking_split2/td_id.fast.v2.210519_111253.multi_class_topdown.n=1800
1270	3.33202	sleap-data/datasets/wt_gold.13pt/models.tracking_split2/td_id.fast.v2.210519_111253.multi_class_topdown.n=1800
1271	3.4861	sleap-data/datasets/wt_gold.13pt/models.tracking_split2/td_id.fast.v2.210519_111253.multi_class_topdown.n=1800
1272	3.42433	sleap-data/datasets/wt_gold.13pt/models.tracking_split2/td_id.fast.v2.210519_111253.multi_class_topdown.n=1800
1273	3.28294	sleap-data/datasets/wt_gold.13pt/models.tracking_split2/td_id.fast.v2.210519_111253.multi_class_topdown.n=1800
1274	3.43583	sleap-data/datasets/wt_gold.13pt/models.tracking_split2/td_id.fast.v2.210519_111253.multi_class_topdown.n=1800
1275	3.25845	sleap-data/datasets/wt_gold.13pt/models.tracking_split2/td_id.fast.v2.210519_111253.multi_class_topdown.n=1800
1276	3.32925	sleap-data/datasets/wt_gold.13pt/models.tracking_split2/td_id.fast.v2.210519_111253.multi_class_topdown.n=1800
1277	3.31578	sleap-data/datasets/wt_gold.13pt/models.tracking_split2/td_id.fast.v2.210519_111253.multi_class_topdown.n=1800
1278	3.31058	sleap-data/datasets/wt_gold.13pt/models.tracking_split2/td_id.fast.v2.210519_111253.multi_class_topdown.n=1800
1279	3.25515	sleap-data/datasets/wt_gold.13pt/models.tracking_split2/td_id.fast.v2.210519_111253.multi_class_topdown.n=1800
1280	3.28109	sleap-data/datasets/wt_gold.13pt/models.tracking_split2/td_id.fast.v2.210519_111253.multi_class_topdown.n=1800
1281	3.26051	sleap-data/datasets/wt_gold.13pt/models.tracking_split2/td_id.fast.v2.210519_111253.multi_class_topdown.n=1800
1282	3.34586	sleap-data/datasets/wt_gold.13pt/models.tracking_split2/td_id.fast.v2.210519_111253.multi_class_topdown.n=1800
1283	3.26858	sleap-data/datasets/wt_gold.13pt/models.tracking_split2/td_id.fast.v2.210519_111253.multi_class_topdown.n=1800
1284	3.44141	sleap-data/datasets/wt_gold.13pt/models.tracking_split2/td_id.fast.v2.210519_111253.multi_class_topdown.n=1800
1285	3.20781	sleap-data/datasets/wt_gold.13pt/models.tracking_split2/td_id.fast.v2.210519_111253.multi_class_topdown.n=1800
1286	3.3646	sleap-data/datasets/wt_gold.13pt/models.tracking_split2/td_id.fast.v2.210519_111253.multi_class_topdown.n=1800
1287	3.35626	sleap-data/datasets/wt_gold.13pt/models.tracking_split2/td_id.fast.v2.210519_111253.multi_class_topdown.n=1800
1288	3.32308	sleap-data/datasets/wt_gold.13pt/models.tracking_split2/td_id.fast.v2.210519_111253.multi_class_topdown.n=1800
1289	3.37555	sleap-data/datasets/wt_gold.13pt/models.tracking_split2/td_id.fast.v2.210519_111253.multi_class_topdown.n=1800
1290	3.46735	sleap-data/datasets/wt_gold.13pt/models.tracking_split2/td_id.fast.v2.210519_111253.multi_class_topdown.n=1800
1291	3.3134	sleap-data/datasets/wt_gold.13pt/models.tracking_split2/td_id.fast.v2.210519_111253.multi_class_topdown.n=1800
1292	3.27267	sleap-data/datasets/wt_gold.13pt/models.tracking_split2/td_id.fast.v2.210519_111253.multi_class_topdown.n=1800
1293	3.31021	sleap-data/datasets/wt_gold.13pt/models.tracking_split2/td_id.fast.v2.210519_111253.multi_class_topdown.n=1800
1294	3.28346	sleap-data/datasets/wt_gold.13pt/models.tracking_split2/td_id.fast.v2.210519_111253.multi_class_topdown.n=1800
1295	3.30017	sleap-data/datasets/wt_gold.13pt/models.tracking_split2/td_id.fast.v2.210519_111253.multi_class_topdown.n=1800
1296	3.34118	sleap-data/datasets/wt_gold.13pt/models.tracking_split2/td_id.fast.v2.210519_111253.multi_class_topdown.n=1800
1297	3.31588	sleap-data/datasets/wt_gold.13pt/models.tracking_split2/td_id.fast.v2.210519_111253.multi_class_topdown.n=1800
1298	3.41442	sleap-data/datasets/wt_gold.13pt/models.tracking_split2/td_id.fast.v2.210519_111253.multi_class_topdown.n=1800
1299	3.44968	sleap-data/datasets/wt_gold.13pt/models.tracking_split2/td_id.fast.v2.210519_111253.multi_class_topdown.n=1800
1300	3.41291	sleap-data/datasets/wt_gold.13pt/models.tracking_split2/td_id.fast.v2.210519_111253.multi_class_topdown.n=1800
1301	3.41685	sleap-data/datasets/wt_gold.13pt/models.tracking_split2/td_id.fast.v2.210519_111253.multi_class_topdown.n=1800
1302	3.81755	sleap-data/datasets/wt_gold.13pt/models.tracking_split2/td_id.fast.v2.210519_111253.multi_class_topdown.n=1800
1303	3.3746	sleap-data/datasets/wt_gold.13pt/models.tracking_split2/td_id.fast.v2.210519_111253.multi_class_topdown.n=1800
1304	3.30271	sleap-data/datasets/wt_gold.13pt/models.tracking_split2/td_id.fast.v2.210519_111253.multi_class_topdown.n=1800
1305	3.39084	sleap-data/datasets/wt_gold.13pt/models.tracking_split2/td_id.fast.v2.210519_111253.multi_class_topdown.n=1800
1306	3.84762	sleap-data/datasets/wt_gold.13pt/models.tracking_split2/td_id.fast.v2.210519_111253.multi_class_topdown.n=1800
1307	4.55209	sleap-data/datasets/wt_gold.13pt/models.tracking_split2/td_id.fast.v2.210519_111253.multi_class_topdown.n=1800
1308	3.34594	sleap-data/datasets/wt_gold.13pt/models.tracking_split2/td_id.fast.v2.210519_111253.multi_class_topdown.n=1800
1309	3.36014	sleap-data/datasets/wt_gold.13pt/models.tracking_split2/td_id.fast.v2.210519_111253.multi_class_topdown.n=1800
1310	3.28324	sleap-data/datasets/wt_gold.13pt/models.tracking_split2/td_id.fast.v2.210519_111253.multi_class_topdown.n=1800
1311	3.35691	sleap-data/datasets/wt_gold.13pt/models.tracking_split2/td_id.fast.v2.210519_111253.multi_class_topdown.n=1800
1312	3.3566	sleap-data/datasets/wt_gold.13pt/models.tracking_split2/td_id.fast.v2.210519_111253.multi_class_topdown.n=1800
1313	3.26748	sleap-data/datasets/wt_gold.13pt/models.tracking_split2/td_id.fast.v2.210519_111253.multi_class_topdown.n=1800
1314	3.30515	sleap-data/datasets/wt_gold.13pt/models.tracking_split2/td_id.fast.v2.210519_111253.multi_class_topdown.n=1800
1315	3.43085	sleap-data/datasets/wt_gold.13pt/models.tracking_split2/td_id.fast.v2.210519_111253.multi_class_topdown.n=1800
1316	3.45138	sleap-data/datasets/wt_gold.13pt/models.tracking_split2/td_id.fast.v2.210519_111253.multi_class_topdown.n=1800
1317	3.3208	sleap-data/datasets/wt_gold.13pt/models.tracking_split2/td_id.fast.v2.210519_111253.multi_class_topdown.n=1800
1318	3.28828	sleap-data/datasets/wt_gold.13pt/models.tracking_split2/td_id.fast.v2.210519_111253.multi_class_topdown.n=1800
1319	3.32971	sleap-data/datasets/wt_gold.13pt/models.tracking_split2/td_id.fast.v2.210519_111253.multi_class_topdown.n=1800
1320	3.47513	sleap-data/datasets/wt_gold.13pt/models.tracking_split2/td_id.fast.v2.210519_111253.multi_class_topdown.n=1800
1321	3.46822	sleap-data/datasets/wt_gold.13pt/models.tracking_split2/td_id.fast.v2.210519_111253.multi_class_topdown.n=1800
1322	3.67704	sleap-data/datasets/wt_gold.13pt/models.tracking_split2/td_id.fast.v2.210519_111253.multi_class_topdown.n=1800
1323	3.41563	sleap-data/datasets/wt_gold.13pt/models.tracking_split2/td_id.fast.v2.210519_111253.multi_class_topdown.n=1800
1324	3.47459	sleap-data/datasets/wt_gold.13pt/models.tracking_split2/td_id.fast.v2.210519_111253.multi_class_topdown.n=1800
1325	3.43753	sleap-data/datasets/wt_gold.13pt/models.tracking_split2/td_id.fast.v2.210519_111253.multi_class_topdown.n=1800
1326	3.41328	sleap-data/datasets/wt_gold.13pt/models.tracking_split2/td_id.fast.v2.210519_111253.multi_class_topdown.n=1800
1327	3.31164	sleap-data/datasets/wt_gold.13pt/models.tracking_split2/td_id.fast.v2.210519_111253.multi_class_topdown.n=1800
1328	3.42297	sleap-data/datasets/wt_gold.13pt/models.tracking_split2/td_id.fast.v2.210519_111253.multi_class_topdown.n=1800
1329	3.31878	sleap-data/datasets/wt_gold.13pt/models.tracking_split2/td_id.fast.v2.210519_111253.multi_class_topdown.n=1800
1330	3.42933	sleap-data/datasets/wt_gold.13pt/models.tracking_split2/td_id.fast.v2.210519_111253.multi_class_topdown.n=1800
1331	3.32235	sleap-data/datasets/wt_gold.13pt/models.tracking_split2/td_id.fast.v2.210519_111253.multi_class_topdown.n=1800
1332	3.38081	sleap-data/datasets/wt_gold.13pt/models.tracking_split2/td_id.fast.v2.210519_111253.multi_class_topdown.n=1800
1333	3.4952	sleap-data/datasets/wt_gold.13pt/models.tracking_split2/td_id.fast.v2.210519_111253.multi_class_topdown.n=1800
1334	3.47194	sleap-data/datasets/wt_gold.13pt/models.tracking_split2/td_id.fast.v2.210519_111253.multi_class_topdown.n=1800
1335	3.3843	sleap-data/datasets/wt_gold.13pt/models.tracking_split2/td_id.fast.v2.210519_111253.multi_class_topdown.n=1800
1336	3.39151	sleap-data/datasets/wt_gold.13pt/models.tracking_split2/td_id.fast.v2.210519_111253.multi_class_topdown.n=1800
1337	3.38928	sleap-data/datasets/wt_gold.13pt/models.tracking_split2/td_id.fast.v2.210519_111253.multi_class_topdown.n=1800
1338	3.52877	sleap-data/datasets/wt_gold.13pt/models.tracking_split2/td_id.fast.v2.210519_111253.multi_class_topdown.n=1800
1339	3.44571	sleap-data/datasets/wt_gold.13pt/models.tracking_split2/td_id.fast.v2.210519_111253.multi_class_topdown.n=1800
1340	3.54828	sleap-data/datasets/wt_gold.13pt/models.tracking_split2/td_id.fast.v2.210519_111253.multi_class_topdown.n=1800
1341	3.43603	sleap-data/datasets/wt_gold.13pt/models.tracking_split2/td_id.fast.v2.210519_111253.multi_class_topdown.n=1800
1342	3.40972	sleap-data/datasets/wt_gold.13pt/models.tracking_split2/td_id.fast.v2.210519_111253.multi_class_topdown.n=1800
1343	3.3474	sleap-data/datasets/wt_gold.13pt/models.tracking_split2/td_id.fast.v2.210519_111253.multi_class_topdown.n=1800
1344	3.33031	sleap-data/datasets/wt_gold.13pt/models.tracking_split2/td_id.fast.v2.210519_111253.multi_class_topdown.n=1800
1345	3.24102	sleap-data/datasets/wt_gold.13pt/models.tracking_split2/td_id.fast.v2.210519_111253.multi_class_topdown.n=1800
1346	3.24779	sleap-data/datasets/wt_gold.13pt/models.tracking_split2/td_id.fast.v2.210519_111253.multi_class_topdown.n=1800
1347	3.26789	sleap-data/datasets/wt_gold.13pt/models.tracking_split2/td_id.fast.v2.210519_111253.multi_class_topdown.n=1800
1348	3.26823	sleap-data/datasets/wt_gold.13pt/models.tracking_split2/td_id.fast.v2.210519_111253.multi_class_topdown.n=1800
1349	3.29308	sleap-data/datasets/wt_gold.13pt/models.tracking_split2/td_id.fast.v2.210519_111253.multi_class_topdown.n=1800
1350	3.30733	sleap-data/datasets/wt_gold.13pt/models.tracking_split2/td_id.fast.v2.210519_111253.multi_class_topdown.n=1800
1351	3.40343	sleap-data/datasets/wt_gold.13pt/models.tracking_split2/td_id.fast.v2.210519_111253.multi_class_topdown.n=1800
1352	3.38131	sleap-data/datasets/wt_gold.13pt/models.tracking_split2/td_id.fast.v2.210519_111253.multi_class_topdown.n=1800
1353	3.2207	sleap-data/datasets/wt_gold.13pt/models.tracking_split2/td_id.fast.v2.210519_111253.multi_class_topdown.n=1800
1354	3.25019	sleap-data/datasets/wt_gold.13pt/models.tracking_split2/td_id.fast.v2.210519_111253.multi_class_topdown.n=1800
1355	3.39844	sleap-data/datasets/wt_gold.13pt/models.tracking_split2/td_id.fast.v2.210519_111253.multi_class_topdown.n=1800
1356	3.30002	sleap-data/datasets/wt_gold.13pt/models.tracking_split2/td_id.fast.v2.210519_111253.multi_class_topdown.n=1800
1357	3.2015	sleap-data/datasets/wt_gold.13pt/models.tracking_split2/td_id.fast.v2.210519_111253.multi_class_topdown.n=1800
1358	3.254	sleap-data/datasets/wt_gold.13pt/models.tracking_split2/td_id.fast.v2.210519_111253.multi_class_topdown.n=1800
1359	3.31751	sleap-data/datasets/wt_gold.13pt/models.tracking_split2/td_id.fast.v2.210519_111253.multi_class_topdown.n=1800
1360	3.26699	sleap-data/datasets/wt_gold.13pt/models.tracking_split2/td_id.fast.v2.210519_111253.multi_class_topdown.n=1800
1361	3.47833	sleap-data/datasets/wt_gold.13pt/models.tracking_split2/td_id.fast.v2.210519_111253.multi_class_topdown.n=1800
1362	3.23503	sleap-data/datasets/wt_gold.13pt/models.tracking_split2/td_id.fast.v2.210519_111253.multi_class_topdown.n=1800
1363	3.43587	sleap-data/datasets/wt_gold.13pt/models.tracking_split2/td_id.fast.v2.210519_111253.multi_class_topdown.n=1800
1364	3.31658	sleap-data/datasets/wt_gold.13pt/models.tracking_split2/td_id.fast.v2.210519_111253.multi_class_topdown.n=1800
1365	3.27436	sleap-data/datasets/wt_gold.13pt/models.tracking_split2/td_id.fast.v2.210519_111253.multi_class_topdown.n=1800
1366	3.53275	sleap-data/datasets/wt_gold.13pt/models.tracking_split2/td_id.fast.v2.210519_111253.multi_class_topdown.n=1800
1367	3.41065	sleap-data/datasets/wt_gold.13pt/models.tracking_split2/td_id.fast.v2.210519_111253.multi_class_topdown.n=1800
1368	3.28915	sleap-data/datasets/wt_gold.13pt/models.tracking_split2/td_id.fast.v2.210519_111253.multi_class_topdown.n=1800
1369	3.37472	sleap-data/datasets/wt_gold.13pt/models.tracking_split2/td_id.fast.v2.210519_111253.multi_class_topdown.n=1800
1370	3.25753	sleap-data/datasets/wt_gold.13pt/models.tracking_split2/td_id.fast.v2.210519_111253.multi_class_topdown.n=1800
1371	3.41476	sleap-data/datasets/wt_gold.13pt/models.tracking_split2/td_id.fast.v2.210519_111253.multi_class_topdown.n=1800
1372	3.29964	sleap-data/datasets/wt_gold.13pt/models.tracking_split2/td_id.fast.v2.210519_111253.multi_class_topdown.n=1800
1373	3.25246	sleap-data/datasets/wt_gold.13pt/models.tracking_split2/td_id.fast.v2.210519_111253.multi_class_topdown.n=1800
1374	3.4447	sleap-data/datasets/wt_gold.13pt/models.tracking_split2/td_id.fast.v2.210519_111253.multi_class_topdown.n=1800
1375	3.38012	sleap-data/datasets/wt_gold.13pt/models.tracking_split2/td_id.fast.v2.210519_111253.multi_class_topdown.n=1800
1376	3.29362	sleap-data/datasets/wt_gold.13pt/models.tracking_split2/td_id.fast.v2.210519_111253.multi_class_topdown.n=1800
1377	3.32482	sleap-data/datasets/wt_gold.13pt/models.tracking_split2/td_id.fast.v2.210519_111253.multi_class_topdown.n=1800
1378	3.32512	sleap-data/datasets/wt_gold.13pt/models.tracking_split2/td_id.fast.v2.210519_111253.multi_class_topdown.n=1800
1379	3.34692	sleap-data/datasets/wt_gold.13pt/models.tracking_split2/td_id.fast.v2.210519_111253.multi_class_topdown.n=1800
1380	3.29667	sleap-data/datasets/wt_gold.13pt/models.tracking_split2/td_id.fast.v2.210519_111253.multi_class_topdown.n=1800
1381	3.34466	sleap-data/datasets/wt_gold.13pt/models.tracking_split2/td_id.fast.v2.210519_111253.multi_class_topdown.n=1800
1382	3.46693	sleap-data/datasets/wt_gold.13pt/models.tracking_split2/td_id.fast.v2.210519_111253.multi_class_topdown.n=1800
1383	3.50689	sleap-data/datasets/wt_gold.13pt/models.tracking_split2/td_id.fast.v2.210519_111253.multi_class_topdown.n=1800
1384	3.25688	sleap-data/datasets/wt_gold.13pt/models.tracking_split2/td_id.fast.v2.210519_111253.multi_class_topdown.n=1800
1385	3.44862	sleap-data/datasets/wt_gold.13pt/models.tracking_split2/td_id.fast.v2.210519_111253.multi_class_topdown.n=1800
1386	3.45851	sleap-data/datasets/wt_gold.13pt/models.tracking_split2/td_id.fast.v2.210519_111253.multi_class_topdown.n=1800
1387	3.54517	sleap-data/datasets/wt_gold.13pt/models.tracking_split2/td_id.fast.v2.210519_111253.multi_class_topdown.n=1800
1388	3.39398	sleap-data/datasets/wt_gold.13pt/models.tracking_split2/td_id.fast.v2.210519_111253.multi_class_topdown.n=1800
1389	3.32033	sleap-data/datasets/wt_gold.13pt/models.tracking_split2/td_id.fast.v2.210519_111253.multi_class_topdown.n=1800
1390	3.45491	sleap-data/datasets/wt_gold.13pt/models.tracking_split2/td_id.fast.v2.210519_111253.multi_class_topdown.n=1800
1391	3.30533	sleap-data/datasets/wt_gold.13pt/models.tracking_split2/td_id.fast.v2.210519_111253.multi_class_topdown.n=1800
1392	3.28851	sleap-data/datasets/wt_gold.13pt/models.tracking_split2/td_id.fast.v2.210519_111253.multi_class_topdown.n=1800
1393	3.56063	sleap-data/datasets/wt_gold.13pt/models.tracking_split2/td_id.fast.v2.210519_111253.multi_class_topdown.n=1800
1394	4.1158	sleap-data/datasets/wt_gold.13pt/models.tracking_split2/td_id.fast.v2.210519_111253.multi_class_topdown.n=1800
1395	3.60242	sleap-data/datasets/wt_gold.13pt/models.tracking_split2/td_id.fast.v2.210519_111253.multi_class_topdown.n=1800
1396	4.05222	sleap-data/datasets/wt_gold.13pt/models.tracking_split2/td_id.fast.v2.210519_111253.multi_class_topdown.n=1800
1397	3.4195	sleap-data/datasets/wt_gold.13pt/models.tracking_split2/td_id.fast.v2.210519_111253.multi_class_topdown.n=1800
1398	3.48138	sleap-data/datasets/wt_gold.13pt/models.tracking_split2/td_id.fast.v2.210519_111253.multi_class_topdown.n=1800
1399	3.57924	sleap-data/datasets/wt_gold.13pt/models.tracking_split2/td_id.fast.v2.210519_111253.multi_class_topdown.n=1800
1400	3.53707	sleap-data/datasets/wt_gold.13pt/models.tracking_split2/td_id.fast.v2.210519_111253.multi_class_topdown.n=1800
1401	3.48881	sleap-data/datasets/wt_gold.13pt/models.tracking_split2/td_id.fast.v2.210519_111253.multi_class_topdown.n=1800
1402	3.29436	sleap-data/datasets/wt_gold.13pt/models.tracking_split2/td_id.fast.v2.210519_111253.multi_class_topdown.n=1800
1403	3.42652	sleap-data/datasets/wt_gold.13pt/models.tracking_split2/td_id.fast.v2.210519_111253.multi_class_topdown.n=1800
1404	3.61689	sleap-data/datasets/wt_gold.13pt/models.tracking_split2/td_id.fast.v2.210519_111253.multi_class_topdown.n=1800
1405	3.37338	sleap-data/datasets/wt_gold.13pt/models.tracking_split2/td_id.fast.v2.210519_111253.multi_class_topdown.n=1800
1406	3.454	sleap-data/datasets/wt_gold.13pt/models.tracking_split2/td_id.fast.v2.210519_111253.multi_class_topdown.n=1800
1407	3.51327	sleap-data/datasets/wt_gold.13pt/models.tracking_split2/td_id.fast.v2.210519_111253.multi_class_topdown.n=1800
1408	3.41101	sleap-data/datasets/wt_gold.13pt/models.tracking_split2/td_id.fast.v2.210519_111253.multi_class_topdown.n=1800
1409	3.31245	sleap-data/datasets/wt_gold.13pt/models.tracking_split2/td_id.fast.v2.210519_111253.multi_class_topdown.n=1800
1410	3.44287	sleap-data/datasets/wt_gold.13pt/models.tracking_split2/td_id.fast.v2.210519_111253.multi_class_topdown.n=1800
1411	3.25875	sleap-data/datasets/wt_gold.13pt/models.tracking_split2/td_id.fast.v2.210519_111253.multi_class_topdown.n=1800
1412	3.35788	sleap-data/datasets/wt_gold.13pt/models.tracking_split2/td_id.fast.v2.210519_111253.multi_class_topdown.n=1800
1413	3.36567	sleap-data/datasets/wt_gold.13pt/models.tracking_split2/td_id.fast.v2.210519_111253.multi_class_topdown.n=1800
1414	3.37525	sleap-data/datasets/wt_gold.13pt/models.tracking_split2/td_id.fast.v2.210519_111253.multi_class_topdown.n=1800
1415	3.41893	sleap-data/datasets/wt_gold.13pt/models.tracking_split2/td_id.fast.v2.210519_111253.multi_class_topdown.n=1800
1416	3.42499	sleap-data/datasets/wt_gold.13pt/models.tracking_split2/td_id.fast.v2.210519_111253.multi_class_topdown.n=1800
1417	3.42438	sleap-data/datasets/wt_gold.13pt/models.tracking_split2/td_id.fast.v2.210519_111253.multi_class_topdown.n=1800
1418	3.39624	sleap-data/datasets/wt_gold.13pt/models.tracking_split2/td_id.fast.v2.210519_111253.multi_class_topdown.n=1800
1419	3.4755	sleap-data/datasets/wt_gold.13pt/models.tracking_split2/td_id.fast.v2.210519_111253.multi_class_topdown.n=1800
1420	3.42294	sleap-data/datasets/wt_gold.13pt/models.tracking_split2/td_id.fast.v2.210519_111253.multi_class_topdown.n=1800
1421	3.43309	sleap-data/datasets/wt_gold.13pt/models.tracking_split2/td_id.fast.v2.210519_111253.multi_class_topdown.n=1800
1422	3.44995	sleap-data/datasets/wt_gold.13pt/models.tracking_split2/td_id.fast.v2.210519_111253.multi_class_topdown.n=1800
1423	3.33389	sleap-data/datasets/wt_gold.13pt/models.tracking_split2/td_id.fast.v2.210519_111253.multi_class_topdown.n=1800
1424	3.47509	sleap-data/datasets/wt_gold.13pt/models.tracking_split2/td_id.fast.v2.210519_111253.multi_class_topdown.n=1800
1425	3.45523	sleap-data/datasets/wt_gold.13pt/models.tracking_split2/td_id.fast.v2.210519_111253.multi_class_topdown.n=1800
1426	3.35081	sleap-data/datasets/wt_gold.13pt/models.tracking_split2/td_id.fast.v2.210519_111253.multi_class_topdown.n=1800
1427	3.4286	sleap-data/datasets/wt_gold.13pt/models.tracking_split2/td_id.fast.v2.210519_111253.multi_class_topdown.n=1800
1428	3.48747	sleap-data/datasets/wt_gold.13pt/models.tracking_split2/td_id.fast.v2.210519_111253.multi_class_topdown.n=1800
1429	3.40956	sleap-data/datasets/wt_gold.13pt/models.tracking_split2/td_id.fast.v2.210519_111253.multi_class_topdown.n=1800
1430	3.38218	sleap-data/datasets/wt_gold.13pt/models.tracking_split2/td_id.fast.v2.210519_111253.multi_class_topdown.n=1800
1431	3.44929	sleap-data/datasets/wt_gold.13pt/models.tracking_split2/td_id.fast.v2.210519_111253.multi_class_topdown.n=1800
1432	3.28012	sleap-data/datasets/wt_gold.13pt/models.tracking_split2/td_id.fast.v2.210519_111253.multi_class_topdown.n=1800
1433	3.29149	sleap-data/datasets/wt_gold.13pt/models.tracking_split2/td_id.fast.v2.210519_111253.multi_class_topdown.n=1800
1434	3.31503	sleap-data/datasets/wt_gold.13pt/models.tracking_split2/td_id.fast.v2.210519_111253.multi_class_topdown.n=1800
1435	3.40214	sleap-data/datasets/wt_gold.13pt/models.tracking_split2/td_id.fast.v2.210519_111253.multi_class_topdown.n=1800
1436	3.3426	sleap-data/datasets/wt_gold.13pt/models.tracking_split2/td_id.fast.v2.210519_111253.multi_class_topdown.n=1800
1437	3.42332	sleap-data/datasets/wt_gold.13pt/models.tracking_split2/td_id.fast.v2.210519_111253.multi_class_topdown.n=1800
1438	3.68868	sleap-data/datasets/wt_gold.13pt/models.tracking_split2/td_id.fast.v2.210519_111253.multi_class_topdown.n=1800
1439	4.45498	sleap-data/datasets/wt_gold.13pt/models.tracking_split2/td_id.fast.v2.210519_111253.multi_class_topdown.n=1800
1440	3.38123	sleap-data/datasets/wt_gold.13pt/models.tracking_split2/td_id.fast.v2.210519_111253.multi_class_topdown.n=1800
1441	3.46761	sleap-data/datasets/wt_gold.13pt/models.tracking_split2/td_id.fast.v2.210519_111253.multi_class_topdown.n=1800
1442	3.36705	sleap-data/datasets/wt_gold.13pt/models.tracking_split2/td_id.fast.v2.210519_111253.multi_class_topdown.n=1800
1443	3.41165	sleap-data/datasets/wt_gold.13pt/models.tracking_split2/td_id.fast.v2.210519_111253.multi_class_topdown.n=1800
1444	3.40082	sleap-data/datasets/wt_gold.13pt/models.tracking_split2/td_id.fast.v2.210519_111253.multi_class_topdown.n=1800
1445	3.58442	sleap-data/datasets/wt_gold.13pt/models.tracking_split2/td_id.fast.v2.210519_111253.multi_class_topdown.n=1800
1446	3.41323	sleap-data/datasets/wt_gold.13pt/models.tracking_split2/td_id.fast.v2.210519_111253.multi_class_topdown.n=1800
1447	3.32951	sleap-data/datasets/wt_gold.13pt/models.tracking_split2/td_id.fast.v2.210519_111253.multi_class_topdown.n=1800
1448	3.33255	sleap-data/datasets/wt_gold.13pt/models.tracking_split2/td_id.fast.v2.210519_111253.multi_class_topdown.n=1800
1449	3.33916	sleap-data/datasets/wt_gold.13pt/models.tracking_split2/td_id.fast.v2.210519_111253.multi_class_topdown.n=1800
1450	3.43362	sleap-data/datasets/wt_gold.13pt/models.tracking_split2/td_id.fast.v2.210519_111253.multi_class_topdown.n=1800
1451	3.45658	sleap-data/datasets/wt_gold.13pt/models.tracking_split2/td_id.fast.v2.210519_111253.multi_class_topdown.n=1800
1452	3.3926	sleap-data/datasets/wt_gold.13pt/models.tracking_split2/td_id.fast.v2.210519_111253.multi_class_topdown.n=1800
1453	3.46068	sleap-data/datasets/wt_gold.13pt/models.tracking_split2/td_id.fast.v2.210519_111253.multi_class_topdown.n=1800
1454	3.44742	sleap-data/datasets/wt_gold.13pt/models.tracking_split2/td_id.fast.v2.210519_111253.multi_class_topdown.n=1800
1455	3.38992	sleap-data/datasets/wt_gold.13pt/models.tracking_split2/td_id.fast.v2.210519_111253.multi_class_topdown.n=1800
1456	3.35993	sleap-data/datasets/wt_gold.13pt/models.tracking_split2/td_id.fast.v2.210519_111253.multi_class_topdown.n=1800
1457	3.34296	sleap-data/datasets/wt_gold.13pt/models.tracking_split2/td_id.fast.v2.210519_111253.multi_class_topdown.n=1800
1458	3.365	sleap-data/datasets/wt_gold.13pt/models.tracking_split2/td_id.fast.v2.210519_111253.multi_class_topdown.n=1800
1459	3.45413	sleap-data/datasets/wt_gold.13pt/models.tracking_split2/td_id.fast.v2.210519_111253.multi_class_topdown.n=1800
1460	3.4413	sleap-data/datasets/wt_gold.13pt/models.tracking_split2/td_id.fast.v2.210519_111253.multi_class_topdown.n=1800
1461	3.29753	sleap-data/datasets/wt_gold.13pt/models.tracking_split2/td_id.fast.v2.210519_111253.multi_class_topdown.n=1800
1462	3.3683	sleap-data/datasets/wt_gold.13pt/models.tracking_split2/td_id.fast.v2.210519_111253.multi_class_topdown.n=1800
1463	3.32313	sleap-data/datasets/wt_gold.13pt/models.tracking_split2/td_id.fast.v2.210519_111253.multi_class_topdown.n=1800
1464	3.35779	sleap-data/datasets/wt_gold.13pt/models.tracking_split2/td_id.fast.v2.210519_111253.multi_class_topdown.n=1800
1465	3.40263	sleap-data/datasets/wt_gold.13pt/models.tracking_split2/td_id.fast.v2.210519_111253.multi_class_topdown.n=1800
1466	3.29478	sleap-data/datasets/wt_gold.13pt/models.tracking_split2/td_id.fast.v2.210519_111253.multi_class_topdown.n=1800
1467	3.37457	sleap-data/datasets/wt_gold.13pt/models.tracking_split2/td_id.fast.v2.210519_111253.multi_class_topdown.n=1800
1468	3.35402	sleap-data/datasets/wt_gold.13pt/models.tracking_split2/td_id.fast.v2.210519_111253.multi_class_topdown.n=1800
1469	3.37978	sleap-data/datasets/wt_gold.13pt/models.tracking_split2/td_id.fast.v2.210519_111253.multi_class_topdown.n=1800
1470	3.3154	sleap-data/datasets/wt_gold.13pt/models.tracking_split2/td_id.fast.v2.210519_111253.multi_class_topdown.n=1800
1471	3.2694	sleap-data/datasets/wt_gold.13pt/models.tracking_split2/td_id.fast.v2.210519_111253.multi_class_topdown.n=1800
1472	3.41716	sleap-data/datasets/wt_gold.13pt/models.tracking_split2/td_id.fast.v2.210519_111253.multi_class_topdown.n=1800
1473	3.36311	sleap-data/datasets/wt_gold.13pt/models.tracking_split2/td_id.fast.v2.210519_111253.multi_class_topdown.n=1800
1474	3.36959	sleap-data/datasets/wt_gold.13pt/models.tracking_split2/td_id.fast.v2.210519_111253.multi_class_topdown.n=1800
1475	3.3846	sleap-data/datasets/wt_gold.13pt/models.tracking_split2/td_id.fast.v2.210519_111253.multi_class_topdown.n=1800
1476	3.34601	sleap-data/datasets/wt_gold.13pt/models.tracking_split2/td_id.fast.v2.210519_111253.multi_class_topdown.n=1800
1477	3.47274	sleap-data/datasets/wt_gold.13pt/models.tracking_split2/td_id.fast.v2.210519_111253.multi_class_topdown.n=1800
1478	4.2368	sleap-data/datasets/wt_gold.13pt/models.tracking_split2/td_id.fast.v2.210519_111253.multi_class_topdown.n=1800
1479	3.37059	sleap-data/datasets/wt_gold.13pt/models.tracking_split2/td_id.fast.v2.210519_111253.multi_class_topdown.n=1800
1480	3.40799	sleap-data/datasets/wt_gold.13pt/models.tracking_split2/td_id.fast.v2.210519_111253.multi_class_topdown.n=1800
1481	3.54984	sleap-data/datasets/wt_gold.13pt/models.tracking_split2/td_id.fast.v2.210519_111253.multi_class_topdown.n=1800
1482	3.33037	sleap-data/datasets/wt_gold.13pt/models.tracking_split2/td_id.fast.v2.210519_111253.multi_class_topdown.n=1800
1483	4.26958	sleap-data/datasets/wt_gold.13pt/models.tracking_split2/td_id.fast.v2.210519_111253.multi_class_topdown.n=1800
1484	3.39336	sleap-data/datasets/wt_gold.13pt/models.tracking_split2/td_id.fast.v2.210519_111253.multi_class_topdown.n=1800
1485	3.3352	sleap-data/datasets/wt_gold.13pt/models.tracking_split2/td_id.fast.v2.210519_111253.multi_class_topdown.n=1800
1486	3.521	sleap-data/datasets/wt_gold.13pt/models.tracking_split2/td_id.fast.v2.210519_111253.multi_class_topdown.n=1800
1487	3.52705	sleap-data/datasets/wt_gold.13pt/models.tracking_split2/td_id.fast.v2.210519_111253.multi_class_topdown.n=1800
1488	3.48836	sleap-data/datasets/wt_gold.13pt/models.tracking_split2/td_id.fast.v2.210519_111253.multi_class_topdown.n=1800
1489	3.43409	sleap-data/datasets/wt_gold.13pt/models.tracking_split2/td_id.fast.v2.210519_111253.multi_class_topdown.n=1800
1490	3.45248	sleap-data/datasets/wt_gold.13pt/models.tracking_split2/td_id.fast.v2.210519_111253.multi_class_topdown.n=1800
1491	3.25972	sleap-data/datasets/wt_gold.13pt/models.tracking_split2/td_id.fast.v2.210519_111253.multi_class_topdown.n=1800
1492	3.30393	sleap-data/datasets/wt_gold.13pt/models.tracking_split2/td_id.fast.v2.210519_111253.multi_class_topdown.n=1800
1493	3.39915	sleap-data/datasets/wt_gold.13pt/models.tracking_split2/td_id.fast.v2.210519_111253.multi_class_topdown.n=1800
1494	3.34005	sleap-data/datasets/wt_gold.13pt/models.tracking_split2/td_id.fast.v2.210519_111253.multi_class_topdown.n=1800
1495	3.3401	sleap-data/datasets/wt_gold.13pt/models.tracking_split2/td_id.fast.v2.210519_111253.multi_class_topdown.n=1800
1496	3.43577	sleap-data/datasets/wt_gold.13pt/models.tracking_split2/td_id.fast.v2.210519_111253.multi_class_topdown.n=1800
1497	3.47839	sleap-data/datasets/wt_gold.13pt/models.tracking_split2/td_id.fast.v2.210519_111253.multi_class_topdown.n=1800
1498	3.40734	sleap-data/datasets/wt_gold.13pt/models.tracking_split2/td_id.fast.v2.210519_111253.multi_class_topdown.n=1800
1499	3.53162	sleap-data/datasets/wt_gold.13pt/models.tracking_split2/td_id.fast.v2.210519_111253.multi_class_topdown.n=1800
1500	3.42518	sleap-data/datasets/wt_gold.13pt/models.tracking_split2/td_id.fast.v2.210519_111253.multi_class_topdown.n=1800
1501	3.50824	sleap-data/datasets/wt_gold.13pt/models.tracking_split2/td_id.fast.v2.210519_111253.multi_class_topdown.n=1800
1502	3.49396	sleap-data/datasets/wt_gold.13pt/models.tracking_split2/td_id.fast.v2.210519_111253.multi_class_topdown.n=1800
1503	3.43217	sleap-data/datasets/wt_gold.13pt/models.tracking_split2/td_id.fast.v2.210519_111253.multi_class_topdown.n=1800
1504	3.43081	sleap-data/datasets/wt_gold.13pt/models.tracking_split2/td_id.fast.v2.210519_111253.multi_class_topdown.n=1800
1505	3.49478	sleap-data/datasets/wt_gold.13pt/models.tracking_split2/td_id.fast.v2.210519_111253.multi_class_topdown.n=1800
1506	3.67112	sleap-data/datasets/wt_gold.13pt/models.tracking_split2/td_id.fast.v2.210519_111253.multi_class_topdown.n=1800
1507	3.51686	sleap-data/datasets/wt_gold.13pt/models.tracking_split2/td_id.fast.v2.210519_111253.multi_class_topdown.n=1800
1508	3.57602	sleap-data/datasets/wt_gold.13pt/models.tracking_split2/td_id.fast.v2.210519_111253.multi_class_topdown.n=1800
1509	3.54671	sleap-data/datasets/wt_gold.13pt/models.tracking_split2/td_id.fast.v2.210519_111253.multi_class_topdown.n=1800
1510	3.40899	sleap-data/datasets/wt_gold.13pt/models.tracking_split2/td_id.fast.v2.210519_111253.multi_class_topdown.n=1800
1511	3.33812	sleap-data/datasets/wt_gold.13pt/models.tracking_split2/td_id.fast.v2.210519_111253.multi_class_topdown.n=1800
1512	3.35766	sleap-data/datasets/wt_gold.13pt/models.tracking_split2/td_id.fast.v2.210519_111253.multi_class_topdown.n=1800
1513	3.61293	sleap-data/datasets/wt_gold.13pt/models.tracking_split2/td_id.fast.v2.210519_111253.multi_class_topdown.n=1800
1514	3.41111	sleap-data/datasets/wt_gold.13pt/models.tracking_split2/td_id.fast.v2.210519_111253.multi_class_topdown.n=1800
1515	4.22434	sleap-data/datasets/wt_gold.13pt/models.tracking_split2/td_id.fast.v2.210519_111253.multi_class_topdown.n=1800
1516	3.85971	sleap-data/datasets/wt_gold.13pt/models.tracking_split2/td_id.fast.v2.210519_111253.multi_class_topdown.n=1800
1517	3.86156	sleap-data/datasets/wt_gold.13pt/models.tracking_split2/td_id.fast.v2.210519_111253.multi_class_topdown.n=1800
1518	3.58366	sleap-data/datasets/wt_gold.13pt/models.tracking_split2/td_id.fast.v2.210519_111253.multi_class_topdown.n=1800
1519	3.53742	sleap-data/datasets/wt_gold.13pt/models.tracking_split2/td_id.fast.v2.210519_111253.multi_class_topdown.n=1800
1520	3.48707	sleap-data/datasets/wt_gold.13pt/models.tracking_split2/td_id.fast.v2.210519_111253.multi_class_topdown.n=1800
1521	3.5148	sleap-data/datasets/wt_gold.13pt/models.tracking_split2/td_id.fast.v2.210519_111253.multi_class_topdown.n=1800
1522	3.43149	sleap-data/datasets/wt_gold.13pt/models.tracking_split2/td_id.fast.v2.210519_111253.multi_class_topdown.n=1800
1523	3.43342	sleap-data/datasets/wt_gold.13pt/models.tracking_split2/td_id.fast.v2.210519_111253.multi_class_topdown.n=1800
1524	3.62772	sleap-data/datasets/wt_gold.13pt/models.tracking_split2/td_id.fast.v2.210519_111253.multi_class_topdown.n=1800
1525	3.59796	sleap-data/datasets/wt_gold.13pt/models.tracking_split2/td_id.fast.v2.210519_111253.multi_class_topdown.n=1800
1526	3.50816	sleap-data/datasets/wt_gold.13pt/models.tracking_split2/td_id.fast.v2.210519_111253.multi_class_topdown.n=1800
1527	3.45773	sleap-data/datasets/wt_gold.13pt/models.tracking_split2/td_id.fast.v2.210519_111253.multi_class_topdown.n=1800
1528	3.47813	sleap-data/datasets/wt_gold.13pt/models.tracking_split2/td_id.fast.v2.210519_111253.multi_class_topdown.n=1800
1529	3.51574	sleap-data/datasets/wt_gold.13pt/models.tracking_split2/td_id.fast.v2.210519_111253.multi_class_topdown.n=1800
1530	3.35605	sleap-data/datasets/wt_gold.13pt/models.tracking_split2/td_id.fast.v2.210519_111253.multi_class_topdown.n=1800
1531	3.34783	sleap-data/datasets/wt_gold.13pt/models.tracking_split2/td_id.fast.v2.210519_111253.multi_class_topdown.n=1800
1532	3.61504	sleap-data/datasets/wt_gold.13pt/models.tracking_split2/td_id.fast.v2.210519_111253.multi_class_topdown.n=1800
1533	3.49465	sleap-data/datasets/wt_gold.13pt/models.tracking_split2/td_id.fast.v2.210519_111253.multi_class_topdown.n=1800
1534	3.45426	sleap-data/datasets/wt_gold.13pt/models.tracking_split2/td_id.fast.v2.210519_111253.multi_class_topdown.n=1800
1535	3.52365	sleap-data/datasets/wt_gold.13pt/models.tracking_split2/td_id.fast.v2.210519_111253.multi_class_topdown.n=1800
1536	3.65455	sleap-data/datasets/wt_gold.13pt/models.tracking_split2/td_id.fast.v2.210519_111253.multi_class_topdown.n=1800
1537	3.35523	sleap-data/datasets/wt_gold.13pt/models.tracking_split2/td_id.fast.v2.210519_111253.multi_class_topdown.n=1800
1538	3.46117	sleap-data/datasets/wt_gold.13pt/models.tracking_split2/td_id.fast.v2.210519_111253.multi_class_topdown.n=1800
1539	3.41697	sleap-data/datasets/wt_gold.13pt/models.tracking_split2/td_id.fast.v2.210519_111253.multi_class_topdown.n=1800
1540	3.42874	sleap-data/datasets/wt_gold.13pt/models.tracking_split2/td_id.fast.v2.210519_111253.multi_class_topdown.n=1800
1541	3.40833	sleap-data/datasets/wt_gold.13pt/models.tracking_split2/td_id.fast.v2.210519_111253.multi_class_topdown.n=1800
1542	3.56388	sleap-data/datasets/wt_gold.13pt/models.tracking_split2/td_id.fast.v2.210519_111253.multi_class_topdown.n=1800
1543	3.35041	sleap-data/datasets/wt_gold.13pt/models.tracking_split2/td_id.fast.v2.210519_111253.multi_class_topdown.n=1800
1544	3.4237	sleap-data/datasets/wt_gold.13pt/models.tracking_split2/td_id.fast.v2.210519_111253.multi_class_topdown.n=1800
1545	3.69542	sleap-data/datasets/wt_gold.13pt/models.tracking_split2/td_id.fast.v2.210519_111253.multi_class_topdown.n=1800
1546	3.66355	sleap-data/datasets/wt_gold.13pt/models.tracking_split2/td_id.fast.v2.210519_111253.multi_class_topdown.n=1800
1547	3.47127	sleap-data/datasets/wt_gold.13pt/models.tracking_split2/td_id.fast.v2.210519_111253.multi_class_topdown.n=1800
1548	3.42833	sleap-data/datasets/wt_gold.13pt/models.tracking_split2/td_id.fast.v2.210519_111253.multi_class_topdown.n=1800
1549	3.48561	sleap-data/datasets/wt_gold.13pt/models.tracking_split2/td_id.fast.v2.210519_111253.multi_class_topdown.n=1800
1550	4.18474	sleap-data/datasets/wt_gold.13pt/models.tracking_split2/td_id.fast.v2.210519_111253.multi_class_topdown.n=1800
1551	3.44103	sleap-data/datasets/wt_gold.13pt/models.tracking_split2/td_id.fast.v2.210519_111253.multi_class_topdown.n=1800
1552	3.46465	sleap-data/datasets/wt_gold.13pt/models.tracking_split2/td_id.fast.v2.210519_111253.multi_class_topdown.n=1800
1553	3.59904	sleap-data/datasets/wt_gold.13pt/models.tracking_split2/td_id.fast.v2.210519_111253.multi_class_topdown.n=1800
1554	3.35904	sleap-data/datasets/wt_gold.13pt/models.tracking_split2/td_id.fast.v2.210519_111253.multi_class_topdown.n=1800
1555	3.38411	sleap-data/datasets/wt_gold.13pt/models.tracking_split2/td_id.fast.v2.210519_111253.multi_class_topdown.n=1800
1556	3.30834	sleap-data/datasets/wt_gold.13pt/models.tracking_split2/td_id.fast.v2.210519_111253.multi_class_topdown.n=1800
1557	3.42505	sleap-data/datasets/wt_gold.13pt/models.tracking_split2/td_id.fast.v2.210519_111253.multi_class_topdown.n=1800
1558	3.28581	sleap-data/datasets/wt_gold.13pt/models.tracking_split2/td_id.fast.v2.210519_111253.multi_class_topdown.n=1800
1559	3.42667	sleap-data/datasets/wt_gold.13pt/models.tracking_split2/td_id.fast.v2.210519_111253.multi_class_topdown.n=1800
1560	3.39319	sleap-data/datasets/wt_gold.13pt/models.tracking_split2/td_id.fast.v2.210519_111253.multi_class_topdown.n=1800
1561	3.5843	sleap-data/datasets/wt_gold.13pt/models.tracking_split2/td_id.fast.v2.210519_111253.multi_class_topdown.n=1800
1562	3.32867	sleap-data/datasets/wt_gold.13pt/models.tracking_split2/td_id.fast.v2.210519_111253.multi_class_topdown.n=1800
1563	3.42423	sleap-data/datasets/wt_gold.13pt/models.tracking_split2/td_id.fast.v2.210519_111253.multi_class_topdown.n=1800
1564	3.46228	sleap-data/datasets/wt_gold.13pt/models.tracking_split2/td_id.fast.v2.210519_111253.multi_class_topdown.n=1800
1565	3.49735	sleap-data/datasets/wt_gold.13pt/models.tracking_split2/td_id.fast.v2.210519_111253.multi_class_topdown.n=1800
1566	3.43201	sleap-data/datasets/wt_gold.13pt/models.tracking_split2/td_id.fast.v2.210519_111253.multi_class_topdown.n=1800
1567	3.43854	sleap-data/datasets/wt_gold.13pt/models.tracking_split2/td_id.fast.v2.210519_111253.multi_class_topdown.n=1800
1568	3.35608	sleap-data/datasets/wt_gold.13pt/models.tracking_split2/td_id.fast.v2.210519_111253.multi_class_topdown.n=1800
1569	3.64363	sleap-data/datasets/wt_gold.13pt/models.tracking_split2/td_id.fast.v2.210519_111253.multi_class_topdown.n=1800
1570	3.39147	sleap-data/datasets/wt_gold.13pt/models.tracking_split2/td_id.fast.v2.210519_111253.multi_class_topdown.n=1800
1571	3.40796	sleap-data/datasets/wt_gold.13pt/models.tracking_split2/td_id.fast.v2.210519_111253.multi_class_topdown.n=1800
1572	3.49289	sleap-data/datasets/wt_gold.13pt/models.tracking_split2/td_id.fast.v2.210519_111253.multi_class_topdown.n=1800
1573	3.47285	sleap-data/datasets/wt_gold.13pt/models.tracking_split2/td_id.fast.v2.210519_111253.multi_class_topdown.n=1800
1574	3.45292	sleap-data/datasets/wt_gold.13pt/models.tracking_split2/td_id.fast.v2.210519_111253.multi_class_topdown.n=1800
1575	3.4886	sleap-data/datasets/wt_gold.13pt/models.tracking_split2/td_id.fast.v2.210519_111253.multi_class_topdown.n=1800
1576	3.56457	sleap-data/datasets/wt_gold.13pt/models.tracking_split2/td_id.fast.v2.210519_111253.multi_class_topdown.n=1800
1577	3.5316	sleap-data/datasets/wt_gold.13pt/models.tracking_split2/td_id.fast.v2.210519_111253.multi_class_topdown.n=1800
1578	3.65208	sleap-data/datasets/wt_gold.13pt/models.tracking_split2/td_id.fast.v2.210519_111253.multi_class_topdown.n=1800
1579	3.49381	sleap-data/datasets/wt_gold.13pt/models.tracking_split2/td_id.fast.v2.210519_111253.multi_class_topdown.n=1800
1580	3.42435	sleap-data/datasets/wt_gold.13pt/models.tracking_split2/td_id.fast.v2.210519_111253.multi_class_topdown.n=1800
1581	3.40994	sleap-data/datasets/wt_gold.13pt/models.tracking_split2/td_id.fast.v2.210519_111253.multi_class_topdown.n=1800
1582	3.45499	sleap-data/datasets/wt_gold.13pt/models.tracking_split2/td_id.fast.v2.210519_111253.multi_class_topdown.n=1800
1583	3.42154	sleap-data/datasets/wt_gold.13pt/models.tracking_split2/td_id.fast.v2.210519_111253.multi_class_topdown.n=1800
1584	3.45592	sleap-data/datasets/wt_gold.13pt/models.tracking_split2/td_id.fast.v2.210519_111253.multi_class_topdown.n=1800
1585	3.36882	sleap-data/datasets/wt_gold.13pt/models.tracking_split2/td_id.fast.v2.210519_111253.multi_class_topdown.n=1800
1586	3.4104	sleap-data/datasets/wt_gold.13pt/models.tracking_split2/td_id.fast.v2.210519_111253.multi_class_topdown.n=1800
1587	3.28141	sleap-data/datasets/wt_gold.13pt/models.tracking_split2/td_id.fast.v2.210519_111253.multi_class_topdown.n=1800
1588	3.29854	sleap-data/datasets/wt_gold.13pt/models.tracking_split2/td_id.fast.v2.210519_111253.multi_class_topdown.n=1800
1589	3.43926	sleap-data/datasets/wt_gold.13pt/models.tracking_split2/td_id.fast.v2.210519_111253.multi_class_topdown.n=1800
1590	3.48336	sleap-data/datasets/wt_gold.13pt/models.tracking_split2/td_id.fast.v2.210519_111253.multi_class_topdown.n=1800
1591	3.35534	sleap-data/datasets/wt_gold.13pt/models.tracking_split2/td_id.fast.v2.210519_111253.multi_class_topdown.n=1800
1592	3.35961	sleap-data/datasets/wt_gold.13pt/models.tracking_split2/td_id.fast.v2.210519_111253.multi_class_topdown.n=1800
1593	3.29647	sleap-data/datasets/wt_gold.13pt/models.tracking_split2/td_id.fast.v2.210519_111253.multi_class_topdown.n=1800
1594	3.48713	sleap-data/datasets/wt_gold.13pt/models.tracking_split2/td_id.fast.v2.210519_111253.multi_class_topdown.n=1800
1595	3.42253	sleap-data/datasets/wt_gold.13pt/models.tracking_split2/td_id.fast.v2.210519_111253.multi_class_topdown.n=1800
1596	3.42508	sleap-data/datasets/wt_gold.13pt/models.tracking_split2/td_id.fast.v2.210519_111253.multi_class_topdown.n=1800
1597	3.37196	sleap-data/datasets/wt_gold.13pt/models.tracking_split2/td_id.fast.v2.210519_111253.multi_class_topdown.n=1800
1598	3.76007	sleap-data/datasets/wt_gold.13pt/models.tracking_split2/td_id.fast.v2.210519_111253.multi_class_topdown.n=1800
1599	3.37231	sleap-data/datasets/wt_gold.13pt/models.tracking_split2/td_id.fast.v2.210519_111253.multi_class_topdown.n=1800
1600	3.534	sleap-data/datasets/wt_gold.13pt/models.tracking_split2/td_id.fast.v2.210519_111253.multi_class_topdown.n=1800
1601	3.4926	sleap-data/datasets/wt_gold.13pt/models.tracking_split2/td_id.fast.v2.210519_111253.multi_class_topdown.n=1800
1602	3.39829	sleap-data/datasets/wt_gold.13pt/models.tracking_split2/td_id.fast.v2.210519_111253.multi_class_topdown.n=1800
1603	3.34192	sleap-data/datasets/wt_gold.13pt/models.tracking_split2/td_id.fast.v2.210519_111253.multi_class_topdown.n=1800
1604	3.66311	sleap-data/datasets/wt_gold.13pt/models.tracking_split2/td_id.fast.v2.210519_111253.multi_class_topdown.n=1800
1605	3.41122	sleap-data/datasets/wt_gold.13pt/models.tracking_split2/td_id.fast.v2.210519_111253.multi_class_topdown.n=1800
1606	3.33882	sleap-data/datasets/wt_gold.13pt/models.tracking_split2/td_id.fast.v2.210519_111253.multi_class_topdown.n=1800
1607	3.2841	sleap-data/datasets/wt_gold.13pt/models.tracking_split2/td_id.fast.v2.210519_111253.multi_class_topdown.n=1800
1608	3.32121	sleap-data/datasets/wt_gold.13pt/models.tracking_split2/td_id.fast.v2.210519_111253.multi_class_topdown.n=1800
1609	3.4987	sleap-data/datasets/wt_gold.13pt/models.tracking_split2/td_id.fast.v2.210519_111253.multi_class_topdown.n=1800
1610	3.38437	sleap-data/datasets/wt_gold.13pt/models.tracking_split2/td_id.fast.v2.210519_111253.multi_class_topdown.n=1800
1611	3.45899	sleap-data/datasets/wt_gold.13pt/models.tracking_split2/td_id.fast.v2.210519_111253.multi_class_topdown.n=1800
1612	3.45548	sleap-data/datasets/wt_gold.13pt/models.tracking_split2/td_id.fast.v2.210519_111253.multi_class_topdown.n=1800
1613	3.3941	sleap-data/datasets/wt_gold.13pt/models.tracking_split2/td_id.fast.v2.210519_111253.multi_class_topdown.n=1800
1614	3.49271	sleap-data/datasets/wt_gold.13pt/models.tracking_split2/td_id.fast.v2.210519_111253.multi_class_topdown.n=1800
1615	3.39072	sleap-data/datasets/wt_gold.13pt/models.tracking_split2/td_id.fast.v2.210519_111253.multi_class_topdown.n=1800
1616	3.43892	sleap-data/datasets/wt_gold.13pt/models.tracking_split2/td_id.fast.v2.210519_111253.multi_class_topdown.n=1800
1617	3.30804	sleap-data/datasets/wt_gold.13pt/models.tracking_split2/td_id.fast.v2.210519_111253.multi_class_topdown.n=1800
1618	3.38653	sleap-data/datasets/wt_gold.13pt/models.tracking_split2/td_id.fast.v2.210519_111253.multi_class_topdown.n=1800
1619	3.40176	sleap-data/datasets/wt_gold.13pt/models.tracking_split2/td_id.fast.v2.210519_111253.multi_class_topdown.n=1800
1620	3.32373	sleap-data/datasets/wt_gold.13pt/models.tracking_split2/td_id.fast.v2.210519_111253.multi_class_topdown.n=1800
1621	3.44722	sleap-data/datasets/wt_gold.13pt/models.tracking_split2/td_id.fast.v2.210519_111253.multi_class_topdown.n=1800
1622	3.50068	sleap-data/datasets/wt_gold.13pt/models.tracking_split2/td_id.fast.v2.210519_111253.multi_class_topdown.n=1800
1623	3.54249	sleap-data/datasets/wt_gold.13pt/models.tracking_split2/td_id.fast.v2.210519_111253.multi_class_topdown.n=1800
1624	3.41967	sleap-data/datasets/wt_gold.13pt/models.tracking_split2/td_id.fast.v2.210519_111253.multi_class_topdown.n=1800
1625	3.40303	sleap-data/datasets/wt_gold.13pt/models.tracking_split2/td_id.fast.v2.210519_111253.multi_class_topdown.n=1800
1626	3.232	sleap-data/datasets/wt_gold.13pt/models.tracking_split2/td_id.fast.v2.210519_111253.multi_class_topdown.n=1800
1627	3.29948	sleap-data/datasets/wt_gold.13pt/models.tracking_split2/td_id.fast.v2.210519_111253.multi_class_topdown.n=1800
1628	3.55857	sleap-data/datasets/wt_gold.13pt/models.tracking_split2/td_id.fast.v2.210519_111253.multi_class_topdown.n=1800
1629	3.40763	sleap-data/datasets/wt_gold.13pt/models.tracking_split2/td_id.fast.v2.210519_111253.multi_class_topdown.n=1800
1630	3.51567	sleap-data/datasets/wt_gold.13pt/models.tracking_split2/td_id.fast.v2.210519_111253.multi_class_topdown.n=1800
1631	3.53495	sleap-data/datasets/wt_gold.13pt/models.tracking_split2/td_id.fast.v2.210519_111253.multi_class_topdown.n=1800
1632	3.32098	sleap-data/datasets/wt_gold.13pt/models.tracking_split2/td_id.fast.v2.210519_111253.multi_class_topdown.n=1800
1633	3.34974	sleap-data/datasets/wt_gold.13pt/models.tracking_split2/td_id.fast.v2.210519_111253.multi_class_topdown.n=1800
1634	3.29805	sleap-data/datasets/wt_gold.13pt/models.tracking_split2/td_id.fast.v2.210519_111253.multi_class_topdown.n=1800
1635	3.32837	sleap-data/datasets/wt_gold.13pt/models.tracking_split2/td_id.fast.v2.210519_111253.multi_class_topdown.n=1800
1636	3.30939	sleap-data/datasets/wt_gold.13pt/models.tracking_split2/td_id.fast.v2.210519_111253.multi_class_topdown.n=1800
1637	3.34873	sleap-data/datasets/wt_gold.13pt/models.tracking_split2/td_id.fast.v2.210519_111253.multi_class_topdown.n=1800
1638	3.3639	sleap-data/datasets/wt_gold.13pt/models.tracking_split2/td_id.fast.v2.210519_111253.multi_class_topdown.n=1800
1639	3.38333	sleap-data/datasets/wt_gold.13pt/models.tracking_split2/td_id.fast.v2.210519_111253.multi_class_topdown.n=1800
1640	3.28272	sleap-data/datasets/wt_gold.13pt/models.tracking_split2/td_id.fast.v2.210519_111253.multi_class_topdown.n=1800
1641	3.39395	sleap-data/datasets/wt_gold.13pt/models.tracking_split2/td_id.fast.v2.210519_111253.multi_class_topdown.n=1800
1642	3.58558	sleap-data/datasets/wt_gold.13pt/models.tracking_split2/td_id.fast.v2.210519_111253.multi_class_topdown.n=1800
1643	3.42708	sleap-data/datasets/wt_gold.13pt/models.tracking_split2/td_id.fast.v2.210519_111253.multi_class_topdown.n=1800
1644	3.39238	sleap-data/datasets/wt_gold.13pt/models.tracking_split2/td_id.fast.v2.210519_111253.multi_class_topdown.n=1800
1645	3.31018	sleap-data/datasets/wt_gold.13pt/models.tracking_split2/td_id.fast.v2.210519_111253.multi_class_topdown.n=1800
1646	3.41486	sleap-data/datasets/wt_gold.13pt/models.tracking_split2/td_id.fast.v2.210519_111253.multi_class_topdown.n=1800
1647	3.57572	sleap-data/datasets/wt_gold.13pt/models.tracking_split2/td_id.fast.v2.210519_111253.multi_class_topdown.n=1800
1648	3.282	sleap-data/datasets/wt_gold.13pt/models.tracking_split2/td_id.fast.v2.210519_111253.multi_class_topdown.n=1800
1649	3.27021	sleap-data/datasets/wt_gold.13pt/models.tracking_split2/td_id.fast.v2.210519_111253.multi_class_topdown.n=1800
1650	3.37371	sleap-data/datasets/wt_gold.13pt/models.tracking_split2/td_id.fast.v2.210519_111253.multi_class_topdown.n=1800
1651	3.90027	sleap-data/datasets/wt_gold.13pt/models.tracking_split2/td_id.fast.v2.210519_111253.multi_class_topdown.n=1800
1652	3.72894	sleap-data/datasets/wt_gold.13pt/models.tracking_split2/td_id.fast.v2.210519_111253.multi_class_topdown.n=1800
1653	3.42771	sleap-data/datasets/wt_gold.13pt/models.tracking_split2/td_id.fast.v2.210519_111253.multi_class_topdown.n=1800
1654	3.39261	sleap-data/datasets/wt_gold.13pt/models.tracking_split2/td_id.fast.v2.210519_111253.multi_class_topdown.n=1800
1655	3.7104	sleap-data/datasets/wt_gold.13pt/models.tracking_split2/td_id.fast.v2.210519_111253.multi_class_topdown.n=1800
1656	4.36893	sleap-data/datasets/wt_gold.13pt/models.tracking_split2/td_id.fast.v2.210519_111253.multi_class_topdown.n=1800
1657	3.62719	sleap-data/datasets/wt_gold.13pt/models.tracking_split2/td_id.fast.v2.210519_111253.multi_class_topdown.n=1800
1658	3.30888	sleap-data/datasets/wt_gold.13pt/models.tracking_split2/td_id.fast.v2.210519_111253.multi_class_topdown.n=1800
1659	3.81131	sleap-data/datasets/wt_gold.13pt/models.tracking_split2/td_id.fast.v2.210519_111253.multi_class_topdown.n=1800
1660	3.54559	sleap-data/datasets/wt_gold.13pt/models.tracking_split2/td_id.fast.v2.210519_111253.multi_class_topdown.n=1800
1661	3.40497	sleap-data/datasets/wt_gold.13pt/models.tracking_split2/td_id.fast.v2.210519_111253.multi_class_topdown.n=1800
1662	3.50825	sleap-data/datasets/wt_gold.13pt/models.tracking_split2/td_id.fast.v2.210519_111253.multi_class_topdown.n=1800
1663	3.55037	sleap-data/datasets/wt_gold.13pt/models.tracking_split2/td_id.fast.v2.210519_111253.multi_class_topdown.n=1800
1664	3.5023	sleap-data/datasets/wt_gold.13pt/models.tracking_split2/td_id.fast.v2.210519_111253.multi_class_topdown.n=1800
1665	3.55351	sleap-data/datasets/wt_gold.13pt/models.tracking_split2/td_id.fast.v2.210519_111253.multi_class_topdown.n=1800
1666	3.29492	sleap-data/datasets/wt_gold.13pt/models.tracking_split2/td_id.fast.v2.210519_111253.multi_class_topdown.n=1800
1667	3.55002	sleap-data/datasets/wt_gold.13pt/models.tracking_split2/td_id.fast.v2.210519_111253.multi_class_topdown.n=1800
1668	3.31079	sleap-data/datasets/wt_gold.13pt/models.tracking_split2/td_id.fast.v2.210519_111253.multi_class_topdown.n=1800
1669	3.36778	sleap-data/datasets/wt_gold.13pt/models.tracking_split2/td_id.fast.v2.210519_111253.multi_class_topdown.n=1800
1670	3.41587	sleap-data/datasets/wt_gold.13pt/models.tracking_split2/td_id.fast.v2.210519_111253.multi_class_topdown.n=1800
1671	3.45527	sleap-data/datasets/wt_gold.13pt/models.tracking_split2/td_id.fast.v2.210519_111253.multi_class_topdown.n=1800
1672	3.6966	sleap-data/datasets/wt_gold.13pt/models.tracking_split2/td_id.fast.v2.210519_111253.multi_class_topdown.n=1800
1673	3.50751	sleap-data/datasets/wt_gold.13pt/models.tracking_split2/td_id.fast.v2.210519_111253.multi_class_topdown.n=1800
1674	3.41604	sleap-data/datasets/wt_gold.13pt/models.tracking_split2/td_id.fast.v2.210519_111253.multi_class_topdown.n=1800
1675	3.53989	sleap-data/datasets/wt_gold.13pt/models.tracking_split2/td_id.fast.v2.210519_111253.multi_class_topdown.n=1800
1676	3.53401	sleap-data/datasets/wt_gold.13pt/models.tracking_split2/td_id.fast.v2.210519_111253.multi_class_topdown.n=1800
1677	3.49977	sleap-data/datasets/wt_gold.13pt/models.tracking_split2/td_id.fast.v2.210519_111253.multi_class_topdown.n=1800
1678	3.42984	sleap-data/datasets/wt_gold.13pt/models.tracking_split2/td_id.fast.v2.210519_111253.multi_class_topdown.n=1800
1679	3.46975	sleap-data/datasets/wt_gold.13pt/models.tracking_split2/td_id.fast.v2.210519_111253.multi_class_topdown.n=1800
1680	3.33331	sleap-data/datasets/wt_gold.13pt/models.tracking_split2/td_id.fast.v2.210519_111253.multi_class_topdown.n=1800
1681	3.39168	sleap-data/datasets/wt_gold.13pt/models.tracking_split2/td_id.fast.v2.210519_111253.multi_class_topdown.n=1800
1682	3.5058	sleap-data/datasets/wt_gold.13pt/models.tracking_split2/td_id.fast.v2.210519_111253.multi_class_topdown.n=1800
1683	3.44954	sleap-data/datasets/wt_gold.13pt/models.tracking_split2/td_id.fast.v2.210519_111253.multi_class_topdown.n=1800
1684	3.6001	sleap-data/datasets/wt_gold.13pt/models.tracking_split2/td_id.fast.v2.210519_111253.multi_class_topdown.n=1800
1685	3.44909	sleap-data/datasets/wt_gold.13pt/models.tracking_split2/td_id.fast.v2.210519_111253.multi_class_topdown.n=1800
1686	3.26011	sleap-data/datasets/wt_gold.13pt/models.tracking_split2/td_id.fast.v2.210519_111253.multi_class_topdown.n=1800
1687	3.39976	sleap-data/datasets/wt_gold.13pt/models.tracking_split2/td_id.fast.v2.210519_111253.multi_class_topdown.n=1800
1688	3.39867	sleap-data/datasets/wt_gold.13pt/models.tracking_split2/td_id.fast.v2.210519_111253.multi_class_topdown.n=1800
1689	3.40794	sleap-data/datasets/wt_gold.13pt/models.tracking_split2/td_id.fast.v2.210519_111253.multi_class_topdown.n=1800
1690	3.4285	sleap-data/datasets/wt_gold.13pt/models.tracking_split2/td_id.fast.v2.210519_111253.multi_class_topdown.n=1800
1691	3.31912	sleap-data/datasets/wt_gold.13pt/models.tracking_split2/td_id.fast.v2.210519_111253.multi_class_topdown.n=1800
1692	3.51016	sleap-data/datasets/wt_gold.13pt/models.tracking_split2/td_id.fast.v2.210519_111253.multi_class_topdown.n=1800
1693	3.37815	sleap-data/datasets/wt_gold.13pt/models.tracking_split2/td_id.fast.v2.210519_111253.multi_class_topdown.n=1800
1694	3.56648	sleap-data/datasets/wt_gold.13pt/models.tracking_split2/td_id.fast.v2.210519_111253.multi_class_topdown.n=1800
1695	3.32085	sleap-data/datasets/wt_gold.13pt/models.tracking_split2/td_id.fast.v2.210519_111253.multi_class_topdown.n=1800
1696	3.39344	sleap-data/datasets/wt_gold.13pt/models.tracking_split2/td_id.fast.v2.210519_111253.multi_class_topdown.n=1800
1697	3.30044	sleap-data/datasets/wt_gold.13pt/models.tracking_split2/td_id.fast.v2.210519_111253.multi_class_topdown.n=1800
1698	3.38014	sleap-data/datasets/wt_gold.13pt/models.tracking_split2/td_id.fast.v2.210519_111253.multi_class_topdown.n=1800
1699	3.63962	sleap-data/datasets/wt_gold.13pt/models.tracking_split2/td_id.fast.v2.210519_111253.multi_class_topdown.n=1800
1700	3.96909	sleap-data/datasets/wt_gold.13pt/models.tracking_split2/td_id.fast.v2.210519_111253.multi_class_topdown.n=1800
1701	3.49651	sleap-data/datasets/wt_gold.13pt/models.tracking_split2/td_id.fast.v2.210519_111253.multi_class_topdown.n=1800
1702	3.6187	sleap-data/datasets/wt_gold.13pt/models.tracking_split2/td_id.fast.v2.210519_111253.multi_class_topdown.n=1800
1703	3.84961	sleap-data/datasets/wt_gold.13pt/models.tracking_split2/td_id.fast.v2.210519_111253.multi_class_topdown.n=1800
1704	3.99937	sleap-data/datasets/wt_gold.13pt/models.tracking_split2/td_id.fast.v2.210519_111253.multi_class_topdown.n=1800
1705	3.46486	sleap-data/datasets/wt_gold.13pt/models.tracking_split2/td_id.fast.v2.210519_111253.multi_class_topdown.n=1800
1706	3.641	sleap-data/datasets/wt_gold.13pt/models.tracking_split2/td_id.fast.v2.210519_111253.multi_class_topdown.n=1800
1707	3.58972	sleap-data/datasets/wt_gold.13pt/models.tracking_split2/td_id.fast.v2.210519_111253.multi_class_topdown.n=1800
1708	3.57065	sleap-data/datasets/wt_gold.13pt/models.tracking_split2/td_id.fast.v2.210519_111253.multi_class_topdown.n=1800
1709	3.48791	sleap-data/datasets/wt_gold.13pt/models.tracking_split2/td_id.fast.v2.210519_111253.multi_class_topdown.n=1800
1710	3.49148	sleap-data/datasets/wt_gold.13pt/models.tracking_split2/td_id.fast.v2.210519_111253.multi_class_topdown.n=1800
1711	3.55931	sleap-data/datasets/wt_gold.13pt/models.tracking_split2/td_id.fast.v2.210519_111253.multi_class_topdown.n=1800
1712	3.35216	sleap-data/datasets/wt_gold.13pt/models.tracking_split2/td_id.fast.v2.210519_111253.multi_class_topdown.n=1800
1713	3.43226	sleap-data/datasets/wt_gold.13pt/models.tracking_split2/td_id.fast.v2.210519_111253.multi_class_topdown.n=1800
1714	3.31723	sleap-data/datasets/wt_gold.13pt/models.tracking_split2/td_id.fast.v2.210519_111253.multi_class_topdown.n=1800
1715	3.43001	sleap-data/datasets/wt_gold.13pt/models.tracking_split2/td_id.fast.v2.210519_111253.multi_class_topdown.n=1800
1716	3.32008	sleap-data/datasets/wt_gold.13pt/models.tracking_split2/td_id.fast.v2.210519_111253.multi_class_topdown.n=1800
1717	3.37139	sleap-data/datasets/wt_gold.13pt/models.tracking_split2/td_id.fast.v2.210519_111253.multi_class_topdown.n=1800
1718	3.51123	sleap-data/datasets/wt_gold.13pt/models.tracking_split2/td_id.fast.v2.210519_111253.multi_class_topdown.n=1800
1719	3.49018	sleap-data/datasets/wt_gold.13pt/models.tracking_split2/td_id.fast.v2.210519_111253.multi_class_topdown.n=1800
1720	3.433	sleap-data/datasets/wt_gold.13pt/models.tracking_split2/td_id.fast.v2.210519_111253.multi_class_topdown.n=1800
1721	3.40302	sleap-data/datasets/wt_gold.13pt/models.tracking_split2/td_id.fast.v2.210519_111253.multi_class_topdown.n=1800
1722	3.38333	sleap-data/datasets/wt_gold.13pt/models.tracking_split2/td_id.fast.v2.210519_111253.multi_class_topdown.n=1800
1723	3.53356	sleap-data/datasets/wt_gold.13pt/models.tracking_split2/td_id.fast.v2.210519_111253.multi_class_topdown.n=1800
1724	3.42239	sleap-data/datasets/wt_gold.13pt/models.tracking_split2/td_id.fast.v2.210519_111253.multi_class_topdown.n=1800
1725	3.41434	sleap-data/datasets/wt_gold.13pt/models.tracking_split2/td_id.fast.v2.210519_111253.multi_class_topdown.n=1800
1726	3.34309	sleap-data/datasets/wt_gold.13pt/models.tracking_split2/td_id.fast.v2.210519_111253.multi_class_topdown.n=1800
1727	3.32676	sleap-data/datasets/wt_gold.13pt/models.tracking_split2/td_id.fast.v2.210519_111253.multi_class_topdown.n=1800
1728	3.34431	sleap-data/datasets/wt_gold.13pt/models.tracking_split2/td_id.fast.v2.210519_111253.multi_class_topdown.n=1800
1729	3.43368	sleap-data/datasets/wt_gold.13pt/models.tracking_split2/td_id.fast.v2.210519_111253.multi_class_topdown.n=1800
1730	3.37808	sleap-data/datasets/wt_gold.13pt/models.tracking_split2/td_id.fast.v2.210519_111253.multi_class_topdown.n=1800
1731	3.35359	sleap-data/datasets/wt_gold.13pt/models.tracking_split2/td_id.fast.v2.210519_111253.multi_class_topdown.n=1800
1732	3.63825	sleap-data/datasets/wt_gold.13pt/models.tracking_split2/td_id.fast.v2.210519_111253.multi_class_topdown.n=1800
1733	3.42472	sleap-data/datasets/wt_gold.13pt/models.tracking_split2/td_id.fast.v2.210519_111253.multi_class_topdown.n=1800
1734	3.30431	sleap-data/datasets/wt_gold.13pt/models.tracking_split2/td_id.fast.v2.210519_111253.multi_class_topdown.n=1800
1735	3.23199	sleap-data/datasets/wt_gold.13pt/models.tracking_split2/td_id.fast.v2.210519_111253.multi_class_topdown.n=1800
1736	3.30683	sleap-data/datasets/wt_gold.13pt/models.tracking_split2/td_id.fast.v2.210519_111253.multi_class_topdown.n=1800
1737	3.37056	sleap-data/datasets/wt_gold.13pt/models.tracking_split2/td_id.fast.v2.210519_111253.multi_class_topdown.n=1800
1738	3.49842	sleap-data/datasets/wt_gold.13pt/models.tracking_split2/td_id.fast.v2.210519_111253.multi_class_topdown.n=1800
1739	3.34068	sleap-data/datasets/wt_gold.13pt/models.tracking_split2/td_id.fast.v2.210519_111253.multi_class_topdown.n=1800
1740	3.4442	sleap-data/datasets/wt_gold.13pt/models.tracking_split2/td_id.fast.v2.210519_111253.multi_class_topdown.n=1800
1741	3.3016	sleap-data/datasets/wt_gold.13pt/models.tracking_split2/td_id.fast.v2.210519_111253.multi_class_topdown.n=1800
1742	3.67353	sleap-data/datasets/wt_gold.13pt/models.tracking_split2/td_id.fast.v2.210519_111253.multi_class_topdown.n=1800
1743	4.14212	sleap-data/datasets/wt_gold.13pt/models.tracking_split2/td_id.fast.v2.210519_111253.multi_class_topdown.n=1800
1744	3.57221	sleap-data/datasets/wt_gold.13pt/models.tracking_split2/td_id.fast.v2.210519_111253.multi_class_topdown.n=1800
1745	3.42616	sleap-data/datasets/wt_gold.13pt/models.tracking_split2/td_id.fast.v2.210519_111253.multi_class_topdown.n=1800
1746	3.55796	sleap-data/datasets/wt_gold.13pt/models.tracking_split2/td_id.fast.v2.210519_111253.multi_class_topdown.n=1800
1747	3.39954	sleap-data/datasets/wt_gold.13pt/models.tracking_split2/td_id.fast.v2.210519_111253.multi_class_topdown.n=1800
1748	3.2101	sleap-data/datasets/wt_gold.13pt/models.tracking_split2/td_id.fast.v2.210519_111253.multi_class_topdown.n=1800
1749	3.32274	sleap-data/datasets/wt_gold.13pt/models.tracking_split2/td_id.fast.v2.210519_111253.multi_class_topdown.n=1800
1750	3.4356	sleap-data/datasets/wt_gold.13pt/models.tracking_split2/td_id.fast.v2.210519_111253.multi_class_topdown.n=1800
1751	3.50218	sleap-data/datasets/wt_gold.13pt/models.tracking_split2/td_id.fast.v2.210519_111253.multi_class_topdown.n=1800
1752	3.40053	sleap-data/datasets/wt_gold.13pt/models.tracking_split2/td_id.fast.v2.210519_111253.multi_class_topdown.n=1800
1753	3.52074	sleap-data/datasets/wt_gold.13pt/models.tracking_split2/td_id.fast.v2.210519_111253.multi_class_topdown.n=1800
1754	3.50582	sleap-data/datasets/wt_gold.13pt/models.tracking_split2/td_id.fast.v2.210519_111253.multi_class_topdown.n=1800
1755	3.4531	sleap-data/datasets/wt_gold.13pt/models.tracking_split2/td_id.fast.v2.210519_111253.multi_class_topdown.n=1800
1756	3.46261	sleap-data/datasets/wt_gold.13pt/models.tracking_split2/td_id.fast.v2.210519_111253.multi_class_topdown.n=1800
1757	3.39563	sleap-data/datasets/wt_gold.13pt/models.tracking_split2/td_id.fast.v2.210519_111253.multi_class_topdown.n=1800
1758	3.4393	sleap-data/datasets/wt_gold.13pt/models.tracking_split2/td_id.fast.v2.210519_111253.multi_class_topdown.n=1800
1759	3.39101	sleap-data/datasets/wt_gold.13pt/models.tracking_split2/td_id.fast.v2.210519_111253.multi_class_topdown.n=1800
1760	3.50942	sleap-data/datasets/wt_gold.13pt/models.tracking_split2/td_id.fast.v2.210519_111253.multi_class_topdown.n=1800
1761	3.39401	sleap-data/datasets/wt_gold.13pt/models.tracking_split2/td_id.fast.v2.210519_111253.multi_class_topdown.n=1800
1762	3.46748	sleap-data/datasets/wt_gold.13pt/models.tracking_split2/td_id.fast.v2.210519_111253.multi_class_topdown.n=1800
1763	3.42335	sleap-data/datasets/wt_gold.13pt/models.tracking_split2/td_id.fast.v2.210519_111253.multi_class_topdown.n=1800
1764	3.40841	sleap-data/datasets/wt_gold.13pt/models.tracking_split2/td_id.fast.v2.210519_111253.multi_class_topdown.n=1800
1765	3.45527	sleap-data/datasets/wt_gold.13pt/models.tracking_split2/td_id.fast.v2.210519_111253.multi_class_topdown.n=1800
1766	3.32684	sleap-data/datasets/wt_gold.13pt/models.tracking_split2/td_id.fast.v2.210519_111253.multi_class_topdown.n=1800
1767	3.46524	sleap-data/datasets/wt_gold.13pt/models.tracking_split2/td_id.fast.v2.210519_111253.multi_class_topdown.n=1800
1768	3.40995	sleap-data/datasets/wt_gold.13pt/models.tracking_split2/td_id.fast.v2.210519_111253.multi_class_topdown.n=1800
1769	3.36584	sleap-data/datasets/wt_gold.13pt/models.tracking_split2/td_id.fast.v2.210519_111253.multi_class_topdown.n=1800
1770	3.31897	sleap-data/datasets/wt_gold.13pt/models.tracking_split2/td_id.fast.v2.210519_111253.multi_class_topdown.n=1800
1771	3.34881	sleap-data/datasets/wt_gold.13pt/models.tracking_split2/td_id.fast.v2.210519_111253.multi_class_topdown.n=1800
1772	3.30555	sleap-data/datasets/wt_gold.13pt/models.tracking_split2/td_id.fast.v2.210519_111253.multi_class_topdown.n=1800
1773	3.2509	sleap-data/datasets/wt_gold.13pt/models.tracking_split2/td_id.fast.v2.210519_111253.multi_class_topdown.n=1800
1774	3.42425	sleap-data/datasets/wt_gold.13pt/models.tracking_split2/td_id.fast.v2.210519_111253.multi_class_topdown.n=1800
1775	3.38054	sleap-data/datasets/wt_gold.13pt/models.tracking_split2/td_id.fast.v2.210519_111253.multi_class_topdown.n=1800
1776	3.4345	sleap-data/datasets/wt_gold.13pt/models.tracking_split2/td_id.fast.v2.210519_111253.multi_class_topdown.n=1800
1777	3.30692	sleap-data/datasets/wt_gold.13pt/models.tracking_split2/td_id.fast.v2.210519_111253.multi_class_topdown.n=1800
1778	3.61478	sleap-data/datasets/wt_gold.13pt/models.tracking_split2/td_id.fast.v2.210519_111253.multi_class_topdown.n=1800
1779	3.42947	sleap-data/datasets/wt_gold.13pt/models.tracking_split2/td_id.fast.v2.210519_111253.multi_class_topdown.n=1800
1780	3.32479	sleap-data/datasets/wt_gold.13pt/models.tracking_split2/td_id.fast.v2.210519_111253.multi_class_topdown.n=1800
1781	3.48413	sleap-data/datasets/wt_gold.13pt/models.tracking_split2/td_id.fast.v2.210519_111253.multi_class_topdown.n=1800
1782	3.51512	sleap-data/datasets/wt_gold.13pt/models.tracking_split2/td_id.fast.v2.210519_111253.multi_class_topdown.n=1800
1783	3.40914	sleap-data/datasets/wt_gold.13pt/models.tracking_split2/td_id.fast.v2.210519_111253.multi_class_topdown.n=1800
1784	3.44009	sleap-data/datasets/wt_gold.13pt/models.tracking_split2/td_id.fast.v2.210519_111253.multi_class_topdown.n=1800
1785	3.56386	sleap-data/datasets/wt_gold.13pt/models.tracking_split2/td_id.fast.v2.210519_111253.multi_class_topdown.n=1800
1786	3.36272	sleap-data/datasets/wt_gold.13pt/models.tracking_split2/td_id.fast.v2.210519_111253.multi_class_topdown.n=1800
1787	3.42007	sleap-data/datasets/wt_gold.13pt/models.tracking_split2/td_id.fast.v2.210519_111253.multi_class_topdown.n=1800
1788	3.45026	sleap-data/datasets/wt_gold.13pt/models.tracking_split2/td_id.fast.v2.210519_111253.multi_class_topdown.n=1800
1789	3.49631	sleap-data/datasets/wt_gold.13pt/models.tracking_split2/td_id.fast.v2.210519_111253.multi_class_topdown.n=1800
1790	3.5402	sleap-data/datasets/wt_gold.13pt/models.tracking_split2/td_id.fast.v2.210519_111253.multi_class_topdown.n=1800
1791	3.68831	sleap-data/datasets/wt_gold.13pt/models.tracking_split2/td_id.fast.v2.210519_111253.multi_class_topdown.n=1800
1792	3.53348	sleap-data/datasets/wt_gold.13pt/models.tracking_split2/td_id.fast.v2.210519_111253.multi_class_topdown.n=1800
1793	3.2953	sleap-data/datasets/wt_gold.13pt/models.tracking_split2/td_id.fast.v2.210519_111253.multi_class_topdown.n=1800
1794	3.42146	sleap-data/datasets/wt_gold.13pt/models.tracking_split2/td_id.fast.v2.210519_111253.multi_class_topdown.n=1800
1795	3.37963	sleap-data/datasets/wt_gold.13pt/models.tracking_split2/td_id.fast.v2.210519_111253.multi_class_topdown.n=1800
1796	3.50041	sleap-data/datasets/wt_gold.13pt/models.tracking_split2/td_id.fast.v2.210519_111253.multi_class_topdown.n=1800
1797	3.43635	sleap-data/datasets/wt_gold.13pt/models.tracking_split2/td_id.fast.v2.210519_111253.multi_class_topdown.n=1800
1798	3.2832	sleap-data/datasets/wt_gold.13pt/models.tracking_split2/td_id.fast.v2.210519_111253.multi_class_topdown.n=1800
1799	3.36109	sleap-data/datasets/wt_gold.13pt/models.tracking_split2/td_id.fast.v2.210519_111253.multi_class_topdown.n=1800
1800	3.58996	sleap-data/datasets/wt_gold.13pt/models.tracking_split2/td_id.fast.v2.210519_111253.multi_class_topdown.n=1800
1801	3.40528	sleap-data/datasets/wt_gold.13pt/models.tracking_split2/td_id.fast.v2.210519_111253.multi_class_topdown.n=1800
1802	3.46652	sleap-data/datasets/wt_gold.13pt/models.tracking_split2/td_id.fast.v2.210519_111253.multi_class_topdown.n=1800
1803	3.44541	sleap-data/datasets/wt_gold.13pt/models.tracking_split2/td_id.fast.v2.210519_111253.multi_class_topdown.n=1800
1804	3.54627	sleap-data/datasets/wt_gold.13pt/models.tracking_split2/td_id.fast.v2.210519_111253.multi_class_topdown.n=1800
1805	3.56997	sleap-data/datasets/wt_gold.13pt/models.tracking_split2/td_id.fast.v2.210519_111253.multi_class_topdown.n=1800
1806	3.34553	sleap-data/datasets/wt_gold.13pt/models.tracking_split2/td_id.fast.v2.210519_111253.multi_class_topdown.n=1800
1807	3.352	sleap-data/datasets/wt_gold.13pt/models.tracking_split2/td_id.fast.v2.210519_111253.multi_class_topdown.n=1800
1808	3.53542	sleap-data/datasets/wt_gold.13pt/models.tracking_split2/td_id.fast.v2.210519_111253.multi_class_topdown.n=1800
1809	3.34689	sleap-data/datasets/wt_gold.13pt/models.tracking_split2/td_id.fast.v2.210519_111253.multi_class_topdown.n=1800
1810	3.39261	sleap-data/datasets/wt_gold.13pt/models.tracking_split2/td_id.fast.v2.210519_111253.multi_class_topdown.n=1800
1811	3.37991	sleap-data/datasets/wt_gold.13pt/models.tracking_split2/td_id.fast.v2.210519_111253.multi_class_topdown.n=1800
1812	3.30441	sleap-data/datasets/wt_gold.13pt/models.tracking_split2/td_id.fast.v2.210519_111253.multi_class_topdown.n=1800
1813	3.48538	sleap-data/datasets/wt_gold.13pt/models.tracking_split2/td_id.fast.v2.210519_111253.multi_class_topdown.n=1800
1814	3.80188	sleap-data/datasets/wt_gold.13pt/models.tracking_split2/td_id.fast.v2.210519_111253.multi_class_topdown.n=1800
1815	3.56143	sleap-data/datasets/wt_gold.13pt/models.tracking_split2/td_id.fast.v2.210519_111253.multi_class_topdown.n=1800
1816	3.50376	sleap-data/datasets/wt_gold.13pt/models.tracking_split2/td_id.fast.v2.210519_111253.multi_class_topdown.n=1800
1817	3.45849	sleap-data/datasets/wt_gold.13pt/models.tracking_split2/td_id.fast.v2.210519_111253.multi_class_topdown.n=1800
1818	3.44996	sleap-data/datasets/wt_gold.13pt/models.tracking_split2/td_id.fast.v2.210519_111253.multi_class_topdown.n=1800
1819	3.50321	sleap-data/datasets/wt_gold.13pt/models.tracking_split2/td_id.fast.v2.210519_111253.multi_class_topdown.n=1800
1820	3.48362	sleap-data/datasets/wt_gold.13pt/models.tracking_split2/td_id.fast.v2.210519_111253.multi_class_topdown.n=1800
1821	3.62724	sleap-data/datasets/wt_gold.13pt/models.tracking_split2/td_id.fast.v2.210519_111253.multi_class_topdown.n=1800
1822	3.44758	sleap-data/datasets/wt_gold.13pt/models.tracking_split2/td_id.fast.v2.210519_111253.multi_class_topdown.n=1800
1823	3.42534	sleap-data/datasets/wt_gold.13pt/models.tracking_split2/td_id.fast.v2.210519_111253.multi_class_topdown.n=1800
1824	3.6839	sleap-data/datasets/wt_gold.13pt/models.tracking_split2/td_id.fast.v2.210519_111253.multi_class_topdown.n=1800
1825	3.59176	sleap-data/datasets/wt_gold.13pt/models.tracking_split2/td_id.fast.v2.210519_111253.multi_class_topdown.n=1800
1826	3.47359	sleap-data/datasets/wt_gold.13pt/models.tracking_split2/td_id.fast.v2.210519_111253.multi_class_topdown.n=1800
1827	3.31256	sleap-data/datasets/wt_gold.13pt/models.tracking_split2/td_id.fast.v2.210519_111253.multi_class_topdown.n=1800
1828	3.5513	sleap-data/datasets/wt_gold.13pt/models.tracking_split2/td_id.fast.v2.210519_111253.multi_class_topdown.n=1800
1829	4.3643	sleap-data/datasets/wt_gold.13pt/models.tracking_split2/td_id.fast.v2.210519_111253.multi_class_topdown.n=1800
1830	3.6289	sleap-data/datasets/wt_gold.13pt/models.tracking_split2/td_id.fast.v2.210519_111253.multi_class_topdown.n=1800
1831	3.42807	sleap-data/datasets/wt_gold.13pt/models.tracking_split2/td_id.fast.v2.210519_111253.multi_class_topdown.n=1800
1832	3.43667	sleap-data/datasets/wt_gold.13pt/models.tracking_split2/td_id.fast.v2.210519_111253.multi_class_topdown.n=1800
1833	3.49162	sleap-data/datasets/wt_gold.13pt/models.tracking_split2/td_id.fast.v2.210519_111253.multi_class_topdown.n=1800
1834	3.59102	sleap-data/datasets/wt_gold.13pt/models.tracking_split2/td_id.fast.v2.210519_111253.multi_class_topdown.n=1800
1835	3.44395	sleap-data/datasets/wt_gold.13pt/models.tracking_split2/td_id.fast.v2.210519_111253.multi_class_topdown.n=1800
1836	3.34242	sleap-data/datasets/wt_gold.13pt/models.tracking_split2/td_id.fast.v2.210519_111253.multi_class_topdown.n=1800
1837	3.449	sleap-data/datasets/wt_gold.13pt/models.tracking_split2/td_id.fast.v2.210519_111253.multi_class_topdown.n=1800
1838	3.50356	sleap-data/datasets/wt_gold.13pt/models.tracking_split2/td_id.fast.v2.210519_111253.multi_class_topdown.n=1800
1839	3.50748	sleap-data/datasets/wt_gold.13pt/models.tracking_split2/td_id.fast.v2.210519_111253.multi_class_topdown.n=1800
1840	3.41835	sleap-data/datasets/wt_gold.13pt/models.tracking_split2/td_id.fast.v2.210519_111253.multi_class_topdown.n=1800
1841	3.39384	sleap-data/datasets/wt_gold.13pt/models.tracking_split2/td_id.fast.v2.210519_111253.multi_class_topdown.n=1800
1842	3.48122	sleap-data/datasets/wt_gold.13pt/models.tracking_split2/td_id.fast.v2.210519_111253.multi_class_topdown.n=1800
1843	3.49528	sleap-data/datasets/wt_gold.13pt/models.tracking_split2/td_id.fast.v2.210519_111253.multi_class_topdown.n=1800
1844	3.35249	sleap-data/datasets/wt_gold.13pt/models.tracking_split2/td_id.fast.v2.210519_111253.multi_class_topdown.n=1800
1845	3.41189	sleap-data/datasets/wt_gold.13pt/models.tracking_split2/td_id.fast.v2.210519_111253.multi_class_topdown.n=1800
1846	3.52836	sleap-data/datasets/wt_gold.13pt/models.tracking_split2/td_id.fast.v2.210519_111253.multi_class_topdown.n=1800
1847	3.53113	sleap-data/datasets/wt_gold.13pt/models.tracking_split2/td_id.fast.v2.210519_111253.multi_class_topdown.n=1800
1848	3.40153	sleap-data/datasets/wt_gold.13pt/models.tracking_split2/td_id.fast.v2.210519_111253.multi_class_topdown.n=1800
1849	3.44125	sleap-data/datasets/wt_gold.13pt/models.tracking_split2/td_id.fast.v2.210519_111253.multi_class_topdown.n=1800
1850	3.51805	sleap-data/datasets/wt_gold.13pt/models.tracking_split2/td_id.fast.v2.210519_111253.multi_class_topdown.n=1800
1851	3.31689	sleap-data/datasets/wt_gold.13pt/models.tracking_split2/td_id.fast.v2.210519_111253.multi_class_topdown.n=1800
1852	3.7066	sleap-data/datasets/wt_gold.13pt/models.tracking_split2/td_id.fast.v2.210519_111253.multi_class_topdown.n=1800
1853	3.96862	sleap-data/datasets/wt_gold.13pt/models.tracking_split2/td_id.fast.v2.210519_111253.multi_class_topdown.n=1800
1854	3.53315	sleap-data/datasets/wt_gold.13pt/models.tracking_split2/td_id.fast.v2.210519_111253.multi_class_topdown.n=1800
1855	3.59591	sleap-data/datasets/wt_gold.13pt/models.tracking_split2/td_id.fast.v2.210519_111253.multi_class_topdown.n=1800
1856	3.70061	sleap-data/datasets/wt_gold.13pt/models.tracking_split2/td_id.fast.v2.210519_111253.multi_class_topdown.n=1800
1857	3.67896	sleap-data/datasets/wt_gold.13pt/models.tracking_split2/td_id.fast.v2.210519_111253.multi_class_topdown.n=1800
1858	4.08718	sleap-data/datasets/wt_gold.13pt/models.tracking_split2/td_id.fast.v2.210519_111253.multi_class_topdown.n=1800
1859	3.58121	sleap-data/datasets/wt_gold.13pt/models.tracking_split2/td_id.fast.v2.210519_111253.multi_class_topdown.n=1800
1860	3.53305	sleap-data/datasets/wt_gold.13pt/models.tracking_split2/td_id.fast.v2.210519_111253.multi_class_topdown.n=1800
1861	3.77743	sleap-data/datasets/wt_gold.13pt/models.tracking_split2/td_id.fast.v2.210519_111253.multi_class_topdown.n=1800
1862	3.43523	sleap-data/datasets/wt_gold.13pt/models.tracking_split2/td_id.fast.v2.210519_111253.multi_class_topdown.n=1800
1863	3.23482	sleap-data/datasets/wt_gold.13pt/models.tracking_split2/td_id.fast.v2.210519_111253.multi_class_topdown.n=1800
1864	3.21096	sleap-data/datasets/wt_gold.13pt/models.tracking_split2/td_id.fast.v2.210519_111253.multi_class_topdown.n=1800
1865	3.33858	sleap-data/datasets/wt_gold.13pt/models.tracking_split2/td_id.fast.v2.210519_111253.multi_class_topdown.n=1800
1866	3.45267	sleap-data/datasets/wt_gold.13pt/models.tracking_split2/td_id.fast.v2.210519_111253.multi_class_topdown.n=1800
1867	3.31352	sleap-data/datasets/wt_gold.13pt/models.tracking_split2/td_id.fast.v2.210519_111253.multi_class_topdown.n=1800
1868	3.40765	sleap-data/datasets/wt_gold.13pt/models.tracking_split2/td_id.fast.v2.210519_111253.multi_class_topdown.n=1800
1869	3.42776	sleap-data/datasets/wt_gold.13pt/models.tracking_split2/td_id.fast.v2.210519_111253.multi_class_topdown.n=1800
1870	3.35378	sleap-data/datasets/wt_gold.13pt/models.tracking_split2/td_id.fast.v2.210519_111253.multi_class_topdown.n=1800
1871	3.40744	sleap-data/datasets/wt_gold.13pt/models.tracking_split2/td_id.fast.v2.210519_111253.multi_class_topdown.n=1800
1872	3.2432	sleap-data/datasets/wt_gold.13pt/models.tracking_split2/td_id.fast.v2.210519_111253.multi_class_topdown.n=1800
1873	3.41802	sleap-data/datasets/wt_gold.13pt/models.tracking_split2/td_id.fast.v2.210519_111253.multi_class_topdown.n=1800
1874	3.50933	sleap-data/datasets/wt_gold.13pt/models.tracking_split2/td_id.fast.v2.210519_111253.multi_class_topdown.n=1800
1875	3.51736	sleap-data/datasets/wt_gold.13pt/models.tracking_split2/td_id.fast.v2.210519_111253.multi_class_topdown.n=1800
1876	3.31654	sleap-data/datasets/wt_gold.13pt/models.tracking_split2/td_id.fast.v2.210519_111253.multi_class_topdown.n=1800
1877	3.32914	sleap-data/datasets/wt_gold.13pt/models.tracking_split2/td_id.fast.v2.210519_111253.multi_class_topdown.n=1800
1878	3.29462	sleap-data/datasets/wt_gold.13pt/models.tracking_split2/td_id.fast.v2.210519_111253.multi_class_topdown.n=1800
1879	3.28073	sleap-data/datasets/wt_gold.13pt/models.tracking_split2/td_id.fast.v2.210519_111253.multi_class_topdown.n=1800
1880	3.37372	sleap-data/datasets/wt_gold.13pt/models.tracking_split2/td_id.fast.v2.210519_111253.multi_class_topdown.n=1800
1881	3.25693	sleap-data/datasets/wt_gold.13pt/models.tracking_split2/td_id.fast.v2.210519_111253.multi_class_topdown.n=1800
1882	3.34792	sleap-data/datasets/wt_gold.13pt/models.tracking_split2/td_id.fast.v2.210519_111253.multi_class_topdown.n=1800
1883	3.38027	sleap-data/datasets/wt_gold.13pt/models.tracking_split2/td_id.fast.v2.210519_111253.multi_class_topdown.n=1800
1884	3.29188	sleap-data/datasets/wt_gold.13pt/models.tracking_split2/td_id.fast.v2.210519_111253.multi_class_topdown.n=1800
1885	3.36792	sleap-data/datasets/wt_gold.13pt/models.tracking_split2/td_id.fast.v2.210519_111253.multi_class_topdown.n=1800
1886	3.34797	sleap-data/datasets/wt_gold.13pt/models.tracking_split2/td_id.fast.v2.210519_111253.multi_class_topdown.n=1800
1887	3.29481	sleap-data/datasets/wt_gold.13pt/models.tracking_split2/td_id.fast.v2.210519_111253.multi_class_topdown.n=1800
1888	3.44538	sleap-data/datasets/wt_gold.13pt/models.tracking_split2/td_id.fast.v2.210519_111253.multi_class_topdown.n=1800
1889	3.46306	sleap-data/datasets/wt_gold.13pt/models.tracking_split2/td_id.fast.v2.210519_111253.multi_class_topdown.n=1800
1890	3.43337	sleap-data/datasets/wt_gold.13pt/models.tracking_split2/td_id.fast.v2.210519_111253.multi_class_topdown.n=1800
1891	3.30287	sleap-data/datasets/wt_gold.13pt/models.tracking_split2/td_id.fast.v2.210519_111253.multi_class_topdown.n=1800
1892	3.30721	sleap-data/datasets/wt_gold.13pt/models.tracking_split2/td_id.fast.v2.210519_111253.multi_class_topdown.n=1800
1893	3.39725	sleap-data/datasets/wt_gold.13pt/models.tracking_split2/td_id.fast.v2.210519_111253.multi_class_topdown.n=1800
1894	3.44388	sleap-data/datasets/wt_gold.13pt/models.tracking_split2/td_id.fast.v2.210519_111253.multi_class_topdown.n=1800
1895	3.35767	sleap-data/datasets/wt_gold.13pt/models.tracking_split2/td_id.fast.v2.210519_111253.multi_class_topdown.n=1800
1896	3.38134	sleap-data/datasets/wt_gold.13pt/models.tracking_split2/td_id.fast.v2.210519_111253.multi_class_topdown.n=1800
1897	3.32046	sleap-data/datasets/wt_gold.13pt/models.tracking_split2/td_id.fast.v2.210519_111253.multi_class_topdown.n=1800
1898	3.48396	sleap-data/datasets/wt_gold.13pt/models.tracking_split2/td_id.fast.v2.210519_111253.multi_class_topdown.n=1800
1899	3.33857	sleap-data/datasets/wt_gold.13pt/models.tracking_split2/td_id.fast.v2.210519_111253.multi_class_topdown.n=1800
1900	3.38778	sleap-data/datasets/wt_gold.13pt/models.tracking_split2/td_id.fast.v2.210519_111253.multi_class_topdown.n=1800
1901	3.49353	sleap-data/datasets/wt_gold.13pt/models.tracking_split2/td_id.fast.v2.210519_111253.multi_class_topdown.n=1800
1902	3.35265	sleap-data/datasets/wt_gold.13pt/models.tracking_split2/td_id.fast.v2.210519_111253.multi_class_topdown.n=1800
1903	3.28127	sleap-data/datasets/wt_gold.13pt/models.tracking_split2/td_id.fast.v2.210519_111253.multi_class_topdown.n=1800
1904	3.47571	sleap-data/datasets/wt_gold.13pt/models.tracking_split2/td_id.fast.v2.210519_111253.multi_class_topdown.n=1800
1905	3.30379	sleap-data/datasets/wt_gold.13pt/models.tracking_split2/td_id.fast.v2.210519_111253.multi_class_topdown.n=1800
1906	3.35394	sleap-data/datasets/wt_gold.13pt/models.tracking_split2/td_id.fast.v2.210519_111253.multi_class_topdown.n=1800
1907	3.35323	sleap-data/datasets/wt_gold.13pt/models.tracking_split2/td_id.fast.v2.210519_111253.multi_class_topdown.n=1800
1908	3.39284	sleap-data/datasets/wt_gold.13pt/models.tracking_split2/td_id.fast.v2.210519_111253.multi_class_topdown.n=1800
1909	3.33627	sleap-data/datasets/wt_gold.13pt/models.tracking_split2/td_id.fast.v2.210519_111253.multi_class_topdown.n=1800
1910	3.47102	sleap-data/datasets/wt_gold.13pt/models.tracking_split2/td_id.fast.v2.210519_111253.multi_class_topdown.n=1800
1911	3.4883	sleap-data/datasets/wt_gold.13pt/models.tracking_split2/td_id.fast.v2.210519_111253.multi_class_topdown.n=1800
1912	3.34774	sleap-data/datasets/wt_gold.13pt/models.tracking_split2/td_id.fast.v2.210519_111253.multi_class_topdown.n=1800
1913	3.45014	sleap-data/datasets/wt_gold.13pt/models.tracking_split2/td_id.fast.v2.210519_111253.multi_class_topdown.n=1800
1914	3.46633	sleap-data/datasets/wt_gold.13pt/models.tracking_split2/td_id.fast.v2.210519_111253.multi_class_topdown.n=1800
1915	3.28524	sleap-data/datasets/wt_gold.13pt/models.tracking_split2/td_id.fast.v2.210519_111253.multi_class_topdown.n=1800
1916	3.47444	sleap-data/datasets/wt_gold.13pt/models.tracking_split2/td_id.fast.v2.210519_111253.multi_class_topdown.n=1800
1917	3.42468	sleap-data/datasets/wt_gold.13pt/models.tracking_split2/td_id.fast.v2.210519_111253.multi_class_topdown.n=1800
1918	3.42201	sleap-data/datasets/wt_gold.13pt/models.tracking_split2/td_id.fast.v2.210519_111253.multi_class_topdown.n=1800
1919	3.34232	sleap-data/datasets/wt_gold.13pt/models.tracking_split2/td_id.fast.v2.210519_111253.multi_class_topdown.n=1800
1920	3.48189	sleap-data/datasets/wt_gold.13pt/models.tracking_split2/td_id.fast.v2.210519_111253.multi_class_topdown.n=1800
1921	3.41539	sleap-data/datasets/wt_gold.13pt/models.tracking_split2/td_id.fast.v2.210519_111253.multi_class_topdown.n=1800
1922	3.45212	sleap-data/datasets/wt_gold.13pt/models.tracking_split2/td_id.fast.v2.210519_111253.multi_class_topdown.n=1800
1923	3.48831	sleap-data/datasets/wt_gold.13pt/models.tracking_split2/td_id.fast.v2.210519_111253.multi_class_topdown.n=1800
1924	3.33727	sleap-data/datasets/wt_gold.13pt/models.tracking_split2/td_id.fast.v2.210519_111253.multi_class_topdown.n=1800
1925	3.30362	sleap-data/datasets/wt_gold.13pt/models.tracking_split2/td_id.fast.v2.210519_111253.multi_class_topdown.n=1800
1926	3.38889	sleap-data/datasets/wt_gold.13pt/models.tracking_split2/td_id.fast.v2.210519_111253.multi_class_topdown.n=1800
1927	3.33399	sleap-data/datasets/wt_gold.13pt/models.tracking_split2/td_id.fast.v2.210519_111253.multi_class_topdown.n=1800
1928	3.27143	sleap-data/datasets/wt_gold.13pt/models.tracking_split2/td_id.fast.v2.210519_111253.multi_class_topdown.n=1800
1929	3.45917	sleap-data/datasets/wt_gold.13pt/models.tracking_split2/td_id.fast.v2.210519_111253.multi_class_topdown.n=1800
1930	3.46241	sleap-data/datasets/wt_gold.13pt/models.tracking_split2/td_id.fast.v2.210519_111253.multi_class_topdown.n=1800
1931	3.36284	sleap-data/datasets/wt_gold.13pt/models.tracking_split2/td_id.fast.v2.210519_111253.multi_class_topdown.n=1800
1932	3.29471	sleap-data/datasets/wt_gold.13pt/models.tracking_split2/td_id.fast.v2.210519_111253.multi_class_topdown.n=1800
1933	3.39891	sleap-data/datasets/wt_gold.13pt/models.tracking_split2/td_id.fast.v2.210519_111253.multi_class_topdown.n=1800
1934	3.52452	sleap-data/datasets/wt_gold.13pt/models.tracking_split2/td_id.fast.v2.210519_111253.multi_class_topdown.n=1800
1935	3.32966	sleap-data/datasets/wt_gold.13pt/models.tracking_split2/td_id.fast.v2.210519_111253.multi_class_topdown.n=1800
1936	3.55508	sleap-data/datasets/wt_gold.13pt/models.tracking_split2/td_id.fast.v2.210519_111253.multi_class_topdown.n=1800
1937	3.51485	sleap-data/datasets/wt_gold.13pt/models.tracking_split2/td_id.fast.v2.210519_111253.multi_class_topdown.n=1800
1938	3.53828	sleap-data/datasets/wt_gold.13pt/models.tracking_split2/td_id.fast.v2.210519_111253.multi_class_topdown.n=1800
1939	3.36941	sleap-data/datasets/wt_gold.13pt/models.tracking_split2/td_id.fast.v2.210519_111253.multi_class_topdown.n=1800
1940	3.42054	sleap-data/datasets/wt_gold.13pt/models.tracking_split2/td_id.fast.v2.210519_111253.multi_class_topdown.n=1800
1941	3.47863	sleap-data/datasets/wt_gold.13pt/models.tracking_split2/td_id.fast.v2.210519_111253.multi_class_topdown.n=1800
1942	3.5108	sleap-data/datasets/wt_gold.13pt/models.tracking_split2/td_id.fast.v2.210519_111253.multi_class_topdown.n=1800
1943	3.59607	sleap-data/datasets/wt_gold.13pt/models.tracking_split2/td_id.fast.v2.210519_111253.multi_class_topdown.n=1800
1944	3.46924	sleap-data/datasets/wt_gold.13pt/models.tracking_split2/td_id.fast.v2.210519_111253.multi_class_topdown.n=1800
1945	3.48315	sleap-data/datasets/wt_gold.13pt/models.tracking_split2/td_id.fast.v2.210519_111253.multi_class_topdown.n=1800
1946	3.38374	sleap-data/datasets/wt_gold.13pt/models.tracking_split2/td_id.fast.v2.210519_111253.multi_class_topdown.n=1800
1947	3.40015	sleap-data/datasets/wt_gold.13pt/models.tracking_split2/td_id.fast.v2.210519_111253.multi_class_topdown.n=1800
1948	3.2927	sleap-data/datasets/wt_gold.13pt/models.tracking_split2/td_id.fast.v2.210519_111253.multi_class_topdown.n=1800
1949	3.41333	sleap-data/datasets/wt_gold.13pt/models.tracking_split2/td_id.fast.v2.210519_111253.multi_class_topdown.n=1800
1950	3.31891	sleap-data/datasets/wt_gold.13pt/models.tracking_split2/td_id.fast.v2.210519_111253.multi_class_topdown.n=1800
1951	3.26974	sleap-data/datasets/wt_gold.13pt/models.tracking_split2/td_id.fast.v2.210519_111253.multi_class_topdown.n=1800
1952	3.24306	sleap-data/datasets/wt_gold.13pt/models.tracking_split2/td_id.fast.v2.210519_111253.multi_class_topdown.n=1800
1953	3.26237	sleap-data/datasets/wt_gold.13pt/models.tracking_split2/td_id.fast.v2.210519_111253.multi_class_topdown.n=1800
1954	4.15912	sleap-data/datasets/wt_gold.13pt/models.tracking_split2/td_id.fast.v2.210519_111253.multi_class_topdown.n=1800
1955	4.4007	sleap-data/datasets/wt_gold.13pt/models.tracking_split2/td_id.fast.v2.210519_111253.multi_class_topdown.n=1800
1956	3.4001	sleap-data/datasets/wt_gold.13pt/models.tracking_split2/td_id.fast.v2.210519_111253.multi_class_topdown.n=1800
1957	3.48166	sleap-data/datasets/wt_gold.13pt/models.tracking_split2/td_id.fast.v2.210519_111253.multi_class_topdown.n=1800
1958	3.48658	sleap-data/datasets/wt_gold.13pt/models.tracking_split2/td_id.fast.v2.210519_111253.multi_class_topdown.n=1800
1959	3.31508	sleap-data/datasets/wt_gold.13pt/models.tracking_split2/td_id.fast.v2.210519_111253.multi_class_topdown.n=1800
1960	3.3478	sleap-data/datasets/wt_gold.13pt/models.tracking_split2/td_id.fast.v2.210519_111253.multi_class_topdown.n=1800
1961	3.41961	sleap-data/datasets/wt_gold.13pt/models.tracking_split2/td_id.fast.v2.210519_111253.multi_class_topdown.n=1800
1962	3.44041	sleap-data/datasets/wt_gold.13pt/models.tracking_split2/td_id.fast.v2.210519_111253.multi_class_topdown.n=1800
1963	3.30135	sleap-data/datasets/wt_gold.13pt/models.tracking_split2/td_id.fast.v2.210519_111253.multi_class_topdown.n=1800
1964	3.37322	sleap-data/datasets/wt_gold.13pt/models.tracking_split2/td_id.fast.v2.210519_111253.multi_class_topdown.n=1800
1965	3.40861	sleap-data/datasets/wt_gold.13pt/models.tracking_split2/td_id.fast.v2.210519_111253.multi_class_topdown.n=1800
1966	3.46216	sleap-data/datasets/wt_gold.13pt/models.tracking_split2/td_id.fast.v2.210519_111253.multi_class_topdown.n=1800
1967	3.51999	sleap-data/datasets/wt_gold.13pt/models.tracking_split2/td_id.fast.v2.210519_111253.multi_class_topdown.n=1800
1968	3.33024	sleap-data/datasets/wt_gold.13pt/models.tracking_split2/td_id.fast.v2.210519_111253.multi_class_topdown.n=1800
1969	3.38173	sleap-data/datasets/wt_gold.13pt/models.tracking_split2/td_id.fast.v2.210519_111253.multi_class_topdown.n=1800
1970	3.36929	sleap-data/datasets/wt_gold.13pt/models.tracking_split2/td_id.fast.v2.210519_111253.multi_class_topdown.n=1800
1971	3.50678	sleap-data/datasets/wt_gold.13pt/models.tracking_split2/td_id.fast.v2.210519_111253.multi_class_topdown.n=1800
1972	3.41913	sleap-data/datasets/wt_gold.13pt/models.tracking_split2/td_id.fast.v2.210519_111253.multi_class_topdown.n=1800
1973	3.37516	sleap-data/datasets/wt_gold.13pt/models.tracking_split2/td_id.fast.v2.210519_111253.multi_class_topdown.n=1800
1974	3.34736	sleap-data/datasets/wt_gold.13pt/models.tracking_split2/td_id.fast.v2.210519_111253.multi_class_topdown.n=1800
1975	3.36323	sleap-data/datasets/wt_gold.13pt/models.tracking_split2/td_id.fast.v2.210519_111253.multi_class_topdown.n=1800
1976	3.4251	sleap-data/datasets/wt_gold.13pt/models.tracking_split2/td_id.fast.v2.210519_111253.multi_class_topdown.n=1800
1977	3.41023	sleap-data/datasets/wt_gold.13pt/models.tracking_split2/td_id.fast.v2.210519_111253.multi_class_topdown.n=1800
1978	3.47005	sleap-data/datasets/wt_gold.13pt/models.tracking_split2/td_id.fast.v2.210519_111253.multi_class_topdown.n=1800
1979	3.33541	sleap-data/datasets/wt_gold.13pt/models.tracking_split2/td_id.fast.v2.210519_111253.multi_class_topdown.n=1800
1980	3.44893	sleap-data/datasets/wt_gold.13pt/models.tracking_split2/td_id.fast.v2.210519_111253.multi_class_topdown.n=1800
1981	3.34844	sleap-data/datasets/wt_gold.13pt/models.tracking_split2/td_id.fast.v2.210519_111253.multi_class_topdown.n=1800
1982	3.39191	sleap-data/datasets/wt_gold.13pt/models.tracking_split2/td_id.fast.v2.210519_111253.multi_class_topdown.n=1800
1983	3.29334	sleap-data/datasets/wt_gold.13pt/models.tracking_split2/td_id.fast.v2.210519_111253.multi_class_topdown.n=1800
1984	3.29924	sleap-data/datasets/wt_gold.13pt/models.tracking_split2/td_id.fast.v2.210519_111253.multi_class_topdown.n=1800
1985	3.24153	sleap-data/datasets/wt_gold.13pt/models.tracking_split2/td_id.fast.v2.210519_111253.multi_class_topdown.n=1800
1986	3.33821	sleap-data/datasets/wt_gold.13pt/models.tracking_split2/td_id.fast.v2.210519_111253.multi_class_topdown.n=1800
1987	3.25356	sleap-data/datasets/wt_gold.13pt/models.tracking_split2/td_id.fast.v2.210519_111253.multi_class_topdown.n=1800
1988	3.40345	sleap-data/datasets/wt_gold.13pt/models.tracking_split2/td_id.fast.v2.210519_111253.multi_class_topdown.n=1800
1989	3.40634	sleap-data/datasets/wt_gold.13pt/models.tracking_split2/td_id.fast.v2.210519_111253.multi_class_topdown.n=1800
1990	3.48357	sleap-data/datasets/wt_gold.13pt/models.tracking_split2/td_id.fast.v2.210519_111253.multi_class_topdown.n=1800
1991	3.3279	sleap-data/datasets/wt_gold.13pt/models.tracking_split2/td_id.fast.v2.210519_111253.multi_class_topdown.n=1800
1992	3.39257	sleap-data/datasets/wt_gold.13pt/models.tracking_split2/td_id.fast.v2.210519_111253.multi_class_topdown.n=1800
1993	3.44209	sleap-data/datasets/wt_gold.13pt/models.tracking_split2/td_id.fast.v2.210519_111253.multi_class_topdown.n=1800
1994	3.48182	sleap-data/datasets/wt_gold.13pt/models.tracking_split2/td_id.fast.v2.210519_111253.multi_class_topdown.n=1800
1995	3.38188	sleap-data/datasets/wt_gold.13pt/models.tracking_split2/td_id.fast.v2.210519_111253.multi_class_topdown.n=1800
1996	3.4403	sleap-data/datasets/wt_gold.13pt/models.tracking_split2/td_id.fast.v2.210519_111253.multi_class_topdown.n=1800
1997	3.48623	sleap-data/datasets/wt_gold.13pt/models.tracking_split2/td_id.fast.v2.210519_111253.multi_class_topdown.n=1800
1998	3.54422	sleap-data/datasets/wt_gold.13pt/models.tracking_split2/td_id.fast.v2.210519_111253.multi_class_topdown.n=1800
[truncated: 8,241 more rows]

## Sheet: fig6f
	OEL (mm)	Time from trigger condition onset (ms)	Condition
0	0.0963934	-250	Virgin female (DNp13-csChrimson)
1	0.0963934	-245	Virgin female (DNp13-csChrimson)
2	0.0963934	-240	Virgin female (DNp13-csChrimson)
3	0.0963934	-235	Virgin female (DNp13-csChrimson)
4	0.0963934	-230	Virgin female (DNp13-csChrimson)
5	0.0963934	-225	Virgin female (DNp13-csChrimson)
6	0.0963934	-220	Virgin female (DNp13-csChrimson)
7	0.0963934	-215	Virgin female (DNp13-csChrimson)
8	0.0963934	-210	Virgin female (DNp13-csChrimson)
9	0.0963934	-205	Virgin female (DNp13-csChrimson)
10	0.0963934	-200	Virgin female (DNp13-csChrimson)
11	0.0963934	-195	Virgin female (DNp13-csChrimson)
12	0.0963934	-190	Virgin female (DNp13-csChrimson)
13	0.0963934	-185	Virgin female (DNp13-csChrimson)
14	0.0963934	-180	Virgin female (DNp13-csChrimson)
15	0.0963934	-175	Virgin female (DNp13-csChrimson)
16	0.0963934	-170	Virgin female (DNp13-csChrimson)
17	0.0963934	-165	Virgin female (DNp13-csChrimson)
18	0.0963934	-160	Virgin female (DNp13-csChrimson)
19	0.0963934	-155	Virgin female (DNp13-csChrimson)
20	0.0963934	-150	Virgin female (DNp13-csChrimson)
21	0.0963934	-145	Virgin female (DNp13-csChrimson)
22	0.0963934	-140	Virgin female (DNp13-csChrimson)
23	0.0963934	-135	Virgin female (DNp13-csChrimson)
24	0.0963934	-130	Virgin female (DNp13-csChrimson)
25	0.0963934	-125	Virgin female (DNp13-csChrimson)
26	0.0963934	-120	Virgin female (DNp13-csChrimson)
27	0.0963934	-115	Virgin female (DNp13-csChrimson)
28	0.0963934	-110	Virgin female (DNp13-csChrimson)
29	0.0963934	-105	Virgin female (DNp13-csChrimson)
30	0.0963934	-100	Virgin female (DNp13-csChrimson)
31	0.0963934	-95	Virgin female (DNp13-csChrimson)
32	0.0963934	-90	Virgin female (DNp13-csChrimson)
33	0.0963934	-85	Virgin female (DNp13-csChrimson)
34	0.0963934	-80	Virgin female (DNp13-csChrimson)
35	0.0963934	-75	Virgin female (DNp13-csChrimson)
36	0.0963934	-70	Virgin female (DNp13-csChrimson)
37	0.0963934	-65	Virgin female (DNp13-csChrimson)
38	0.0963934	-60	Virgin female (DNp13-csChrimson)
39	0.0963934	-55	Virgin female (DNp13-csChrimson)
40	0.0963934	-50	Virgin female (DNp13-csChrimson)
41	0.0963934	-45	Virgin female (DNp13-csChrimson)
42	0.0963934	-40	Virgin female (DNp13-csChrimson)
43	0.0963934	-35	Virgin female (DNp13-csChrimson)
44	0.0963934	-30	Virgin female (DNp13-csChrimson)
45	0.0963934	-25	Virgin female (DNp13-csChrimson)
46	0.0963934	-20	Virgin female (DNp13-csChrimson)
47	0.0963934	-15	Virgin female (DNp13-csChrimson)
48	0.0963934	-10	Virgin female (DNp13-csChrimson)
49	0.0963934	-5	Virgin female (DNp13-csChrimson)
50	0.0963934	0	Virgin female (DNp13-csChrimson)
51	0.0963934	5	Virgin female (DNp13-csChrimson)
52	0.0963605	10	Virgin female (DNp13-csChrimson)
53	0.0962575	15	Virgin female (DNp13-csChrimson)
54	0.0801884	20	Virgin female (DNp13-csChrimson)
55	0.0628953	25	Virgin female (DNp13-csChrimson)
56	0.0502898	30	Virgin female (DNp13-csChrimson)
57	0.048673	35	Virgin female (DNp13-csChrimson)
58	0.0504834	40	Virgin female (DNp13-csChrimson)
59	0.0523101	45	Virgin female (DNp13-csChrimson)
60	0.0529394	50	Virgin female (DNp13-csChrimson)
61	0.0510857	55	Virgin female (DNp13-csChrimson)
62	0.0569118	60	Virgin female (DNp13-csChrimson)
63	0.0586119	65	Virgin female (DNp13-csChrimson)
64	0.0587501	70	Virgin female (DNp13-csChrimson)
65	0.0607741	75	Virgin female (DNp13-csChrimson)
66	0.0583649	80	Virgin female (DNp13-csChrimson)
67	0.0671173	85	Virgin female (DNp13-csChrimson)
68	0.0799763	90	Virgin female (DNp13-csChrimson)
69	0.0878882	95	Virgin female (DNp13-csChrimson)
70	0.087488	100	Virgin female (DNp13-csChrimson)
71	0.0881688	105	Virgin female (DNp13-csChrimson)
72	0.0884456	110	Virgin female (DNp13-csChrimson)
73	0.0862578	115	Virgin female (DNp13-csChrimson)
74	0.102548	120	Virgin female (DNp13-csChrimson)
75	0.11925	125	Virgin female (DNp13-csChrimson)
76	0.130725	130	Virgin female (DNp13-csChrimson)
77	0.129959	135	Virgin female (DNp13-csChrimson)
78	0.117502	140	Virgin female (DNp13-csChrimson)
79	0.114773	145	Virgin female (DNp13-csChrimson)
80	0.118539	150	Virgin female (DNp13-csChrimson)
81	0.124217	155	Virgin female (DNp13-csChrimson)
82	0.129343	160	Virgin female (DNp13-csChrimson)
83	0.363204	165	Virgin female (DNp13-csChrimson)
84	0.605689	170	Virgin female (DNp13-csChrimson)
85	0.568061	175	Virgin female (DNp13-csChrimson)
86	0.575867	180	Virgin female (DNp13-csChrimson)
87	0.562462	185	Virgin female (DNp13-csChrimson)
88	0.548857	190	Virgin female (DNp13-csChrimson)
89	0.564466	195	Virgin female (DNp13-csChrimson)
90	0.553677	200	Virgin female (DNp13-csChrimson)
91	0.545357	205	Virgin female (DNp13-csChrimson)
92	0.542548	210	Virgin female (DNp13-csChrimson)
93	0.54771	215	Virgin female (DNp13-csChrimson)
94	0.545849	220	Virgin female (DNp13-csChrimson)
95	0.531237	225	Virgin female (DNp13-csChrimson)
96	0.516988	230	Virgin female (DNp13-csChrimson)
97	0.520661	235	Virgin female (DNp13-csChrimson)
98	0.503045	240	Virgin female (DNp13-csChrimson)
99	0.468107	245	Virgin female (DNp13-csChrimson)
100	0.435047	250	Virgin female (DNp13-csChrimson)
101	0.428891	255	Virgin female (DNp13-csChrimson)
102	0.385255	260	Virgin female (DNp13-csChrimson)
103	0.365434	265	Virgin female (DNp13-csChrimson)
104	0.35222	270	Virgin female (DNp13-csChrimson)
105	0.317101	275	Virgin female (DNp13-csChrimson)
106	0.285605	280	Virgin female (DNp13-csChrimson)
107	0.248756	285	Virgin female (DNp13-csChrimson)
108	0.222212	290	Virgin female (DNp13-csChrimson)
109	0.229151	295	Virgin female (DNp13-csChrimson)
110	0.227996	300	Virgin female (DNp13-csChrimson)
111	0.239262	305	Virgin female (DNp13-csChrimson)
112	0.25424	310	Virgin female (DNp13-csChrimson)
113	0.259164	315	Virgin female (DNp13-csChrimson)
114	0.273539	320	Virgin female (DNp13-csChrimson)
115	0.278621	325	Virgin female (DNp13-csChrimson)
116	0.275495	330	Virgin female (DNp13-csChrimson)
117	0.266527	335	Virgin female (DNp13-csChrimson)
118	0.26121	340	Virgin female (DNp13-csChrimson)
119	0.259828	345	Virgin female (DNp13-csChrimson)
120	0.264154	350	Virgin female (DNp13-csChrimson)
121	0.277256	355	Virgin female (DNp13-csChrimson)
122	0.294279	360	Virgin female (DNp13-csChrimson)
123	0.339933	365	Virgin female (DNp13-csChrimson)
124	0.395699	370	Virgin female (DNp13-csChrimson)
125	0.432665	375	Virgin female (DNp13-csChrimson)
126	0.438898	380	Virgin female (DNp13-csChrimson)
127	0.463811	385	Virgin female (DNp13-csChrimson)
128	0.494671	390	Virgin female (DNp13-csChrimson)
129	0.508834	395	Virgin female (DNp13-csChrimson)
130	0.527302	400	Virgin female (DNp13-csChrimson)
131	0.557363	405	Virgin female (DNp13-csChrimson)
132	0.516843	410	Virgin female (DNp13-csChrimson)
133	0.27622	415	Virgin female (DNp13-csChrimson)
134	0.262941	420	Virgin female (DNp13-csChrimson)
135	0.260779	425	Virgin female (DNp13-csChrimson)
136	0.24763	430	Virgin female (DNp13-csChrimson)
137	0.21181	435	Virgin female (DNp13-csChrimson)
138	0.194118	440	Virgin female (DNp13-csChrimson)
139	0.225739	445	Virgin female (DNp13-csChrimson)
140	0.322743	450	Virgin female (DNp13-csChrimson)
141	0.508703	455	Virgin female (DNp13-csChrimson)
142	0.456302	460	Virgin female (DNp13-csChrimson)
143	0.388564	465	Virgin female (DNp13-csChrimson)
144	0.347758	470	Virgin female (DNp13-csChrimson)
145	0.379988	475	Virgin female (DNp13-csChrimson)
146	0.38449	480	Virgin female (DNp13-csChrimson)
147	0.388736	485	Virgin female (DNp13-csChrimson)
148	0.402657	490	Virgin female (DNp13-csChrimson)
149	0.440009	495	Virgin female (DNp13-csChrimson)
150	0.439068	500	Virgin female (DNp13-csChrimson)
151	0.420529	505	Virgin female (DNp13-csChrimson)
152	0.385989	510	Virgin female (DNp13-csChrimson)
153	0.335498	515	Virgin female (DNp13-csChrimson)
154	0.327468	520	Virgin female (DNp13-csChrimson)
155	0.366987	525	Virgin female (DNp13-csChrimson)
156	0.406099	530	Virgin female (DNp13-csChrimson)
157	0.35898	535	Virgin female (DNp13-csChrimson)
158	0.349933	540	Virgin female (DNp13-csChrimson)
159	0.345097	545	Virgin female (DNp13-csChrimson)
160	0.346594	550	Virgin female (DNp13-csChrimson)
161	0.363562	555	Virgin female (DNp13-csChrimson)
162	0.353524	560	Virgin female (DNp13-csChrimson)
163	0.340622	565	Virgin female (DNp13-csChrimson)
164	0.320457	570	Virgin female (DNp13-csChrimson)
165	0.281204	575	Virgin female (DNp13-csChrimson)
166	0.286427	580	Virgin female (DNp13-csChrimson)
167	0.302537	585	Virgin female (DNp13-csChrimson)
168	0.329803	590	Virgin female (DNp13-csChrimson)
169	0.374515	595	Virgin female (DNp13-csChrimson)
170	0.204943	600	Virgin female (DNp13-csChrimson)
171	0.124009	605	Virgin female (DNp13-csChrimson)
172	0.127335	610	Virgin female (DNp13-csChrimson)
173	0.158308	615	Virgin female (DNp13-csChrimson)
174	0.162303	620	Virgin female (DNp13-csChrimson)
175	0.133232	625	Virgin female (DNp13-csChrimson)
176	0.101389	630	Virgin female (DNp13-csChrimson)
177	0.12241	635	Virgin female (DNp13-csChrimson)
178	0.14237	640	Virgin female (DNp13-csChrimson)
179	0.173429	645	Virgin female (DNp13-csChrimson)
180	0.17312	650	Virgin female (DNp13-csChrimson)
181	0.0613996	655	Virgin female (DNp13-csChrimson)
182	0.0524237	660	Virgin female (DNp13-csChrimson)
183	0.0413863	665	Virgin female (DNp13-csChrimson)
184	0.0322725	670	Virgin female (DNp13-csChrimson)
185	0.0528165	675	Virgin female (DNp13-csChrimson)
186	0.0777002	680	Virgin female (DNp13-csChrimson)
187	0.0674598	685	Virgin female (DNp13-csChrimson)
188	0.0415602	690	Virgin female (DNp13-csChrimson)
189	0.0458069	695	Virgin female (DNp13-csChrimson)
190	0.0517651	700	Virgin female (DNp13-csChrimson)
191	0.0603157	705	Virgin female (DNp13-csChrimson)
192	0.0685235	710	Virgin female (DNp13-csChrimson)
193	0.0703948	715	Virgin female (DNp13-csChrimson)
194	0.0663288	720	Virgin female (DNp13-csChrimson)
195	0.0647185	725	Virgin female (DNp13-csChrimson)
196	0.0662451	730	Virgin female (DNp13-csChrimson)
197	0.0708901	735	Virgin female (DNp13-csChrimson)
198	0.0575102	740	Virgin female (DNp13-csChrimson)
199	0.0528118	745	Virgin female (DNp13-csChrimson)
200	0.0547565	750	Virgin female (DNp13-csChrimson)
201	0.0537427	755	Virgin female (DNp13-csChrimson)
202	0.0539815	760	Virgin female (DNp13-csChrimson)
203	0.0541222	765	Virgin female (DNp13-csChrimson)
204	0.0543397	770	Virgin female (DNp13-csChrimson)
205	0.0553092	775	Virgin female (DNp13-csChrimson)
206	0.0543501	780	Virgin female (DNp13-csChrimson)
207	0.0576228	785	Virgin female (DNp13-csChrimson)
208	0.0633187	790	Virgin female (DNp13-csChrimson)
209	0.0665467	795	Virgin female (DNp13-csChrimson)
210	0.0697686	800	Virgin female (DNp13-csChrimson)
211	0.0752699	805	Virgin female (DNp13-csChrimson)
212	0.0829869	810	Virgin female (DNp13-csChrimson)
213	0.0922735	815	Virgin female (DNp13-csChrimson)
214	0.102111	820	Virgin female (DNp13-csChrimson)
215	0.113961	825	Virgin female (DNp13-csChrimson)
216	0.126606	830	Virgin female (DNp13-csChrimson)
217	0.137111	835	Virgin female (DNp13-csChrimson)
218	0.140464	840	Virgin female (DNp13-csChrimson)
219	0.145938	845	Virgin female (DNp13-csChrimson)
220	0.153598	850	Virgin female (DNp13-csChrimson)
221	0.161213	855	Virgin female (DNp13-csChrimson)
222	0.171322	860	Virgin female (DNp13-csChrimson)
223	0.319194	865	Virgin female (DNp13-csChrimson)
224	0.512295	870	Virgin female (DNp13-csChrimson)
225	0.495171	875	Virgin female (DNp13-csChrimson)
226	0.480827	880	Virgin female (DNp13-csChrimson)
227	0.473718	885	Virgin female (DNp13-csChrimson)
228	0.471121	890	Virgin female (DNp13-csChrimson)
229	0.465403	895	Virgin female (DNp13-csChrimson)
230	0.443641	900	Virgin female (DNp13-csChrimson)
231	0.415415	905	Virgin female (DNp13-csChrimson)
232	0.388552	910	Virgin female (DNp13-csChrimson)
233	0.378564	915	Virgin female (DNp13-csChrimson)
234	0.366513	920	Virgin female (DNp13-csChrimson)
235	0.347151	925	Virgin female (DNp13-csChrimson)
236	0.323128	930	Virgin female (DNp13-csChrimson)
237	0.302314	935	Virgin female (DNp13-csChrimson)
238	0.297246	940	Virgin female (DNp13-csChrimson)
239	0.297245	945	Virgin female (DNp13-csChrimson)
240	0.297909	950	Virgin female (DNp13-csChrimson)
241	0.292236	955	Virgin female (DNp13-csChrimson)
242	0.27865	960	Virgin female (DNp13-csChrimson)
243	0.268183	965	Virgin female (DNp13-csChrimson)
244	0.256394	970	Virgin female (DNp13-csChrimson)
245	0.228507	975	Virgin female (DNp13-csChrimson)
246	0.22398	980	Virgin female (DNp13-csChrimson)
247	0.220824	985	Virgin female (DNp13-csChrimson)
248	0.216019	990	Virgin female (DNp13-csChrimson)
249	0.209589	995	Virgin female (DNp13-csChrimson)
250	0.0317291	-250	Virgin female (DNp13-csChrimson)
251	0.0246496	-245	Virgin female (DNp13-csChrimson)
252	0.0240633	-240	Virgin female (DNp13-csChrimson)
253	0.0213749	-235	Virgin female (DNp13-csChrimson)
254	0.0192694	-230	Virgin female (DNp13-csChrimson)
255	0.0217753	-225	Virgin female (DNp13-csChrimson)
256	0.0306066	-220	Virgin female (DNp13-csChrimson)
257	0.0317502	-215	Virgin female (DNp13-csChrimson)
258	0.0298607	-210	Virgin female (DNp13-csChrimson)
259	0.03179	-205	Virgin female (DNp13-csChrimson)
260	0.033044	-200	Virgin female (DNp13-csChrimson)
261	0.0370731	-195	Virgin female (DNp13-csChrimson)
262	0.0431777	-190	Virgin female (DNp13-csChrimson)
263	0.0501575	-185	Virgin female (DNp13-csChrimson)
264	0.0375714	-180	Virgin female (DNp13-csChrimson)
265	0.0376557	-175	Virgin female (DNp13-csChrimson)
266	0.0454391	-170	Virgin female (DNp13-csChrimson)
267	0.0518362	-165	Virgin female (DNp13-csChrimson)
268	0.0472705	-160	Virgin female (DNp13-csChrimson)
269	0.046187	-155	Virgin female (DNp13-csChrimson)
270	0.0506668	-150	Virgin female (DNp13-csChrimson)
271	0.0628566	-145	Virgin female (DNp13-csChrimson)
272	0.0594081	-140	Virgin female (DNp13-csChrimson)
273	0.050077	-135	Virgin female (DNp13-csChrimson)
274	0.039158	-130	Virgin female (DNp13-csChrimson)
275	0.0324001	-125	Virgin female (DNp13-csChrimson)
276	0.0359787	-120	Virgin female (DNp13-csChrimson)
277	0.0402788	-115	Virgin female (DNp13-csChrimson)
278	0.0445059	-110	Virgin female (DNp13-csChrimson)
279	0.0482654	-105	Virgin female (DNp13-csChrimson)
280	0.0292465	-100	Virgin female (DNp13-csChrimson)
281	0.0195735	-95	Virgin female (DNp13-csChrimson)
282	0.0187223	-90	Virgin female (DNp13-csChrimson)
283	0.0239371	-85	Virgin female (DNp13-csChrimson)
284	0.0278707	-80	Virgin female (DNp13-csChrimson)
285	0.0309425	-75	Virgin female (DNp13-csChrimson)
286	0.0316384	-70	Virgin female (DNp13-csChrimson)
287	0.0274767	-65	Virgin female (DNp13-csChrimson)
288	0.0323105	-60	Virgin female (DNp13-csChrimson)
289	0.0405444	-55	Virgin female (DNp13-csChrimson)
290	0.045419	-50	Virgin female (DNp13-csChrimson)
291	0.0370093	-45	Virgin female (DNp13-csChrimson)
292	0.0395926	-40	Virgin female (DNp13-csChrimson)
293	0.0411106	-35	Virgin female (DNp13-csChrimson)
294	0.0418879	-30	Virgin female (DNp13-csChrimson)
295	0.0436654	-25	Virgin female (DNp13-csChrimson)
296	0.042859	-20	Virgin female (DNp13-csChrimson)
297	0.0421017	-15	Virgin female (DNp13-csChrimson)
298	0.0407183	-10	Virgin female (DNp13-csChrimson)
299	0.0373733	-5	Virgin female (DNp13-csChrimson)
300	0.039493	0	Virgin female (DNp13-csChrimson)
301	0.0418844	5	Virgin female (DNp13-csChrimson)
302	0.0426444	10	Virgin female (DNp13-csChrimson)
303	0.0391332	15	Virgin female (DNp13-csChrimson)
304	0.0403763	20	Virgin female (DNp13-csChrimson)
305	0.0422785	25	Virgin female (DNp13-csChrimson)
306	0.0443116	30	Virgin female (DNp13-csChrimson)
307	0.0460574	35	Virgin female (DNp13-csChrimson)
308	0.0252134	40	Virgin female (DNp13-csChrimson)
309	0.0290897	45	Virgin female (DNp13-csChrimson)
310	0.0386341	50	Virgin female (DNp13-csChrimson)
311	0.0163471	55	Virgin female (DNp13-csChrimson)
312	0.0157513	60	Virgin female (DNp13-csChrimson)
313	0.0163707	65	Virgin female (DNp13-csChrimson)
314	0.0159879	70	Virgin female (DNp13-csChrimson)
315	0.0130735	75	Virgin female (DNp13-csChrimson)
316	0.0341631	80	Virgin female (DNp13-csChrimson)
317	0.0424801	85	Virgin female (DNp13-csChrimson)
318	0.0411718	90	Virgin female (DNp13-csChrimson)
319	0.0401323	95	Virgin female (DNp13-csChrimson)
320	0.0392298	100	Virgin female (DNp13-csChrimson)
321	0.0238664	105	Virgin female (DNp13-csChrimson)
322	0.0118336	110	Virgin female (DNp13-csChrimson)
323	0.0367379	115	Virgin female (DNp13-csChrimson)
324	0.0412991	120	Virgin female (DNp13-csChrimson)
325	0.0308708	125	Virgin female (DNp13-csChrimson)
326	0.0170974	130	Virgin female (DNp13-csChrimson)
327	0.0193391	135	Virgin female (DNp13-csChrimson)
328	0.0259205	140	Virgin female (DNp13-csChrimson)
329	0.0270146	145	Virgin female (DNp13-csChrimson)
330	0.0328201	150	Virgin female (DNp13-csChrimson)
331	0.0636344	155	Virgin female (DNp13-csChrimson)
332	0.0523253	160	Virgin female (DNp13-csChrimson)
333	0.0572382	165	Virgin female (DNp13-csChrimson)
334	0.0778365	170	Virgin female (DNp13-csChrimson)
335	0.103748	175	Virgin female (DNp13-csChrimson)
336	0.114598	180	Virgin female (DNp13-csChrimson)
337	0.106405	185	Virgin female (DNp13-csChrimson)
338	0.0920833	190	Virgin female (DNp13-csChrimson)
339	0.0953913	195	Virgin female (DNp13-csChrimson)
340	0.115788	200	Virgin female (DNp13-csChrimson)
341	0.115111	205	Virgin female (DNp13-csChrimson)
342	0.0988226	210	Virgin female (DNp13-csChrimson)
343	0.0847068	215	Virgin female (DNp13-csChrimson)
344	0.0878156	220	Virgin female (DNp13-csChrimson)
345	0.0920555	225	Virgin female (DNp13-csChrimson)
346	0.0988938	230	Virgin female (DNp13-csChrimson)
347	0.114324	235	Virgin female (DNp13-csChrimson)
348	0.117887	240	Virgin female (DNp13-csChrimson)
349	0.110901	245	Virgin female (DNp13-csChrimson)
350	0.101999	250	Virgin female (DNp13-csChrimson)
351	0.108019	255	Virgin female (DNp13-csChrimson)
352	0.11852	260	Virgin female (DNp13-csChrimson)
353	0.117695	265	Virgin female (DNp13-csChrimson)
354	0.104466	270	Virgin female (DNp13-csChrimson)
355	0.0788278	275	Virgin female (DNp13-csChrimson)
356	0.0749582	280	Virgin female (DNp13-csChrimson)
357	0.0793705	285	Virgin female (DNp13-csChrimson)
358	0.0811126	290	Virgin female (DNp13-csChrimson)
359	0.0603453	295	Virgin female (DNp13-csChrimson)
360	0.0768102	300	Virgin female (DNp13-csChrimson)
361	0.0746616	305	Virgin female (DNp13-csChrimson)
362	0.061196	310	Virgin female (DNp13-csChrimson)
363	0.0630193	315	Virgin female (DNp13-csChrimson)
364	0.0633053	320	Virgin female (DNp13-csChrimson)
365	0.065155	325	Virgin female (DNp13-csChrimson)
366	0.0676631	330	Virgin female (DNp13-csChrimson)
367	0.0683221	335	Virgin female (DNp13-csChrimson)
368	0.0709175	340	Virgin female (DNp13-csChrimson)
369	0.0730143	345	Virgin female (DNp13-csChrimson)
370	0.0750162	350	Virgin female (DNp13-csChrimson)
371	0.0784233	355	Virgin female (DNp13-csChrimson)
372	0.0935147	360	Virgin female (DNp13-csChrimson)
373	0.104747	365	Virgin female (DNp13-csChrimson)
374	0.117042	370	Virgin female (DNp13-csChrimson)
375	0.145017	375	Virgin female (DNp13-csChrimson)
376	0.14986	380	Virgin female (DNp13-csChrimson)
377	0.151771	385	Virgin female (DNp13-csChrimson)
378	0.15393	390	Virgin female (DNp13-csChrimson)
379	0.157737	395	Virgin female (DNp13-csChrimson)
380	0.160349	400	Virgin female (DNp13-csChrimson)
381	0.151258	405	Virgin female (DNp13-csChrimson)
382	0.140251	410	Virgin female (DNp13-csChrimson)
383	0.153259	415	Virgin female (DNp13-csChrimson)
384	0.152225	420	Virgin female (DNp13-csChrimson)
385	0.146036	425	Virgin female (DNp13-csChrimson)
386	0.139818	430	Virgin female (DNp13-csChrimson)
387	0.142961	435	Virgin female (DNp13-csChrimson)
388	0.151079	440	Virgin female (DNp13-csChrimson)
389	0.197547	445	Virgin female (DNp13-csChrimson)
390	0.262288	450	Virgin female (DNp13-csChrimson)
391	0.288777	455	Virgin female (DNp13-csChrimson)
392	0.322234	460	Virgin female (DNp13-csChrimson)
393	0.337558	465	Virgin female (DNp13-csChrimson)
394	0.33739	470	Virgin female (DNp13-csChrimson)
395	0.334968	475	Virgin female (DNp13-csChrimson)
396	0.362189	480	Virgin female (DNp13-csChrimson)
397	0.375411	485	Virgin female (DNp13-csChrimson)
398	0.369043	490	Virgin female (DNp13-csChrimson)
399	0.342419	495	Virgin female (DNp13-csChrimson)
400	0.346125	500	Virgin female (DNp13-csChrimson)
401	0.374284	505	Virgin female (DNp13-csChrimson)
402	0.408478	510	Virgin female (DNp13-csChrimson)
403	0.406395	515	Virgin female (DNp13-csChrimson)
404	0.405672	520	Virgin female (DNp13-csChrimson)
405	0.406284	525	Virgin female (DNp13-csChrimson)
406	0.406762	530	Virgin female (DNp13-csChrimson)
407	0.403519	535	Virgin female (DNp13-csChrimson)
408	0.404898	540	Virgin female (DNp13-csChrimson)
409	0.389202	545	Virgin female (DNp13-csChrimson)
410	0.36585	550	Virgin female (DNp13-csChrimson)
411	0.366706	555	Virgin female (DNp13-csChrimson)
412	0.368856	560	Virgin female (DNp13-csChrimson)
413	0.344655	565	Virgin female (DNp13-csChrimson)
414	0.311831	570	Virgin female (DNp13-csChrimson)
415	0.325386	575	Virgin female (DNp13-csChrimson)
416	0.325439	580	Virgin female (DNp13-csChrimson)
417	0.32447	585	Virgin female (DNp13-csChrimson)
418	0.324149	590	Virgin female (DNp13-csChrimson)
419	0.323743	595	Virgin female (DNp13-csChrimson)
420	0.32524	600	Virgin female (DNp13-csChrimson)
421	0.33463	605	Virgin female (DNp13-csChrimson)
422	0.343114	610	Virgin female (DNp13-csChrimson)
423	0.323733	615	Virgin female (DNp13-csChrimson)
424	0.320372	620	Virgin female (DNp13-csChrimson)
425	0.319809	625	Virgin female (DNp13-csChrimson)
426	0.323922	630	Virgin female (DNp13-csChrimson)
427	0.343654	635	Virgin female (DNp13-csChrimson)
428	0.305843	640	Virgin female (DNp13-csChrimson)
429	0.286685	645	Virgin female (DNp13-csChrimson)
430	0.289685	650	Virgin female (DNp13-csChrimson)
431	0.291122	655	Virgin female (DNp13-csChrimson)
432	0.290671	660	Virgin female (DNp13-csChrimson)
433	0.288827	665	Virgin female (DNp13-csChrimson)
434	0.284483	670	Virgin female (DNp13-csChrimson)
435	0.274012	675	Virgin female (DNp13-csChrimson)
436	0.318948	680	Virgin female (DNp13-csChrimson)
437	0.31699	685	Virgin female (DNp13-csChrimson)
438	0.277792	690	Virgin female (DNp13-csChrimson)
439	0.277634	695	Virgin female (DNp13-csChrimson)
440	0.277789	700	Virgin female (DNp13-csChrimson)
441	0.276641	705	Virgin female (DNp13-csChrimson)
442	0.285352	710	Virgin female (DNp13-csChrimson)
443	0.338102	715	Virgin female (DNp13-csChrimson)
444	0.345134	720	Virgin female (DNp13-csChrimson)
445	0.344388	725	Virgin female (DNp13-csChrimson)
446	0.333265	730	Virgin female (DNp13-csChrimson)
447	0.283859	735	Virgin female (DNp13-csChrimson)
448	0.278527	740	Virgin female (DNp13-csChrimson)
449	0.30589	745	Virgin female (DNp13-csChrimson)
450	0.3364	750	Virgin female (DNp13-csChrimson)
451	0.288975	755	Virgin female (DNp13-csChrimson)
452	0.323765	760	Virgin female (DNp13-csChrimson)
453	0.348027	765	Virgin female (DNp13-csChrimson)
454	0.340923	770	Virgin female (DNp13-csChrimson)
455	0.293184	775	Virgin female (DNp13-csChrimson)
456	0.328336	780	Virgin female (DNp13-csChrimson)
457	0.351651	785	Virgin female (DNp13-csChrimson)
458	0.352506	790	Virgin female (DNp13-csChrimson)
459	0.353372	795	Virgin female (DNp13-csChrimson)
460	0.366853	800	Virgin female (DNp13-csChrimson)
461	0.360078	805	Virgin female (DNp13-csChrimson)
462	0.33754	810	Virgin female (DNp13-csChrimson)
463	0.335608	815	Virgin female (DNp13-csChrimson)
464	0.337933	820	Virgin female (DNp13-csChrimson)
465	0.339738	825	Virgin female (DNp13-csChrimson)
466	0.340099	830	Virgin female (DNp13-csChrimson)
467	0.339075	835	Virgin female (DNp13-csChrimson)
468	0.339433	840	Virgin female (DNp13-csChrimson)
469	0.328545	845	Virgin female (DNp13-csChrimson)
470	0.311121	850	Virgin female (DNp13-csChrimson)
471	0.310972	855	Virgin female (DNp13-csChrimson)
472	0.312583	860	Virgin female (DNp13-csChrimson)
473	0.29557	865	Virgin female (DNp13-csChrimson)
474	0.267004	870	Virgin female (DNp13-csChrimson)
475	0.26533	875	Virgin female (DNp13-csChrimson)
476	0.266301	880	Virgin female (DNp13-csChrimson)
477	0.266705	885	Virgin female (DNp13-csChrimson)
478	0.266573	890	Virgin female (DNp13-csChrimson)
479	0.268342	895	Virgin female (DNp13-csChrimson)
480	0.265931	900	Virgin female (DNp13-csChrimson)
481	0.264325	905	Virgin female (DNp13-csChrimson)
482	0.265609	910	Virgin female (DNp13-csChrimson)
483	0.273569	915	Virgin female (DNp13-csChrimson)
484	0.273783	920	Virgin female (DNp13-csChrimson)
485	0.273181	925	Virgin female (DNp13-csChrimson)
486	0.273188	930	Virgin female (DNp13-csChrimson)
487	0.273655	935	Virgin female (DNp13-csChrimson)
488	0.273659	940	Virgin female (DNp13-csChrimson)
489	0.273666	945	Virgin female (DNp13-csChrimson)
490	0.258505	950	Virgin female (DNp13-csChrimson)
491	0.173859	955	Virgin female (DNp13-csChrimson)
492	0.160082	960	Virgin female (DNp13-csChrimson)
493	0.159898	965	Virgin female (DNp13-csChrimson)
494	0.15977	970	Virgin female (DNp13-csChrimson)
495	0.159484	975	Virgin female (DNp13-csChrimson)
496	0.159138	980	Virgin female (DNp13-csChrimson)
497	0.158735	985	Virgin female (DNp13-csChrimson)
498	0.158491	990	Virgin female (DNp13-csChrimson)
499	0.159175	995	Virgin female (DNp13-csChrimson)
500	0.084388	-250	Virgin female (DNp13-csChrimson)
501	0.0900168	-245	Virgin female (DNp13-csChrimson)
502	0.0932833	-240	Virgin female (DNp13-csChrimson)
503	0.0955944	-235	Virgin female (DNp13-csChrimson)
504	0.0981478	-230	Virgin female (DNp13-csChrimson)
505	0.0946473	-225	Virgin female (DNp13-csChrimson)
506	0.0988739	-220	Virgin female (DNp13-csChrimson)
507	0.0978319	-215	Virgin female (DNp13-csChrimson)
508	0.0799532	-210	Virgin female (DNp13-csChrimson)
509	0.106552	-205	Virgin female (DNp13-csChrimson)
510	0.119396	-200	Virgin female (DNp13-csChrimson)
511	0.120867	-195	Virgin female (DNp13-csChrimson)
512	0.112823	-190	Virgin female (DNp13-csChrimson)
513	0.119435	-185	Virgin female (DNp13-csChrimson)
514	0.134292	-180	Virgin female (DNp13-csChrimson)
515	0.150375	-175	Virgin female (DNp13-csChrimson)
516	0.160952	-170	Virgin female (DNp13-csChrimson)
517	0.142362	-165	Virgin female (DNp13-csChrimson)
518	0.135643	-160	Virgin female (DNp13-csChrimson)
519	0.144324	-155	Virgin female (DNp13-csChrimson)
520	0.171549	-150	Virgin female (DNp13-csChrimson)
521	0.145775	-145	Virgin female (DNp13-csChrimson)
522	0.129247	-140	Virgin female (DNp13-csChrimson)
523	0.121548	-135	Virgin female (DNp13-csChrimson)
524	0.122145	-130	Virgin female (DNp13-csChrimson)
525	0.107479	-125	Virgin female (DNp13-csChrimson)
526	0.103559	-120	Virgin female (DNp13-csChrimson)
527	0.0976809	-115	Virgin female (DNp13-csChrimson)
528	0.0765867	-110	Virgin female (DNp13-csChrimson)
529	0.0884522	-105	Virgin female (DNp13-csChrimson)
530	0.0809334	-100	Virgin female (DNp13-csChrimson)
531	0.066503	-95	Virgin female (DNp13-csChrimson)
532	0.0583145	-90	Virgin female (DNp13-csChrimson)
533	0.0554573	-85	Virgin female (DNp13-csChrimson)
534	0.0598145	-80	Virgin female (DNp13-csChrimson)
535	0.0712368	-75	Virgin female (DNp13-csChrimson)
536	0.0894574	-70	Virgin female (DNp13-csChrimson)
537	0.0930404	-65	Virgin female (DNp13-csChrimson)
538	0.0988136	-60	Virgin female (DNp13-csChrimson)
539	0.0991023	-55	Virgin female (DNp13-csChrimson)
540	0.0853385	-50	Virgin female (DNp13-csChrimson)
541	0.0884543	-45	Virgin female (DNp13-csChrimson)
542	0.0923179	-40	Virgin female (DNp13-csChrimson)
543	0.0921184	-35	Virgin female (DNp13-csChrimson)
544	0.0826526	-30	Virgin female (DNp13-csChrimson)
545	0.0971513	-25	Virgin female (DNp13-csChrimson)
546	0.106506	-20	Virgin female (DNp13-csChrimson)
547	0.112395	-15	Virgin female (DNp13-csChrimson)
548	0.116815	-10	Virgin female (DNp13-csChrimson)
549	0.0958605	-5	Virgin female (DNp13-csChrimson)
550	0.110878	0	Virgin female (DNp13-csChrimson)
551	0.133547	5	Virgin female (DNp13-csChrimson)
552	0.132814	10	Virgin female (DNp13-csChrimson)
553	0.133285	15	Virgin female (DNp13-csChrimson)
554	0.12964	20	Virgin female (DNp13-csChrimson)
555	0.116457	25	Virgin female (DNp13-csChrimson)
556	0.0877418	30	Virgin female (DNp13-csChrimson)
557	0.0886819	35	Virgin female (DNp13-csChrimson)
558	0.089907	40	Virgin female (DNp13-csChrimson)
559	0.094386	45	Virgin female (DNp13-csChrimson)
560	0.106146	50	Virgin female (DNp13-csChrimson)
561	0.0967608	55	Virgin female (DNp13-csChrimson)
562	0.0737163	60	Virgin female (DNp13-csChrimson)
563	0.0557536	65	Virgin female (DNp13-csChrimson)
564	0.0637256	70	Virgin female (DNp13-csChrimson)
565	0.0553005	75	Virgin female (DNp13-csChrimson)
566	0.0532905	80	Virgin female (DNp13-csChrimson)
567	0.061992	85	Virgin female (DNp13-csChrimson)
568	0.0860845	90	Virgin female (DNp13-csChrimson)
569	0.0735458	95	Virgin female (DNp13-csChrimson)
570	0.0713874	100	Virgin female (DNp13-csChrimson)
571	0.0693547	105	Virgin female (DNp13-csChrimson)
572	0.0536693	110	Virgin female (DNp13-csChrimson)
573	0.0483773	115	Virgin female (DNp13-csChrimson)
574	0.049523	120	Virgin female (DNp13-csChrimson)
575	0.0539221	125	Virgin female (DNp13-csChrimson)
576	0.0577682	130	Virgin female (DNp13-csChrimson)
577	0.0929095	135	Virgin female (DNp13-csChrimson)
578	0.0996853	140	Virgin female (DNp13-csChrimson)
579	0.0938158	145	Virgin female (DNp13-csChrimson)
580	0.0965087	150	Virgin female (DNp13-csChrimson)
581	0.0891603	155	Virgin female (DNp13-csChrimson)
582	0.0934136	160	Virgin female (DNp13-csChrimson)
583	0.102935	165	Virgin female (DNp13-csChrimson)
584	0.109112	170	Virgin female (DNp13-csChrimson)
585	0.0930088	175	Virgin female (DNp13-csChrimson)
586	0.0875371	180	Virgin female (DNp13-csChrimson)
587	0.0916893	185	Virgin female (DNp13-csChrimson)
588	0.103439	190	Virgin female (DNp13-csChrimson)
589	0.115312	195	Virgin female (DNp13-csChrimson)
590	0.116658	200	Virgin female (DNp13-csChrimson)
591	0.113138	205	Virgin female (DNp13-csChrimson)
592	0.112087	210	Virgin female (DNp13-csChrimson)
593	0.111056	215	Virgin female (DNp13-csChrimson)
594	0.106614	220	Virgin female (DNp13-csChrimson)
595	0.0982094	225	Virgin female (DNp13-csChrimson)
596	0.0852303	230	Virgin female (DNp13-csChrimson)
597	0.0980972	235	Virgin female (DNp13-csChrimson)
598	0.0859809	240	Virgin female (DNp13-csChrimson)
599	0.0677955	245	Virgin female (DNp13-csChrimson)
600	0.0711609	250	Virgin female (DNp13-csChrimson)
601	0.0807314	255	Virgin female (DNp13-csChrimson)
602	0.0823092	260	Virgin female (DNp13-csChrimson)
603	0.0833798	265	Virgin female (DNp13-csChrimson)
604	0.0945741	270	Virgin female (DNp13-csChrimson)
605	0.106443	275	Virgin female (DNp13-csChrimson)
606	0.09572	280	Virgin female (DNp13-csChrimson)
607	0.0772077	285	Virgin female (DNp13-csChrimson)
608	0.073567	290	Virgin female (DNp13-csChrimson)
609	0.0890744	295	Virgin female (DNp13-csChrimson)
610	0.0981855	300	Virgin female (DNp13-csChrimson)
611	0.107729	305	Virgin female (DNp13-csChrimson)
612	0.129127	310	Virgin female (DNp13-csChrimson)
613	0.133052	315	Virgin female (DNp13-csChrimson)
614	0.123391	320	Virgin female (DNp13-csChrimson)
615	0.118914	325	Virgin female (DNp13-csChrimson)
616	0.14642	330	Virgin female (DNp13-csChrimson)
617	0.143028	335	Virgin female (DNp13-csChrimson)
618	0.277843	340	Virgin female (DNp13-csChrimson)
619	0.437785	345	Virgin female (DNp13-csChrimson)
620	0.442491	350	Virgin female (DNp13-csChrimson)
621	0.44203	355	Virgin female (DNp13-csChrimson)
622	0.457532	360	Virgin female (DNp13-csChrimson)
623	0.475153	365	Virgin female (DNp13-csChrimson)
624	0.472637	370	Virgin female (DNp13-csChrimson)
625	0.441886	375	Virgin female (DNp13-csChrimson)
626	0.43767	380	Virgin female (DNp13-csChrimson)
627	0.387022	385	Virgin female (DNp13-csChrimson)
628	0.172816	390	Virgin female (DNp13-csChrimson)
629	0.156032	395	Virgin female (DNp13-csChrimson)
630	0.14732	400	Virgin female (DNp13-csChrimson)
631	0.153633	405	Virgin female (DNp13-csChrimson)
632	0.202235	410	Virgin female (DNp13-csChrimson)
633	0.213375	415	Virgin female (DNp13-csChrimson)
634	0.205046	420	Virgin female (DNp13-csChrimson)
635	0.177689	425	Virgin female (DNp13-csChrimson)
636	0.129476	430	Virgin female (DNp13-csChrimson)
637	0.107169	435	Virgin female (DNp13-csChrimson)
638	0.0797585	440	Virgin female (DNp13-csChrimson)
639	0.0583735	445	Virgin female (DNp13-csChrimson)
640	0.0635915	450	Virgin female (DNp13-csChrimson)
641	0.0655464	455	Virgin female (DNp13-csChrimson)
642	0.0837245	460	Virgin female (DNp13-csChrimson)
643	0.0980719	465	Virgin female (DNp13-csChrimson)
644	0.0755553	470	Virgin female (DNp13-csChrimson)
645	0.0840898	475	Virgin female (DNp13-csChrimson)
646	0.0777555	480	Virgin female (DNp13-csChrimson)
647	0.0625433	485	Virgin female (DNp13-csChrimson)
648	0.0537011	490	Virgin female (DNp13-csChrimson)
649	0.0510616	495	Virgin female (DNp13-csChrimson)
650	0.0620044	500	Virgin female (DNp13-csChrimson)
651	0.074799	505	Virgin female (DNp13-csChrimson)
652	0.0688326	510	Virgin female (DNp13-csChrimson)
653	0.0809716	515	Virgin female (DNp13-csChrimson)
654	0.0888525	520	Virgin female (DNp13-csChrimson)
655	0.0931575	525	Virgin female (DNp13-csChrimson)
656	0.0975523	530	Virgin female (DNp13-csChrimson)
657	0.069545	535	Virgin female (DNp13-csChrimson)
658	0.0733372	540	Virgin female (DNp13-csChrimson)
659	0.0917152	545	Virgin female (DNp13-csChrimson)
660	0.0873444	550	Virgin female (DNp13-csChrimson)
661	0.0698197	555	Virgin female (DNp13-csChrimson)
662	0.0642121	560	Virgin female (DNp13-csChrimson)
663	0.0626498	565	Virgin female (DNp13-csChrimson)
664	0.0481108	570	Virgin female (DNp13-csChrimson)
665	0.0484751	575	Virgin female (DNp13-csChrimson)
666	0.0539563	580	Virgin female (DNp13-csChrimson)
667	0.0608121	585	Virgin female (DNp13-csChrimson)
668	0.0639999	590	Virgin female (DNp13-csChrimson)
669	0.0929427	595	Virgin female (DNp13-csChrimson)
670	0.097414	600	Virgin female (DNp13-csChrimson)
671	0.206398	605	Virgin female (DNp13-csChrimson)
672	0.662953	610	Virgin female (DNp13-csChrimson)
673	0.688677	615	Virgin female (DNp13-csChrimson)
674	0.655462	620	Virgin female (DNp13-csChrimson)
675	0.61071	625	Virgin female (DNp13-csChrimson)
676	0.5756	630	Virgin female (DNp13-csChrimson)
677	0.555242	635	Virgin female (DNp13-csChrimson)
678	0.537704	640	Virgin female (DNp13-csChrimson)
679	0.522688	645	Virgin female (DNp13-csChrimson)
680	0.511807	650	Virgin female (DNp13-csChrimson)
681	0.498758	655	Virgin female (DNp13-csChrimson)
682	0.480404	660	Virgin female (DNp13-csChrimson)
683	0.463923	665	Virgin female (DNp13-csChrimson)
684	0.462893	670	Virgin female (DNp13-csChrimson)
685	0.47534	675	Virgin female (DNp13-csChrimson)
686	0.473985	680	Virgin female (DNp13-csChrimson)
687	0.464443	685	Virgin female (DNp13-csChrimson)
688	0.462868	690	Virgin female (DNp13-csChrimson)
689	0.461545	695	Virgin female (DNp13-csChrimson)
690	0.4627	700	Virgin female (DNp13-csChrimson)
691	0.461576	705	Virgin female (DNp13-csChrimson)
692	0.44828	710	Virgin female (DNp13-csChrimson)
693	0.450981	715	Virgin female (DNp13-csChrimson)
694	0.454397	720	Virgin female (DNp13-csChrimson)
695	0.456187	725	Virgin female (DNp13-csChrimson)
696	0.45457	730	Virgin female (DNp13-csChrimson)
697	0.457994	735	Virgin female (DNp13-csChrimson)
698	0.4348	740	Virgin female (DNp13-csChrimson)
699	0.401814	745	Virgin female (DNp13-csChrimson)
700	0.399871	750	Virgin female (DNp13-csChrimson)
701	0.416773	755	Virgin female (DNp13-csChrimson)
702	0.438187	760	Virgin female (DNp13-csChrimson)
703	0.454832	765	Virgin female (DNp13-csChrimson)
704	0.450299	770	Virgin female (DNp13-csChrimson)
705	0.449337	775	Virgin female (DNp13-csChrimson)
706	0.450024	780	Virgin female (DNp13-csChrimson)
707	0.451575	785	Virgin female (DNp13-csChrimson)
708	0.452896	790	Virgin female (DNp13-csChrimson)
709	0.455395	795	Virgin female (DNp13-csChrimson)
710	0.456693	800	Virgin female (DNp13-csChrimson)
711	0.461419	805	Virgin female (DNp13-csChrimson)
712	0.480025	810	Virgin female (DNp13-csChrimson)
713	0.467161	815	Virgin female (DNp13-csChrimson)
714	0.466425	820	Virgin female (DNp13-csChrimson)
715	0.471241	825	Virgin female (DNp13-csChrimson)
716	0.45631	830	Virgin female (DNp13-csChrimson)
717	0.463431	835	Virgin female (DNp13-csChrimson)
718	0.45451	840	Virgin female (DNp13-csChrimson)
719	0.437889	845	Virgin female (DNp13-csChrimson)
720	0.441065	850	Virgin female (DNp13-csChrimson)
721	0.409447	855	Virgin female (DNp13-csChrimson)
722	0.391742	860	Virgin female (DNp13-csChrimson)
723	0.397971	865	Virgin female (DNp13-csChrimson)
724	0.437517	870	Virgin female (DNp13-csChrimson)
725	0.45988	875	Virgin female (DNp13-csChrimson)
726	0.470693	880	Virgin female (DNp13-csChrimson)
727	0.472075	885	Virgin female (DNp13-csChrimson)
728	0.467245	890	Virgin female (DNp13-csChrimson)
729	0.468661	895	Virgin female (DNp13-csChrimson)
730	0.460622	900	Virgin female (DNp13-csChrimson)
731	0.448182	905	Virgin female (DNp13-csChrimson)
732	0.447702	910	Virgin female (DNp13-csChrimson)
733	0.446841	915	Virgin female (DNp13-csChrimson)
734	0.452052	920	Virgin female (DNp13-csChrimson)
735	0.459853	925	Virgin female (DNp13-csChrimson)
736	0.460239	930	Virgin female (DNp13-csChrimson)
737	0.442543	935	Virgin female (DNp13-csChrimson)
738	0.455309	940	Virgin female (DNp13-csChrimson)
739	0.485218	945	Virgin female (DNp13-csChrimson)
740	0.48545	950	Virgin female (DNp13-csChrimson)
741	0.484857	955	Virgin female (DNp13-csChrimson)
742	0.485073	960	Virgin female (DNp13-csChrimson)
743	0.489858	965	Virgin female (DNp13-csChrimson)
744	0.508303	970	Virgin female (DNp13-csChrimson)
745	0.47252	975	Virgin female (DNp13-csChrimson)
746	0.469433	980	Virgin female (DNp13-csChrimson)
747	0.494721	985	Virgin female (DNp13-csChrimson)
748	0.510861	990	Virgin female (DNp13-csChrimson)
749	0.517998	995	Virgin female (DNp13-csChrimson)
750	0.100061	-250	Virgin female (DNp13-csChrimson)
751	0.107302	-245	Virgin female (DNp13-csChrimson)
752	0.111951	-240	Virgin female (DNp13-csChrimson)
753	0.125169	-235	Virgin female (DNp13-csChrimson)
754	0.138348	-230	Virgin female (DNp13-csChrimson)
755	0.138804	-225	Virgin female (DNp13-csChrimson)
756	0.11011	-220	Virgin female (DNp13-csChrimson)
757	0.150585	-215	Virgin female (DNp13-csChrimson)
758	0.145194	-210	Virgin female (DNp13-csChrimson)
759	0.11368	-205	Virgin female (DNp13-csChrimson)
760	0.0880157	-200	Virgin female (DNp13-csChrimson)
761	0.0754746	-195	Virgin female (DNp13-csChrimson)
762	0.0596901	-190	Virgin female (DNp13-csChrimson)
763	0.0465828	-185	Virgin female (DNp13-csChrimson)
764	0.0449164	-180	Virgin female (DNp13-csChrimson)
765	0.0469207	-175	Virgin female (DNp13-csChrimson)
766	0.0456684	-170	Virgin female (DNp13-csChrimson)
767	0.039118	-165	Virgin female (DNp13-csChrimson)
768	0.0247122	-160	Virgin female (DNp13-csChrimson)
769	0.017504	-155	Virgin female (DNp13-csChrimson)
770	0.0184766	-150	Virgin female (DNp13-csChrimson)
771	0.0245201	-145	Virgin female (DNp13-csChrimson)
772	0.0311528	-140	Virgin female (DNp13-csChrimson)
773	0.0308677	-135	Virgin female (DNp13-csChrimson)
774	0.0305761	-130	Virgin female (DNp13-csChrimson)
775	0.0273606	-125	Virgin female (DNp13-csChrimson)
776	0.0165635	-120	Virgin female (DNp13-csChrimson)
777	0.026362	-115	Virgin female (DNp13-csChrimson)
778	0.0381008	-110	Virgin female (DNp13-csChrimson)
779	0.0471319	-105	Virgin female (DNp13-csChrimson)
780	0.0474949	-100	Virgin female (DNp13-csChrimson)
781	0.0356166	-95	Virgin female (DNp13-csChrimson)
782	0.0352231	-90	Virgin female (DNp13-csChrimson)
783	0.0423823	-85	Virgin female (DNp13-csChrimson)
784	0.049847	-80	Virgin female (DNp13-csChrimson)
785	0.0172552	-75	Virgin female (DNp13-csChrimson)
786	0.0132562	-70	Virgin female (DNp13-csChrimson)
787	0.0261418	-65	Virgin female (DNp13-csChrimson)
788	0.0340592	-60	Virgin female (DNp13-csChrimson)
789	0.040919	-55	Virgin female (DNp13-csChrimson)
790	0.046236	-50	Virgin female (DNp13-csChrimson)
791	0.0509527	-45	Virgin female (DNp13-csChrimson)
792	0.0564692	-40	Virgin female (DNp13-csChrimson)
793	0.0455572	-35	Virgin female (DNp13-csChrimson)
794	0.0458124	-30	Virgin female (DNp13-csChrimson)
795	0.0566106	-25	Virgin female (DNp13-csChrimson)
796	0.074436	-20	Virgin female (DNp13-csChrimson)
797	0.0642275	-15	Virgin female (DNp13-csChrimson)
798	0.0565604	-10	Virgin female (DNp13-csChrimson)
799	0.0514472	-5	Virgin female (DNp13-csChrimson)
800	0.0457813	0	Virgin female (DNp13-csChrimson)
801	0.0411254	5	Virgin female (DNp13-csChrimson)
802	0.0345784	10	Virgin female (DNp13-csChrimson)
803	0.0318805	15	Virgin female (DNp13-csChrimson)
804	0.042295	20	Virgin female (DNp13-csChrimson)
805	0.0331913	25	Virgin female (DNp13-csChrimson)
806	0.0202651	30	Virgin female (DNp13-csChrimson)
807	0.0107496	35	Virgin female (DNp13-csChrimson)
808	0.0150998	40	Virgin female (DNp13-csChrimson)
809	0.0150842	45	Virgin female (DNp13-csChrimson)
810	0.00927077	50	Virgin female (DNp13-csChrimson)
811	0.00712106	55	Virgin female (DNp13-csChrimson)
812	0.0248253	60	Virgin female (DNp13-csChrimson)
813	0.0323629	65	Virgin female (DNp13-csChrimson)
814	0.025032	70	Virgin female (DNp13-csChrimson)
815	0.0168054	75	Virgin female (DNp13-csChrimson)
816	0.031788	80	Virgin female (DNp13-csChrimson)
817	0.0471989	85	Virgin female (DNp13-csChrimson)
818	0.0449105	90	Virgin female (DNp13-csChrimson)
819	0.0326188	95	Virgin female (DNp13-csChrimson)
820	0.0254912	100	Virgin female (DNp13-csChrimson)
821	0.0376045	105	Virgin female (DNp13-csChrimson)
822	0.0495972	110	Virgin female (DNp13-csChrimson)
823	0.0517083	115	Virgin female (DNp13-csChrimson)
824	0.0286712	120	Virgin female (DNp13-csChrimson)
825	0.0335376	125	Virgin female (DNp13-csChrimson)
826	0.0421399	130	Virgin female (DNp13-csChrimson)
827	0.0489355	135	Virgin female (DNp13-csChrimson)
828	0.0474856	140	Virgin female (DNp13-csChrimson)
829	0.0367131	145	Virgin female (DNp13-csChrimson)
830	0.0304826	150	Virgin female (DNp13-csChrimson)
831	0.0327767	155	Virgin female (DNp13-csChrimson)
832	0.0493833	160	Virgin female (DNp13-csChrimson)
833	0.0516781	165	Virgin female (DNp13-csChrimson)
834	0.0455088	170	Virgin female (DNp13-csChrimson)
835	0.0363727	175	Virgin female (DNp13-csChrimson)
836	0.0330725	180	Virgin female (DNp13-csChrimson)
837	0.0271634	185	Virgin female (DNp13-csChrimson)
838	0.0296991	190	Virgin female (DNp13-csChrimson)
839	0.0376844	195	Virgin female (DNp13-csChrimson)
840	0.044029	200	Virgin female (DNp13-csChrimson)
841	0.0527614	205	Virgin female (DNp13-csChrimson)
842	0.046268	210	Virgin female (DNp13-csChrimson)
843	0.035677	215	Virgin female (DNp13-csChrimson)
844	0.043948	220	Virgin female (DNp13-csChrimson)
845	0.0380717	225	Virgin female (DNp13-csChrimson)
846	0.0374268	230	Virgin female (DNp13-csChrimson)
847	0.0352843	235	Virgin female (DNp13-csChrimson)
848	0.0146114	240	Virgin female (DNp13-csChrimson)
849	0.0355423	245	Virgin female (DNp13-csChrimson)
850	0.0519119	250	Virgin female (DNp13-csChrimson)
851	0.0628443	255	Virgin female (DNp13-csChrimson)
852	0.0752333	260	Virgin female (DNp13-csChrimson)
853	0.0693952	265	Virgin female (DNp13-csChrimson)
854	0.0537874	270	Virgin female (DNp13-csChrimson)
855	0.0386541	275	Virgin female (DNp13-csChrimson)
856	0.0427253	280	Virgin female (DNp13-csChrimson)
857	0.0187908	285	Virgin female (DNp13-csChrimson)
858	0.182149	290	Virgin female (DNp13-csChrimson)
859	0.412546	295	Virgin female (DNp13-csChrimson)
860	0.420161	300	Virgin female (DNp13-csChrimson)
861	0.414731	305	Virgin female (DNp13-csChrimson)
862	0.409918	310	Virgin female (DNp13-csChrimson)
863	0.411209	315	Virgin female (DNp13-csChrimson)
864	0.427453	320	Virgin female (DNp13-csChrimson)
865	0.439109	325	Virgin female (DNp13-csChrimson)
866	0.45066	330	Virgin female (DNp13-csChrimson)
867	0.460452	335	Virgin female (DNp13-csChrimson)
868	0.463875	340	Virgin female (DNp13-csChrimson)
869	0.465646	345	Virgin female (DNp13-csChrimson)
870	0.467457	350	Virgin female (DNp13-csChrimson)
871	0.47079	355	Virgin female (DNp13-csChrimson)
872	0.478483	360	Virgin female (DNp13-csChrimson)
873	0.470625	365	Virgin female (DNp13-csChrimson)
874	0.468991	370	Virgin female (DNp13-csChrimson)
875	0.472823	375	Virgin female (DNp13-csChrimson)
876	0.474976	380	Virgin female (DNp13-csChrimson)
877	0.505172	385	Virgin female (DNp13-csChrimson)
878	0.520555	390	Virgin female (DNp13-csChrimson)
879	0.523666	395	Virgin female (DNp13-csChrimson)
880	0.530742	400	Virgin female (DNp13-csChrimson)
881	0.523147	405	Virgin female (DNp13-csChrimson)
882	0.525059	410	Virgin female (DNp13-csChrimson)
883	0.528258	415	Virgin female (DNp13-csChrimson)
884	0.508927	420	Virgin female (DNp13-csChrimson)
885	0.515192	425	Virgin female (DNp13-csChrimson)
886	0.518018	430	Virgin female (DNp13-csChrimson)
887	0.517813	435	Virgin female (DNp13-csChrimson)
888	0.523991	440	Virgin female (DNp13-csChrimson)
889	0.525267	445	Virgin female (DNp13-csChrimson)
890	0.534124	450	Virgin female (DNp13-csChrimson)
891	0.546052	455	Virgin female (DNp13-csChrimson)
892	0.546888	460	Virgin female (DNp13-csChrimson)
893	0.548413	465	Virgin female (DNp13-csChrimson)
894	0.546419	470	Virgin female (DNp13-csChrimson)
895	0.542142	475	Virgin female (DNp13-csChrimson)
896	0.53968	480	Virgin female (DNp13-csChrimson)
897	0.540674	485	Virgin female (DNp13-csChrimson)
898	0.549256	490	Virgin female (DNp13-csChrimson)
899	0.561994	495	Virgin female (DNp13-csChrimson)
900	0.5694	500	Virgin female (DNp13-csChrimson)
901	0.560526	505	Virgin female (DNp13-csChrimson)
902	0.559536	510	Virgin female (DNp13-csChrimson)
903	0.561283	515	Virgin female (DNp13-csChrimson)
904	0.545161	520	Virgin female (DNp13-csChrimson)
905	0.534432	525	Virgin female (DNp13-csChrimson)
906	0.535862	530	Virgin female (DNp13-csChrimson)
907	0.542377	535	Virgin female (DNp13-csChrimson)
908	0.53491	540	Virgin female (DNp13-csChrimson)
909	0.544175	545	Virgin female (DNp13-csChrimson)
910	0.552788	550	Virgin female (DNp13-csChrimson)
911	0.557618	555	Virgin female (DNp13-csChrimson)
912	0.556617	560	Virgin female (DNp13-csChrimson)
913	0.554717	565	Virgin female (DNp13-csChrimson)
914	0.548761	570	Virgin female (DNp13-csChrimson)
915	0.545149	575	Virgin female (DNp13-csChrimson)
916	0.561263	580	Virgin female (DNp13-csChrimson)
917	0.544114	585	Virgin female (DNp13-csChrimson)
918	0.530883	590	Virgin female (DNp13-csChrimson)
919	0.527379	595	Virgin female (DNp13-csChrimson)
920	0.533827	600	Virgin female (DNp13-csChrimson)
921	0.53712	605	Virgin female (DNp13-csChrimson)
922	0.534196	610	Virgin female (DNp13-csChrimson)
923	0.516959	615	Virgin female (DNp13-csChrimson)
924	0.465761	620	Virgin female (DNp13-csChrimson)
925	0.458929	625	Virgin female (DNp13-csChrimson)
926	0.468943	630	Virgin female (DNp13-csChrimson)
927	0.495038	635	Virgin female (DNp13-csChrimson)
928	0.547036	640	Virgin female (DNp13-csChrimson)
929	0.611934	645	Virgin female (DNp13-csChrimson)
930	0.58198	650	Virgin female (DNp13-csChrimson)
931	0.487087	655	Virgin female (DNp13-csChrimson)
932	0.457491	660	Virgin female (DNp13-csChrimson)
933	0.454731	665	Virgin female (DNp13-csChrimson)
934	0.447647	670	Virgin female (DNp13-csChrimson)
935	0.435003	675	Virgin female (DNp13-csChrimson)
936	0.42702	680	Virgin female (DNp13-csChrimson)
937	0.589892	685	Virgin female (DNp13-csChrimson)
938	0.605776	690	Virgin female (DNp13-csChrimson)
939	0.513285	695	Virgin female (DNp13-csChrimson)
940	0.567521	700	Virgin female (DNp13-csChrimson)
941	0.477804	705	Virgin female (DNp13-csChrimson)
942	0.448619	710	Virgin female (DNp13-csChrimson)
943	0.484418	715	Virgin female (DNp13-csChrimson)
944	0.500597	720	Virgin female (DNp13-csChrimson)
945	0.503663	725	Virgin female (DNp13-csChrimson)
946	0.522458	730	Virgin female (DNp13-csChrimson)
947	0.549475	735	Virgin female (DNp13-csChrimson)
948	0.549115	740	Virgin female (DNp13-csChrimson)
949	0.544589	745	Virgin female (DNp13-csChrimson)
950	0.527565	750	Virgin female (DNp13-csChrimson)
951	0.505413	755	Virgin female (DNp13-csChrimson)
952	0.503209	760	Virgin female (DNp13-csChrimson)
953	0.470392	765	Virgin female (DNp13-csChrimson)
954	0.453568	770	Virgin female (DNp13-csChrimson)
955	0.453225	775	Virgin female (DNp13-csChrimson)
956	0.444394	780	Virgin female (DNp13-csChrimson)
957	0.484327	785	Virgin female (DNp13-csChrimson)
958	0.502028	790	Virgin female (DNp13-csChrimson)
959	0.481357	795	Virgin female (DNp13-csChrimson)
960	0.414215	800	Virgin female (DNp13-csChrimson)
961	0.409821	805	Virgin female (DNp13-csChrimson)
962	0.408073	810	Virgin female (DNp13-csChrimson)
963	0.425966	815	Virgin female (DNp13-csChrimson)
964	0.549279	820	Virgin female (DNp13-csChrimson)
965	0.560031	825	Virgin female (DNp13-csChrimson)
966	0.553362	830	Virgin female (DNp13-csChrimson)
967	0.55539	835	Virgin female (DNp13-csChrimson)
968	0.590943	840	Virgin female (DNp13-csChrimson)
969	0.5908	845	Virgin female (DNp13-csChrimson)
970	0.584364	850	Virgin female (DNp13-csChrimson)
971	0.578331	855	Virgin female (DNp13-csChrimson)
972	0.575918	860	Virgin female (DNp13-csChrimson)
973	0.575979	865	Virgin female (DNp13-csChrimson)
974	0.562248	870	Virgin female (DNp13-csChrimson)
975	0.54086	875	Virgin female (DNp13-csChrimson)
976	0.542686	880	Virgin female (DNp13-csChrimson)
977	0.546453	885	Virgin female (DNp13-csChrimson)
978	0.549606	890	Virgin female (DNp13-csChrimson)
979	0.554227	895	Virgin female (DNp13-csChrimson)
980	0.569438	900	Virgin female (DNp13-csChrimson)
981	0.569665	905	Virgin female (DNp13-csChrimson)
982	0.571099	910	Virgin female (DNp13-csChrimson)
983	0.575269	915	Virgin female (DNp13-csChrimson)
984	0.57572	920	Virgin female (DNp13-csChrimson)
985	0.577373	925	Virgin female (DNp13-csChrimson)
986	0.578312	930	Virgin female (DNp13-csChrimson)
987	0.577941	935	Virgin female (DNp13-csChrimson)
988	0.575501	940	Virgin female (DNp13-csChrimson)
989	0.572719	945	Virgin female (DNp13-csChrimson)
990	0.571578	950	Virgin female (DNp13-csChrimson)
991	0.571812	955	Virgin female (DNp13-csChrimson)
992	0.571156	960	Virgin female (DNp13-csChrimson)
993	0.570002	965	Virgin female (DNp13-csChrimson)
994	0.567232	970	Virgin female (DNp13-csChrimson)
995	0.563801	975	Virgin female (DNp13-csChrimson)
996	0.564028	980	Virgin female (DNp13-csChrimson)
997	0.566998	985	Virgin female (DNp13-csChrimson)
998	0.55992	990	Virgin female (DNp13-csChrimson)
999	0.545053	995	Virgin female (DNp13-csChrimson)
1000	0.00801681	-250	Virgin female (DNp13-csChrimson)
1001	0.0243728	-245	Virgin female (DNp13-csChrimson)
1002	0.0419985	-240	Virgin female (DNp13-csChrimson)
1003	0.0449195	-235	Virgin female (DNp13-csChrimson)
1004	0.00572515	-230	Virgin female (DNp13-csChrimson)
1005	0.0178049	-225	Virgin female (DNp13-csChrimson)
1006	0.0283109	-220	Virgin female (DNp13-csChrimson)
1007	0.0317251	-215	Virgin female (DNp13-csChrimson)
1008	0.0252639	-210	Virgin female (DNp13-csChrimson)
1009	0.0242333	-205	Virgin female (DNp13-csChrimson)
1010	0.0228568	-200	Virgin female (DNp13-csChrimson)
1011	0.0225603	-195	Virgin female (DNp13-csChrimson)
1012	0.02677	-190	Virgin female (DNp13-csChrimson)
1013	0.0231472	-185	Virgin female (DNp13-csChrimson)
1014	0.0331422	-180	Virgin female (DNp13-csChrimson)
1015	0.0474968	-175	Virgin female (DNp13-csChrimson)
1016	0.0459787	-170	Virgin female (DNp13-csChrimson)
1017	0.0408623	-165	Virgin female (DNp13-csChrimson)
1018	0.0396782	-160	Virgin female (DNp13-csChrimson)
1019	0.0407956	-155	Virgin female (DNp13-csChrimson)
1020	0.0400669	-150	Virgin female (DNp13-csChrimson)
1021	0.0408143	-145	Virgin female (DNp13-csChrimson)
1022	0.0436097	-140	Virgin female (DNp13-csChrimson)
1023	0.046334	-135	Virgin female (DNp13-csChrimson)
1024	0.0450593	-130	Virgin female (DNp13-csChrimson)
1025	0.0428652	-125	Virgin female (DNp13-csChrimson)
1026	0.0413892	-120	Virgin female (DNp13-csChrimson)
1027	0.0408551	-115	Virgin female (DNp13-csChrimson)
1028	0.0414126	-110	Virgin female (DNp13-csChrimson)
1029	0.0410194	-105	Virgin female (DNp13-csChrimson)
1030	0.0417343	-100	Virgin female (DNp13-csChrimson)
1031	0.0398114	-95	Virgin female (DNp13-csChrimson)
1032	0.0273886	-90	Virgin female (DNp13-csChrimson)
1033	0.0442301	-85	Virgin female (DNp13-csChrimson)
1034	0.0499002	-80	Virgin female (DNp13-csChrimson)
1035	0.0425518	-75	Virgin female (DNp13-csChrimson)
1036	0.0259453	-70	Virgin female (DNp13-csChrimson)
1037	0.0387317	-65	Virgin female (DNp13-csChrimson)
1038	0.0430055	-60	Virgin female (DNp13-csChrimson)
1039	0.0402959	-55	Virgin female (DNp13-csChrimson)
1040	0.0408533	-50	Virgin female (DNp13-csChrimson)
1041	0.0379992	-45	Virgin female (DNp13-csChrimson)
1042	0.0217357	-40	Virgin female (DNp13-csChrimson)
1043	0.00731103	-35	Virgin female (DNp13-csChrimson)
1044	0.0286844	-30	Virgin female (DNp13-csChrimson)
1045	0.0162794	-25	Virgin female (DNp13-csChrimson)
1046	0.0162631	-20	Virgin female (DNp13-csChrimson)
1047	0.0252003	-15	Virgin female (DNp13-csChrimson)
1048	0.0264208	-10	Virgin female (DNp13-csChrimson)
1049	0.0144217	-5	Virgin female (DNp13-csChrimson)
1050	0.0124874	0	Virgin female (DNp13-csChrimson)
1051	0.0148217	5	Virgin female (DNp13-csChrimson)
1052	0.00459645	10	Virgin female (DNp13-csChrimson)
1053	0.0217603	15	Virgin female (DNp13-csChrimson)
1054	0.0245893	20	Virgin female (DNp13-csChrimson)
1055	0.0180399	25	Virgin female (DNp13-csChrimson)
1056	0.0233068	30	Virgin female (DNp13-csChrimson)
1057	0.0420239	35	Virgin female (DNp13-csChrimson)
1058	0.0513368	40	Virgin female (DNp13-csChrimson)
1059	0.0513151	45	Virgin female (DNp13-csChrimson)
1060	0.0477687	50	Virgin female (DNp13-csChrimson)
1061	0.0249232	55	Virgin female (DNp13-csChrimson)
1062	0.0147079	60	Virgin female (DNp13-csChrimson)
1063	0.013616	65	Virgin female (DNp13-csChrimson)
1064	0.00611977	70	Virgin female (DNp13-csChrimson)
1065	0.0191432	75	Virgin female (DNp13-csChrimson)
1066	0.0161099	80	Virgin female (DNp13-csChrimson)
1067	0.0101485	85	Virgin female (DNp13-csChrimson)
1068	0.0426179	90	Virgin female (DNp13-csChrimson)
1069	0.0223183	95	Virgin female (DNp13-csChrimson)
1070	0.0138185	100	Virgin female (DNp13-csChrimson)
1071	0.0179246	105	Virgin female (DNp13-csChrimson)
1072	0.0177716	110	Virgin female (DNp13-csChrimson)
1073	0.0259676	115	Virgin female (DNp13-csChrimson)
1074	0.0342009	120	Virgin female (DNp13-csChrimson)
1075	0.0381928	125	Virgin female (DNp13-csChrimson)
1076	0.030328	130	Virgin female (DNp13-csChrimson)
1077	0.0444078	135	Virgin female (DNp13-csChrimson)
1078	0.0435713	140	Virgin female (DNp13-csChrimson)
1079	0.0388273	145	Virgin female (DNp13-csChrimson)
1080	0.0685744	150	Virgin female (DNp13-csChrimson)
1081	0.0415921	155	Virgin female (DNp13-csChrimson)
1082	0.0347403	160	Virgin female (DNp13-csChrimson)
1083	0.0439987	165	Virgin female (DNp13-csChrimson)
1084	0.0347649	170	Virgin female (DNp13-csChrimson)
1085	0.033365	175	Virgin female (DNp13-csChrimson)
1086	0.0320603	180	Virgin female (DNp13-csChrimson)
1087	0.0307509	185	Virgin female (DNp13-csChrimson)
1088	0.0318567	190	Virgin female (DNp13-csChrimson)
1089	0.0172326	195	Virgin female (DNp13-csChrimson)
1090	0.00869622	200	Virgin female (DNp13-csChrimson)
1091	0.0113233	205	Virgin female (DNp13-csChrimson)
1092	0.0311559	210	Virgin female (DNp13-csChrimson)
1093	0.0208493	215	Virgin female (DNp13-csChrimson)
1094	0.0283149	220	Virgin female (DNp13-csChrimson)
1095	0.0458069	225	Virgin female (DNp13-csChrimson)
1096	0.0353709	230	Virgin female (DNp13-csChrimson)
1097	0.0409732	235	Virgin female (DNp13-csChrimson)
1098	0.0536403	240	Virgin female (DNp13-csChrimson)
1099	0.0716615	245	Virgin female (DNp13-csChrimson)
1100	0.0945154	250	Virgin female (DNp13-csChrimson)
1101	0.0927698	255	Virgin female (DNp13-csChrimson)
1102	0.102457	260	Virgin female (DNp13-csChrimson)
1103	0.118511	265	Virgin female (DNp13-csChrimson)
1104	0.114237	270	Virgin female (DNp13-csChrimson)
1105	0.125661	275	Virgin female (DNp13-csChrimson)
1106	0.142438	280	Virgin female (DNp13-csChrimson)
1107	0.158996	285	Virgin female (DNp13-csChrimson)
1108	0.16443	290	Virgin female (DNp13-csChrimson)
1109	0.154869	295	Virgin female (DNp13-csChrimson)
1110	0.129929	300	Virgin female (DNp13-csChrimson)
1111	0.10303	305	Virgin female (DNp13-csChrimson)
1112	0.111486	310	Virgin female (DNp13-csChrimson)
1113	0.088777	315	Virgin female (DNp13-csChrimson)
1114	0.0784471	320	Virgin female (DNp13-csChrimson)
1115	0.0794764	325	Virgin female (DNp13-csChrimson)
1116	0.0699483	330	Virgin female (DNp13-csChrimson)
1117	0.066704	335	Virgin female (DNp13-csChrimson)
1118	0.0633203	340	Virgin female (DNp13-csChrimson)
1119	0.0566282	345	Virgin female (DNp13-csChrimson)
1120	0.0400963	350	Virgin female (DNp13-csChrimson)
1121	0.0583534	355	Virgin female (DNp13-csChrimson)
1122	0.0780018	360	Virgin female (DNp13-csChrimson)
1123	0.094958	365	Virgin female (DNp13-csChrimson)
1124	0.114118	370	Virgin female (DNp13-csChrimson)
1125	0.113791	375	Virgin female (DNp13-csChrimson)
1126	0.105498	380	Virgin female (DNp13-csChrimson)
1127	0.0954958	385	Virgin female (DNp13-csChrimson)
1128	0.0958829	390	Virgin female (DNp13-csChrimson)
1129	0.0819665	395	Virgin female (DNp13-csChrimson)
1130	0.0754229	400	Virgin female (DNp13-csChrimson)
1131	0.0853266	405	Virgin female (DNp13-csChrimson)
1132	0.128615	410	Virgin female (DNp13-csChrimson)
1133	0.141091	415	Virgin female (DNp13-csChrimson)
1134	0.285036	420	Virgin female (DNp13-csChrimson)
1135	0.498008	425	Virgin female (DNp13-csChrimson)
1136	0.502953	430	Virgin female (DNp13-csChrimson)
1137	0.217648	435	Virgin female (DNp13-csChrimson)
1138	0.0571377	440	Virgin female (DNp13-csChrimson)
1139	0.0512137	445	Virgin female (DNp13-csChrimson)
1140	0.0533568	450	Virgin female (DNp13-csChrimson)
1141	0.0539098	455	Virgin female (DNp13-csChrimson)
1142	0.0468122	460	Virgin female (DNp13-csChrimson)
1143	0.0378664	465	Virgin female (DNp13-csChrimson)
1144	0.0477471	470	Virgin female (DNp13-csChrimson)
1145	0.0335803	475	Virgin female (DNp13-csChrimson)
1146	0.0335143	480	Virgin female (DNp13-csChrimson)
1147	0.043997	485	Virgin female (DNp13-csChrimson)
1148	0.0285556	490	Virgin female (DNp13-csChrimson)
1149	0.0370009	495	Virgin female (DNp13-csChrimson)
1150	0.0440028	500	Virgin female (DNp13-csChrimson)
1151	0.0450067	505	Virgin female (DNp13-csChrimson)
1152	0.0414227	510	Virgin female (DNp13-csChrimson)
1153	0.0436782	515	Virgin female (DNp13-csChrimson)
1154	0.0464541	520	Virgin female (DNp13-csChrimson)
1155	0.0478495	525	Virgin female (DNp13-csChrimson)
1156	0.0450515	530	Virgin female (DNp13-csChrimson)
1157	0.0567348	535	Virgin female (DNp13-csChrimson)
1158	0.0626726	540	Virgin female (DNp13-csChrimson)
1159	0.0590204	545	Virgin female (DNp13-csChrimson)
1160	0.0457541	550	Virgin female (DNp13-csChrimson)
1161	0.044415	555	Virgin female (DNp13-csChrimson)
1162	0.0434557	560	Virgin female (DNp13-csChrimson)
1163	0.0408293	565	Virgin female (DNp13-csChrimson)
1164	0.0378624	570	Virgin female (DNp13-csChrimson)
1165	0.0353168	575	Virgin female (DNp13-csChrimson)
1166	0.0339743	580	Virgin female (DNp13-csChrimson)
1167	0.0335846	585	Virgin female (DNp13-csChrimson)
1168	0.0327883	590	Virgin female (DNp13-csChrimson)
1169	0.248845	595	Virgin female (DNp13-csChrimson)
1170	0.246111	600	Virgin female (DNp13-csChrimson)
1171	0.0497562	605	Virgin female (DNp13-csChrimson)
1172	0.0523091	610	Virgin female (DNp13-csChrimson)
1173	0.253675	615	Virgin female (DNp13-csChrimson)
1174	0.262627	620	Virgin female (DNp13-csChrimson)
1175	0.0895577	625	Virgin female (DNp13-csChrimson)
1176	0.0951944	630	Virgin female (DNp13-csChrimson)
1177	0.0766387	635	Virgin female (DNp13-csChrimson)
1178	0.068209	640	Virgin female (DNp13-csChrimson)
1179	0.0727842	645	Virgin female (DNp13-csChrimson)
1180	0.0721134	650	Virgin female (DNp13-csChrimson)
1181	0.0788043	655	Virgin female (DNp13-csChrimson)
1182	0.0690632	660	Virgin female (DNp13-csChrimson)
1183	0.0487406	665	Virgin female (DNp13-csChrimson)
1184	0.0582718	670	Virgin female (DNp13-csChrimson)
1185	0.43058	675	Virgin female (DNp13-csChrimson)
1186	0.634332	680	Virgin female (DNp13-csChrimson)
1187	0.592424	685	Virgin female (DNp13-csChrimson)
1188	0.511439	690	Virgin female (DNp13-csChrimson)
1189	0.495338	695	Virgin female (DNp13-csChrimson)
1190	0.503709	700	Virgin female (DNp13-csChrimson)
1191	0.516289	705	Virgin female (DNp13-csChrimson)
1192	0.49028	710	Virgin female (DNp13-csChrimson)
1193	0.495017	715	Virgin female (DNp13-csChrimson)
1194	0.493759	720	Virgin female (DNp13-csChrimson)
1195	0.483638	725	Virgin female (DNp13-csChrimson)
1196	0.488107	730	Virgin female (DNp13-csChrimson)
1197	0.483613	735	Virgin female (DNp13-csChrimson)
1198	0.464011	740	Virgin female (DNp13-csChrimson)
1199	0.43148	745	Virgin female (DNp13-csChrimson)
1200	0.401434	750	Virgin female (DNp13-csChrimson)
1201	0.396477	755	Virgin female (DNp13-csChrimson)
1202	0.449382	760	Virgin female (DNp13-csChrimson)
1203	0.538194	765	Virgin female (DNp13-csChrimson)
1204	0.538729	770	Virgin female (DNp13-csChrimson)
1205	0.544979	775	Virgin female (DNp13-csChrimson)
1206	0.554059	780	Virgin female (DNp13-csChrimson)
1207	0.562838	785	Virgin female (DNp13-csChrimson)
1208	0.561312	790	Virgin female (DNp13-csChrimson)
1209	0.555855	795	Virgin female (DNp13-csChrimson)
1210	0.536864	800	Virgin female (DNp13-csChrimson)
1211	0.504648	805	Virgin female (DNp13-csChrimson)
1212	0.46984	810	Virgin female (DNp13-csChrimson)
1213	0.493106	815	Virgin female (DNp13-csChrimson)
1214	0.479372	820	Virgin female (DNp13-csChrimson)
1215	0.41993	825	Virgin female (DNp13-csChrimson)
1216	0.392376	830	Virgin female (DNp13-csChrimson)
1217	0.41581	835	Virgin female (DNp13-csChrimson)
1218	0.429765	840	Virgin female (DNp13-csChrimson)
1219	0.42152	845	Virgin female (DNp13-csChrimson)
1220	0.409677	850	Virgin female (DNp13-csChrimson)
1221	0.39422	855	Virgin female (DNp13-csChrimson)
1222	0.396233	860	Virgin female (DNp13-csChrimson)
1223	0.414046	865	Virgin female (DNp13-csChrimson)
1224	0.415023	870	Virgin female (DNp13-csChrimson)
1225	0.415356	875	Virgin female (DNp13-csChrimson)
1226	0.408714	880	Virgin female (DNp13-csChrimson)
1227	0.397114	885	Virgin female (DNp13-csChrimson)
1228	0.399362	890	Virgin female (DNp13-csChrimson)
1229	0.387435	895	Virgin female (DNp13-csChrimson)
1230	0.380162	900	Virgin female (DNp13-csChrimson)
1231	0.38345	905	Virgin female (DNp13-csChrimson)
1232	0.398913	910	Virgin female (DNp13-csChrimson)
1233	0.408975	915	Virgin female (DNp13-csChrimson)
1234	0.413941	920	Virgin female (DNp13-csChrimson)
1235	0.415263	925	Virgin female (DNp13-csChrimson)
1236	0.41994	930	Virgin female (DNp13-csChrimson)
1237	0.415136	935	Virgin female (DNp13-csChrimson)
1238	0.411919	940	Virgin female (DNp13-csChrimson)
1239	0.415304	945	Virgin female (DNp13-csChrimson)
1240	0.434816	950	Virgin female (DNp13-csChrimson)
1241	0.428894	955	Virgin female (DNp13-csChrimson)
1242	0.420917	960	Virgin female (DNp13-csChrimson)
1243	0.419764	965	Virgin female (DNp13-csChrimson)
1244	0.434514	970	Virgin female (DNp13-csChrimson)
1245	0.436762	975	Virgin female (DNp13-csChrimson)
1246	0.454519	980	Virgin female (DNp13-csChrimson)
1247	0.48689	985	Virgin female (DNp13-csChrimson)
1248	0.486315	990	Virgin female (DNp13-csChrimson)
1249	0.486221	995	Virgin female (DNp13-csChrimson)
1250	0.0670747	-250	Virgin female (DNp13-csChrimson)
1251	0.0613528	-245	Virgin female (DNp13-csChrimson)
1252	0.0613176	-240	Virgin female (DNp13-csChrimson)
1253	0.0443019	-235	Virgin female (DNp13-csChrimson)
1254	0.021457	-230	Virgin female (DNp13-csChrimson)
1255	0.0360501	-225	Virgin female (DNp13-csChrimson)
1256	0.0663469	-220	Virgin female (DNp13-csChrimson)
1257	0.0711413	-215	Virgin female (DNp13-csChrimson)
1258	0.0561944	-210	Virgin female (DNp13-csChrimson)
1259	0.0571756	-205	Virgin female (DNp13-csChrimson)
1260	0.0603532	-200	Virgin female (DNp13-csChrimson)
1261	0.0542922	-195	Virgin female (DNp13-csChrimson)
1262	0.0467656	-190	Virgin female (DNp13-csChrimson)
1263	0.0659749	-185	Virgin female (DNp13-csChrimson)
1264	0.0576999	-180	Virgin female (DNp13-csChrimson)
1265	0.0465067	-175	Virgin female (DNp13-csChrimson)
1266	0.0403319	-170	Virgin female (DNp13-csChrimson)
1267	0.048712	-165	Virgin female (DNp13-csChrimson)
1268	0.0607594	-160	Virgin female (DNp13-csChrimson)
1269	0.067859	-155	Virgin female (DNp13-csChrimson)
1270	0.0695668	-150	Virgin female (DNp13-csChrimson)
1271	0.0693756	-145	Virgin female (DNp13-csChrimson)
1272	0.0700893	-140	Virgin female (DNp13-csChrimson)
1273	0.0742324	-135	Virgin female (DNp13-csChrimson)
1274	0.0763456	-130	Virgin female (DNp13-csChrimson)
1275	0.0586968	-125	Virgin female (DNp13-csChrimson)
1276	0.0719482	-120	Virgin female (DNp13-csChrimson)
1277	0.0858774	-115	Virgin female (DNp13-csChrimson)
1278	0.0933848	-110	Virgin female (DNp13-csChrimson)
1279	0.090642	-105	Virgin female (DNp13-csChrimson)
1280	0.0942309	-100	Virgin female (DNp13-csChrimson)
1281	0.103858	-95	Virgin female (DNp13-csChrimson)
1282	0.120655	-90	Virgin female (DNp13-csChrimson)
1283	0.148318	-85	Virgin female (DNp13-csChrimson)
1284	0.155875	-80	Virgin female (DNp13-csChrimson)
1285	0.155359	-75	Virgin female (DNp13-csChrimson)
1286	0.148988	-70	Virgin female (DNp13-csChrimson)
1287	0.136548	-65	Virgin female (DNp13-csChrimson)
1288	0.136125	-60	Virgin female (DNp13-csChrimson)
1289	0.119601	-55	Virgin female (DNp13-csChrimson)
1290	0.0938744	-50	Virgin female (DNp13-csChrimson)
1291	0.102152	-45	Virgin female (DNp13-csChrimson)
1292	0.115762	-40	Virgin female (DNp13-csChrimson)
1293	0.138054	-35	Virgin female (DNp13-csChrimson)
1294	0.166872	-30	Virgin female (DNp13-csChrimson)
1295	0.192877	-25	Virgin female (DNp13-csChrimson)
1296	0.176449	-20	Virgin female (DNp13-csChrimson)
1297	0.17419	-15	Virgin female (DNp13-csChrimson)
1298	0.182144	-10	Virgin female (DNp13-csChrimson)
1299	0.145554	-5	Virgin female (DNp13-csChrimson)
1300	0.105371	0	Virgin female (DNp13-csChrimson)
1301	0.10475	5	Virgin female (DNp13-csChrimson)
1302	0.128673	10	Virgin female (DNp13-csChrimson)
1303	0.0953824	15	Virgin female (DNp13-csChrimson)
1304	0.0649005	20	Virgin female (DNp13-csChrimson)
1305	0.051748	25	Virgin female (DNp13-csChrimson)
1306	0.0497684	30	Virgin female (DNp13-csChrimson)
1307	0.0251807	35	Virgin female (DNp13-csChrimson)
1308	0.0325928	40	Virgin female (DNp13-csChrimson)
1309	0.0384121	45	Virgin female (DNp13-csChrimson)
1310	0.0350235	50	Virgin female (DNp13-csChrimson)
1311	0.023338	55	Virgin female (DNp13-csChrimson)
1312	0.0294581	60	Virgin female (DNp13-csChrimson)
1313	0.0308559	65	Virgin female (DNp13-csChrimson)
1314	0.0257485	70	Virgin female (DNp13-csChrimson)
1315	0.0265194	75	Virgin female (DNp13-csChrimson)
1316	0.0264904	80	Virgin female (DNp13-csChrimson)
1317	0.0224123	85	Virgin female (DNp13-csChrimson)
1318	0.0174718	90	Virgin female (DNp13-csChrimson)
1319	0.0273457	95	Virgin female (DNp13-csChrimson)
1320	0.031473	100	Virgin female (DNp13-csChrimson)
1321	0.0252211	105	Virgin female (DNp13-csChrimson)
1322	0.0174658	110	Virgin female (DNp13-csChrimson)
1323	0.0477006	115	Virgin female (DNp13-csChrimson)
1324	0.0259141	120	Virgin female (DNp13-csChrimson)
1325	0.0245585	125	Virgin female (DNp13-csChrimson)
1326	0.0486564	130	Virgin female (DNp13-csChrimson)
1327	0.0488979	135	Virgin female (DNp13-csChrimson)
1328	0.0438708	140	Virgin female (DNp13-csChrimson)
1329	0.0399552	145	Virgin female (DNp13-csChrimson)
1330	0.0350247	150	Virgin female (DNp13-csChrimson)
1331	0.013661	155	Virgin female (DNp13-csChrimson)
1332	0.0119566	160	Virgin female (DNp13-csChrimson)
1333	0.0168357	165	Virgin female (DNp13-csChrimson)
1334	0.0226705	170	Virgin female (DNp13-csChrimson)
1335	0.0200992	175	Virgin female (DNp13-csChrimson)
1336	0.0204384	180	Virgin female (DNp13-csChrimson)
1337	0.02326	185	Virgin female (DNp13-csChrimson)
1338	0.0276797	190	Virgin female (DNp13-csChrimson)
1339	0.0305861	195	Virgin female (DNp13-csChrimson)
1340	0.0204692	200	Virgin female (DNp13-csChrimson)
1341	0.0174558	205	Virgin female (DNp13-csChrimson)
1342	0.0248224	210	Virgin female (DNp13-csChrimson)
1343	0.035386	215	Virgin female (DNp13-csChrimson)
1344	0.0378437	220	Virgin female (DNp13-csChrimson)
1345	0.0529801	225	Virgin female (DNp13-csChrimson)
1346	0.0772289	230	Virgin female (DNp13-csChrimson)
1347	0.070315	235	Virgin female (DNp13-csChrimson)
1348	0.0407539	240	Virgin female (DNp13-csChrimson)
1349	0.033339	245	Virgin female (DNp13-csChrimson)
1350	0.0472424	250	Virgin female (DNp13-csChrimson)
1351	0.0248883	255	Virgin female (DNp13-csChrimson)
1352	0.028091	260	Virgin female (DNp13-csChrimson)
1353	0.0264836	265	Virgin female (DNp13-csChrimson)
1354	0.0155785	270	Virgin female (DNp13-csChrimson)
1355	0.0127994	275	Virgin female (DNp13-csChrimson)
1356	0.0328378	280	Virgin female (DNp13-csChrimson)
1357	0.051458	285	Virgin female (DNp13-csChrimson)
1358	0.0599408	290	Virgin female (DNp13-csChrimson)
1359	0.0504334	295	Virgin female (DNp13-csChrimson)
1360	0.0377964	300	Virgin female (DNp13-csChrimson)
1361	0.0290238	305	Virgin female (DNp13-csChrimson)
1362	0.0298749	310	Virgin female (DNp13-csChrimson)
1363	0.057321	315	Virgin female (DNp13-csChrimson)
1364	0.053779	320	Virgin female (DNp13-csChrimson)
1365	0.043923	325	Virgin female (DNp13-csChrimson)
1366	0.036892	330	Virgin female (DNp13-csChrimson)
1367	0.0428725	335	Virgin female (DNp13-csChrimson)
1368	0.0497237	340	Virgin female (DNp13-csChrimson)
1369	0.0451834	345	Virgin female (DNp13-csChrimson)
1370	0.0309096	350	Virgin female (DNp13-csChrimson)
1371	0.0339238	355	Virgin female (DNp13-csChrimson)
1372	0.0337393	360	Virgin female (DNp13-csChrimson)
1373	0.0382293	365	Virgin female (DNp13-csChrimson)
1374	0.0476638	370	Virgin female (DNp13-csChrimson)
1375	0.0513696	375	Virgin female (DNp13-csChrimson)
1376	0.0493239	380	Virgin female (DNp13-csChrimson)
1377	0.0498443	385	Virgin female (DNp13-csChrimson)
1378	0.0518317	390	Virgin female (DNp13-csChrimson)
1379	0.0367764	395	Virgin female (DNp13-csChrimson)
1380	0.0525996	400	Virgin female (DNp13-csChrimson)
1381	0.0670311	405	Virgin female (DNp13-csChrimson)
1382	0.0703801	410	Virgin female (DNp13-csChrimson)
1383	0.0631126	415	Virgin female (DNp13-csChrimson)
1384	0.05913	420	Virgin female (DNp13-csChrimson)
1385	0.0889234	425	Virgin female (DNp13-csChrimson)
1386	0.145636	430	Virgin female (DNp13-csChrimson)
1387	0.139427	435	Virgin female (DNp13-csChrimson)
1388	0.139366	440	Virgin female (DNp13-csChrimson)
1389	0.14488	445	Virgin female (DNp13-csChrimson)
1390	0.156041	450	Virgin female (DNp13-csChrimson)
1391	0.173921	455	Virgin female (DNp13-csChrimson)
1392	0.183041	460	Virgin female (DNp13-csChrimson)
1393	0.167929	465	Virgin female (DNp13-csChrimson)
1394	0.130192	470	Virgin female (DNp13-csChrimson)
1395	0.106162	475	Virgin female (DNp13-csChrimson)
1396	0.10454	480	Virgin female (DNp13-csChrimson)
1397	0.133494	485	Virgin female (DNp13-csChrimson)
1398	0.182204	490	Virgin female (DNp13-csChrimson)
1399	0.166922	495	Virgin female (DNp13-csChrimson)
1400	0.19183	500	Virgin female (DNp13-csChrimson)
1401	0.224875	505	Virgin female (DNp13-csChrimson)
1402	0.25081	510	Virgin female (DNp13-csChrimson)
1403	0.244172	515	Virgin female (DNp13-csChrimson)
1404	0.295023	520	Virgin female (DNp13-csChrimson)
1405	0.327215	525	Virgin female (DNp13-csChrimson)
1406	0.318482	530	Virgin female (DNp13-csChrimson)
1407	0.295381	535	Virgin female (DNp13-csChrimson)
1408	0.409676	540	Virgin female (DNp13-csChrimson)
1409	0.48891	545	Virgin female (DNp13-csChrimson)
1410	0.484629	550	Virgin female (DNp13-csChrimson)
1411	0.465441	555	Virgin female (DNp13-csChrimson)
1412	0.488757	560	Virgin female (DNp13-csChrimson)
1413	0.493208	565	Virgin female (DNp13-csChrimson)
1414	0.463066	570	Virgin female (DNp13-csChrimson)
1415	0.438911	575	Virgin female (DNp13-csChrimson)
1416	0.441398	580	Virgin female (DNp13-csChrimson)
1417	0.433362	585	Virgin female (DNp13-csChrimson)
1418	0.412842	590	Virgin female (DNp13-csChrimson)
1419	0.452319	595	Virgin female (DNp13-csChrimson)
1420	0.434141	600	Virgin female (DNp13-csChrimson)
1421	0.403254	605	Virgin female (DNp13-csChrimson)
1422	0.386244	610	Virgin female (DNp13-csChrimson)
1423	0.448451	615	Virgin female (DNp13-csChrimson)
1424	0.400429	620	Virgin female (DNp13-csChrimson)
1425	0.356881	625	Virgin female (DNp13-csChrimson)
1426	0.358997	630	Virgin female (DNp13-csChrimson)
1427	0.377234	635	Virgin female (DNp13-csChrimson)
1428	0.380931	640	Virgin female (DNp13-csChrimson)
1429	0.394399	645	Virgin female (DNp13-csChrimson)
1430	0.422516	650	Virgin female (DNp13-csChrimson)
1431	0.43374	655	Virgin female (DNp13-csChrimson)
1432	0.430741	660	Virgin female (DNp13-csChrimson)
1433	0.440983	665	Virgin female (DNp13-csChrimson)
1434	0.466967	670	Virgin female (DNp13-csChrimson)
1435	0.453773	675	Virgin female (DNp13-csChrimson)
1436	0.44739	680	Virgin female (DNp13-csChrimson)
1437	0.452101	685	Virgin female (DNp13-csChrimson)
1438	0.468842	690	Virgin female (DNp13-csChrimson)
1439	0.488442	695	Virgin female (DNp13-csChrimson)
1440	0.488744	700	Virgin female (DNp13-csChrimson)
1441	0.494178	705	Virgin female (DNp13-csChrimson)
1442	0.511207	710	Virgin female (DNp13-csChrimson)
1443	0.513171	715	Virgin female (DNp13-csChrimson)
1444	0.501675	720	Virgin female (DNp13-csChrimson)
1445	0.510461	725	Virgin female (DNp13-csChrimson)
1446	0.540376	730	Virgin female (DNp13-csChrimson)
1447	0.493316	735	Virgin female (DNp13-csChrimson)
1448	0.475333	740	Virgin female (DNp13-csChrimson)
1449	0.471929	745	Virgin female (DNp13-csChrimson)
1450	0.479011	750	Virgin female (DNp13-csChrimson)
1451	0.507415	755	Virgin female (DNp13-csChrimson)
1452	0.510774	760	Virgin female (DNp13-csChrimson)
1453	0.501513	765	Virgin female (DNp13-csChrimson)
1454	0.484045	770	Virgin female (DNp13-csChrimson)
1455	0.451565	775	Virgin female (DNp13-csChrimson)
1456	0.440635	780	Virgin female (DNp13-csChrimson)
1457	0.434218	785	Virgin female (DNp13-csChrimson)
1458	0.428055	790	Virgin female (DNp13-csChrimson)
1459	0.446197	795	Virgin female (DNp13-csChrimson)
1460	0.446138	800	Virgin female (DNp13-csChrimson)
1461	0.462354	805	Virgin female (DNp13-csChrimson)
1462	0.502657	810	Virgin female (DNp13-csChrimson)
1463	0.511025	815	Virgin female (DNp13-csChrimson)
1464	0.519347	820	Virgin female (DNp13-csChrimson)
1465	0.544063	825	Virgin female (DNp13-csChrimson)
1466	0.574299	830	Virgin female (DNp13-csChrimson)
1467	0.458446	835	Virgin female (DNp13-csChrimson)
1468	0.518387	840	Virgin female (DNp13-csChrimson)
1469	0.593731	845	Virgin female (DNp13-csChrimson)
1470	0.59225	850	Virgin female (DNp13-csChrimson)
1471	0.377873	855	Virgin female (DNp13-csChrimson)
1472	0.326422	860	Virgin female (DNp13-csChrimson)
1473	0.326422	865	Virgin female (DNp13-csChrimson)
1474	0.326549	870	Virgin female (DNp13-csChrimson)
1475	0.327814	875	Virgin female (DNp13-csChrimson)
1476	0.328118	880	Virgin female (DNp13-csChrimson)
1477	0.328118	885	Virgin female (DNp13-csChrimson)
1478	0.337974	890	Virgin female (DNp13-csChrimson)
1479	0.447483	895	Virgin female (DNp13-csChrimson)
1480	0.476985	900	Virgin female (DNp13-csChrimson)
1481	0.5	905	Virgin female (DNp13-csChrimson)
1482	0.547212	910	Virgin female (DNp13-csChrimson)
1483	0.57689	915	Virgin female (DNp13-csChrimson)
1484	0.570516	920	Virgin female (DNp13-csChrimson)
1485	0.513238	925	Virgin female (DNp13-csChrimson)
1486	0.411251	930	Virgin female (DNp13-csChrimson)
1487	0.409048	935	Virgin female (DNp13-csChrimson)
1488	0.414462	940	Virgin female (DNp13-csChrimson)
1489	0.422538	945	Virgin female (DNp13-csChrimson)
1490	0.427786	950	Virgin female (DNp13-csChrimson)
1491	0.396445	955	Virgin female (DNp13-csChrimson)
1492	0.394433	960	Virgin female (DNp13-csChrimson)
1493	0.396646	965	Virgin female (DNp13-csChrimson)
1494	0.391799	970	Virgin female (DNp13-csChrimson)
1495	0.393926	975	Virgin female (DNp13-csChrimson)
1496	0.457715	980	Virgin female (DNp13-csChrimson)
1497	0.495195	985	Virgin female (DNp13-csChrimson)
1498	0.469797	990	Virgin female (DNp13-csChrimson)
1499	0.465547	995	Virgin female (DNp13-csChrimson)
1500	0.0255431	-250	Virgin female (DNp13-csChrimson)
1501	0.0428437	-245	Virgin female (DNp13-csChrimson)
1502	0.075487	-240	Virgin female (DNp13-csChrimson)
1503	0.0658412	-235	Virgin female (DNp13-csChrimson)
1504	0.0564692	-230	Virgin female (DNp13-csChrimson)
1505	0.057829	-225	Virgin female (DNp13-csChrimson)
1506	0.0613348	-220	Virgin female (DNp13-csChrimson)
1507	0.0503132	-215	Virgin female (DNp13-csChrimson)
1508	0.0521442	-210	Virgin female (DNp13-csChrimson)
1509	0.0668793	-205	Virgin female (DNp13-csChrimson)
1510	0.0541302	-200	Virgin female (DNp13-csChrimson)
1511	0.0437589	-195	Virgin female (DNp13-csChrimson)
1512	0.0426784	-190	Virgin female (DNp13-csChrimson)
1513	0.0516554	-185	Virgin female (DNp13-csChrimson)
1514	0.0642999	-180	Virgin female (DNp13-csChrimson)
1515	0.0684701	-175	Virgin female (DNp13-csChrimson)
1516	0.0695133	-170	Virgin female (DNp13-csChrimson)
1517	0.0694694	-165	Virgin female (DNp13-csChrimson)
1518	0.0703303	-160	Virgin female (DNp13-csChrimson)
1519	0.0762074	-155	Virgin female (DNp13-csChrimson)
1520	0.0714039	-150	Virgin female (DNp13-csChrimson)
1521	0.0587854	-145	Virgin female (DNp13-csChrimson)
1522	0.077067	-140	Virgin female (DNp13-csChrimson)
1523	0.0886527	-135	Virgin female (DNp13-csChrimson)
1524	0.0926168	-130	Virgin female (DNp13-csChrimson)
1525	0.0909047	-125	Virgin female (DNp13-csChrimson)
1526	0.0955245	-120	Virgin female (DNp13-csChrimson)
1527	0.107847	-115	Virgin female (DNp13-csChrimson)
1528	0.128401	-110	Virgin female (DNp13-csChrimson)
1529	0.152791	-105	Virgin female (DNp13-csChrimson)
1530	0.157075	-100	Virgin female (DNp13-csChrimson)
1531	0.153974	-95	Virgin female (DNp13-csChrimson)
1532	0.145505	-90	Virgin female (DNp13-csChrimson)
1533	0.135021	-85	Virgin female (DNp13-csChrimson)
1534	0.136554	-80	Virgin female (DNp13-csChrimson)
1535	0.110307	-75	Virgin female (DNp13-csChrimson)
1536	0.096192	-70	Virgin female (DNp13-csChrimson)
1537	0.105285	-65	Virgin female (DNp13-csChrimson)
1538	0.119837	-60	Virgin female (DNp13-csChrimson)
1539	0.146296	-55	Virgin female (DNp13-csChrimson)
1540	0.174154	-50	Virgin female (DNp13-csChrimson)
1541	0.193669	-45	Virgin female (DNp13-csChrimson)
1542	0.169752	-40	Virgin female (DNp13-csChrimson)
1543	0.179155	-35	Virgin female (DNp13-csChrimson)
1544	0.171899	-30	Virgin female (DNp13-csChrimson)
1545	0.134759	-25	Virgin female (DNp13-csChrimson)
1546	0.0939422	-20	Virgin female (DNp13-csChrimson)
1547	0.114965	-15	Virgin female (DNp13-csChrimson)
1548	0.119352	-10	Virgin female (DNp13-csChrimson)
1549	0.0864622	-5	Virgin female (DNp13-csChrimson)
1550	0.0565154	0	Virgin female (DNp13-csChrimson)
1551	0.0525833	5	Virgin female (DNp13-csChrimson)
1552	0.0428839	10	Virgin female (DNp13-csChrimson)
1553	0.0228675	15	Virgin female (DNp13-csChrimson)
1554	0.0363748	20	Virgin female (DNp13-csChrimson)
1555	0.0379733	25	Virgin female (DNp13-csChrimson)
1556	0.0317516	30	Virgin female (DNp13-csChrimson)
1557	0.0226097	35	Virgin female (DNp13-csChrimson)
1558	0.0321214	40	Virgin female (DNp13-csChrimson)
1559	0.0290645	45	Virgin female (DNp13-csChrimson)
1560	0.0259643	50	Virgin female (DNp13-csChrimson)
1561	0.026621	55	Virgin female (DNp13-csChrimson)
1562	0.0264396	60	Virgin female (DNp13-csChrimson)
1563	0.0201793	65	Virgin female (DNp13-csChrimson)
1564	0.0202365	70	Virgin female (DNp13-csChrimson)
1565	0.0292894	75	Virgin female (DNp13-csChrimson)
1566	0.0323222	80	Virgin female (DNp13-csChrimson)
1567	0.0208709	85	Virgin female (DNp13-csChrimson)
1568	0.0259315	90	Virgin female (DNp13-csChrimson)
1569	0.0487347	95	Virgin female (DNp13-csChrimson)
1570	0.0170394	100	Virgin female (DNp13-csChrimson)
1571	0.032674	105	Virgin female (DNp13-csChrimson)
1572	0.048724	110	Virgin female (DNp13-csChrimson)
1573	0.0482129	115	Virgin female (DNp13-csChrimson)
1574	0.0421822	120	Virgin female (DNp13-csChrimson)
1575	0.0394511	125	Virgin female (DNp13-csChrimson)
1576	0.0290429	130	Virgin female (DNp13-csChrimson)
1577	0.0102846	135	Virgin female (DNp13-csChrimson)
1578	0.0126068	140	Virgin female (DNp13-csChrimson)
1579	0.0189178	145	Virgin female (DNp13-csChrimson)
1580	0.0219505	150	Virgin female (DNp13-csChrimson)
1581	0.0197649	155	Virgin female (DNp13-csChrimson)
1582	0.0207003	160	Virgin female (DNp13-csChrimson)
1583	0.0245782	165	Virgin female (DNp13-csChrimson)
1584	0.0284935	170	Virgin female (DNp13-csChrimson)
1585	0.0296739	175	Virgin female (DNp13-csChrimson)
1586	0.0168895	180	Virgin female (DNp13-csChrimson)
1587	0.019348	185	Virgin female (DNp13-csChrimson)
1588	0.0277802	190	Virgin female (DNp13-csChrimson)
1589	0.0373553	195	Virgin female (DNp13-csChrimson)
1590	0.0380336	200	Virgin female (DNp13-csChrimson)
1591	0.0614318	205	Virgin female (DNp13-csChrimson)
1592	0.075293	210	Virgin female (DNp13-csChrimson)
1593	0.0656173	215	Virgin female (DNp13-csChrimson)
1594	0.0310848	220	Virgin female (DNp13-csChrimson)
1595	0.0391657	225	Virgin female (DNp13-csChrimson)
1596	0.0409833	230	Virgin female (DNp13-csChrimson)
1597	0.0217459	235	Virgin female (DNp13-csChrimson)
1598	0.0305585	240	Virgin female (DNp13-csChrimson)
1599	0.0229968	245	Virgin female (DNp13-csChrimson)
1600	0.0148004	250	Virgin female (DNp13-csChrimson)
1601	0.0148039	255	Virgin female (DNp13-csChrimson)
1602	0.039851	260	Virgin female (DNp13-csChrimson)
1603	0.0547221	265	Virgin female (DNp13-csChrimson)
1604	0.0572787	270	Virgin female (DNp13-csChrimson)
1605	0.0473896	275	Virgin female (DNp13-csChrimson)
1606	0.0340657	280	Virgin female (DNp13-csChrimson)
1607	0.027948	285	Virgin female (DNp13-csChrimson)
1608	0.0375598	290	Virgin female (DNp13-csChrimson)
1609	0.0612269	295	Virgin female (DNp13-csChrimson)
1610	0.0508826	300	Virgin female (DNp13-csChrimson)
1611	0.0413114	305	Virgin female (DNp13-csChrimson)
1612	0.0385666	310	Virgin female (DNp13-csChrimson)
1613	0.0446533	315	Virgin female (DNp13-csChrimson)
1614	0.0516956	320	Virgin female (DNp13-csChrimson)
1615	0.0403987	325	Virgin female (DNp13-csChrimson)
1616	0.0317536	330	Virgin female (DNp13-csChrimson)
1617	0.0344124	335	Virgin female (DNp13-csChrimson)
1618	0.0334775	340	Virgin female (DNp13-csChrimson)
1619	0.0411321	345	Virgin female (DNp13-csChrimson)
1620	0.0487014	350	Virgin female (DNp13-csChrimson)
1621	0.0517682	355	Virgin female (DNp13-csChrimson)
1622	0.0483734	360	Virgin female (DNp13-csChrimson)
1623	0.0511776	365	Virgin female (DNp13-csChrimson)
1624	0.0476162	370	Virgin female (DNp13-csChrimson)
1625	0.0359919	375	Virgin female (DNp13-csChrimson)
1626	0.0590581	380	Virgin female (DNp13-csChrimson)
1627	0.0684528	385	Virgin female (DNp13-csChrimson)
1628	0.0683452	390	Virgin female (DNp13-csChrimson)
1629	0.0614062	395	Virgin female (DNp13-csChrimson)
1630	0.0582448	400	Virgin female (DNp13-csChrimson)
1631	0.107671	405	Virgin female (DNp13-csChrimson)
1632	0.143897	410	Virgin female (DNp13-csChrimson)
1633	0.138304	415	Virgin female (DNp13-csChrimson)
1634	0.13978	420	Virgin female (DNp13-csChrimson)
1635	0.147699	425	Virgin female (DNp13-csChrimson)
1636	0.161048	430	Virgin female (DNp13-csChrimson)
1637	0.178051	435	Virgin female (DNp13-csChrimson)
1638	0.184982	440	Virgin female (DNp13-csChrimson)
1639	0.156738	445	Virgin female (DNp13-csChrimson)
1640	0.123464	450	Virgin female (DNp13-csChrimson)
1641	0.101674	455	Virgin female (DNp13-csChrimson)
1642	0.105655	460	Virgin female (DNp13-csChrimson)
1643	0.14981	465	Virgin female (DNp13-csChrimson)
1644	0.177925	470	Virgin female (DNp13-csChrimson)
1645	0.166662	475	Virgin female (DNp13-csChrimson)
1646	0.201618	480	Virgin female (DNp13-csChrimson)
1647	0.2335	485	Virgin female (DNp13-csChrimson)
1648	0.248951	490	Virgin female (DNp13-csChrimson)
1649	0.248062	495	Virgin female (DNp13-csChrimson)
1650	0.313286	500	Virgin female (DNp13-csChrimson)
1651	0.325371	505	Virgin female (DNp13-csChrimson)
1652	0.312014	510	Virgin female (DNp13-csChrimson)
1653	0.302652	515	Virgin female (DNp13-csChrimson)
1654	0.451297	520	Virgin female (DNp13-csChrimson)
1655	0.488281	525	Virgin female (DNp13-csChrimson)
1656	0.479256	530	Virgin female (DNp13-csChrimson)
1657	0.463835	535	Virgin female (DNp13-csChrimson)
1658	0.49845	540	Virgin female (DNp13-csChrimson)
1659	0.48454	545	Virgin female (DNp13-csChrimson)
1660	0.456303	550	Virgin female (DNp13-csChrimson)
1661	0.434509	555	Virgin female (DNp13-csChrimson)
1662	0.444077	560	Virgin female (DNp13-csChrimson)
1663	0.425325	565	Virgin female (DNp13-csChrimson)
1664	0.423895	570	Virgin female (DNp13-csChrimson)
1665	0.458264	575	Virgin female (DNp13-csChrimson)
1666	0.424759	580	Virgin female (DNp13-csChrimson)
1667	0.395467	585	Virgin female (DNp13-csChrimson)
1668	0.403662	590	Virgin female (DNp13-csChrimson)
1669	0.45739	595	Virgin female (DNp13-csChrimson)
1670	0.378278	600	Virgin female (DNp13-csChrimson)
1671	0.356858	605	Virgin female (DNp13-csChrimson)
1672	0.364103	610	Virgin female (DNp13-csChrimson)
1673	0.381222	615	Virgin female (DNp13-csChrimson)
1674	0.380818	620	Virgin female (DNp13-csChrimson)
1675	0.402916	625	Virgin female (DNp13-csChrimson)
1676	0.425658	630	Virgin female (DNp13-csChrimson)
1677	0.435788	635	Virgin female (DNp13-csChrimson)
1678	0.428779	640	Virgin female (DNp13-csChrimson)
1679	0.449754	645	Virgin female (DNp13-csChrimson)
1680	0.463273	650	Virgin female (DNp13-csChrimson)
1681	0.450603	655	Virgin female (DNp13-csChrimson)
1682	0.446141	660	Virgin female (DNp13-csChrimson)
1683	0.45669	665	Virgin female (DNp13-csChrimson)
1684	0.47433	670	Virgin female (DNp13-csChrimson)
1685	0.492445	675	Virgin female (DNp13-csChrimson)
1686	0.487305	680	Virgin female (DNp13-csChrimson)
1687	0.499467	685	Virgin female (DNp13-csChrimson)
1688	0.511757	690	Virgin female (DNp13-csChrimson)
1689	0.512686	695	Virgin female (DNp13-csChrimson)
1690	0.497394	700	Virgin female (DNp13-csChrimson)
1691	0.521501	705	Virgin female (DNp13-csChrimson)
1692	0.527199	710	Virgin female (DNp13-csChrimson)
1693	0.482376	715	Virgin female (DNp13-csChrimson)
1694	0.472594	720	Virgin female (DNp13-csChrimson)
1695	0.473249	725	Virgin female (DNp13-csChrimson)
1696	0.486964	730	Virgin female (DNp13-csChrimson)
1697	0.513741	735	Virgin female (DNp13-csChrimson)
1698	0.509619	740	Virgin female (DNp13-csChrimson)
1699	0.497089	745	Virgin female (DNp13-csChrimson)
1700	0.474951	750	Virgin female (DNp13-csChrimson)
1701	0.44387	755	Virgin female (DNp13-csChrimson)
1702	0.439376	760	Virgin female (DNp13-csChrimson)
1703	0.431736	765	Virgin female (DNp13-csChrimson)
1704	0.433134	770	Virgin female (DNp13-csChrimson)
1705	0.450095	775	Virgin female (DNp13-csChrimson)
1706	0.444599	780	Virgin female (DNp13-csChrimson)
1707	0.474633	785	Virgin female (DNp13-csChrimson)
1708	0.505	790	Virgin female (DNp13-csChrimson)
1709	0.513366	795	Virgin female (DNp13-csChrimson)
1710	0.521673	800	Virgin female (DNp13-csChrimson)
1711	0.557074	805	Virgin female (DNp13-csChrimson)
1712	0.54186	810	Virgin female (DNp13-csChrimson)
1713	0.435259	815	Virgin female (DNp13-csChrimson)
1714	0.550715	820	Virgin female (DNp13-csChrimson)
1715	0.59994	825	Virgin female (DNp13-csChrimson)
1716	0.532224	830	Virgin female (DNp13-csChrimson)
1717	0.326422	835	Virgin female (DNp13-csChrimson)
1718	0.326422	840	Virgin female (DNp13-csChrimson)
1719	0.326422	845	Virgin female (DNp13-csChrimson)
1720	0.326903	850	Virgin female (DNp13-csChrimson)
1721	0.328118	855	Virgin female (DNp13-csChrimson)
1722	0.328118	860	Virgin female (DNp13-csChrimson)
1723	0.328118	865	Virgin female (DNp13-csChrimson)
1724	0.368637	870	Virgin female (DNp13-csChrimson)
1725	0.473935	875	Virgin female (DNp13-csChrimson)
1726	0.478171	880	Virgin female (DNp13-csChrimson)
1727	0.513705	885	Virgin female (DNp13-csChrimson)
1728	0.555522	890	Virgin female (DNp13-csChrimson)
1729	0.583302	895	Virgin female (DNp13-csChrimson)
1730	0.565544	900	Virgin female (DNp13-csChrimson)
1731	0.481918	905	Virgin female (DNp13-csChrimson)
1732	0.410634	910	Virgin female (DNp13-csChrimson)
1733	0.408832	915	Virgin female (DNp13-csChrimson)
1734	0.416651	920	Virgin female (DNp13-csChrimson)
1735	0.424898	925	Virgin female (DNp13-csChrimson)
1736	0.419011	930	Virgin female (DNp13-csChrimson)
1737	0.388842	935	Virgin female (DNp13-csChrimson)
1738	0.396607	940	Virgin female (DNp13-csChrimson)
1739	0.395119	945	Virgin female (DNp13-csChrimson)
1740	0.392395	950	Virgin female (DNp13-csChrimson)
1741	0.396988	955	Virgin female (DNp13-csChrimson)
1742	0.481331	960	Virgin female (DNp13-csChrimson)
1743	0.487568	965	Virgin female (DNp13-csChrimson)
1744	0.468607	970	Virgin female (DNp13-csChrimson)
1745	0.461702	975	Virgin female (DNp13-csChrimson)
1746	0.368939	980	Virgin female (DNp13-csChrimson)
1747	0.348611	985	Virgin female (DNp13-csChrimson)
1748	0.375144	990	Virgin female (DNp13-csChrimson)
1749	0.428369	995	Virgin female (DNp13-csChrimson)
1750	0.0574654	-250	Virgin female (DNp13-csChrimson)
1751	0.0563244	-245	Virgin female (DNp13-csChrimson)
1752	0.055613	-240	Virgin female (DNp13-csChrimson)
1753	0.0554528	-235	Virgin female (DNp13-csChrimson)
1754	0.0559401	-230	Virgin female (DNp13-csChrimson)
1755	0.0563964	-225	Virgin female (DNp13-csChrimson)
1756	0.05618	-220	Virgin female (DNp13-csChrimson)
1757	0.0560246	-215	Virgin female (DNp13-csChrimson)
1758	0.0565867	-210	Virgin female (DNp13-csChrimson)
1759	0.055634	-205	Virgin female (DNp13-csChrimson)
1760	0.0549265	-200	Virgin female (DNp13-csChrimson)
1761	0.054786	-195	Virgin female (DNp13-csChrimson)
1762	0.0555236	-190	Virgin female (DNp13-csChrimson)
1763	0.0564089	-185	Virgin female (DNp13-csChrimson)
1764	0.0569656	-180	Virgin female (DNp13-csChrimson)
1765	0.0572497	-175	Virgin female (DNp13-csChrimson)
1766	0.0573018	-170	Virgin female (DNp13-csChrimson)
1767	0.0570333	-165	Virgin female (DNp13-csChrimson)
1768	0.056725	-160	Virgin female (DNp13-csChrimson)
1769	0.0565775	-155	Virgin female (DNp13-csChrimson)
1770	0.056778	-150	Virgin female (DNp13-csChrimson)
1771	0.0554753	-145	Virgin female (DNp13-csChrimson)
1772	0.0549283	-140	Virgin female (DNp13-csChrimson)
1773	0.0548269	-135	Virgin female (DNp13-csChrimson)
1774	0.0548678	-130	Virgin female (DNp13-csChrimson)
1775	0.0553031	-125	Virgin female (DNp13-csChrimson)
1776	0.0548285	-120	Virgin female (DNp13-csChrimson)
1777	0.0502152	-115	Virgin female (DNp13-csChrimson)
1778	0.0384381	-110	Virgin female (DNp13-csChrimson)
1779	0.0389177	-105	Virgin female (DNp13-csChrimson)
1780	0.0392445	-100	Virgin female (DNp13-csChrimson)
1781	0.0382965	-95	Virgin female (DNp13-csChrimson)
1782	0.0350203	-90	Virgin female (DNp13-csChrimson)
1783	0.0440068	-85	Virgin female (DNp13-csChrimson)
1784	0.052252	-80	Virgin female (DNp13-csChrimson)
1785	0.0572018	-75	Virgin female (DNp13-csChrimson)
1786	0.0562365	-70	Virgin female (DNp13-csChrimson)
1787	0.0506096	-65	Virgin female (DNp13-csChrimson)
1788	0.04736	-60	Virgin female (DNp13-csChrimson)
1789	0.0463499	-55	Virgin female (DNp13-csChrimson)
1790	0.0474004	-50	Virgin female (DNp13-csChrimson)
1791	0.0462145	-45	Virgin female (DNp13-csChrimson)
1792	0.046018	-40	Virgin female (DNp13-csChrimson)
1793	0.0465414	-35	Virgin female (DNp13-csChrimson)
1794	0.0474916	-30	Virgin female (DNp13-csChrimson)
1795	0.0466794	-25	Virgin female (DNp13-csChrimson)
1796	0.0469029	-20	Virgin female (DNp13-csChrimson)
1797	0.0469969	-15	Virgin female (DNp13-csChrimson)
1798	0.0456821	-10	Virgin female (DNp13-csChrimson)
1799	0.0466218	-5	Virgin female (DNp13-csChrimson)
1800	0.0476309	0	Virgin female (DNp13-csChrimson)
1801	0.0480876	5	Virgin female (DNp13-csChrimson)
1802	0.0473194	10	Virgin female (DNp13-csChrimson)
1803	0.045964	15	Virgin female (DNp13-csChrimson)
1804	0.0443138	20	Virgin female (DNp13-csChrimson)
1805	0.0433375	25	Virgin female (DNp13-csChrimson)
1806	0.0441094	30	Virgin female (DNp13-csChrimson)
1807	0.0445545	35	Virgin female (DNp13-csChrimson)
1808	0.0451286	40	Virgin female (DNp13-csChrimson)
1809	0.0455989	45	Virgin female (DNp13-csChrimson)
1810	0.0457038	50	Virgin female (DNp13-csChrimson)
1811	0.0468173	55	Virgin female (DNp13-csChrimson)
1812	0.0480209	60	Virgin female (DNp13-csChrimson)
1813	0.0488539	65	Virgin female (DNp13-csChrimson)
1814	0.0488197	70	Virgin female (DNp13-csChrimson)
1815	0.0492987	75	Virgin female (DNp13-csChrimson)
1816	0.0499361	80	Virgin female (DNp13-csChrimson)
1817	0.0503531	85	Virgin female (DNp13-csChrimson)
1818	0.0501326	90	Virgin female (DNp13-csChrimson)
1819	0.0509873	95	Virgin female (DNp13-csChrimson)
1820	0.0457107	100	Virgin female (DNp13-csChrimson)
1821	0.0466593	105	Virgin female (DNp13-csChrimson)
1822	0.0678775	110	Virgin female (DNp13-csChrimson)
1823	0.0730836	115	Virgin female (DNp13-csChrimson)
1824	0.0617335	120	Virgin female (DNp13-csChrimson)
1825	0.0536994	125	Virgin female (DNp13-csChrimson)
1826	0.0733654	130	Virgin female (DNp13-csChrimson)
1827	0.0754132	135	Virgin female (DNp13-csChrimson)
1828	0.0720336	140	Virgin female (DNp13-csChrimson)
1829	0.0744261	145	Virgin female (DNp13-csChrimson)
1830	0.0960115	150	Virgin female (DNp13-csChrimson)
1831	0.0586147	155	Virgin female (DNp13-csChrimson)
1832	0.0587877	160	Virgin female (DNp13-csChrimson)
1833	0.0777685	165	Virgin female (DNp13-csChrimson)
1834	0.0900667	170	Virgin female (DNp13-csChrimson)
1835	0.321486	175	Virgin female (DNp13-csChrimson)
1836	0.420431	180	Virgin female (DNp13-csChrimson)
1837	0.433412	185	Virgin female (DNp13-csChrimson)
1838	0.425551	190	Virgin female (DNp13-csChrimson)
1839	0.430301	195	Virgin female (DNp13-csChrimson)
1840	0.436138	200	Virgin female (DNp13-csChrimson)
1841	0.441595	205	Virgin female (DNp13-csChrimson)
1842	0.445253	210	Virgin female (DNp13-csChrimson)
1843	0.45452	215	Virgin female (DNp13-csChrimson)
1844	0.458649	220	Virgin female (DNp13-csChrimson)
1845	0.461372	225	Virgin female (DNp13-csChrimson)
1846	0.467789	230	Virgin female (DNp13-csChrimson)
1847	0.494578	235	Virgin female (DNp13-csChrimson)
1848	0.509971	240	Virgin female (DNp13-csChrimson)
1849	0.51756	245	Virgin female (DNp13-csChrimson)
1850	0.522725	250	Virgin female (DNp13-csChrimson)
1851	0.525178	255	Virgin female (DNp13-csChrimson)
1852	0.527314	260	Virgin female (DNp13-csChrimson)
1853	0.529545	265	Virgin female (DNp13-csChrimson)
1854	0.53228	270	Virgin female (DNp13-csChrimson)
1855	0.535492	275	Virgin female (DNp13-csChrimson)
1856	0.536083	280	Virgin female (DNp13-csChrimson)
1857	0.536767	285	Virgin female (DNp13-csChrimson)
1858	0.541288	290	Virgin female (DNp13-csChrimson)
1859	0.55027	295	Virgin female (DNp13-csChrimson)
1860	0.529416	300	Virgin female (DNp13-csChrimson)
1861	0.500581	305	Virgin female (DNp13-csChrimson)
1862	0.494269	310	Virgin female (DNp13-csChrimson)
1863	0.486087	315	Virgin female (DNp13-csChrimson)
1864	0.492846	320	Virgin female (DNp13-csChrimson)
1865	0.505949	325	Virgin female (DNp13-csChrimson)
1866	0.512048	330	Virgin female (DNp13-csChrimson)
1867	0.517494	335	Virgin female (DNp13-csChrimson)
1868	0.518744	340	Virgin female (DNp13-csChrimson)
1869	0.517254	345	Virgin female (DNp13-csChrimson)
1870	0.51531	350	Virgin female (DNp13-csChrimson)
1871	0.51416	355	Virgin female (DNp13-csChrimson)
1872	0.511762	360	Virgin female (DNp13-csChrimson)
1873	0.509848	365	Virgin female (DNp13-csChrimson)
1874	0.511041	370	Virgin female (DNp13-csChrimson)
1875	0.491046	375	Virgin female (DNp13-csChrimson)
1876	0.487054	380	Virgin female (DNp13-csChrimson)
1877	0.493537	385	Virgin female (DNp13-csChrimson)
1878	0.500342	390	Virgin female (DNp13-csChrimson)
1879	0.480361	395	Virgin female (DNp13-csChrimson)
1880	0.471055	400	Virgin female (DNp13-csChrimson)
1881	0.481053	405	Virgin female (DNp13-csChrimson)
1882	0.521646	410	Virgin female (DNp13-csChrimson)
1883	0.504146	415	Virgin female (DNp13-csChrimson)
1884	0.496522	420	Virgin female (DNp13-csChrimson)
1885	0.494737	425	Virgin female (DNp13-csChrimson)
1886	0.487578	430	Virgin female (DNp13-csChrimson)
1887	0.482656	435	Virgin female (DNp13-csChrimson)
1888	0.474198	440	Virgin female (DNp13-csChrimson)
1889	0.475253	445	Virgin female (DNp13-csChrimson)
1890	0.506529	450	Virgin female (DNp13-csChrimson)
1891	0.488957	455	Virgin female (DNp13-csChrimson)
1892	0.491495	460	Virgin female (DNp13-csChrimson)
1893	0.516923	465	Virgin female (DNp13-csChrimson)
1894	0.563024	470	Virgin female (DNp13-csChrimson)
1895	0.546379	475	Virgin female (DNp13-csChrimson)
1896	0.523524	480	Virgin female (DNp13-csChrimson)
1897	0.509846	485	Virgin female (DNp13-csChrimson)
1898	0.52339	490	Virgin female (DNp13-csChrimson)
1899	0.527464	495	Virgin female (DNp13-csChrimson)
1900	0.526731	500	Virgin female (DNp13-csChrimson)
1901	0.525944	505	Virgin female (DNp13-csChrimson)
1902	0.531923	510	Virgin female (DNp13-csChrimson)
1903	0.536128	515	Virgin female (DNp13-csChrimson)
1904	0.540158	520	Virgin female (DNp13-csChrimson)
1905	0.539359	525	Virgin female (DNp13-csChrimson)
1906	0.525614	530	Virgin female (DNp13-csChrimson)
1907	0.52776	535	Virgin female (DNp13-csChrimson)
1908	0.529787	540	Virgin female (DNp13-csChrimson)
1909	0.535994	545	Virgin female (DNp13-csChrimson)
1910	0.55554	550	Virgin female (DNp13-csChrimson)
1911	0.53982	555	Virgin female (DNp13-csChrimson)
1912	0.526013	560	Virgin female (DNp13-csChrimson)
1913	0.523188	565	Virgin female (DNp13-csChrimson)
1914	0.542547	570	Virgin female (DNp13-csChrimson)
1915	0.54909	575	Virgin female (DNp13-csChrimson)
1916	0.541787	580	Virgin female (DNp13-csChrimson)
1917	0.531393	585	Virgin female (DNp13-csChrimson)
1918	0.536915	590	Virgin female (DNp13-csChrimson)
1919	0.555527	595	Virgin female (DNp13-csChrimson)
1920	0.572775	600	Virgin female (DNp13-csChrimson)
1921	0.57527	605	Virgin female (DNp13-csChrimson)
1922	0.540234	610	Virgin female (DNp13-csChrimson)
1923	0.57301	615	Virgin female (DNp13-csChrimson)
1924	0.571	620	Virgin female (DNp13-csChrimson)
1925	0.549078	625	Virgin female (DNp13-csChrimson)
1926	0.546181	630	Virgin female (DNp13-csChrimson)
1927	0.549193	635	Virgin female (DNp13-csChrimson)
1928	0.557466	640	Virgin female (DNp13-csChrimson)
1929	0.555139	645	Virgin female (DNp13-csChrimson)
1930	0.513507	650	Virgin female (DNp13-csChrimson)
1931	0.545467	655	Virgin female (DNp13-csChrimson)
1932	0.54974	660	Virgin female (DNp13-csChrimson)
1933	0.533098	665	Virgin female (DNp13-csChrimson)
1934	0.524342	670	Virgin female (DNp13-csChrimson)
1935	0.493538	675	Virgin female (DNp13-csChrimson)
1936	0.508897	680	Virgin female (DNp13-csChrimson)
1937	0.549693	685	Virgin female (DNp13-csChrimson)
1938	0.567796	690	Virgin female (DNp13-csChrimson)
1939	0.583811	695	Virgin female (DNp13-csChrimson)
1940	0.573985	700	Virgin female (DNp13-csChrimson)
1941	0.554361	705	Virgin female (DNp13-csChrimson)
1942	0.557594	710	Virgin female (DNp13-csChrimson)
1943	0.518723	715	Virgin female (DNp13-csChrimson)
1944	0.505849	720	Virgin female (DNp13-csChrimson)
1945	0.516903	725	Virgin female (DNp13-csChrimson)
1946	0.535315	730	Virgin female (DNp13-csChrimson)
1947	0.554661	735	Virgin female (DNp13-csChrimson)
1948	0.559879	740	Virgin female (DNp13-csChrimson)
1949	0.548819	745	Virgin female (DNp13-csChrimson)
1950	0.519795	750	Virgin female (DNp13-csChrimson)
1951	0.521004	755	Virgin female (DNp13-csChrimson)
1952	0.51262	760	Virgin female (DNp13-csChrimson)
1953	0.49618	765	Virgin female (DNp13-csChrimson)
1954	0.482118	770	Virgin female (DNp13-csChrimson)
1955	0.497285	775	Virgin female (DNp13-csChrimson)
1956	0.507884	780	Virgin female (DNp13-csChrimson)
1957	0.500388	785	Virgin female (DNp13-csChrimson)
1958	0.451891	790	Virgin female (DNp13-csChrimson)
1959	0.481017	795	Virgin female (DNp13-csChrimson)
1960	0.49433	800	Virgin female (DNp13-csChrimson)
1961	0.48183	805	Virgin female (DNp13-csChrimson)
1962	0.441455	810	Virgin female (DNp13-csChrimson)
1963	0.459932	815	Virgin female (DNp13-csChrimson)
1964	0.452334	820	Virgin female (DNp13-csChrimson)
1965	0.429305	825	Virgin female (DNp13-csChrimson)
1966	0.430543	830	Virgin female (DNp13-csChrimson)
1967	0.406324	835	Virgin female (DNp13-csChrimson)
1968	0.335338	840	Virgin female (DNp13-csChrimson)
1969	0.248522	845	Virgin female (DNp13-csChrimson)
1970	0.21304	850	Virgin female (DNp13-csChrimson)
1971	0.204398	855	Virgin female (DNp13-csChrimson)
1972	0.183511	860	Virgin female (DNp13-csChrimson)
1973	0.150615	865	Virgin female (DNp13-csChrimson)
1974	0.116062	870	Virgin female (DNp13-csChrimson)
1975	0.113846	875	Virgin female (DNp13-csChrimson)
1976	0.115097	880	Virgin female (DNp13-csChrimson)
1977	0.118094	885	Virgin female (DNp13-csChrimson)
1978	0.12692	890	Virgin female (DNp13-csChrimson)
1979	0.120914	895	Virgin female (DNp13-csChrimson)
1980	0.118684	900	Virgin female (DNp13-csChrimson)
1981	0.119644	905	Virgin female (DNp13-csChrimson)
1982	0.11775	910	Virgin female (DNp13-csChrimson)
1983	0.103186	915	Virgin female (DNp13-csChrimson)
1984	0.111052	920	Virgin female (DNp13-csChrimson)
1985	0.133541	925	Virgin female (DNp13-csChrimson)
1986	0.142284	930	Virgin female (DNp13-csChrimson)
1987	0.111258	935	Virgin female (DNp13-csChrimson)
1988	0.0912927	940	Virgin female (DNp13-csChrimson)
1989	0.0905646	945	Virgin female (DNp13-csChrimson)
1990	0.113524	950	Virgin female (DNp13-csChrimson)
1991	0.111186	955	Virgin female (DNp13-csChrimson)
1992	0.310852	960	Virgin female (DNp13-csChrimson)
1993	0.5877	965	Virgin female (DNp13-csChrimson)
1994	0.58419	970	Virgin female (DNp13-csChrimson)
1995	0.581633	975	Virgin female (DNp13-csChrimson)
1996	0.578004	980	Virgin female (DNp13-csChrimson)
1997	0.577176	985	Virgin female (DNp13-csChrimson)
1998	0.589561	990	Virgin female (DNp13-csChrimson)
[truncated: 62,735 more rows]

## Sheet: fig6g
	trigger_onset	bio_latency
0	9.3978	375.1
1	33.0682	268.2
2	48.2589	215.7
3	67.9519	336.1
4	82.8207	374
5	82.8421	374
6	88.656	102.4
7	88.6783	80.1
8	93.0858	186.8
9	110.803	346.2
10	115.691	361.5
11	115.725	327.6
12	115.752	300.9
13	118.055	217.7
14	124.795	164.2
15	136.568	262.3
16	136.582	247.8
17	142.72	556.1
18	144.954	210.9
19	147.908	435.5
20	151.029	374.2
21	151.063	349.3
22	153.81	198.4
23	153.817	194.4
24	158.898	186.5
25	163.158	143.1
26	190.405	42.3
27	208.698	827.9
28	213.215	-2.1
29	218.231	225.3
30	225.503	260.8
31	225.543	230
32	233.643	18.1
33	253.88	-11.6
34	257.592	138.7
35	260.829	142.2
36	269.024	511.3
37	275.086	89.6
38	276.03	193.7
39	276.039	193.7
40	277.592	281.3
41	277.606	267.5
42	277.626	247.5
43	277.639	234.2
44	278.616	126
45	282.281	268.7
46	297.503	228.9
