# Supplementary material for: SLEAP: A deep learning system for multi-animal pose tracking
Source: Nat Methods. 2022 Apr 4;19(4):486–95. doi: 10.1038/s41592-022-01426-1 (PMC9007740; doi:10.1038/s41592-022-01426-1)
Supplement: Source Data Extended Data Fig. 5 — Source data for plots. [file 41592_2022_1426_MOESM14_ESM.xlsx]

## Sheet: ExDataFig5a
	model	Accuracy / mAP	Encoder	Weights
0	sleap-data/experiments/pt_backbone_expts.flies/td.pretrained.210509_133540.centered_instance.n=1800	0.628232	ResNeXt101	Randomly initialized
1	sleap-data/experiments/pt_backbone_expts.flies/td.pretrained.210509_104147.centered_instance.n=1800	0.485828	ResNeXt101	Pretrained
2	sleap-data/experiments/pt_backbone_expts.flies/td.pretrained.210508_143738.centered_instance.n=1800	0.634409	ResNeXt101	Randomly initialized
3	sleap-data/experiments/pt_backbone_expts.flies/td.pretrained.210508_202141.centered_instance.n=1800	0.459013	ResNet152	Pretrained
4	sleap-data/experiments/pt_backbone_expts.flies/td.pretrained.210509_121034.centered_instance.n=1800	0.502248	ResNet152	Pretrained
5	sleap-data/experiments/pt_backbone_expts.flies/td.pretrained.210508_133029.centered_instance.n=1800	0.658752	ResNet152	Randomly initialized
6	sleap-data/experiments/pt_backbone_expts.flies/td.pretrained.210509_133729.centered_instance.n=1800	0.648955	ResNet152	Randomly initialized
7	sleap-data/experiments/pt_backbone_expts.flies/td.pretrained.210509_121530.centered_instance.n=1800	0.434061	ResNet101	Pretrained
8	sleap-data/experiments/pt_backbone_expts.flies/td.pretrained.210508_105732.centered_instance.n=1800	0.35619	ResNet101	Pretrained
9	sleap-data/experiments/pt_backbone_expts.flies/td.pretrained.210509_133027.centered_instance.n=1800	0.671955	ResNet101	Randomly initialized
10	sleap-data/experiments/pt_backbone_expts.flies/td.pretrained.210508_191228.centered_instance.n=1800	0.682123	ResNet101	Randomly initialized
11	sleap-data/experiments/pt_backbone_expts.flies/td.pretrained.210509_130226.centered_instance.n=1800	0.54543	ResNet34	Pretrained
12	sleap-data/experiments/pt_backbone_expts.flies/td.pretrained.210509_130429.centered_instance.n=1800	0.696406	ResNet34	Randomly initialized
13	sleap-data/experiments/pt_backbone_expts.flies/td.pretrained.210508_153225.centered_instance.n=1800	0.659814	ResNet34	Randomly initialized
14	sleap-data/experiments/pt_backbone_expts.flies/td.pretrained.210509_094027.centered_instance.n=1800	0.107988	SEResNet34	Pretrained
15	sleap-data/experiments/pt_backbone_expts.flies/td.pretrained.210508_183632.centered_instance.n=1800	0.465572	SEResNet34	Pretrained
16	sleap-data/experiments/pt_backbone_expts.flies/td.pretrained.210509_103126.centered_instance.n=1800	0.702584	SEResNet34	Randomly initialized
17	sleap-data/experiments/pt_backbone_expts.flies/td.pretrained.210508_062130.centered_instance.n=1800	0.707415	SEResNet34	Randomly initialized
18	sleap-data/experiments/pt_backbone_expts.flies/td.pretrained.210508_212631.centered_instance.n=1800	0.727182	SEResNet18	Pretrained
19	sleap-data/experiments/pt_backbone_expts.flies/td.pretrained.210508_172127.centered_instance.n=1800	0.719192	SEResNet18	Randomly initialized
20	sleap-data/experiments/pt_backbone_expts.flies/td.pretrained.210509_085630.centered_instance.n=1800	0.596677	SEResNet18	Pretrained
21	sleap-data/experiments/pt_backbone_expts.flies/td.pretrained.210509_145225.centered_instance.n=1800	0.727193	SEResNet18	Randomly initialized
22	sleap-data/experiments/pt_backbone_expts.flies/td.pretrained.210508_133729.centered_instance.n=1800	0.150072	InceptionV3	Randomly initialized
23	sleap-data/experiments/pt_backbone_expts.flies/td.pretrained.210508_134727.centered_instance.n=1800	0.72428	InceptionV3	Pretrained
24	sleap-data/experiments/pt_backbone_expts.flies/td.pretrained.210509_134129.centered_instance.n=1800	0.728084	InceptionV3	Pretrained
25	sleap-data/experiments/pt_backbone_expts.flies/td.pretrained.210508_214531.centered_instance.n=1800	0.186664	DenseNet169	Pretrained
26	sleap-data/experiments/pt_backbone_expts.flies/td.pretrained.210509_105235.centered_instance.n=1800	0.167072	DenseNet169	Pretrained
27	sleap-data/experiments/pt_backbone_expts.flies/td.pretrained.210508_213334.centered_instance.n=1800	0.71259	DenseNet169	Randomly initialized
28	sleap-data/experiments/pt_backbone_expts.flies/td.pretrained.210509_090531.centered_instance.n=1800	0.730626	DenseNet169	Randomly initialized
29	sleap-data/experiments/pt_backbone_expts.flies/td.pretrained.210508_141225.centered_instance.n=1800	0.715395	ResNet50	Randomly initialized
30	sleap-data/experiments/pt_backbone_expts.flies/td.pretrained.210509_123427.centered_instance.n=1800	0.731569	ResNet50	Randomly initialized
31	sleap-data/experiments/pt_backbone_expts.flies/td.pretrained.210508_064628.centered_instance.n=1800	0.594868	ResNet50	Pretrained
32	sleap-data/experiments/pt_backbone_expts.flies/td.pretrained.210509_130128.centered_instance.n=1800	0.573739	ResNet50	Pretrained
33	sleap-data/experiments/pt_backbone_expts.flies/td.pretrained.210509_034124.centered_instance.n=1800	0.702846	ResNet18	Randomly initialized
34	sleap-data/experiments/pt_backbone_expts.flies/td.pretrained.210508_183326.centered_instance.n=1800	0.741451	ResNet18	Pretrained
35	sleap-data/experiments/pt_backbone_expts.flies/td.pretrained.210508_135426.centered_instance.n=1800	0.703039	ResNet18	Randomly initialized
36	sleap-data/experiments/pt_backbone_expts.flies/td.pretrained.210509_080528.centered_instance.n=1800	0.70924	ResNet18	Pretrained
37	sleap-data/experiments/pt_backbone_expts.flies/td.pretrained.210508_191741.centered_instance.n=1800	0.206196	DenseNet201	Pretrained
38	sleap-data/experiments/pt_backbone_expts.flies/td.pretrained.210509_110832.centered_instance.n=1800	0.72369	DenseNet201	Randomly initialized
39	sleap-data/experiments/pt_backbone_expts.flies/td.pretrained.210508_181931.centered_instance.n=1800	0.746326	DenseNet201	Randomly initialized
40	sleap-data/experiments/pt_backbone_expts.flies/td.pretrained.210509_041934.centered_instance.n=1800	0.447685	DenseNet201	Pretrained
41	sleap-data/experiments/pt_backbone_expts.flies/td.pretrained.210509_092628.centered_instance.n=1800	0.750129	DenseNet121	Randomly initialized
42	sleap-data/experiments/pt_backbone_expts.flies/td.pretrained.210508_144759.centered_instance.n=1800	0.720686	DenseNet121	Randomly initialized
43	sleap-data/experiments/pt_backbone_expts.flies/td.pretrained.210508_144802.centered_instance.n=1800	0.674289	DenseNet121	Pretrained
44	sleap-data/experiments/pt_backbone_expts.flies/td.pretrained.210509_143530.centered_instance.n=1800	0.736987	DenseNet121	Pretrained
45	sleap-data/experiments/pt_backbone_expts.flies/td.pretrained.210509_141930.centered_instance.n=1800	0.757137	InceptionResNetV2	Randomly initialized
46	sleap-data/experiments/pt_backbone_expts.flies/td.pretrained.210508_132736.centered_instance.n=1800	0.597459	InceptionResNetV2	Pretrained
47	sleap-data/experiments/pt_backbone_expts.flies/td.pretrained.210508_092932.centered_instance.n=1800	0.731323	InceptionResNetV2	Randomly initialized
48	sleap-data/experiments/pt_backbone_expts.flies/td.pretrained.210509_040933.centered_instance.n=1800	0.771313	ResNeXt50	Pretrained
49	sleap-data/experiments/pt_backbone_expts.flies/td.pretrained.210508_194233.centered_instance.n=1800	0.691831	ResNeXt50	Pretrained
50	sleap-data/experiments/pt_backbone_expts.flies/td.pretrained.210508_152930.centered_instance.n=1800	0.663473	ResNeXt50	Randomly initialized
51	sleap-data/experiments/pt_backbone_expts.flies/td.pretrained.210509_112932.centered_instance.n=1800	0.696341	ResNeXt50	Randomly initialized
52	sleap-data/experiments/pt_backbone_expts.flies/td.pretrained.210508_211029.centered_instance.n=1800	0.781384	MobileNetV1	Pretrained
53	sleap-data/experiments/pt_backbone_expts.flies/td.pretrained.210509_064826.centered_instance.n=1800	0.52356	MobileNetV1	Randomly initialized
54	sleap-data/experiments/pt_backbone_expts.flies/td.pretrained.210508_134226.centered_instance.n=1800	0.575385	MobileNetV1	Randomly initialized
55	sleap-data/experiments/pt_backbone_expts.flies/td.pretrained.210509_023629.centered_instance.n=1800	0.784687	MobileNetV1	Pretrained
56	sleap-data/experiments/pt_backbone_expts.flies/td.pretrained.210509_062228.centered_instance.n=1800	0.781692	MobileNetV2	Pretrained
57	sleap-data/experiments/pt_backbone_expts.flies/td.pretrained.210508_203730.centered_instance.n=1800	0.516427	MobileNetV2	Randomly initialized
58	sleap-data/experiments/pt_backbone_expts.flies/td.pretrained.210508_111027.centered_instance.n=1800	0.784914	MobileNetV2	Pretrained
59	sleap-data/experiments/pt_backbone_expts.flies/td.pretrained.210509_134728.centered_instance.n=1800	0.518502	MobileNetV2	Randomly initialized
60	sleap-data/experiments/pt_backbone_expts.flies/td.pretrained.210509_011526.centered_instance.n=1800	0.752436	SEResNet50	Randomly initialized
61	sleap-data/experiments/pt_backbone_expts.flies/td.pretrained.210509_082826.centered_instance.n=1800	0.73495	SEResNet50	Randomly initialized
62	sleap-data/experiments/pt_backbone_expts.flies/td.pretrained.210508_214930.centered_instance.n=1800	0.797913	SEResNet50	Pretrained
63	sleap-data/experiments/pt_backbone_expts.flies/td.pretrained.210509_142327.centered_instance.n=1800	0.804131	EfficientNetB0	Pretrained
64	sleap-data/experiments/pt_backbone_expts.flies/td.pretrained.210508_182627.centered_instance.n=1800	0.800844	EfficientNetB0	Pretrained
65	sleap-data/experiments/pt_backbone_expts.flies/td.pretrained.210508_171726.centered_instance.n=1800	0.600653	EfficientNetB0	Randomly initialized
66	sleap-data/experiments/pt_backbone_expts.flies/td.pretrained.210509_144926.centered_instance.n=1800	0.623392	EfficientNetB0	Randomly initialized
67	sleap-data/experiments/pt_backbone_expts.flies/td.pretrained.210509_151827.centered_instance.n=1800	0.587047	EfficientNetB2	Randomly initialized
68	sleap-data/experiments/pt_backbone_expts.flies/td.pretrained.210508_151128.centered_instance.n=1800	0.763165	EfficientNetB2	Pretrained
69	sleap-data/experiments/pt_backbone_expts.flies/td.pretrained.210509_150228.centered_instance.n=1800	0.806597	EfficientNetB2	Pretrained
70	sleap-data/experiments/pt_backbone_expts.flies/td.pretrained.210508_161427.centered_instance.n=1800	0.517744	EfficientNetB2	Randomly initialized
71	sleap-data/experiments/pt_backbone_expts.flies/td.pretrained.210508_162930.centered_instance.n=1800	0.802797	EfficientNetB1	Pretrained
72	sleap-data/experiments/pt_backbone_expts.flies/td.pretrained.210509_043928.centered_instance.n=1800	0.806817	EfficientNetB1	Pretrained
73	sleap-data/experiments/pt_backbone_expts.flies/td.pretrained.210508_044812.centered_instance.n=1800	0.707971	SENet154	Randomly initialized
74	sleap-data/experiments/pt_backbone_expts.flies/td.pretrained.210508_154226.centered_instance.n=1800	0.807274	SENet154	Pretrained
75	sleap-data/experiments/pt_backbone_expts.flies/td.pretrained.210509_045029.centered_instance.n=1800	0.580971	EfficientNetB3	Randomly initialized
76	sleap-data/experiments/pt_backbone_expts.flies/td.pretrained.210509_075429.centered_instance.n=1800	0.804857	EfficientNetB3	Pretrained
77	sleap-data/experiments/pt_backbone_expts.flies/td.pretrained.210508_140031.centered_instance.n=1800	0.811217	EfficientNetB3	Pretrained
78	sleap-data/experiments/pt_backbone_expts.flies/td.pretrained.210509_153539.centered_instance.n=1800	0.816176	EfficientNetB5	Pretrained
79	sleap-data/experiments/pt_backbone_expts.flies/td.pretrained.210509_155630.centered_instance.n=1800	0.463358	EfficientNetB5	Randomly initialized
80	sleap-data/experiments/pt_backbone_expts.flies/td.pretrained.210509_060729.centered_instance.n=1800	0.512824	EfficientNetB5	Randomly initialized
81	sleap-data/experiments/pt_backbone_expts.flies/td.pretrained.210509_054833.centered_instance.n=1800	0.811262	EfficientNetB5	Pretrained
82	sleap-data/experiments/pt_backbone_expts.flies/td.pretrained.210508_220935.centered_instance.n=1800	0.368145	EfficientNetB4	Randomly initialized
83	sleap-data/experiments/pt_backbone_expts.flies/td.pretrained.210509_105530.centered_instance.n=1800	0.802764	EfficientNetB4	Pretrained
84	sleap-data/experiments/pt_backbone_expts.flies/td.pretrained.210509_050031.centered_instance.n=1800	0.819041	EfficientNetB4	Pretrained
85	sleap-data/experiments/pt_backbone_expts.flies/td.pretrained.210509_025824.centered_instance.n=1800	0.81991	VGG19	Randomly initialized
86	sleap-data/experiments/pt_backbone_expts.flies/td.pretrained.210508_163230.centered_instance.n=1800	0.815195	VGG19	Pretrained
87	sleap-data/experiments/pt_backbone_expts.flies/td.pretrained.210508_175325.centered_instance.n=1800	0.800059	VGG19	Randomly initialized
88	sleap-data/experiments/pt_backbone_expts.flies/td.pretrained.210509_025126.centered_instance.n=1800	0.810921	VGG19	Pretrained
89	sleap-data/experiments/pt_backbone_expts.flies/td.pretrained.210509_105746.centered_instance.n=1800	0.820081	SEResNeXt101	Pretrained
90	sleap-data/experiments/pt_backbone_expts.flies/td.pretrained.210509_073842.centered_instance.n=1800	0.700958	SEResNeXt101	Randomly initialized
91	sleap-data/experiments/pt_backbone_expts.flies/td.pretrained.210508_212151.centered_instance.n=1800	0.809751	SEResNeXt101	Pretrained
92	sleap-data/experiments/pt_backbone_expts.flies/td.pretrained.210509_022042.centered_instance.n=1800	0.697206	SEResNeXt101	Randomly initialized
93	sleap-data/experiments/pt_backbone_expts.flies/td.pretrained.210508_152431.centered_instance.n=1800	0.745168	SEResNeXt50	Randomly initialized
94	sleap-data/experiments/pt_backbone_expts.flies/td.pretrained.210508_175535.centered_instance.n=1800	0.821079	SEResNeXt50	Pretrained
95	sleap-data/experiments/pt_backbone_expts.flies/td.pretrained.210509_100332.centered_instance.n=1800	0.809706	SEResNeXt50	Pretrained
96	sleap-data/experiments/pt_backbone_expts.flies/td.pretrained.210509_091832.centered_instance.n=1800	0.74988	SEResNeXt50	Randomly initialized
97	sleap-data/experiments/pt_backbone_expts.flies/td.pretrained.210509_102431.centered_instance.n=1800	0.698189	SEResNet152	Randomly initialized
98	sleap-data/experiments/pt_backbone_expts.flies/td.pretrained.210508_154438.centered_instance.n=1800	0.822966	SEResNet152	Pretrained
99	sleap-data/experiments/pt_backbone_expts.flies/td.pretrained.210509_150136.centered_instance.n=1800	0.820955	SEResNet152	Pretrained
100	sleap-data/experiments/pt_backbone_expts.flies/td.pretrained.210508_133933.centered_instance.n=1800	0.717425	SEResNet152	Randomly initialized
101	sleap-data/experiments/pt_backbone_expts.flies/td.pretrained.210509_013631.centered_instance.n=1800	0.505543	EfficientNetB6	Randomly initialized
102	sleap-data/experiments/pt_backbone_expts.flies/td.pretrained.210508_214134.centered_instance.n=1800	0.81991	EfficientNetB6	Pretrained
103	sleap-data/experiments/pt_backbone_expts.flies/td.pretrained.210509_160336.centered_instance.n=1800	0.82355	EfficientNetB6	Pretrained
104	sleap-data/experiments/pt_backbone_expts.flies/td.pretrained.210509_065234.centered_instance.n=1800	0.819226	SEResNet101	Pretrained
105	sleap-data/experiments/pt_backbone_expts.flies/td.pretrained.210509_084428.centered_instance.n=1800	0.707751	SEResNet101	Randomly initialized
106	sleap-data/experiments/pt_backbone_expts.flies/td.pretrained.210508_160134.centered_instance.n=1800	0.828108	SEResNet101	Pretrained
107	sleap-data/experiments/pt_backbone_expts.flies/td.pretrained.210508_154831.centered_instance.n=1800	0.749268	SEResNet101	Randomly initialized
108	sleap-data/experiments/pt_backbone_expts.flies/td.pretrained.210508_215433.centered_instance.n=1800	0.448472	EfficientNetB7	Randomly initialized
109	sleap-data/experiments/pt_backbone_expts.flies/td.pretrained.210508_214745.centered_instance.n=1800	0.828626	EfficientNetB7	Pretrained
110	sleap-data/experiments/pt_backbone_expts.flies/td.pretrained.210509_161232.centered_instance.n=1800	0.320602	EfficientNetB7	Randomly initialized
111	sleap-data/experiments/pt_backbone_expts.flies/td.pretrained.210509_161136.centered_instance.n=1800	0.822207	EfficientNetB7	Pretrained
112	sleap-data/experiments/pt_backbone_expts.flies/td.pretrained.210509_024824.centered_instance.n=1800	0.815929	VGG16	Randomly initialized
113	sleap-data/experiments/pt_backbone_expts.flies/td.pretrained.210508_150624.centered_instance.n=1800	0.802735	VGG16	Randomly initialized
114	sleap-data/experiments/pt_backbone_expts.flies/td.pretrained.210509_024124.centered_instance.n=1800	0.820478	VGG16	Pretrained
115	sleap-data/experiments/pt_backbone_expts.flies/td.pretrained.210508_102425.centered_instance.n=1800	0.833058	VGG16	Pretrained
116	sleap-data/experiments/dlcresnet_expts/dlcresnet_expts.flies.td.210509_170624.centered_instance.n=1800	0.74853	ResNet50 (ours)	Randomly initialized
117	sleap-data/experiments/rerun_old_expts/resnet.td.flies.rerun_old.210507_133225.centered_instance.n=1800	0.769441	ResNet50 (ours)	Randomly initialized
118	sleap-data/experiments/rerun_old_expts/resnet.td.flies.rerun_old.210507_153842.centered_instance.n=1800	0.808183	ResNet50 (ours)	Randomly initialized
119	sleap-data/experiments/rerun_old_expts/resnet.td.flies.rerun_old.210507_153843.centered_instance.n=1800	0.830031	ResNet50 (ours)	Pretrained
120	sleap-data/experiments/rerun_old_expts/resnet.td.flies.rerun_old.210507_153847.centered_instance.n=1800	0.833852	ResNet50 (ours)	Pretrained
121	sleap-data/experiments/dlcresnet_expts/dlcresnet_expts.flies.td.210509_164525.centered_instance.n=1800	0.728047	ResNet50 (ours)	Randomly initialized
122	sleap-data/experiments/dlcresnet_expts/dlcresnet_expts.flies.td.210509_170526.centered_instance.n=1800	0.795698	ResNet50 (ours)	Pretrained
123	sleap-data/experiments/dlcresnet_expts/dlcresnet_expts.flies.td.210509_171925.centered_instance.n=1800	0.79644	ResNet50 (ours)	Pretrained

## Sheet: ExDataFig5b
	model	Model computations (GFLOPS)	Accuracy / mAP	Model type
0	sleap-data/experiments/pt_backbone_expts.flies/td.pretrained.210508_064628.centered_instance.n=1800	30.3062	0.594868	Pretrained encoder
1	sleap-data/experiments/pt_backbone_expts.flies/td.pretrained.210508_102425.centered_instance.n=1800	42.9712	0.833058	Pretrained encoder
2	sleap-data/experiments/pt_backbone_expts.flies/td.pretrained.210508_105732.centered_instance.n=1800	34.1013	0.35619	Pretrained encoder
3	sleap-data/experiments/pt_backbone_expts.flies/td.pretrained.210508_111027.centered_instance.n=1800	25.4021	0.784914	Pretrained encoder
4	sleap-data/experiments/pt_backbone_expts.flies/td.pretrained.210508_132736.centered_instance.n=1800	34.1569	0.597459	Pretrained encoder
5	sleap-data/experiments/pt_backbone_expts.flies/td.pretrained.210508_134727.centered_instance.n=1800	29.0072	0.72428	Pretrained encoder
6	sleap-data/experiments/pt_backbone_expts.flies/td.pretrained.210508_140031.centered_instance.n=1800	28.2719	0.811217	Pretrained encoder
7	sleap-data/experiments/pt_backbone_expts.flies/td.pretrained.210508_144802.centered_instance.n=1800	26.9067	0.674289	Pretrained encoder
8	sleap-data/experiments/pt_backbone_expts.flies/td.pretrained.210508_151128.centered_instance.n=1800	26.0828	0.763165	Pretrained encoder
9	sleap-data/experiments/pt_backbone_expts.flies/td.pretrained.210508_154226.centered_instance.n=1800	49.1862	0.807274	Pretrained encoder
10	sleap-data/experiments/pt_backbone_expts.flies/td.pretrained.210508_154438.centered_instance.n=1800	37.6894	0.822966	Pretrained encoder
11	sleap-data/experiments/pt_backbone_expts.flies/td.pretrained.210508_160134.centered_instance.n=1800	33.8847	0.828108	Pretrained encoder
12	sleap-data/experiments/pt_backbone_expts.flies/td.pretrained.210508_162930.centered_instance.n=1800	25.8211	0.802797	Pretrained encoder
13	sleap-data/experiments/pt_backbone_expts.flies/td.pretrained.210508_163230.centered_instance.n=1800	47.2186	0.815195	Pretrained encoder
14	sleap-data/experiments/pt_backbone_expts.flies/td.pretrained.210508_175535.centered_instance.n=1800	30.4657	0.821079	Pretrained encoder
15	sleap-data/experiments/pt_backbone_expts.flies/td.pretrained.210508_182627.centered_instance.n=1800	25.6277	0.800844	Pretrained encoder
16	sleap-data/experiments/pt_backbone_expts.flies/td.pretrained.210508_183326.centered_instance.n=1800	24.8043	0.741451	Pretrained encoder
17	sleap-data/experiments/pt_backbone_expts.flies/td.pretrained.210508_183632.centered_instance.n=1800	26.6951	0.465572	Pretrained encoder
18	sleap-data/experiments/pt_backbone_expts.flies/td.pretrained.210508_191741.centered_instance.n=1800	28.9923	0.206196	Pretrained encoder
19	sleap-data/experiments/pt_backbone_expts.flies/td.pretrained.210508_194233.centered_instance.n=1800	30.4551	0.691831	Pretrained encoder
20	sleap-data/experiments/pt_backbone_expts.flies/td.pretrained.210508_202141.centered_instance.n=1800	37.898	0.459013	Pretrained encoder
21	sleap-data/experiments/pt_backbone_expts.flies/td.pretrained.210508_211029.centered_instance.n=1800	24.5828	0.781384	Pretrained encoder
22	sleap-data/experiments/pt_backbone_expts.flies/td.pretrained.210508_212151.centered_instance.n=1800	34.2984	0.809751	Pretrained encoder
23	sleap-data/experiments/pt_backbone_expts.flies/td.pretrained.210508_212631.centered_instance.n=1800	24.8052	0.727182	Pretrained encoder
24	sleap-data/experiments/pt_backbone_expts.flies/td.pretrained.210508_214134.centered_instance.n=1800	33.3226	0.81991	Pretrained encoder
25	sleap-data/experiments/pt_backbone_expts.flies/td.pretrained.210508_214531.centered_instance.n=1800	27.8	0.186664	Pretrained encoder
26	sleap-data/experiments/pt_backbone_expts.flies/td.pretrained.210508_214745.centered_instance.n=1800	35.8204	0.828626	Pretrained encoder
27	sleap-data/experiments/pt_backbone_expts.flies/td.pretrained.210508_214930.centered_instance.n=1800	30.0816	0.797913	Pretrained encoder
28	sleap-data/experiments/pt_backbone_expts.flies/td.pretrained.210509_023629.centered_instance.n=1800	24.5828	0.784687	Pretrained encoder
29	sleap-data/experiments/pt_backbone_expts.flies/td.pretrained.210509_024124.centered_instance.n=1800	42.9712	0.820478	Pretrained encoder
30	sleap-data/experiments/pt_backbone_expts.flies/td.pretrained.210509_025126.centered_instance.n=1800	47.2186	0.810921	Pretrained encoder
31	sleap-data/experiments/pt_backbone_expts.flies/td.pretrained.210509_040933.centered_instance.n=1800	30.4551	0.771313	Pretrained encoder
32	sleap-data/experiments/pt_backbone_expts.flies/td.pretrained.210509_041934.centered_instance.n=1800	28.9923	0.447685	Pretrained encoder
33	sleap-data/experiments/pt_backbone_expts.flies/td.pretrained.210509_043928.centered_instance.n=1800	25.8211	0.806817	Pretrained encoder
34	sleap-data/experiments/pt_backbone_expts.flies/td.pretrained.210509_050031.centered_instance.n=1800	29.1059	0.819041	Pretrained encoder
35	sleap-data/experiments/pt_backbone_expts.flies/td.pretrained.210509_054833.centered_instance.n=1800	30.5951	0.811262	Pretrained encoder
36	sleap-data/experiments/pt_backbone_expts.flies/td.pretrained.210509_062228.centered_instance.n=1800	25.4021	0.781692	Pretrained encoder
37	sleap-data/experiments/pt_backbone_expts.flies/td.pretrained.210509_065234.centered_instance.n=1800	33.8847	0.819226	Pretrained encoder
38	sleap-data/experiments/pt_backbone_expts.flies/td.pretrained.210509_075429.centered_instance.n=1800	28.2719	0.804857	Pretrained encoder
39	sleap-data/experiments/pt_backbone_expts.flies/td.pretrained.210509_080528.centered_instance.n=1800	24.8043	0.70924	Pretrained encoder
40	sleap-data/experiments/pt_backbone_expts.flies/td.pretrained.210509_085630.centered_instance.n=1800	24.8052	0.596677	Pretrained encoder
41	sleap-data/experiments/pt_backbone_expts.flies/td.pretrained.210509_094027.centered_instance.n=1800	26.6951	0.107988	Pretrained encoder
42	sleap-data/experiments/pt_backbone_expts.flies/td.pretrained.210509_100332.centered_instance.n=1800	30.4657	0.809706	Pretrained encoder
43	sleap-data/experiments/pt_backbone_expts.flies/td.pretrained.210509_104147.centered_instance.n=1800	34.2799	0.485828	Pretrained encoder
44	sleap-data/experiments/pt_backbone_expts.flies/td.pretrained.210509_105235.centered_instance.n=1800	27.8	0.167072	Pretrained encoder
45	sleap-data/experiments/pt_backbone_expts.flies/td.pretrained.210509_105530.centered_instance.n=1800	29.1059	0.802764	Pretrained encoder
46	sleap-data/experiments/pt_backbone_expts.flies/td.pretrained.210509_105746.centered_instance.n=1800	34.2984	0.820081	Pretrained encoder
47	sleap-data/experiments/pt_backbone_expts.flies/td.pretrained.210509_121034.centered_instance.n=1800	37.898	0.502248	Pretrained encoder
48	sleap-data/experiments/pt_backbone_expts.flies/td.pretrained.210509_121530.centered_instance.n=1800	34.1013	0.434061	Pretrained encoder
49	sleap-data/experiments/pt_backbone_expts.flies/td.pretrained.210509_130128.centered_instance.n=1800	30.3062	0.573739	Pretrained encoder
50	sleap-data/experiments/pt_backbone_expts.flies/td.pretrained.210509_130226.centered_instance.n=1800	26.6934	0.54543	Pretrained encoder
51	sleap-data/experiments/pt_backbone_expts.flies/td.pretrained.210509_134129.centered_instance.n=1800	29.0072	0.728084	Pretrained encoder
52	sleap-data/experiments/pt_backbone_expts.flies/td.pretrained.210509_141836.centered_instance.n=1800	34.1569	0.000408647	Pretrained encoder
53	sleap-data/experiments/pt_backbone_expts.flies/td.pretrained.210509_142327.centered_instance.n=1800	25.6277	0.804131	Pretrained encoder
54	sleap-data/experiments/pt_backbone_expts.flies/td.pretrained.210509_143530.centered_instance.n=1800	26.9067	0.736987	Pretrained encoder
55	sleap-data/experiments/pt_backbone_expts.flies/td.pretrained.210509_150136.centered_instance.n=1800	37.6894	0.820955	Pretrained encoder
56	sleap-data/experiments/pt_backbone_expts.flies/td.pretrained.210509_150228.centered_instance.n=1800	26.0828	0.806597	Pretrained encoder
57	sleap-data/experiments/pt_backbone_expts.flies/td.pretrained.210509_153539.centered_instance.n=1800	30.5951	0.816176	Pretrained encoder
58	sleap-data/experiments/pt_backbone_expts.flies/td.pretrained.210509_160336.centered_instance.n=1800	33.3226	0.82355	Pretrained encoder
59	sleap-data/experiments/pt_backbone_expts.flies/td.pretrained.210509_161136.centered_instance.n=1800	35.8204	0.822207	Pretrained encoder
60	sleap-data/experiments/rerun_old_expts/resnet.td.flies.rerun_old.210507_153843.centered_instance.n=1800	30.2168	0.830031	Pretrained encoder
61	sleap-data/experiments/rerun_old_expts/resnet.td.flies.rerun_old.210507_153847.centered_instance.n=1800	25.4157	0.833852	Pretrained encoder
62	sleap-data/experiments/dlcresnet_expts/dlcresnet_expts.flies.td.210509_170526.centered_instance.n=1800	15.0755	0.795698	Pretrained encoder
63	sleap-data/experiments/dlcresnet_expts/dlcresnet_expts.flies.td.210509_171925.centered_instance.n=1800	10.2744	0.79644	Pretrained encoder
64	sleap-data/datasets/wt_gold.13pt/models.tracking_split2/td_fast.210505_012601.centered_instance.n=1800	2.25718	0.812213	UNet
65	sleap-data/experiments/best_model_replicates/flies13_td_fast.210509_211923.centered_instance.n=1800	2.25718	0.81395	UNet
66	sleap-data/experiments/best_model_replicates/flies13_td_fast.210509_214923.centered_instance.n=1800	2.25718	0.809402	UNet
67	sleap-data/experiments/best_model_replicates/flies13_td_fast.210509_215324.centered_instance.n=1800	2.25718	0.805003	UNet

## Sheet: ExDataFig5c
	Accuracy / mAP	Encoder	Weights	model
0	0.575385	MobileNetV1	Randomly initialized	sleap-data/experiments/pt_backbone_expts.flies/td.pretrained.210508_134226.centered_instance.n=1800
1	0.781384	MobileNetV1	Pretrained	sleap-data/experiments/pt_backbone_expts.flies/td.pretrained.210508_211029.centered_instance.n=1800
2	0.784687	MobileNetV1	Pretrained	sleap-data/experiments/pt_backbone_expts.flies/td.pretrained.210509_023629.centered_instance.n=1800
3	0.52356	MobileNetV1	Randomly initialized	sleap-data/experiments/pt_backbone_expts.flies/td.pretrained.210509_064826.centered_instance.n=1800
4	0.800844	EfficientNetB0	Pretrained	sleap-data/experiments/pt_backbone_expts.flies/td.pretrained.210508_182627.centered_instance.n=1800
5	0.600653	EfficientNetB0	Randomly initialized	sleap-data/experiments/pt_backbone_expts.flies/td.pretrained.210508_171726.centered_instance.n=1800
6	0.804131	EfficientNetB0	Pretrained	sleap-data/experiments/pt_backbone_expts.flies/td.pretrained.210509_142327.centered_instance.n=1800
7	0.623392	EfficientNetB0	Randomly initialized	sleap-data/experiments/pt_backbone_expts.flies/td.pretrained.210509_144926.centered_instance.n=1800
8	0.749268	SEResNet101	Randomly initialized	sleap-data/experiments/pt_backbone_expts.flies/td.pretrained.210508_154831.centered_instance.n=1800
9	0.828108	SEResNet101	Pretrained	sleap-data/experiments/pt_backbone_expts.flies/td.pretrained.210508_160134.centered_instance.n=1800
10	0.819226	SEResNet101	Pretrained	sleap-data/experiments/pt_backbone_expts.flies/td.pretrained.210509_065234.centered_instance.n=1800
11	0.707751	SEResNet101	Randomly initialized	sleap-data/experiments/pt_backbone_expts.flies/td.pretrained.210509_084428.centered_instance.n=1800
12	0.320602	EfficientNetB7	Randomly initialized	sleap-data/experiments/pt_backbone_expts.flies/td.pretrained.210509_161232.centered_instance.n=1800
13	0.822207	EfficientNetB7	Pretrained	sleap-data/experiments/pt_backbone_expts.flies/td.pretrained.210509_161136.centered_instance.n=1800
14	0.448472	EfficientNetB7	Randomly initialized	sleap-data/experiments/pt_backbone_expts.flies/td.pretrained.210508_215433.centered_instance.n=1800
15	0.828626	EfficientNetB7	Pretrained	sleap-data/experiments/pt_backbone_expts.flies/td.pretrained.210508_214745.centered_instance.n=1800
16	0.833058	VGG16	Pretrained	sleap-data/experiments/pt_backbone_expts.flies/td.pretrained.210508_102425.centered_instance.n=1800
17	0.815929	VGG16	Randomly initialized	sleap-data/experiments/pt_backbone_expts.flies/td.pretrained.210509_024824.centered_instance.n=1800
18	0.820478	VGG16	Pretrained	sleap-data/experiments/pt_backbone_expts.flies/td.pretrained.210509_024124.centered_instance.n=1800
19	0.802735	VGG16	Randomly initialized	sleap-data/experiments/pt_backbone_expts.flies/td.pretrained.210508_150624.centered_instance.n=1800
20	0.769441	ResNet50 (ours)	Randomly initialized	sleap-data/experiments/rerun_old_expts/resnet.td.flies.rerun_old.210507_133225.centered_instance.n=1800
21	0.808183	ResNet50 (ours)	Randomly initialized	sleap-data/experiments/rerun_old_expts/resnet.td.flies.rerun_old.210507_153842.centered_instance.n=1800
22	0.830031	ResNet50 (ours)	Pretrained	sleap-data/experiments/rerun_old_expts/resnet.td.flies.rerun_old.210507_153843.centered_instance.n=1800
23	0.833852	ResNet50 (ours)	Pretrained	sleap-data/experiments/rerun_old_expts/resnet.td.flies.rerun_old.210507_153847.centered_instance.n=1800
24	0.728047	ResNet50 (ours)	Randomly initialized	sleap-data/experiments/dlcresnet_expts/dlcresnet_expts.flies.td.210509_164525.centered_instance.n=1800
25	0.795698	ResNet50 (ours)	Pretrained	sleap-data/experiments/dlcresnet_expts/dlcresnet_expts.flies.td.210509_170526.centered_instance.n=1800
26	0.74853	ResNet50 (ours)	Randomly initialized	sleap-data/experiments/dlcresnet_expts/dlcresnet_expts.flies.td.210509_170624.centered_instance.n=1800
27	0.79644	ResNet50 (ours)	Pretrained	sleap-data/experiments/dlcresnet_expts/dlcresnet_expts.flies.td.210509_171925.centered_instance.n=1800

## Sheet: ExDataFig5d
	model	Dataset	Accuracy / mAP	Upsampling method
0	sleap-data/experiments/dlcresnet_decoder_expts/dlcresnet_decoder_expts.flies13.td.interpolation.refine_convs2210511_205603.centered_instance.n=1800	Flies	0.787995	Interpolation
1	sleap-data/experiments/dlcresnet_decoder_expts/dlcresnet_decoder_expts.flies13.td.interpolation.refine_convs2210511_205702.centered_instance.n=1800	Flies	0.682454	Interpolation
2	sleap-data/experiments/dlcresnet_decoder_expts/dlcresnet_decoder_expts.flies13.td.interpolation.refine_convs2210511_205802.centered_instance.n=1800	Flies	0.789976	Interpolation
3	sleap-data/experiments/dlcresnet_decoder_expts/dlcresnet_decoder_expts.flies13.td.interpolation.refine_convs2210511_233025.centered_instance.n=1800	Flies	0.732507	Interpolation
4	sleap-data/experiments/dlcresnet_decoder_expts/dlcresnet_decoder_expts.flies13.td.interpolation.refine_convs2210512_002726.centered_instance.n=1800	Flies	0.746059	Interpolation
5	sleap-data/experiments/dlcresnet_decoder_expts/dlcresnet_expts.flies.td.210510_204506.centered_instance.n=1800	Flies	0.796821	Interpolation
6	sleap-data/experiments/dlcresnet_decoder_expts/dlcresnet_expts.flies.td.210510_204601.centered_instance.n=1800	Flies	0.794794	Interpolation
7	sleap-data/experiments/dlcresnet_decoder_expts/dlcresnet_expts.flies.td.210511_120904.centered_instance.n=1800	Flies	0.736902	Interpolation
8	sleap-data/experiments/dlcresnet_decoder_expts/dlcresnet_expts.flies.td.210511_125405.centered_instance.n=1800	Flies	0.786473	Interpolation
9	sleap-data/experiments/dlcresnet_decoder_expts/dlcresnet_decoder_expts.mice_hc.td.interpolation.refine_convs2210511_214926.centered_instance.n=1326	Mice (HC)	0.217207	Interpolation
10	sleap-data/experiments/dlcresnet_decoder_expts/dlcresnet_decoder_expts.mice_hc.td.interpolation.refine_convs2210511_233826.centered_instance.n=1326	Mice (HC)	0.203463	Interpolation
11	sleap-data/experiments/dlcresnet_decoder_expts/dlcresnet_decoder_expts.mice_hc.td.interpolation.refine_convs2210512_003625.centered_instance.n=1326	Mice (HC)	0.222145	Interpolation
12	sleap-data/experiments/dlcresnet_decoder_expts/dlcresnet_decoder_expts.mice_hc.td.interpolation.refine_convs2210512_005927.centered_instance.n=1326	Mice (HC)	0.104796	Interpolation
13	sleap-data/experiments/dlcresnet_decoder_expts/dlcresnet_expts.mice.td.210511_120902.centered_instance.n=1326	Mice (HC)	0.366019	Interpolation
14	sleap-data/experiments/dlcresnet_decoder_expts/dlcresnet_expts.mice.td.210511_142125.centered_instance.n=1326	Mice (HC)	0.188609	Interpolation
15	sleap-data/experiments/dlcresnet_decoder_expts/dlcresnet_decoder_expts.flies13.td.transposed_conv.refine_convs0210511_205601.centered_instance.n=1800	Flies	0.725682	Transposed conv
16	sleap-data/experiments/dlcresnet_decoder_expts/dlcresnet_decoder_expts.flies13.td.transposed_conv.refine_convs0210511_205701.centered_instance.n=1800	Flies	0.743168	Transposed conv
17	sleap-data/experiments/dlcresnet_decoder_expts/dlcresnet_decoder_expts.flies13.td.transposed_conv.refine_convs0210511_205806.centered_instance.n=1800	Flies	0.737489	Transposed conv
18	sleap-data/experiments/dlcresnet_decoder_expts/dlcresnet_decoder_expts.flies13.td.transposed_conv.refine_convs0210511_233026.centered_instance.n=1800	Flies	0.730724	Transposed conv
19	sleap-data/experiments/dlcresnet_decoder_expts/dlcresnet_decoder_expts.flies13.td.transposed_conv.refine_convs0210511_233924.centered_instance.n=1800	Flies	0.741853	Transposed conv
20	sleap-data/experiments/dlcresnet_decoder_expts/dlcresnet_decoder_expts.flies13.td.transposed_conv.refine_convs0210512_053524.centered_instance.n=1800	Flies	0.736602	Transposed conv
21	sleap-data/experiments/dlcresnet_decoder_expts/dlcresnet_expts.flies.td.210510_232229.centered_instance.n=1800	Flies	0.745834	Transposed conv
22	sleap-data/experiments/dlcresnet_decoder_expts/dlcresnet_expts.flies.td.210511_120901.centered_instance.n=1800	Flies	0.734979	Transposed conv
23	sleap-data/experiments/dlcresnet_decoder_expts/dlcresnet_expts.flies.td.210511_125501.centered_instance.n=1800	Flies	0.734214	Transposed conv
24	sleap-data/experiments/dlcresnet_decoder_expts/dlcresnet_decoder_expts.mice_hc.td.transposed_conv.refine_convs0210511_230630.centered_instance.n=1326	Mice (HC)	0.233513	Transposed conv
25	sleap-data/experiments/dlcresnet_decoder_expts/dlcresnet_decoder_expts.mice_hc.td.transposed_conv.refine_convs0210512_012425.centered_instance.n=1326	Mice (HC)	0.269152	Transposed conv
26	sleap-data/experiments/dlcresnet_decoder_expts/dlcresnet_decoder_expts.mice_hc.td.transposed_conv.refine_convs0210512_021126.centered_instance.n=1326	Mice (HC)	0.253065	Transposed conv
27	sleap-data/experiments/dlcresnet_decoder_expts/dlcresnet_decoder_expts.mice_hc.td.transposed_conv.refine_convs0210512_084332.centered_instance.n=1326	Mice (HC)	0.261049	Transposed conv
28	sleap-data/experiments/dlcresnet_decoder_expts/dlcresnet_expts.mice.td.210511_134126.centered_instance.n=1326	Mice (HC)	0.272459	Transposed conv
29	sleap-data/experiments/dlcresnet_decoder_expts/dlcresnet_expts.mice.td.210511_143228.centered_instance.n=1326	Mice (HC)	0.244196	Transposed conv
