# Supplementary material for: SLEAP: A deep learning system for multi-animal pose tracking
Source: Nat Methods. 2022 Apr 4;19(4):486–95. doi: 10.1038/s41592-022-01426-1 (PMC9007740; doi:10.1038/s41592-022-01426-1)
Supplement: Source Data Extended Data Fig. 6 — Source data for plots. [file 41592_2022_1426_MOESM15_ESM.xlsx]

## Sheet: EdDataFig6c
	Dataset	Accuracy / mAP	Speed (FPS)	Encoder	model
0	Flies	0.812213	758.976	SLEAP UNet	sleap-data/datasets/wt_gold.13pt/models.tracking_split2/td_fast.210505_012601.centered_instance.n=1800
1	Flies	0.812213	709.346	SLEAP UNet	sleap-data/datasets/wt_gold.13pt/models.tracking_split2/td_fast.210505_012601.centered_instance.n=1800
2	Flies	0.812213	771.661	SLEAP UNet	sleap-data/datasets/wt_gold.13pt/models.tracking_split2/td_fast.210505_012601.centered_instance.n=1800
3	Flies	0.812213	762.456	SLEAP UNet	sleap-data/datasets/wt_gold.13pt/models.tracking_split2/td_fast.210505_012601.centered_instance.n=1800
4	Flies	0.812213	781.233	SLEAP UNet	sleap-data/datasets/wt_gold.13pt/models.tracking_split2/td_fast.210505_012601.centered_instance.n=1800
5	Flies	0.812213	706.457	SLEAP UNet	sleap-data/datasets/wt_gold.13pt/models.tracking_split2/td_fast.210505_012601.centered_instance.n=1800
6	Flies	0.812213	751.014	SLEAP UNet	sleap-data/datasets/wt_gold.13pt/models.tracking_split2/td_fast.210505_012601.centered_instance.n=1800
7	Flies	0.812213	755.236	SLEAP UNet	sleap-data/datasets/wt_gold.13pt/models.tracking_split2/td_fast.210505_012601.centered_instance.n=1800
8	Flies	0.812213	711.427	SLEAP UNet	sleap-data/datasets/wt_gold.13pt/models.tracking_split2/td_fast.210505_012601.centered_instance.n=1800
9	Flies	0.812213	787.571	SLEAP UNet	sleap-data/datasets/wt_gold.13pt/models.tracking_split2/td_fast.210505_012601.centered_instance.n=1800
10	Flies	0.812213	767.788	SLEAP UNet	sleap-data/datasets/wt_gold.13pt/models.tracking_split2/td_fast.210505_012601.centered_instance.n=1800
11	Flies	0.812213	775.012	SLEAP UNet	sleap-data/datasets/wt_gold.13pt/models.tracking_split2/td_fast.210505_012601.centered_instance.n=1800
12	Flies	0.812213	769.752	SLEAP UNet	sleap-data/datasets/wt_gold.13pt/models.tracking_split2/td_fast.210505_012601.centered_instance.n=1800
13	Flies	0.812213	764.916	SLEAP UNet	sleap-data/datasets/wt_gold.13pt/models.tracking_split2/td_fast.210505_012601.centered_instance.n=1800
14	Flies	0.812213	766.684	SLEAP UNet	sleap-data/datasets/wt_gold.13pt/models.tracking_split2/td_fast.210505_012601.centered_instance.n=1800
15	Flies	0.812213	762.31	SLEAP UNet	sleap-data/datasets/wt_gold.13pt/models.tracking_split2/td_fast.210505_012601.centered_instance.n=1800
16	Flies	0.812213	781.067	SLEAP UNet	sleap-data/datasets/wt_gold.13pt/models.tracking_split2/td_fast.210505_012601.centered_instance.n=1800
17	Flies	0.812213	782.101	SLEAP UNet	sleap-data/datasets/wt_gold.13pt/models.tracking_split2/td_fast.210505_012601.centered_instance.n=1800
18	Flies	0.812213	749.069	SLEAP UNet	sleap-data/datasets/wt_gold.13pt/models.tracking_split2/td_fast.210505_012601.centered_instance.n=1800
19	Flies	0.812213	771.307	SLEAP UNet	sleap-data/datasets/wt_gold.13pt/models.tracking_split2/td_fast.210505_012601.centered_instance.n=1800
20	Flies	0.812213	682.832	SLEAP UNet	sleap-data/datasets/wt_gold.13pt/models.tracking_split2/td_fast.210505_012601.centered_instance.n=1800
21	Flies	0.812213	757.578	SLEAP UNet	sleap-data/datasets/wt_gold.13pt/models.tracking_split2/td_fast.210505_012601.centered_instance.n=1800
22	Flies	0.812213	773.22	SLEAP UNet	sleap-data/datasets/wt_gold.13pt/models.tracking_split2/td_fast.210505_012601.centered_instance.n=1800
23	Flies	0.812213	763.412	SLEAP UNet	sleap-data/datasets/wt_gold.13pt/models.tracking_split2/td_fast.210505_012601.centered_instance.n=1800
24	Flies	0.812213	772.237	SLEAP UNet	sleap-data/datasets/wt_gold.13pt/models.tracking_split2/td_fast.210505_012601.centered_instance.n=1800
25	Flies	0.812213	758.264	SLEAP UNet	sleap-data/datasets/wt_gold.13pt/models.tracking_split2/td_fast.210505_012601.centered_instance.n=1800
26	Flies	0.812213	686.776	SLEAP UNet	sleap-data/datasets/wt_gold.13pt/models.tracking_split2/td_fast.210505_012601.centered_instance.n=1800
27	Flies	0.812213	753.602	SLEAP UNet	sleap-data/datasets/wt_gold.13pt/models.tracking_split2/td_fast.210505_012601.centered_instance.n=1800
28	Flies	0.812213	773.061	SLEAP UNet	sleap-data/datasets/wt_gold.13pt/models.tracking_split2/td_fast.210505_012601.centered_instance.n=1800
29	Flies	0.812213	768.027	SLEAP UNet	sleap-data/datasets/wt_gold.13pt/models.tracking_split2/td_fast.210505_012601.centered_instance.n=1800
30	Flies	0.812213	746.913	SLEAP UNet	sleap-data/datasets/wt_gold.13pt/models.tracking_split2/td_fast.210505_012601.centered_instance.n=1800
31	Flies	0.812213	788.75	SLEAP UNet	sleap-data/datasets/wt_gold.13pt/models.tracking_split2/td_fast.210505_012601.centered_instance.n=1800
32	Flies	0.812213	772.554	SLEAP UNet	sleap-data/datasets/wt_gold.13pt/models.tracking_split2/td_fast.210505_012601.centered_instance.n=1800
33	Flies	0.812213	746.699	SLEAP UNet	sleap-data/datasets/wt_gold.13pt/models.tracking_split2/td_fast.210505_012601.centered_instance.n=1800
34	Flies	0.812213	697.033	SLEAP UNet	sleap-data/datasets/wt_gold.13pt/models.tracking_split2/td_fast.210505_012601.centered_instance.n=1800
35	Flies	0.812213	765.573	SLEAP UNet	sleap-data/datasets/wt_gold.13pt/models.tracking_split2/td_fast.210505_012601.centered_instance.n=1800
36	Flies	0.812213	784.404	SLEAP UNet	sleap-data/datasets/wt_gold.13pt/models.tracking_split2/td_fast.210505_012601.centered_instance.n=1800
37	Flies	0.812213	755.981	SLEAP UNet	sleap-data/datasets/wt_gold.13pt/models.tracking_split2/td_fast.210505_012601.centered_instance.n=1800
38	Flies	0.812213	753.479	SLEAP UNet	sleap-data/datasets/wt_gold.13pt/models.tracking_split2/td_fast.210505_012601.centered_instance.n=1800
39	Flies	0.812213	765.93	SLEAP UNet	sleap-data/datasets/wt_gold.13pt/models.tracking_split2/td_fast.210505_012601.centered_instance.n=1800
40	Flies	0.812213	755.428	SLEAP UNet	sleap-data/datasets/wt_gold.13pt/models.tracking_split2/td_fast.210505_012601.centered_instance.n=1800
41	Flies	0.812213	742.126	SLEAP UNet	sleap-data/datasets/wt_gold.13pt/models.tracking_split2/td_fast.210505_012601.centered_instance.n=1800
42	Flies	0.812213	761.047	SLEAP UNet	sleap-data/datasets/wt_gold.13pt/models.tracking_split2/td_fast.210505_012601.centered_instance.n=1800
43	Flies	0.812213	770.3	SLEAP UNet	sleap-data/datasets/wt_gold.13pt/models.tracking_split2/td_fast.210505_012601.centered_instance.n=1800
44	Flies	0.812213	770.61	SLEAP UNet	sleap-data/datasets/wt_gold.13pt/models.tracking_split2/td_fast.210505_012601.centered_instance.n=1800
45	Flies	0.812213	759.666	SLEAP UNet	sleap-data/datasets/wt_gold.13pt/models.tracking_split2/td_fast.210505_012601.centered_instance.n=1800
46	Flies	0.812213	762.473	SLEAP UNet	sleap-data/datasets/wt_gold.13pt/models.tracking_split2/td_fast.210505_012601.centered_instance.n=1800
47	Flies	0.812213	767.072	SLEAP UNet	sleap-data/datasets/wt_gold.13pt/models.tracking_split2/td_fast.210505_012601.centered_instance.n=1800
48	Flies	0.812213	752.586	SLEAP UNet	sleap-data/datasets/wt_gold.13pt/models.tracking_split2/td_fast.210505_012601.centered_instance.n=1800
49	Flies	0.812213	768.79	SLEAP UNet	sleap-data/datasets/wt_gold.13pt/models.tracking_split2/td_fast.210505_012601.centered_instance.n=1800
50	Flies	0.812213	744.836	SLEAP UNet	sleap-data/datasets/wt_gold.13pt/models.tracking_split2/td_fast.210505_012601.centered_instance.n=1800
51	Flies	0.812213	749.258	SLEAP UNet	sleap-data/datasets/wt_gold.13pt/models.tracking_split2/td_fast.210505_012601.centered_instance.n=1800
52	Flies	0.812213	756.677	SLEAP UNet	sleap-data/datasets/wt_gold.13pt/models.tracking_split2/td_fast.210505_012601.centered_instance.n=1800
53	Flies	0.812213	784.438	SLEAP UNet	sleap-data/datasets/wt_gold.13pt/models.tracking_split2/td_fast.210505_012601.centered_instance.n=1800
54	Flies	0.812213	774.601	SLEAP UNet	sleap-data/datasets/wt_gold.13pt/models.tracking_split2/td_fast.210505_012601.centered_instance.n=1800
55	Flies	0.812213	781.778	SLEAP UNet	sleap-data/datasets/wt_gold.13pt/models.tracking_split2/td_fast.210505_012601.centered_instance.n=1800
56	Flies	0.812213	769.6	SLEAP UNet	sleap-data/datasets/wt_gold.13pt/models.tracking_split2/td_fast.210505_012601.centered_instance.n=1800
57	Flies	0.812213	712.371	SLEAP UNet	sleap-data/datasets/wt_gold.13pt/models.tracking_split2/td_fast.210505_012601.centered_instance.n=1800
58	Flies	0.812213	776.767	SLEAP UNet	sleap-data/datasets/wt_gold.13pt/models.tracking_split2/td_fast.210505_012601.centered_instance.n=1800
59	Flies	0.812213	794.281	SLEAP UNet	sleap-data/datasets/wt_gold.13pt/models.tracking_split2/td_fast.210505_012601.centered_instance.n=1800
60	Flies	0.812213	786.583	SLEAP UNet	sleap-data/datasets/wt_gold.13pt/models.tracking_split2/td_fast.210505_012601.centered_instance.n=1800
61	Flies	0.812213	790.206	SLEAP UNet	sleap-data/datasets/wt_gold.13pt/models.tracking_split2/td_fast.210505_012601.centered_instance.n=1800
62	Flies	0.812213	724.032	SLEAP UNet	sleap-data/datasets/wt_gold.13pt/models.tracking_split2/td_fast.210505_012601.centered_instance.n=1800
63	Flies	0.812213	765.842	SLEAP UNet	sleap-data/datasets/wt_gold.13pt/models.tracking_split2/td_fast.210505_012601.centered_instance.n=1800
64	Flies	0.812213	778.176	SLEAP UNet	sleap-data/datasets/wt_gold.13pt/models.tracking_split2/td_fast.210505_012601.centered_instance.n=1800
65	Flies	0.812213	779.06	SLEAP UNet	sleap-data/datasets/wt_gold.13pt/models.tracking_split2/td_fast.210505_012601.centered_instance.n=1800
66	Flies	0.812213	784.631	SLEAP UNet	sleap-data/datasets/wt_gold.13pt/models.tracking_split2/td_fast.210505_012601.centered_instance.n=1800
67	Flies	0.812213	777.67	SLEAP UNet	sleap-data/datasets/wt_gold.13pt/models.tracking_split2/td_fast.210505_012601.centered_instance.n=1800
68	Flies	0.812213	790.102	SLEAP UNet	sleap-data/datasets/wt_gold.13pt/models.tracking_split2/td_fast.210505_012601.centered_instance.n=1800
69	Flies	0.812213	783.903	SLEAP UNet	sleap-data/datasets/wt_gold.13pt/models.tracking_split2/td_fast.210505_012601.centered_instance.n=1800
70	Flies	0.812213	790.822	SLEAP UNet	sleap-data/datasets/wt_gold.13pt/models.tracking_split2/td_fast.210505_012601.centered_instance.n=1800
71	Flies	0.812213	793.909	SLEAP UNet	sleap-data/datasets/wt_gold.13pt/models.tracking_split2/td_fast.210505_012601.centered_instance.n=1800
72	Flies	0.812213	786.766	SLEAP UNet	sleap-data/datasets/wt_gold.13pt/models.tracking_split2/td_fast.210505_012601.centered_instance.n=1800
73	Flies	0.812213	792.029	SLEAP UNet	sleap-data/datasets/wt_gold.13pt/models.tracking_split2/td_fast.210505_012601.centered_instance.n=1800
74	Flies	0.812213	770.662	SLEAP UNet	sleap-data/datasets/wt_gold.13pt/models.tracking_split2/td_fast.210505_012601.centered_instance.n=1800
75	Flies	0.812213	767.753	SLEAP UNet	sleap-data/datasets/wt_gold.13pt/models.tracking_split2/td_fast.210505_012601.centered_instance.n=1800
76	Flies	0.812213	759.809	SLEAP UNet	sleap-data/datasets/wt_gold.13pt/models.tracking_split2/td_fast.210505_012601.centered_instance.n=1800
77	Flies	0.812213	690.08	SLEAP UNet	sleap-data/datasets/wt_gold.13pt/models.tracking_split2/td_fast.210505_012601.centered_instance.n=1800
78	Flies	0.812213	760.409	SLEAP UNet	sleap-data/datasets/wt_gold.13pt/models.tracking_split2/td_fast.210505_012601.centered_instance.n=1800
79	Flies	0.812213	735.392	SLEAP UNet	sleap-data/datasets/wt_gold.13pt/models.tracking_split2/td_fast.210505_012601.centered_instance.n=1800
80	Flies	0.812213	742.321	SLEAP UNet	sleap-data/datasets/wt_gold.13pt/models.tracking_split2/td_fast.210505_012601.centered_instance.n=1800
81	Flies	0.812213	747.916	SLEAP UNet	sleap-data/datasets/wt_gold.13pt/models.tracking_split2/td_fast.210505_012601.centered_instance.n=1800
82	Flies	0.812213	752.538	SLEAP UNet	sleap-data/datasets/wt_gold.13pt/models.tracking_split2/td_fast.210505_012601.centered_instance.n=1800
83	Flies	0.812213	759.539	SLEAP UNet	sleap-data/datasets/wt_gold.13pt/models.tracking_split2/td_fast.210505_012601.centered_instance.n=1800
84	Flies	0.812213	761.944	SLEAP UNet	sleap-data/datasets/wt_gold.13pt/models.tracking_split2/td_fast.210505_012601.centered_instance.n=1800
85	Flies	0.812213	766.882	SLEAP UNet	sleap-data/datasets/wt_gold.13pt/models.tracking_split2/td_fast.210505_012601.centered_instance.n=1800
86	Flies	0.812213	753.488	SLEAP UNet	sleap-data/datasets/wt_gold.13pt/models.tracking_split2/td_fast.210505_012601.centered_instance.n=1800
87	Flies	0.812213	764.547	SLEAP UNet	sleap-data/datasets/wt_gold.13pt/models.tracking_split2/td_fast.210505_012601.centered_instance.n=1800
88	Flies	0.812213	749.868	SLEAP UNet	sleap-data/datasets/wt_gold.13pt/models.tracking_split2/td_fast.210505_012601.centered_instance.n=1800
89	Flies	0.812213	772.284	SLEAP UNet	sleap-data/datasets/wt_gold.13pt/models.tracking_split2/td_fast.210505_012601.centered_instance.n=1800
90	Flies	0.812213	744.338	SLEAP UNet	sleap-data/datasets/wt_gold.13pt/models.tracking_split2/td_fast.210505_012601.centered_instance.n=1800
91	Flies	0.812213	706.985	SLEAP UNet	sleap-data/datasets/wt_gold.13pt/models.tracking_split2/td_fast.210505_012601.centered_instance.n=1800
92	Flies	0.812213	663.037	SLEAP UNet	sleap-data/datasets/wt_gold.13pt/models.tracking_split2/td_fast.210505_012601.centered_instance.n=1800
93	Flies	0.812213	737.261	SLEAP UNet	sleap-data/datasets/wt_gold.13pt/models.tracking_split2/td_fast.210505_012601.centered_instance.n=1800
94	Flies	0.812213	765.081	SLEAP UNet	sleap-data/datasets/wt_gold.13pt/models.tracking_split2/td_fast.210505_012601.centered_instance.n=1800
95	Flies	0.812213	764.747	SLEAP UNet	sleap-data/datasets/wt_gold.13pt/models.tracking_split2/td_fast.210505_012601.centered_instance.n=1800
96	Flies	0.812213	764.973	SLEAP UNet	sleap-data/datasets/wt_gold.13pt/models.tracking_split2/td_fast.210505_012601.centered_instance.n=1800
97	Flies	0.812213	767.614	SLEAP UNet	sleap-data/datasets/wt_gold.13pt/models.tracking_split2/td_fast.210505_012601.centered_instance.n=1800
98	Flies	0.812213	755.687	SLEAP UNet	sleap-data/datasets/wt_gold.13pt/models.tracking_split2/td_fast.210505_012601.centered_instance.n=1800
99	Flies	0.812213	760.571	SLEAP UNet	sleap-data/datasets/wt_gold.13pt/models.tracking_split2/td_fast.210505_012601.centered_instance.n=1800
100	Flies	0.812213	768.797	SLEAP UNet	sleap-data/datasets/wt_gold.13pt/models.tracking_split2/td_fast.210505_012601.centered_instance.n=1800
101	Flies	0.812213	673.066	SLEAP UNet	sleap-data/datasets/wt_gold.13pt/models.tracking_split2/td_fast.210505_012601.centered_instance.n=1800
102	Flies	0.812213	768.001	SLEAP UNet	sleap-data/datasets/wt_gold.13pt/models.tracking_split2/td_fast.210505_012601.centered_instance.n=1800
103	Flies	0.812213	774.213	SLEAP UNet	sleap-data/datasets/wt_gold.13pt/models.tracking_split2/td_fast.210505_012601.centered_instance.n=1800
104	Flies	0.812213	768.513	SLEAP UNet	sleap-data/datasets/wt_gold.13pt/models.tracking_split2/td_fast.210505_012601.centered_instance.n=1800
105	Flies	0.812213	776.815	SLEAP UNet	sleap-data/datasets/wt_gold.13pt/models.tracking_split2/td_fast.210505_012601.centered_instance.n=1800
106	Flies	0.812213	733.303	SLEAP UNet	sleap-data/datasets/wt_gold.13pt/models.tracking_split2/td_fast.210505_012601.centered_instance.n=1800
107	Flies	0.812213	772.384	SLEAP UNet	sleap-data/datasets/wt_gold.13pt/models.tracking_split2/td_fast.210505_012601.centered_instance.n=1800
108	Flies	0.812213	760.37	SLEAP UNet	sleap-data/datasets/wt_gold.13pt/models.tracking_split2/td_fast.210505_012601.centered_instance.n=1800
109	Flies	0.812213	761.252	SLEAP UNet	sleap-data/datasets/wt_gold.13pt/models.tracking_split2/td_fast.210505_012601.centered_instance.n=1800
110	Flies	0.812213	763.933	SLEAP UNet	sleap-data/datasets/wt_gold.13pt/models.tracking_split2/td_fast.210505_012601.centered_instance.n=1800
111	Flies	0.812213	768.641	SLEAP UNet	sleap-data/datasets/wt_gold.13pt/models.tracking_split2/td_fast.210505_012601.centered_instance.n=1800
112	Flies	0.812213	773.006	SLEAP UNet	sleap-data/datasets/wt_gold.13pt/models.tracking_split2/td_fast.210505_012601.centered_instance.n=1800
113	Flies	0.812213	759.195	SLEAP UNet	sleap-data/datasets/wt_gold.13pt/models.tracking_split2/td_fast.210505_012601.centered_instance.n=1800
114	Flies	0.812213	772.504	SLEAP UNet	sleap-data/datasets/wt_gold.13pt/models.tracking_split2/td_fast.210505_012601.centered_instance.n=1800
115	Flies	0.812213	772.668	SLEAP UNet	sleap-data/datasets/wt_gold.13pt/models.tracking_split2/td_fast.210505_012601.centered_instance.n=1800
116	Flies	0.812213	761.534	SLEAP UNet	sleap-data/datasets/wt_gold.13pt/models.tracking_split2/td_fast.210505_012601.centered_instance.n=1800
117	Flies	0.812213	765.013	SLEAP UNet	sleap-data/datasets/wt_gold.13pt/models.tracking_split2/td_fast.210505_012601.centered_instance.n=1800
118	Flies	0.812213	754.046	SLEAP UNet	sleap-data/datasets/wt_gold.13pt/models.tracking_split2/td_fast.210505_012601.centered_instance.n=1800
119	Flies	0.812213	717.075	SLEAP UNet	sleap-data/datasets/wt_gold.13pt/models.tracking_split2/td_fast.210505_012601.centered_instance.n=1800
120	Flies	0.812213	753.558	SLEAP UNet	sleap-data/datasets/wt_gold.13pt/models.tracking_split2/td_fast.210505_012601.centered_instance.n=1800
121	Flies	0.812213	762.329	SLEAP UNet	sleap-data/datasets/wt_gold.13pt/models.tracking_split2/td_fast.210505_012601.centered_instance.n=1800
122	Flies	0.812213	769.417	SLEAP UNet	sleap-data/datasets/wt_gold.13pt/models.tracking_split2/td_fast.210505_012601.centered_instance.n=1800
123	Flies	0.812213	758.491	SLEAP UNet	sleap-data/datasets/wt_gold.13pt/models.tracking_split2/td_fast.210505_012601.centered_instance.n=1800
124	Flies	0.812213	770.749	SLEAP UNet	sleap-data/datasets/wt_gold.13pt/models.tracking_split2/td_fast.210505_012601.centered_instance.n=1800
125	Flies	0.812213	763.779	SLEAP UNet	sleap-data/datasets/wt_gold.13pt/models.tracking_split2/td_fast.210505_012601.centered_instance.n=1800
126	Flies	0.812213	683.988	SLEAP UNet	sleap-data/datasets/wt_gold.13pt/models.tracking_split2/td_fast.210505_012601.centered_instance.n=1800
127	Flies	0.812213	743.161	SLEAP UNet	sleap-data/datasets/wt_gold.13pt/models.tracking_split2/td_fast.210505_012601.centered_instance.n=1800
128	Flies	0.812213	768.043	SLEAP UNet	sleap-data/datasets/wt_gold.13pt/models.tracking_split2/td_fast.210505_012601.centered_instance.n=1800
129	Flies	0.812213	773.035	SLEAP UNet	sleap-data/datasets/wt_gold.13pt/models.tracking_split2/td_fast.210505_012601.centered_instance.n=1800
130	Flies	0.812213	767.159	SLEAP UNet	sleap-data/datasets/wt_gold.13pt/models.tracking_split2/td_fast.210505_012601.centered_instance.n=1800
131	Flies	0.812213	777.407	SLEAP UNet	sleap-data/datasets/wt_gold.13pt/models.tracking_split2/td_fast.210505_012601.centered_instance.n=1800
132	Flies	0.812213	783.106	SLEAP UNet	sleap-data/datasets/wt_gold.13pt/models.tracking_split2/td_fast.210505_012601.centered_instance.n=1800
133	Flies	0.812213	778.466	SLEAP UNet	sleap-data/datasets/wt_gold.13pt/models.tracking_split2/td_fast.210505_012601.centered_instance.n=1800
134	Flies	0.812213	775.269	SLEAP UNet	sleap-data/datasets/wt_gold.13pt/models.tracking_split2/td_fast.210505_012601.centered_instance.n=1800
135	Flies	0.812213	763.347	SLEAP UNet	sleap-data/datasets/wt_gold.13pt/models.tracking_split2/td_fast.210505_012601.centered_instance.n=1800
136	Flies	0.812213	772.916	SLEAP UNet	sleap-data/datasets/wt_gold.13pt/models.tracking_split2/td_fast.210505_012601.centered_instance.n=1800
137	Flies	0.812213	755.397	SLEAP UNet	sleap-data/datasets/wt_gold.13pt/models.tracking_split2/td_fast.210505_012601.centered_instance.n=1800
138	Flies	0.812213	765.292	SLEAP UNet	sleap-data/datasets/wt_gold.13pt/models.tracking_split2/td_fast.210505_012601.centered_instance.n=1800
139	Flies	0.812213	764.274	SLEAP UNet	sleap-data/datasets/wt_gold.13pt/models.tracking_split2/td_fast.210505_012601.centered_instance.n=1800
140	Flies	0.812213	761.904	SLEAP UNet	sleap-data/datasets/wt_gold.13pt/models.tracking_split2/td_fast.210505_012601.centered_instance.n=1800
141	Flies	0.812213	774.718	SLEAP UNet	sleap-data/datasets/wt_gold.13pt/models.tracking_split2/td_fast.210505_012601.centered_instance.n=1800
142	Flies	0.812213	755.694	SLEAP UNet	sleap-data/datasets/wt_gold.13pt/models.tracking_split2/td_fast.210505_012601.centered_instance.n=1800
143	Flies	0.812213	733.126	SLEAP UNet	sleap-data/datasets/wt_gold.13pt/models.tracking_split2/td_fast.210505_012601.centered_instance.n=1800
144	Flies	0.812213	760.086	SLEAP UNet	sleap-data/datasets/wt_gold.13pt/models.tracking_split2/td_fast.210505_012601.centered_instance.n=1800
145	Flies	0.812213	762.112	SLEAP UNet	sleap-data/datasets/wt_gold.13pt/models.tracking_split2/td_fast.210505_012601.centered_instance.n=1800
146	Flies	0.812213	765.126	SLEAP UNet	sleap-data/datasets/wt_gold.13pt/models.tracking_split2/td_fast.210505_012601.centered_instance.n=1800
147	Flies	0.812213	764.097	SLEAP UNet	sleap-data/datasets/wt_gold.13pt/models.tracking_split2/td_fast.210505_012601.centered_instance.n=1800
148	Flies	0.812213	721.822	SLEAP UNet	sleap-data/datasets/wt_gold.13pt/models.tracking_split2/td_fast.210505_012601.centered_instance.n=1800
149	Flies	0.812213	767.325	SLEAP UNet	sleap-data/datasets/wt_gold.13pt/models.tracking_split2/td_fast.210505_012601.centered_instance.n=1800
150	Flies	0.812213	760.819	SLEAP UNet	sleap-data/datasets/wt_gold.13pt/models.tracking_split2/td_fast.210505_012601.centered_instance.n=1800
151	Flies	0.812213	727.57	SLEAP UNet	sleap-data/datasets/wt_gold.13pt/models.tracking_split2/td_fast.210505_012601.centered_instance.n=1800
152	Flies	0.812213	732.417	SLEAP UNet	sleap-data/datasets/wt_gold.13pt/models.tracking_split2/td_fast.210505_012601.centered_instance.n=1800
153	Flies	0.812213	783.454	SLEAP UNet	sleap-data/datasets/wt_gold.13pt/models.tracking_split2/td_fast.210505_012601.centered_instance.n=1800
154	Flies	0.812213	768.05	SLEAP UNet	sleap-data/datasets/wt_gold.13pt/models.tracking_split2/td_fast.210505_012601.centered_instance.n=1800
155	Flies	0.812213	768.763	SLEAP UNet	sleap-data/datasets/wt_gold.13pt/models.tracking_split2/td_fast.210505_012601.centered_instance.n=1800
156	Flies	0.812213	716.934	SLEAP UNet	sleap-data/datasets/wt_gold.13pt/models.tracking_split2/td_fast.210505_012601.centered_instance.n=1800
157	Flies	0.812213	744.937	SLEAP UNet	sleap-data/datasets/wt_gold.13pt/models.tracking_split2/td_fast.210505_012601.centered_instance.n=1800
158	Flies	0.812213	754.675	SLEAP UNet	sleap-data/datasets/wt_gold.13pt/models.tracking_split2/td_fast.210505_012601.centered_instance.n=1800
159	Flies	0.812213	759.547	SLEAP UNet	sleap-data/datasets/wt_gold.13pt/models.tracking_split2/td_fast.210505_012601.centered_instance.n=1800
160	Flies	0.812213	759.955	SLEAP UNet	sleap-data/datasets/wt_gold.13pt/models.tracking_split2/td_fast.210505_012601.centered_instance.n=1800
161	Flies	0.812213	782.665	SLEAP UNet	sleap-data/datasets/wt_gold.13pt/models.tracking_split2/td_fast.210505_012601.centered_instance.n=1800
162	Flies	0.812213	762.079	SLEAP UNet	sleap-data/datasets/wt_gold.13pt/models.tracking_split2/td_fast.210505_012601.centered_instance.n=1800
163	Flies	0.812213	761.227	SLEAP UNet	sleap-data/datasets/wt_gold.13pt/models.tracking_split2/td_fast.210505_012601.centered_instance.n=1800
164	Flies	0.812213	689.31	SLEAP UNet	sleap-data/datasets/wt_gold.13pt/models.tracking_split2/td_fast.210505_012601.centered_instance.n=1800
165	Flies	0.812213	745.592	SLEAP UNet	sleap-data/datasets/wt_gold.13pt/models.tracking_split2/td_fast.210505_012601.centered_instance.n=1800
166	Flies	0.812213	766.482	SLEAP UNet	sleap-data/datasets/wt_gold.13pt/models.tracking_split2/td_fast.210505_012601.centered_instance.n=1800
167	Flies	0.812213	767.75	SLEAP UNet	sleap-data/datasets/wt_gold.13pt/models.tracking_split2/td_fast.210505_012601.centered_instance.n=1800
168	Flies	0.812213	773.126	SLEAP UNet	sleap-data/datasets/wt_gold.13pt/models.tracking_split2/td_fast.210505_012601.centered_instance.n=1800
169	Flies	0.812213	774.953	SLEAP UNet	sleap-data/datasets/wt_gold.13pt/models.tracking_split2/td_fast.210505_012601.centered_instance.n=1800
170	Flies	0.812213	749.644	SLEAP UNet	sleap-data/datasets/wt_gold.13pt/models.tracking_split2/td_fast.210505_012601.centered_instance.n=1800
171	Flies	0.812213	757.595	SLEAP UNet	sleap-data/datasets/wt_gold.13pt/models.tracking_split2/td_fast.210505_012601.centered_instance.n=1800
172	Flies	0.812213	759.964	SLEAP UNet	sleap-data/datasets/wt_gold.13pt/models.tracking_split2/td_fast.210505_012601.centered_instance.n=1800
173	Flies	0.812213	770.16	SLEAP UNet	sleap-data/datasets/wt_gold.13pt/models.tracking_split2/td_fast.210505_012601.centered_instance.n=1800
174	Flies	0.812213	775.029	SLEAP UNet	sleap-data/datasets/wt_gold.13pt/models.tracking_split2/td_fast.210505_012601.centered_instance.n=1800
175	Flies	0.812213	738.489	SLEAP UNet	sleap-data/datasets/wt_gold.13pt/models.tracking_split2/td_fast.210505_012601.centered_instance.n=1800
176	Flies	0.812213	695.568	SLEAP UNet	sleap-data/datasets/wt_gold.13pt/models.tracking_split2/td_fast.210505_012601.centered_instance.n=1800
177	Flies	0.812213	720.083	SLEAP UNet	sleap-data/datasets/wt_gold.13pt/models.tracking_split2/td_fast.210505_012601.centered_instance.n=1800
178	Flies	0.812213	761.557	SLEAP UNet	sleap-data/datasets/wt_gold.13pt/models.tracking_split2/td_fast.210505_012601.centered_instance.n=1800
179	Flies	0.812213	768.134	SLEAP UNet	sleap-data/datasets/wt_gold.13pt/models.tracking_split2/td_fast.210505_012601.centered_instance.n=1800
180	Flies	0.812213	759.146	SLEAP UNet	sleap-data/datasets/wt_gold.13pt/models.tracking_split2/td_fast.210505_012601.centered_instance.n=1800
181	Flies	0.812213	762.119	SLEAP UNet	sleap-data/datasets/wt_gold.13pt/models.tracking_split2/td_fast.210505_012601.centered_instance.n=1800
182	Flies	0.812213	766.346	SLEAP UNet	sleap-data/datasets/wt_gold.13pt/models.tracking_split2/td_fast.210505_012601.centered_instance.n=1800
183	Flies	0.812213	776.445	SLEAP UNet	sleap-data/datasets/wt_gold.13pt/models.tracking_split2/td_fast.210505_012601.centered_instance.n=1800
184	Flies	0.812213	766.859	SLEAP UNet	sleap-data/datasets/wt_gold.13pt/models.tracking_split2/td_fast.210505_012601.centered_instance.n=1800
185	Flies	0.812213	773.454	SLEAP UNet	sleap-data/datasets/wt_gold.13pt/models.tracking_split2/td_fast.210505_012601.centered_instance.n=1800
186	Flies	0.812213	758.446	SLEAP UNet	sleap-data/datasets/wt_gold.13pt/models.tracking_split2/td_fast.210505_012601.centered_instance.n=1800
187	Flies	0.812213	756.066	SLEAP UNet	sleap-data/datasets/wt_gold.13pt/models.tracking_split2/td_fast.210505_012601.centered_instance.n=1800
188	Flies	0.812213	783.119	SLEAP UNet	sleap-data/datasets/wt_gold.13pt/models.tracking_split2/td_fast.210505_012601.centered_instance.n=1800
189	Flies	0.812213	767.975	SLEAP UNet	sleap-data/datasets/wt_gold.13pt/models.tracking_split2/td_fast.210505_012601.centered_instance.n=1800
190	Flies	0.812213	792.313	SLEAP UNet	sleap-data/datasets/wt_gold.13pt/models.tracking_split2/td_fast.210505_012601.centered_instance.n=1800
191	Flies	0.812213	775.81	SLEAP UNet	sleap-data/datasets/wt_gold.13pt/models.tracking_split2/td_fast.210505_012601.centered_instance.n=1800
192	Flies	0.812213	752.746	SLEAP UNet	sleap-data/datasets/wt_gold.13pt/models.tracking_split2/td_fast.210505_012601.centered_instance.n=1800
193	Flies	0.812213	767.754	SLEAP UNet	sleap-data/datasets/wt_gold.13pt/models.tracking_split2/td_fast.210505_012601.centered_instance.n=1800
194	Flies	0.812213	786.027	SLEAP UNet	sleap-data/datasets/wt_gold.13pt/models.tracking_split2/td_fast.210505_012601.centered_instance.n=1800
195	Flies	0.812213	786.282	SLEAP UNet	sleap-data/datasets/wt_gold.13pt/models.tracking_split2/td_fast.210505_012601.centered_instance.n=1800
196	Flies	0.812213	780.637	SLEAP UNet	sleap-data/datasets/wt_gold.13pt/models.tracking_split2/td_fast.210505_012601.centered_instance.n=1800
197	Flies	0.812213	778.314	SLEAP UNet	sleap-data/datasets/wt_gold.13pt/models.tracking_split2/td_fast.210505_012601.centered_instance.n=1800
198	Flies	0.812213	782.136	SLEAP UNet	sleap-data/datasets/wt_gold.13pt/models.tracking_split2/td_fast.210505_012601.centered_instance.n=1800
199	Flies	0.812213	789.328	SLEAP UNet	sleap-data/datasets/wt_gold.13pt/models.tracking_split2/td_fast.210505_012601.centered_instance.n=1800
200	Flies	0.812213	753.695	SLEAP UNet	sleap-data/datasets/wt_gold.13pt/models.tracking_split2/td_fast.210505_012601.centered_instance.n=1800
201	Flies	0.812213	726.728	SLEAP UNet	sleap-data/datasets/wt_gold.13pt/models.tracking_split2/td_fast.210505_012601.centered_instance.n=1800
202	Flies	0.812213	719.282	SLEAP UNet	sleap-data/datasets/wt_gold.13pt/models.tracking_split2/td_fast.210505_012601.centered_instance.n=1800
203	Flies	0.812213	744.92	SLEAP UNet	sleap-data/datasets/wt_gold.13pt/models.tracking_split2/td_fast.210505_012601.centered_instance.n=1800
204	Flies	0.812213	729.416	SLEAP UNet	sleap-data/datasets/wt_gold.13pt/models.tracking_split2/td_fast.210505_012601.centered_instance.n=1800
205	Flies	0.812213	707.804	SLEAP UNet	sleap-data/datasets/wt_gold.13pt/models.tracking_split2/td_fast.210505_012601.centered_instance.n=1800
206	Flies	0.812213	756.104	SLEAP UNet	sleap-data/datasets/wt_gold.13pt/models.tracking_split2/td_fast.210505_012601.centered_instance.n=1800
207	Flies	0.812213	765.64	SLEAP UNet	sleap-data/datasets/wt_gold.13pt/models.tracking_split2/td_fast.210505_012601.centered_instance.n=1800
208	Flies	0.812213	771.593	SLEAP UNet	sleap-data/datasets/wt_gold.13pt/models.tracking_split2/td_fast.210505_012601.centered_instance.n=1800
209	Flies	0.812213	777.514	SLEAP UNet	sleap-data/datasets/wt_gold.13pt/models.tracking_split2/td_fast.210505_012601.centered_instance.n=1800
210	Flies	0.812213	768.636	SLEAP UNet	sleap-data/datasets/wt_gold.13pt/models.tracking_split2/td_fast.210505_012601.centered_instance.n=1800
211	Flies	0.812213	741.278	SLEAP UNet	sleap-data/datasets/wt_gold.13pt/models.tracking_split2/td_fast.210505_012601.centered_instance.n=1800
212	Flies	0.812213	769.17	SLEAP UNet	sleap-data/datasets/wt_gold.13pt/models.tracking_split2/td_fast.210505_012601.centered_instance.n=1800
213	Flies	0.812213	770.206	SLEAP UNet	sleap-data/datasets/wt_gold.13pt/models.tracking_split2/td_fast.210505_012601.centered_instance.n=1800
214	Flies	0.812213	744.238	SLEAP UNet	sleap-data/datasets/wt_gold.13pt/models.tracking_split2/td_fast.210505_012601.centered_instance.n=1800
215	Flies	0.812213	764.58	SLEAP UNet	sleap-data/datasets/wt_gold.13pt/models.tracking_split2/td_fast.210505_012601.centered_instance.n=1800
216	Flies	0.812213	767.179	SLEAP UNet	sleap-data/datasets/wt_gold.13pt/models.tracking_split2/td_fast.210505_012601.centered_instance.n=1800
217	Flies	0.812213	791.278	SLEAP UNet	sleap-data/datasets/wt_gold.13pt/models.tracking_split2/td_fast.210505_012601.centered_instance.n=1800
218	Flies	0.812213	776.923	SLEAP UNet	sleap-data/datasets/wt_gold.13pt/models.tracking_split2/td_fast.210505_012601.centered_instance.n=1800
219	Flies	0.812213	785.806	SLEAP UNet	sleap-data/datasets/wt_gold.13pt/models.tracking_split2/td_fast.210505_012601.centered_instance.n=1800
220	Flies	0.812213	762.061	SLEAP UNet	sleap-data/datasets/wt_gold.13pt/models.tracking_split2/td_fast.210505_012601.centered_instance.n=1800
221	Flies	0.812213	773.927	SLEAP UNet	sleap-data/datasets/wt_gold.13pt/models.tracking_split2/td_fast.210505_012601.centered_instance.n=1800
222	Flies	0.812213	766.164	SLEAP UNet	sleap-data/datasets/wt_gold.13pt/models.tracking_split2/td_fast.210505_012601.centered_instance.n=1800
223	Flies	0.812213	761.36	SLEAP UNet	sleap-data/datasets/wt_gold.13pt/models.tracking_split2/td_fast.210505_012601.centered_instance.n=1800
224	Flies	0.812213	762.078	SLEAP UNet	sleap-data/datasets/wt_gold.13pt/models.tracking_split2/td_fast.210505_012601.centered_instance.n=1800
225	Flies	0.812213	760.184	SLEAP UNet	sleap-data/datasets/wt_gold.13pt/models.tracking_split2/td_fast.210505_012601.centered_instance.n=1800
226	Flies	0.812213	742.411	SLEAP UNet	sleap-data/datasets/wt_gold.13pt/models.tracking_split2/td_fast.210505_012601.centered_instance.n=1800
227	Flies	0.812213	699.463	SLEAP UNet	sleap-data/datasets/wt_gold.13pt/models.tracking_split2/td_fast.210505_012601.centered_instance.n=1800
228	Flies	0.812213	755.719	SLEAP UNet	sleap-data/datasets/wt_gold.13pt/models.tracking_split2/td_fast.210505_012601.centered_instance.n=1800
229	Flies	0.812213	747.301	SLEAP UNet	sleap-data/datasets/wt_gold.13pt/models.tracking_split2/td_fast.210505_012601.centered_instance.n=1800
230	Flies	0.812213	786.631	SLEAP UNet	sleap-data/datasets/wt_gold.13pt/models.tracking_split2/td_fast.210505_012601.centered_instance.n=1800
231	Flies	0.812213	772.05	SLEAP UNet	sleap-data/datasets/wt_gold.13pt/models.tracking_split2/td_fast.210505_012601.centered_instance.n=1800
232	Flies	0.812213	752.537	SLEAP UNet	sleap-data/datasets/wt_gold.13pt/models.tracking_split2/td_fast.210505_012601.centered_instance.n=1800
233	Flies	0.812213	729.402	SLEAP UNet	sleap-data/datasets/wt_gold.13pt/models.tracking_split2/td_fast.210505_012601.centered_instance.n=1800
234	Flies	0.812213	749.488	SLEAP UNet	sleap-data/datasets/wt_gold.13pt/models.tracking_split2/td_fast.210505_012601.centered_instance.n=1800
235	Flies	0.812213	766.807	SLEAP UNet	sleap-data/datasets/wt_gold.13pt/models.tracking_split2/td_fast.210505_012601.centered_instance.n=1800
236	Flies	0.812213	733.201	SLEAP UNet	sleap-data/datasets/wt_gold.13pt/models.tracking_split2/td_fast.210505_012601.centered_instance.n=1800
237	Flies	0.812213	769.982	SLEAP UNet	sleap-data/datasets/wt_gold.13pt/models.tracking_split2/td_fast.210505_012601.centered_instance.n=1800
238	Flies	0.812213	775.642	SLEAP UNet	sleap-data/datasets/wt_gold.13pt/models.tracking_split2/td_fast.210505_012601.centered_instance.n=1800
239	Flies	0.812213	757.07	SLEAP UNet	sleap-data/datasets/wt_gold.13pt/models.tracking_split2/td_fast.210505_012601.centered_instance.n=1800
240	Flies	0.812213	766.363	SLEAP UNet	sleap-data/datasets/wt_gold.13pt/models.tracking_split2/td_fast.210505_012601.centered_instance.n=1800
241	Flies	0.812213	768.718	SLEAP UNet	sleap-data/datasets/wt_gold.13pt/models.tracking_split2/td_fast.210505_012601.centered_instance.n=1800
242	Flies	0.812213	777.431	SLEAP UNet	sleap-data/datasets/wt_gold.13pt/models.tracking_split2/td_fast.210505_012601.centered_instance.n=1800
243	Flies	0.812213	771.45	SLEAP UNet	sleap-data/datasets/wt_gold.13pt/models.tracking_split2/td_fast.210505_012601.centered_instance.n=1800
244	Flies	0.812213	764.817	SLEAP UNet	sleap-data/datasets/wt_gold.13pt/models.tracking_split2/td_fast.210505_012601.centered_instance.n=1800
245	Flies	0.812213	765.888	SLEAP UNet	sleap-data/datasets/wt_gold.13pt/models.tracking_split2/td_fast.210505_012601.centered_instance.n=1800
246	Flies	0.812213	753.704	SLEAP UNet	sleap-data/datasets/wt_gold.13pt/models.tracking_split2/td_fast.210505_012601.centered_instance.n=1800
247	Flies	0.812213	768.435	SLEAP UNet	sleap-data/datasets/wt_gold.13pt/models.tracking_split2/td_fast.210505_012601.centered_instance.n=1800
248	Flies	0.812213	758.835	SLEAP UNet	sleap-data/datasets/wt_gold.13pt/models.tracking_split2/td_fast.210505_012601.centered_instance.n=1800
249	Flies	0.812213	764.736	SLEAP UNet	sleap-data/datasets/wt_gold.13pt/models.tracking_split2/td_fast.210505_012601.centered_instance.n=1800
250	Flies	0.812213	771.877	SLEAP UNet	sleap-data/datasets/wt_gold.13pt/models.tracking_split2/td_fast.210505_012601.centered_instance.n=1800
251	Flies	0.812213	782.85	SLEAP UNet	sleap-data/datasets/wt_gold.13pt/models.tracking_split2/td_fast.210505_012601.centered_instance.n=1800
252	Flies	0.812213	703.206	SLEAP UNet	sleap-data/datasets/wt_gold.13pt/models.tracking_split2/td_fast.210505_012601.centered_instance.n=1800
253	Flies	0.812213	759.881	SLEAP UNet	sleap-data/datasets/wt_gold.13pt/models.tracking_split2/td_fast.210505_012601.centered_instance.n=1800
254	Flies	0.812213	767.317	SLEAP UNet	sleap-data/datasets/wt_gold.13pt/models.tracking_split2/td_fast.210505_012601.centered_instance.n=1800
255	Flies	0.812213	730.913	SLEAP UNet	sleap-data/datasets/wt_gold.13pt/models.tracking_split2/td_fast.210505_012601.centered_instance.n=1800
256	Flies	0.812213	752.335	SLEAP UNet	sleap-data/datasets/wt_gold.13pt/models.tracking_split2/td_fast.210505_012601.centered_instance.n=1800
257	Flies	0.812213	761.951	SLEAP UNet	sleap-data/datasets/wt_gold.13pt/models.tracking_split2/td_fast.210505_012601.centered_instance.n=1800
258	Flies	0.812213	789.792	SLEAP UNet	sleap-data/datasets/wt_gold.13pt/models.tracking_split2/td_fast.210505_012601.centered_instance.n=1800
259	Flies	0.812213	772.05	SLEAP UNet	sleap-data/datasets/wt_gold.13pt/models.tracking_split2/td_fast.210505_012601.centered_instance.n=1800
260	Flies	0.812213	750.777	SLEAP UNet	sleap-data/datasets/wt_gold.13pt/models.tracking_split2/td_fast.210505_012601.centered_instance.n=1800
261	Flies	0.812213	711.231	SLEAP UNet	sleap-data/datasets/wt_gold.13pt/models.tracking_split2/td_fast.210505_012601.centered_instance.n=1800
262	Flies	0.812213	751.844	SLEAP UNet	sleap-data/datasets/wt_gold.13pt/models.tracking_split2/td_fast.210505_012601.centered_instance.n=1800
263	Flies	0.812213	759.972	SLEAP UNet	sleap-data/datasets/wt_gold.13pt/models.tracking_split2/td_fast.210505_012601.centered_instance.n=1800
264	Flies	0.812213	765.902	SLEAP UNet	sleap-data/datasets/wt_gold.13pt/models.tracking_split2/td_fast.210505_012601.centered_instance.n=1800
265	Flies	0.812213	764.025	SLEAP UNet	sleap-data/datasets/wt_gold.13pt/models.tracking_split2/td_fast.210505_012601.centered_instance.n=1800
266	Flies	0.812213	776.269	SLEAP UNet	sleap-data/datasets/wt_gold.13pt/models.tracking_split2/td_fast.210505_012601.centered_instance.n=1800
267	Flies	0.812213	764.505	SLEAP UNet	sleap-data/datasets/wt_gold.13pt/models.tracking_split2/td_fast.210505_012601.centered_instance.n=1800
268	Flies	0.812213	748.043	SLEAP UNet	sleap-data/datasets/wt_gold.13pt/models.tracking_split2/td_fast.210505_012601.centered_instance.n=1800
269	Flies	0.812213	766.246	SLEAP UNet	sleap-data/datasets/wt_gold.13pt/models.tracking_split2/td_fast.210505_012601.centered_instance.n=1800
270	Flies	0.812213	784.411	SLEAP UNet	sleap-data/datasets/wt_gold.13pt/models.tracking_split2/td_fast.210505_012601.centered_instance.n=1800
271	Flies	0.812213	765.198	SLEAP UNet	sleap-data/datasets/wt_gold.13pt/models.tracking_split2/td_fast.210505_012601.centered_instance.n=1800
272	Flies	0.812213	761.103	SLEAP UNet	sleap-data/datasets/wt_gold.13pt/models.tracking_split2/td_fast.210505_012601.centered_instance.n=1800
273	Flies	0.812213	754.385	SLEAP UNet	sleap-data/datasets/wt_gold.13pt/models.tracking_split2/td_fast.210505_012601.centered_instance.n=1800
274	Flies	0.812213	755.26	SLEAP UNet	sleap-data/datasets/wt_gold.13pt/models.tracking_split2/td_fast.210505_012601.centered_instance.n=1800
275	Flies	0.812213	760.953	SLEAP UNet	sleap-data/datasets/wt_gold.13pt/models.tracking_split2/td_fast.210505_012601.centered_instance.n=1800
276	Flies	0.812213	773.063	SLEAP UNet	sleap-data/datasets/wt_gold.13pt/models.tracking_split2/td_fast.210505_012601.centered_instance.n=1800
277	Flies	0.812213	696.996	SLEAP UNet	sleap-data/datasets/wt_gold.13pt/models.tracking_split2/td_fast.210505_012601.centered_instance.n=1800
278	Flies	0.812213	764.948	SLEAP UNet	sleap-data/datasets/wt_gold.13pt/models.tracking_split2/td_fast.210505_012601.centered_instance.n=1800
279	Flies	0.812213	777.293	SLEAP UNet	sleap-data/datasets/wt_gold.13pt/models.tracking_split2/td_fast.210505_012601.centered_instance.n=1800
280	Flies	0.812213	761.669	SLEAP UNet	sleap-data/datasets/wt_gold.13pt/models.tracking_split2/td_fast.210505_012601.centered_instance.n=1800
281	Flies	0.812213	784.312	SLEAP UNet	sleap-data/datasets/wt_gold.13pt/models.tracking_split2/td_fast.210505_012601.centered_instance.n=1800
282	Flies	0.812213	764.715	SLEAP UNet	sleap-data/datasets/wt_gold.13pt/models.tracking_split2/td_fast.210505_012601.centered_instance.n=1800
283	Flies	0.812213	761.65	SLEAP UNet	sleap-data/datasets/wt_gold.13pt/models.tracking_split2/td_fast.210505_012601.centered_instance.n=1800
284	Flies	0.812213	774.042	SLEAP UNet	sleap-data/datasets/wt_gold.13pt/models.tracking_split2/td_fast.210505_012601.centered_instance.n=1800
285	Flies	0.812213	751.369	SLEAP UNet	sleap-data/datasets/wt_gold.13pt/models.tracking_split2/td_fast.210505_012601.centered_instance.n=1800
286	Flies	0.812213	765.083	SLEAP UNet	sleap-data/datasets/wt_gold.13pt/models.tracking_split2/td_fast.210505_012601.centered_instance.n=1800
287	Flies	0.812213	750.322	SLEAP UNet	sleap-data/datasets/wt_gold.13pt/models.tracking_split2/td_fast.210505_012601.centered_instance.n=1800
288	Flies	0.812213	775.645	SLEAP UNet	sleap-data/datasets/wt_gold.13pt/models.tracking_split2/td_fast.210505_012601.centered_instance.n=1800
289	Flies	0.812213	750.553	SLEAP UNet	sleap-data/datasets/wt_gold.13pt/models.tracking_split2/td_fast.210505_012601.centered_instance.n=1800
290	Flies	0.812213	726.318	SLEAP UNet	sleap-data/datasets/wt_gold.13pt/models.tracking_split2/td_fast.210505_012601.centered_instance.n=1800
291	Flies	0.812213	771.332	SLEAP UNet	sleap-data/datasets/wt_gold.13pt/models.tracking_split2/td_fast.210505_012601.centered_instance.n=1800
292	Flies	0.812213	758.462	SLEAP UNet	sleap-data/datasets/wt_gold.13pt/models.tracking_split2/td_fast.210505_012601.centered_instance.n=1800
293	Flies	0.812213	774.179	SLEAP UNet	sleap-data/datasets/wt_gold.13pt/models.tracking_split2/td_fast.210505_012601.centered_instance.n=1800
294	Flies	0.812213	761.471	SLEAP UNet	sleap-data/datasets/wt_gold.13pt/models.tracking_split2/td_fast.210505_012601.centered_instance.n=1800
295	Flies	0.812213	769.058	SLEAP UNet	sleap-data/datasets/wt_gold.13pt/models.tracking_split2/td_fast.210505_012601.centered_instance.n=1800
296	Flies	0.812213	775.334	SLEAP UNet	sleap-data/datasets/wt_gold.13pt/models.tracking_split2/td_fast.210505_012601.centered_instance.n=1800
297	Flies	0.812213	775.961	SLEAP UNet	sleap-data/datasets/wt_gold.13pt/models.tracking_split2/td_fast.210505_012601.centered_instance.n=1800
298	Flies	0.812213	780.04	SLEAP UNet	sleap-data/datasets/wt_gold.13pt/models.tracking_split2/td_fast.210505_012601.centered_instance.n=1800
299	Flies	0.812213	759.409	SLEAP UNet	sleap-data/datasets/wt_gold.13pt/models.tracking_split2/td_fast.210505_012601.centered_instance.n=1800
300	Flies	0.812213	762.512	SLEAP UNet	sleap-data/datasets/wt_gold.13pt/models.tracking_split2/td_fast.210505_012601.centered_instance.n=1800
301	Flies	0.812213	750.599	SLEAP UNet	sleap-data/datasets/wt_gold.13pt/models.tracking_split2/td_fast.210505_012601.centered_instance.n=1800
302	Flies	0.812213	733.078	SLEAP UNet	sleap-data/datasets/wt_gold.13pt/models.tracking_split2/td_fast.210505_012601.centered_instance.n=1800
303	Flies	0.812213	692.01	SLEAP UNet	sleap-data/datasets/wt_gold.13pt/models.tracking_split2/td_fast.210505_012601.centered_instance.n=1800
304	Flies	0.812213	749.083	SLEAP UNet	sleap-data/datasets/wt_gold.13pt/models.tracking_split2/td_fast.210505_012601.centered_instance.n=1800
305	Flies	0.812213	717.451	SLEAP UNet	sleap-data/datasets/wt_gold.13pt/models.tracking_split2/td_fast.210505_012601.centered_instance.n=1800
306	Flies	0.812213	753.778	SLEAP UNet	sleap-data/datasets/wt_gold.13pt/models.tracking_split2/td_fast.210505_012601.centered_instance.n=1800
307	Flies	0.812213	759.435	SLEAP UNet	sleap-data/datasets/wt_gold.13pt/models.tracking_split2/td_fast.210505_012601.centered_instance.n=1800
308	Flies	0.812213	723.019	SLEAP UNet	sleap-data/datasets/wt_gold.13pt/models.tracking_split2/td_fast.210505_012601.centered_instance.n=1800
309	Flies	0.812213	752.083	SLEAP UNet	sleap-data/datasets/wt_gold.13pt/models.tracking_split2/td_fast.210505_012601.centered_instance.n=1800
310	Flies	0.812213	761.452	SLEAP UNet	sleap-data/datasets/wt_gold.13pt/models.tracking_split2/td_fast.210505_012601.centered_instance.n=1800
311	Flies	0.812213	772.345	SLEAP UNet	sleap-data/datasets/wt_gold.13pt/models.tracking_split2/td_fast.210505_012601.centered_instance.n=1800
312	Flies	0.812213	766.529	SLEAP UNet	sleap-data/datasets/wt_gold.13pt/models.tracking_split2/td_fast.210505_012601.centered_instance.n=1800
313	Flies	0.812213	761.991	SLEAP UNet	sleap-data/datasets/wt_gold.13pt/models.tracking_split2/td_fast.210505_012601.centered_instance.n=1800
314	Flies	0.812213	775.468	SLEAP UNet	sleap-data/datasets/wt_gold.13pt/models.tracking_split2/td_fast.210505_012601.centered_instance.n=1800
315	Flies	0.812213	773.86	SLEAP UNet	sleap-data/datasets/wt_gold.13pt/models.tracking_split2/td_fast.210505_012601.centered_instance.n=1800
316	Flies	0.812213	770.324	SLEAP UNet	sleap-data/datasets/wt_gold.13pt/models.tracking_split2/td_fast.210505_012601.centered_instance.n=1800
317	Flies	0.812213	774.052	SLEAP UNet	sleap-data/datasets/wt_gold.13pt/models.tracking_split2/td_fast.210505_012601.centered_instance.n=1800
318	Flies	0.812213	688.749	SLEAP UNet	sleap-data/datasets/wt_gold.13pt/models.tracking_split2/td_fast.210505_012601.centered_instance.n=1800
319	Flies	0.812213	750.229	SLEAP UNet	sleap-data/datasets/wt_gold.13pt/models.tracking_split2/td_fast.210505_012601.centered_instance.n=1800
320	Flies	0.812213	770.152	SLEAP UNet	sleap-data/datasets/wt_gold.13pt/models.tracking_split2/td_fast.210505_012601.centered_instance.n=1800
321	Flies	0.812213	769.877	SLEAP UNet	sleap-data/datasets/wt_gold.13pt/models.tracking_split2/td_fast.210505_012601.centered_instance.n=1800
322	Flies	0.812213	774.066	SLEAP UNet	sleap-data/datasets/wt_gold.13pt/models.tracking_split2/td_fast.210505_012601.centered_instance.n=1800
323	Flies	0.812213	787.097	SLEAP UNet	sleap-data/datasets/wt_gold.13pt/models.tracking_split2/td_fast.210505_012601.centered_instance.n=1800
324	Flies	0.812213	778.544	SLEAP UNet	sleap-data/datasets/wt_gold.13pt/models.tracking_split2/td_fast.210505_012601.centered_instance.n=1800
325	Flies	0.812213	770.752	SLEAP UNet	sleap-data/datasets/wt_gold.13pt/models.tracking_split2/td_fast.210505_012601.centered_instance.n=1800
326	Flies	0.812213	766.203	SLEAP UNet	sleap-data/datasets/wt_gold.13pt/models.tracking_split2/td_fast.210505_012601.centered_instance.n=1800
327	Flies	0.812213	746.487	SLEAP UNet	sleap-data/datasets/wt_gold.13pt/models.tracking_split2/td_fast.210505_012601.centered_instance.n=1800
328	Flies	0.812213	700.308	SLEAP UNet	sleap-data/datasets/wt_gold.13pt/models.tracking_split2/td_fast.210505_012601.centered_instance.n=1800
329	Flies	0.812213	752.624	SLEAP UNet	sleap-data/datasets/wt_gold.13pt/models.tracking_split2/td_fast.210505_012601.centered_instance.n=1800
330	Flies	0.812213	759.368	SLEAP UNet	sleap-data/datasets/wt_gold.13pt/models.tracking_split2/td_fast.210505_012601.centered_instance.n=1800
331	Flies	0.812213	755.358	SLEAP UNet	sleap-data/datasets/wt_gold.13pt/models.tracking_split2/td_fast.210505_012601.centered_instance.n=1800
332	Flies	0.812213	759.718	SLEAP UNet	sleap-data/datasets/wt_gold.13pt/models.tracking_split2/td_fast.210505_012601.centered_instance.n=1800
333	Flies	0.812213	727.869	SLEAP UNet	sleap-data/datasets/wt_gold.13pt/models.tracking_split2/td_fast.210505_012601.centered_instance.n=1800
334	Flies	0.812213	762.964	SLEAP UNet	sleap-data/datasets/wt_gold.13pt/models.tracking_split2/td_fast.210505_012601.centered_instance.n=1800
335	Flies	0.812213	760.923	SLEAP UNet	sleap-data/datasets/wt_gold.13pt/models.tracking_split2/td_fast.210505_012601.centered_instance.n=1800
336	Flies	0.812213	765.319	SLEAP UNet	sleap-data/datasets/wt_gold.13pt/models.tracking_split2/td_fast.210505_012601.centered_instance.n=1800
337	Flies	0.812213	768.002	SLEAP UNet	sleap-data/datasets/wt_gold.13pt/models.tracking_split2/td_fast.210505_012601.centered_instance.n=1800
338	Flies	0.812213	765.649	SLEAP UNet	sleap-data/datasets/wt_gold.13pt/models.tracking_split2/td_fast.210505_012601.centered_instance.n=1800
339	Flies	0.812213	757.734	SLEAP UNet	sleap-data/datasets/wt_gold.13pt/models.tracking_split2/td_fast.210505_012601.centered_instance.n=1800
340	Flies	0.812213	763.509	SLEAP UNet	sleap-data/datasets/wt_gold.13pt/models.tracking_split2/td_fast.210505_012601.centered_instance.n=1800
341	Flies	0.812213	745.945	SLEAP UNet	sleap-data/datasets/wt_gold.13pt/models.tracking_split2/td_fast.210505_012601.centered_instance.n=1800
342	Flies	0.812213	762.442	SLEAP UNet	sleap-data/datasets/wt_gold.13pt/models.tracking_split2/td_fast.210505_012601.centered_instance.n=1800
343	Flies	0.812213	756.241	SLEAP UNet	sleap-data/datasets/wt_gold.13pt/models.tracking_split2/td_fast.210505_012601.centered_instance.n=1800
344	Flies	0.812213	747.969	SLEAP UNet	sleap-data/datasets/wt_gold.13pt/models.tracking_split2/td_fast.210505_012601.centered_instance.n=1800
345	Flies	0.812213	758.496	SLEAP UNet	sleap-data/datasets/wt_gold.13pt/models.tracking_split2/td_fast.210505_012601.centered_instance.n=1800
346	Flies	0.812213	743.988	SLEAP UNet	sleap-data/datasets/wt_gold.13pt/models.tracking_split2/td_fast.210505_012601.centered_instance.n=1800
347	Flies	0.812213	706.556	SLEAP UNet	sleap-data/datasets/wt_gold.13pt/models.tracking_split2/td_fast.210505_012601.centered_instance.n=1800
348	Flies	0.812213	767.571	SLEAP UNet	sleap-data/datasets/wt_gold.13pt/models.tracking_split2/td_fast.210505_012601.centered_instance.n=1800
349	Flies	0.812213	771.119	SLEAP UNet	sleap-data/datasets/wt_gold.13pt/models.tracking_split2/td_fast.210505_012601.centered_instance.n=1800
350	Flies	0.812213	771.307	SLEAP UNet	sleap-data/datasets/wt_gold.13pt/models.tracking_split2/td_fast.210505_012601.centered_instance.n=1800
351	Flies	0.812213	760.712	SLEAP UNet	sleap-data/datasets/wt_gold.13pt/models.tracking_split2/td_fast.210505_012601.centered_instance.n=1800
352	Flies	0.812213	711.339	SLEAP UNet	sleap-data/datasets/wt_gold.13pt/models.tracking_split2/td_fast.210505_012601.centered_instance.n=1800
353	Flies	0.812213	738.929	SLEAP UNet	sleap-data/datasets/wt_gold.13pt/models.tracking_split2/td_fast.210505_012601.centered_instance.n=1800
354	Flies	0.812213	724.43	SLEAP UNet	sleap-data/datasets/wt_gold.13pt/models.tracking_split2/td_fast.210505_012601.centered_instance.n=1800
355	Flies	0.812213	753.618	SLEAP UNet	sleap-data/datasets/wt_gold.13pt/models.tracking_split2/td_fast.210505_012601.centered_instance.n=1800
356	Flies	0.812213	762.433	SLEAP UNet	sleap-data/datasets/wt_gold.13pt/models.tracking_split2/td_fast.210505_012601.centered_instance.n=1800
357	Flies	0.812213	760.511	SLEAP UNet	sleap-data/datasets/wt_gold.13pt/models.tracking_split2/td_fast.210505_012601.centered_instance.n=1800
358	Flies	0.812213	771.994	SLEAP UNet	sleap-data/datasets/wt_gold.13pt/models.tracking_split2/td_fast.210505_012601.centered_instance.n=1800
359	Flies	0.812213	770.51	SLEAP UNet	sleap-data/datasets/wt_gold.13pt/models.tracking_split2/td_fast.210505_012601.centered_instance.n=1800
360	Flies	0.812213	767.895	SLEAP UNet	sleap-data/datasets/wt_gold.13pt/models.tracking_split2/td_fast.210505_012601.centered_instance.n=1800
361	Flies	0.812213	775.358	SLEAP UNet	sleap-data/datasets/wt_gold.13pt/models.tracking_split2/td_fast.210505_012601.centered_instance.n=1800
362	Flies	0.812213	757.392	SLEAP UNet	sleap-data/datasets/wt_gold.13pt/models.tracking_split2/td_fast.210505_012601.centered_instance.n=1800
363	Flies	0.812213	774.005	SLEAP UNet	sleap-data/datasets/wt_gold.13pt/models.tracking_split2/td_fast.210505_012601.centered_instance.n=1800
364	Flies	0.812213	778.132	SLEAP UNet	sleap-data/datasets/wt_gold.13pt/models.tracking_split2/td_fast.210505_012601.centered_instance.n=1800
365	Flies	0.812213	774.909	SLEAP UNet	sleap-data/datasets/wt_gold.13pt/models.tracking_split2/td_fast.210505_012601.centered_instance.n=1800
366	Flies	0.812213	762.886	SLEAP UNet	sleap-data/datasets/wt_gold.13pt/models.tracking_split2/td_fast.210505_012601.centered_instance.n=1800
367	Flies	0.812213	768.415	SLEAP UNet	sleap-data/datasets/wt_gold.13pt/models.tracking_split2/td_fast.210505_012601.centered_instance.n=1800
368	Flies	0.812213	767.716	SLEAP UNet	sleap-data/datasets/wt_gold.13pt/models.tracking_split2/td_fast.210505_012601.centered_instance.n=1800
369	Flies	0.812213	757.281	SLEAP UNet	sleap-data/datasets/wt_gold.13pt/models.tracking_split2/td_fast.210505_012601.centered_instance.n=1800
370	Flies	0.812213	758.627	SLEAP UNet	sleap-data/datasets/wt_gold.13pt/models.tracking_split2/td_fast.210505_012601.centered_instance.n=1800
371	Flies	0.812213	771.039	SLEAP UNet	sleap-data/datasets/wt_gold.13pt/models.tracking_split2/td_fast.210505_012601.centered_instance.n=1800
372	Flies	0.812213	771.955	SLEAP UNet	sleap-data/datasets/wt_gold.13pt/models.tracking_split2/td_fast.210505_012601.centered_instance.n=1800
373	Flies	0.812213	749.171	SLEAP UNet	sleap-data/datasets/wt_gold.13pt/models.tracking_split2/td_fast.210505_012601.centered_instance.n=1800
374	Flies	0.812213	766.708	SLEAP UNet	sleap-data/datasets/wt_gold.13pt/models.tracking_split2/td_fast.210505_012601.centered_instance.n=1800
375	Flies	0.812213	738.084	SLEAP UNet	sleap-data/datasets/wt_gold.13pt/models.tracking_split2/td_fast.210505_012601.centered_instance.n=1800
376	Flies	0.812213	753.967	SLEAP UNet	sleap-data/datasets/wt_gold.13pt/models.tracking_split2/td_fast.210505_012601.centered_instance.n=1800
377	Flies	0.812213	735.649	SLEAP UNet	sleap-data/datasets/wt_gold.13pt/models.tracking_split2/td_fast.210505_012601.centered_instance.n=1800
378	Flies	0.812213	746.387	SLEAP UNet	sleap-data/datasets/wt_gold.13pt/models.tracking_split2/td_fast.210505_012601.centered_instance.n=1800
379	Flies	0.812213	707.77	SLEAP UNet	sleap-data/datasets/wt_gold.13pt/models.tracking_split2/td_fast.210505_012601.centered_instance.n=1800
380	Flies	0.812213	716.043	SLEAP UNet	sleap-data/datasets/wt_gold.13pt/models.tracking_split2/td_fast.210505_012601.centered_instance.n=1800
381	Flies	0.812213	768.262	SLEAP UNet	sleap-data/datasets/wt_gold.13pt/models.tracking_split2/td_fast.210505_012601.centered_instance.n=1800
382	Flies	0.812213	767.292	SLEAP UNet	sleap-data/datasets/wt_gold.13pt/models.tracking_split2/td_fast.210505_012601.centered_instance.n=1800
383	Flies	0.812213	755.808	SLEAP UNet	sleap-data/datasets/wt_gold.13pt/models.tracking_split2/td_fast.210505_012601.centered_instance.n=1800
384	Flies	0.812213	771.505	SLEAP UNet	sleap-data/datasets/wt_gold.13pt/models.tracking_split2/td_fast.210505_012601.centered_instance.n=1800
385	Flies	0.812213	766.921	SLEAP UNet	sleap-data/datasets/wt_gold.13pt/models.tracking_split2/td_fast.210505_012601.centered_instance.n=1800
386	Flies	0.812213	759.736	SLEAP UNet	sleap-data/datasets/wt_gold.13pt/models.tracking_split2/td_fast.210505_012601.centered_instance.n=1800
387	Flies	0.812213	765.778	SLEAP UNet	sleap-data/datasets/wt_gold.13pt/models.tracking_split2/td_fast.210505_012601.centered_instance.n=1800
388	Flies	0.812213	771.707	SLEAP UNet	sleap-data/datasets/wt_gold.13pt/models.tracking_split2/td_fast.210505_012601.centered_instance.n=1800
389	Flies	0.812213	777.424	SLEAP UNet	sleap-data/datasets/wt_gold.13pt/models.tracking_split2/td_fast.210505_012601.centered_instance.n=1800
390	Flies	0.812213	769.916	SLEAP UNet	sleap-data/datasets/wt_gold.13pt/models.tracking_split2/td_fast.210505_012601.centered_instance.n=1800
391	Flies	0.812213	759.804	SLEAP UNet	sleap-data/datasets/wt_gold.13pt/models.tracking_split2/td_fast.210505_012601.centered_instance.n=1800
392	Flies	0.812213	758.75	SLEAP UNet	sleap-data/datasets/wt_gold.13pt/models.tracking_split2/td_fast.210505_012601.centered_instance.n=1800
393	Flies	0.812213	780.372	SLEAP UNet	sleap-data/datasets/wt_gold.13pt/models.tracking_split2/td_fast.210505_012601.centered_instance.n=1800
394	Flies	0.812213	771.105	SLEAP UNet	sleap-data/datasets/wt_gold.13pt/models.tracking_split2/td_fast.210505_012601.centered_instance.n=1800
395	Flies	0.812213	767.628	SLEAP UNet	sleap-data/datasets/wt_gold.13pt/models.tracking_split2/td_fast.210505_012601.centered_instance.n=1800
396	Flies	0.812213	772.919	SLEAP UNet	sleap-data/datasets/wt_gold.13pt/models.tracking_split2/td_fast.210505_012601.centered_instance.n=1800
397	Flies	0.812213	773.757	SLEAP UNet	sleap-data/datasets/wt_gold.13pt/models.tracking_split2/td_fast.210505_012601.centered_instance.n=1800
398	Flies	0.812213	755.617	SLEAP UNet	sleap-data/datasets/wt_gold.13pt/models.tracking_split2/td_fast.210505_012601.centered_instance.n=1800
399	Flies	0.812213	751.161	SLEAP UNet	sleap-data/datasets/wt_gold.13pt/models.tracking_split2/td_fast.210505_012601.centered_instance.n=1800
400	Flies	0.812213	764.933	SLEAP UNet	sleap-data/datasets/wt_gold.13pt/models.tracking_split2/td_fast.210505_012601.centered_instance.n=1800
401	Flies	0.812213	780.273	SLEAP UNet	sleap-data/datasets/wt_gold.13pt/models.tracking_split2/td_fast.210505_012601.centered_instance.n=1800
402	Flies	0.812213	774.031	SLEAP UNet	sleap-data/datasets/wt_gold.13pt/models.tracking_split2/td_fast.210505_012601.centered_instance.n=1800
403	Flies	0.812213	761.469	SLEAP UNet	sleap-data/datasets/wt_gold.13pt/models.tracking_split2/td_fast.210505_012601.centered_instance.n=1800
404	Flies	0.812213	761.436	SLEAP UNet	sleap-data/datasets/wt_gold.13pt/models.tracking_split2/td_fast.210505_012601.centered_instance.n=1800
405	Flies	0.812213	770.384	SLEAP UNet	sleap-data/datasets/wt_gold.13pt/models.tracking_split2/td_fast.210505_012601.centered_instance.n=1800
406	Flies	0.812213	760.401	SLEAP UNet	sleap-data/datasets/wt_gold.13pt/models.tracking_split2/td_fast.210505_012601.centered_instance.n=1800
407	Flies	0.812213	766.592	SLEAP UNet	sleap-data/datasets/wt_gold.13pt/models.tracking_split2/td_fast.210505_012601.centered_instance.n=1800
408	Flies	0.812213	781.401	SLEAP UNet	sleap-data/datasets/wt_gold.13pt/models.tracking_split2/td_fast.210505_012601.centered_instance.n=1800
409	Flies	0.812213	776.723	SLEAP UNet	sleap-data/datasets/wt_gold.13pt/models.tracking_split2/td_fast.210505_012601.centered_instance.n=1800
410	Flies	0.812213	737.235	SLEAP UNet	sleap-data/datasets/wt_gold.13pt/models.tracking_split2/td_fast.210505_012601.centered_instance.n=1800
411	Flies	0.812213	756.401	SLEAP UNet	sleap-data/datasets/wt_gold.13pt/models.tracking_split2/td_fast.210505_012601.centered_instance.n=1800
412	Flies	0.812213	773.576	SLEAP UNet	sleap-data/datasets/wt_gold.13pt/models.tracking_split2/td_fast.210505_012601.centered_instance.n=1800
413	Flies	0.812213	772.59	SLEAP UNet	sleap-data/datasets/wt_gold.13pt/models.tracking_split2/td_fast.210505_012601.centered_instance.n=1800
414	Flies	0.812213	786.821	SLEAP UNet	sleap-data/datasets/wt_gold.13pt/models.tracking_split2/td_fast.210505_012601.centered_instance.n=1800
415	Flies	0.812213	788.707	SLEAP UNet	sleap-data/datasets/wt_gold.13pt/models.tracking_split2/td_fast.210505_012601.centered_instance.n=1800
416	Flies	0.812213	775.512	SLEAP UNet	sleap-data/datasets/wt_gold.13pt/models.tracking_split2/td_fast.210505_012601.centered_instance.n=1800
417	Flies	0.812213	781.81	SLEAP UNet	sleap-data/datasets/wt_gold.13pt/models.tracking_split2/td_fast.210505_012601.centered_instance.n=1800
418	Flies	0.812213	776.129	SLEAP UNet	sleap-data/datasets/wt_gold.13pt/models.tracking_split2/td_fast.210505_012601.centered_instance.n=1800
419	Flies	0.812213	775.706	SLEAP UNet	sleap-data/datasets/wt_gold.13pt/models.tracking_split2/td_fast.210505_012601.centered_instance.n=1800
420	Flies	0.812213	778.467	SLEAP UNet	sleap-data/datasets/wt_gold.13pt/models.tracking_split2/td_fast.210505_012601.centered_instance.n=1800
421	Flies	0.812213	755.428	SLEAP UNet	sleap-data/datasets/wt_gold.13pt/models.tracking_split2/td_fast.210505_012601.centered_instance.n=1800
422	Flies	0.812213	757.173	SLEAP UNet	sleap-data/datasets/wt_gold.13pt/models.tracking_split2/td_fast.210505_012601.centered_instance.n=1800
423	Flies	0.812213	783.366	SLEAP UNet	sleap-data/datasets/wt_gold.13pt/models.tracking_split2/td_fast.210505_012601.centered_instance.n=1800
424	Flies	0.812213	778.738	SLEAP UNet	sleap-data/datasets/wt_gold.13pt/models.tracking_split2/td_fast.210505_012601.centered_instance.n=1800
425	Flies	0.812213	767.482	SLEAP UNet	sleap-data/datasets/wt_gold.13pt/models.tracking_split2/td_fast.210505_012601.centered_instance.n=1800
426	Flies	0.812213	781.772	SLEAP UNet	sleap-data/datasets/wt_gold.13pt/models.tracking_split2/td_fast.210505_012601.centered_instance.n=1800
427	Flies	0.812213	768.226	SLEAP UNet	sleap-data/datasets/wt_gold.13pt/models.tracking_split2/td_fast.210505_012601.centered_instance.n=1800
428	Flies	0.812213	769.768	SLEAP UNet	sleap-data/datasets/wt_gold.13pt/models.tracking_split2/td_fast.210505_012601.centered_instance.n=1800
429	Flies	0.812213	776.763	SLEAP UNet	sleap-data/datasets/wt_gold.13pt/models.tracking_split2/td_fast.210505_012601.centered_instance.n=1800
430	Flies	0.812213	770.193	SLEAP UNet	sleap-data/datasets/wt_gold.13pt/models.tracking_split2/td_fast.210505_012601.centered_instance.n=1800
431	Flies	0.812213	768.423	SLEAP UNet	sleap-data/datasets/wt_gold.13pt/models.tracking_split2/td_fast.210505_012601.centered_instance.n=1800
432	Flies	0.812213	760.527	SLEAP UNet	sleap-data/datasets/wt_gold.13pt/models.tracking_split2/td_fast.210505_012601.centered_instance.n=1800
433	Flies	0.812213	747.884	SLEAP UNet	sleap-data/datasets/wt_gold.13pt/models.tracking_split2/td_fast.210505_012601.centered_instance.n=1800
434	Flies	0.812213	755.401	SLEAP UNet	sleap-data/datasets/wt_gold.13pt/models.tracking_split2/td_fast.210505_012601.centered_instance.n=1800
435	Flies	0.812213	739.93	SLEAP UNet	sleap-data/datasets/wt_gold.13pt/models.tracking_split2/td_fast.210505_012601.centered_instance.n=1800
436	Flies	0.812213	759.151	SLEAP UNet	sleap-data/datasets/wt_gold.13pt/models.tracking_split2/td_fast.210505_012601.centered_instance.n=1800
437	Flies	0.812213	752.84	SLEAP UNet	sleap-data/datasets/wt_gold.13pt/models.tracking_split2/td_fast.210505_012601.centered_instance.n=1800
438	Flies	0.812213	759.463	SLEAP UNet	sleap-data/datasets/wt_gold.13pt/models.tracking_split2/td_fast.210505_012601.centered_instance.n=1800
439	Flies	0.812213	767.543	SLEAP UNet	sleap-data/datasets/wt_gold.13pt/models.tracking_split2/td_fast.210505_012601.centered_instance.n=1800
440	Flies	0.812213	774.457	SLEAP UNet	sleap-data/datasets/wt_gold.13pt/models.tracking_split2/td_fast.210505_012601.centered_instance.n=1800
441	Flies	0.812213	760.368	SLEAP UNet	sleap-data/datasets/wt_gold.13pt/models.tracking_split2/td_fast.210505_012601.centered_instance.n=1800
442	Flies	0.812213	749.577	SLEAP UNet	sleap-data/datasets/wt_gold.13pt/models.tracking_split2/td_fast.210505_012601.centered_instance.n=1800
443	Flies	0.812213	735.944	SLEAP UNet	sleap-data/datasets/wt_gold.13pt/models.tracking_split2/td_fast.210505_012601.centered_instance.n=1800
444	Flies	0.812213	677.466	SLEAP UNet	sleap-data/datasets/wt_gold.13pt/models.tracking_split2/td_fast.210505_012601.centered_instance.n=1800
445	Flies	0.812213	751.878	SLEAP UNet	sleap-data/datasets/wt_gold.13pt/models.tracking_split2/td_fast.210505_012601.centered_instance.n=1800
446	Flies	0.812213	755.659	SLEAP UNet	sleap-data/datasets/wt_gold.13pt/models.tracking_split2/td_fast.210505_012601.centered_instance.n=1800
447	Flies	0.812213	774.178	SLEAP UNet	sleap-data/datasets/wt_gold.13pt/models.tracking_split2/td_fast.210505_012601.centered_instance.n=1800
448	Flies	0.812213	773.557	SLEAP UNet	sleap-data/datasets/wt_gold.13pt/models.tracking_split2/td_fast.210505_012601.centered_instance.n=1800
449	Flies	0.812213	764.436	SLEAP UNet	sleap-data/datasets/wt_gold.13pt/models.tracking_split2/td_fast.210505_012601.centered_instance.n=1800
450	Flies	0.812213	771.835	SLEAP UNet	sleap-data/datasets/wt_gold.13pt/models.tracking_split2/td_fast.210505_012601.centered_instance.n=1800
451	Flies	0.812213	764.933	SLEAP UNet	sleap-data/datasets/wt_gold.13pt/models.tracking_split2/td_fast.210505_012601.centered_instance.n=1800
452	Flies	0.812213	781.815	SLEAP UNet	sleap-data/datasets/wt_gold.13pt/models.tracking_split2/td_fast.210505_012601.centered_instance.n=1800
453	Flies	0.812213	771.902	SLEAP UNet	sleap-data/datasets/wt_gold.13pt/models.tracking_split2/td_fast.210505_012601.centered_instance.n=1800
454	Flies	0.812213	775.386	SLEAP UNet	sleap-data/datasets/wt_gold.13pt/models.tracking_split2/td_fast.210505_012601.centered_instance.n=1800
455	Flies	0.812213	773.178	SLEAP UNet	sleap-data/datasets/wt_gold.13pt/models.tracking_split2/td_fast.210505_012601.centered_instance.n=1800
456	Flies	0.812213	758.899	SLEAP UNet	sleap-data/datasets/wt_gold.13pt/models.tracking_split2/td_fast.210505_012601.centered_instance.n=1800
457	Flies	0.812213	774.752	SLEAP UNet	sleap-data/datasets/wt_gold.13pt/models.tracking_split2/td_fast.210505_012601.centered_instance.n=1800
458	Flies	0.812213	768.424	SLEAP UNet	sleap-data/datasets/wt_gold.13pt/models.tracking_split2/td_fast.210505_012601.centered_instance.n=1800
459	Flies	0.812213	762.487	SLEAP UNet	sleap-data/datasets/wt_gold.13pt/models.tracking_split2/td_fast.210505_012601.centered_instance.n=1800
460	Flies	0.812213	734.325	SLEAP UNet	sleap-data/datasets/wt_gold.13pt/models.tracking_split2/td_fast.210505_012601.centered_instance.n=1800
461	Flies	0.812213	776.127	SLEAP UNet	sleap-data/datasets/wt_gold.13pt/models.tracking_split2/td_fast.210505_012601.centered_instance.n=1800
462	Flies	0.812213	764.967	SLEAP UNet	sleap-data/datasets/wt_gold.13pt/models.tracking_split2/td_fast.210505_012601.centered_instance.n=1800
463	Flies	0.812213	766.531	SLEAP UNet	sleap-data/datasets/wt_gold.13pt/models.tracking_split2/td_fast.210505_012601.centered_instance.n=1800
464	Flies	0.812213	759.094	SLEAP UNet	sleap-data/datasets/wt_gold.13pt/models.tracking_split2/td_fast.210505_012601.centered_instance.n=1800
465	Flies	0.812213	772.767	SLEAP UNet	sleap-data/datasets/wt_gold.13pt/models.tracking_split2/td_fast.210505_012601.centered_instance.n=1800
466	Flies	0.812213	748.492	SLEAP UNet	sleap-data/datasets/wt_gold.13pt/models.tracking_split2/td_fast.210505_012601.centered_instance.n=1800
467	Flies	0.812213	771.305	SLEAP UNet	sleap-data/datasets/wt_gold.13pt/models.tracking_split2/td_fast.210505_012601.centered_instance.n=1800
468	Flies	0.812213	766.133	SLEAP UNet	sleap-data/datasets/wt_gold.13pt/models.tracking_split2/td_fast.210505_012601.centered_instance.n=1800
469	Flies	0.812213	774.074	SLEAP UNet	sleap-data/datasets/wt_gold.13pt/models.tracking_split2/td_fast.210505_012601.centered_instance.n=1800
470	Flies	0.812213	784.256	SLEAP UNet	sleap-data/datasets/wt_gold.13pt/models.tracking_split2/td_fast.210505_012601.centered_instance.n=1800
471	Flies	0.812213	782.146	SLEAP UNet	sleap-data/datasets/wt_gold.13pt/models.tracking_split2/td_fast.210505_012601.centered_instance.n=1800
472	Flies	0.812213	779.468	SLEAP UNet	sleap-data/datasets/wt_gold.13pt/models.tracking_split2/td_fast.210505_012601.centered_instance.n=1800
473	Flies	0.812213	768.296	SLEAP UNet	sleap-data/datasets/wt_gold.13pt/models.tracking_split2/td_fast.210505_012601.centered_instance.n=1800
474	Flies	0.812213	777.865	SLEAP UNet	sleap-data/datasets/wt_gold.13pt/models.tracking_split2/td_fast.210505_012601.centered_instance.n=1800
475	Flies	0.812213	768.81	SLEAP UNet	sleap-data/datasets/wt_gold.13pt/models.tracking_split2/td_fast.210505_012601.centered_instance.n=1800
476	Flies	0.812213	762.267	SLEAP UNet	sleap-data/datasets/wt_gold.13pt/models.tracking_split2/td_fast.210505_012601.centered_instance.n=1800
477	Flies	0.812213	758.124	SLEAP UNet	sleap-data/datasets/wt_gold.13pt/models.tracking_split2/td_fast.210505_012601.centered_instance.n=1800
478	Flies	0.812213	779.701	SLEAP UNet	sleap-data/datasets/wt_gold.13pt/models.tracking_split2/td_fast.210505_012601.centered_instance.n=1800
479	Flies	0.812213	785.971	SLEAP UNet	sleap-data/datasets/wt_gold.13pt/models.tracking_split2/td_fast.210505_012601.centered_instance.n=1800
480	Flies	0.812213	770.006	SLEAP UNet	sleap-data/datasets/wt_gold.13pt/models.tracking_split2/td_fast.210505_012601.centered_instance.n=1800
481	Flies	0.812213	780.099	SLEAP UNet	sleap-data/datasets/wt_gold.13pt/models.tracking_split2/td_fast.210505_012601.centered_instance.n=1800
482	Flies	0.812213	763.202	SLEAP UNet	sleap-data/datasets/wt_gold.13pt/models.tracking_split2/td_fast.210505_012601.centered_instance.n=1800
483	Flies	0.812213	770.636	SLEAP UNet	sleap-data/datasets/wt_gold.13pt/models.tracking_split2/td_fast.210505_012601.centered_instance.n=1800
484	Flies	0.812213	764.875	SLEAP UNet	sleap-data/datasets/wt_gold.13pt/models.tracking_split2/td_fast.210505_012601.centered_instance.n=1800
485	Flies	0.812213	767.426	SLEAP UNet	sleap-data/datasets/wt_gold.13pt/models.tracking_split2/td_fast.210505_012601.centered_instance.n=1800
486	Flies	0.812213	771.845	SLEAP UNet	sleap-data/datasets/wt_gold.13pt/models.tracking_split2/td_fast.210505_012601.centered_instance.n=1800
487	Flies	0.812213	774.126	SLEAP UNet	sleap-data/datasets/wt_gold.13pt/models.tracking_split2/td_fast.210505_012601.centered_instance.n=1800
488	Flies	0.812213	762.828	SLEAP UNet	sleap-data/datasets/wt_gold.13pt/models.tracking_split2/td_fast.210505_012601.centered_instance.n=1800
489	Flies	0.812213	783.17	SLEAP UNet	sleap-data/datasets/wt_gold.13pt/models.tracking_split2/td_fast.210505_012601.centered_instance.n=1800
490	Flies	0.812213	757.252	SLEAP UNet	sleap-data/datasets/wt_gold.13pt/models.tracking_split2/td_fast.210505_012601.centered_instance.n=1800
491	Flies	0.812213	770.165	SLEAP UNet	sleap-data/datasets/wt_gold.13pt/models.tracking_split2/td_fast.210505_012601.centered_instance.n=1800
492	Flies	0.812213	771.052	SLEAP UNet	sleap-data/datasets/wt_gold.13pt/models.tracking_split2/td_fast.210505_012601.centered_instance.n=1800
493	Flies	0.812213	766.526	SLEAP UNet	sleap-data/datasets/wt_gold.13pt/models.tracking_split2/td_fast.210505_012601.centered_instance.n=1800
494	Flies	0.812213	755.451	SLEAP UNet	sleap-data/datasets/wt_gold.13pt/models.tracking_split2/td_fast.210505_012601.centered_instance.n=1800
495	Flies	0.812213	771.864	SLEAP UNet	sleap-data/datasets/wt_gold.13pt/models.tracking_split2/td_fast.210505_012601.centered_instance.n=1800
496	Flies	0.812213	766.612	SLEAP UNet	sleap-data/datasets/wt_gold.13pt/models.tracking_split2/td_fast.210505_012601.centered_instance.n=1800
497	Flies	0.812213	779.698	SLEAP UNet	sleap-data/datasets/wt_gold.13pt/models.tracking_split2/td_fast.210505_012601.centered_instance.n=1800
498	Flies	0.812213	748.324	SLEAP UNet	sleap-data/datasets/wt_gold.13pt/models.tracking_split2/td_fast.210505_012601.centered_instance.n=1800
499	Flies	0.812213	762.716	SLEAP UNet	sleap-data/datasets/wt_gold.13pt/models.tracking_split2/td_fast.210505_012601.centered_instance.n=1800
500	Flies	0.812213	779.797	SLEAP UNet	sleap-data/datasets/wt_gold.13pt/models.tracking_split2/td_fast.210505_012601.centered_instance.n=1800
501	Flies	0.812213	775.765	SLEAP UNet	sleap-data/datasets/wt_gold.13pt/models.tracking_split2/td_fast.210505_012601.centered_instance.n=1800
502	Flies	0.812213	767.906	SLEAP UNet	sleap-data/datasets/wt_gold.13pt/models.tracking_split2/td_fast.210505_012601.centered_instance.n=1800
503	Flies	0.812213	769.248	SLEAP UNet	sleap-data/datasets/wt_gold.13pt/models.tracking_split2/td_fast.210505_012601.centered_instance.n=1800
504	Flies	0.812213	779.881	SLEAP UNet	sleap-data/datasets/wt_gold.13pt/models.tracking_split2/td_fast.210505_012601.centered_instance.n=1800
505	Flies	0.812213	768.33	SLEAP UNet	sleap-data/datasets/wt_gold.13pt/models.tracking_split2/td_fast.210505_012601.centered_instance.n=1800
506	Flies	0.812213	764.202	SLEAP UNet	sleap-data/datasets/wt_gold.13pt/models.tracking_split2/td_fast.210505_012601.centered_instance.n=1800
507	Flies	0.812213	762.061	SLEAP UNet	sleap-data/datasets/wt_gold.13pt/models.tracking_split2/td_fast.210505_012601.centered_instance.n=1800
508	Flies	0.812213	768.565	SLEAP UNet	sleap-data/datasets/wt_gold.13pt/models.tracking_split2/td_fast.210505_012601.centered_instance.n=1800
509	Flies	0.812213	772.917	SLEAP UNet	sleap-data/datasets/wt_gold.13pt/models.tracking_split2/td_fast.210505_012601.centered_instance.n=1800
510	Flies	0.812213	735.764	SLEAP UNet	sleap-data/datasets/wt_gold.13pt/models.tracking_split2/td_fast.210505_012601.centered_instance.n=1800
511	Flies	0.812213	747.736	SLEAP UNet	sleap-data/datasets/wt_gold.13pt/models.tracking_split2/td_fast.210505_012601.centered_instance.n=1800
512	Flies	0.812213	761.262	SLEAP UNet	sleap-data/datasets/wt_gold.13pt/models.tracking_split2/td_fast.210505_012601.centered_instance.n=1800
513	Flies	0.812213	760.626	SLEAP UNet	sleap-data/datasets/wt_gold.13pt/models.tracking_split2/td_fast.210505_012601.centered_instance.n=1800
514	Flies	0.812213	777.07	SLEAP UNet	sleap-data/datasets/wt_gold.13pt/models.tracking_split2/td_fast.210505_012601.centered_instance.n=1800
515	Flies	0.812213	759.959	SLEAP UNet	sleap-data/datasets/wt_gold.13pt/models.tracking_split2/td_fast.210505_012601.centered_instance.n=1800
516	Flies	0.812213	755.996	SLEAP UNet	sleap-data/datasets/wt_gold.13pt/models.tracking_split2/td_fast.210505_012601.centered_instance.n=1800
517	Flies	0.812213	684.662	SLEAP UNet	sleap-data/datasets/wt_gold.13pt/models.tracking_split2/td_fast.210505_012601.centered_instance.n=1800
518	Flies	0.812213	754.205	SLEAP UNet	sleap-data/datasets/wt_gold.13pt/models.tracking_split2/td_fast.210505_012601.centered_instance.n=1800
519	Flies	0.812213	776.53	SLEAP UNet	sleap-data/datasets/wt_gold.13pt/models.tracking_split2/td_fast.210505_012601.centered_instance.n=1800
520	Flies	0.812213	768.422	SLEAP UNet	sleap-data/datasets/wt_gold.13pt/models.tracking_split2/td_fast.210505_012601.centered_instance.n=1800
521	Flies	0.812213	775.984	SLEAP UNet	sleap-data/datasets/wt_gold.13pt/models.tracking_split2/td_fast.210505_012601.centered_instance.n=1800
522	Flies	0.812213	774.622	SLEAP UNet	sleap-data/datasets/wt_gold.13pt/models.tracking_split2/td_fast.210505_012601.centered_instance.n=1800
523	Flies	0.812213	764.458	SLEAP UNet	sleap-data/datasets/wt_gold.13pt/models.tracking_split2/td_fast.210505_012601.centered_instance.n=1800
524	Flies	0.812213	776.232	SLEAP UNet	sleap-data/datasets/wt_gold.13pt/models.tracking_split2/td_fast.210505_012601.centered_instance.n=1800
525	Flies	0.812213	775.605	SLEAP UNet	sleap-data/datasets/wt_gold.13pt/models.tracking_split2/td_fast.210505_012601.centered_instance.n=1800
526	Flies	0.812213	780.022	SLEAP UNet	sleap-data/datasets/wt_gold.13pt/models.tracking_split2/td_fast.210505_012601.centered_instance.n=1800
527	Flies	0.812213	769.267	SLEAP UNet	sleap-data/datasets/wt_gold.13pt/models.tracking_split2/td_fast.210505_012601.centered_instance.n=1800
528	Flies	0.812213	772.246	SLEAP UNet	sleap-data/datasets/wt_gold.13pt/models.tracking_split2/td_fast.210505_012601.centered_instance.n=1800
529	Flies	0.812213	750	SLEAP UNet	sleap-data/datasets/wt_gold.13pt/models.tracking_split2/td_fast.210505_012601.centered_instance.n=1800
530	Flies	0.812213	760.531	SLEAP UNet	sleap-data/datasets/wt_gold.13pt/models.tracking_split2/td_fast.210505_012601.centered_instance.n=1800
531	Flies	0.812213	762.721	SLEAP UNet	sleap-data/datasets/wt_gold.13pt/models.tracking_split2/td_fast.210505_012601.centered_instance.n=1800
532	Flies	0.812213	773.222	SLEAP UNet	sleap-data/datasets/wt_gold.13pt/models.tracking_split2/td_fast.210505_012601.centered_instance.n=1800
533	Flies	0.812213	768.03	SLEAP UNet	sleap-data/datasets/wt_gold.13pt/models.tracking_split2/td_fast.210505_012601.centered_instance.n=1800
534	Flies	0.812213	777.885	SLEAP UNet	sleap-data/datasets/wt_gold.13pt/models.tracking_split2/td_fast.210505_012601.centered_instance.n=1800
535	Flies	0.812213	770.32	SLEAP UNet	sleap-data/datasets/wt_gold.13pt/models.tracking_split2/td_fast.210505_012601.centered_instance.n=1800
536	Flies	0.812213	778.302	SLEAP UNet	sleap-data/datasets/wt_gold.13pt/models.tracking_split2/td_fast.210505_012601.centered_instance.n=1800
537	Flies	0.812213	775.815	SLEAP UNet	sleap-data/datasets/wt_gold.13pt/models.tracking_split2/td_fast.210505_012601.centered_instance.n=1800
538	Flies	0.812213	767.175	SLEAP UNet	sleap-data/datasets/wt_gold.13pt/models.tracking_split2/td_fast.210505_012601.centered_instance.n=1800
539	Flies	0.812213	771.805	SLEAP UNet	sleap-data/datasets/wt_gold.13pt/models.tracking_split2/td_fast.210505_012601.centered_instance.n=1800
540	Flies	0.812213	778.45	SLEAP UNet	sleap-data/datasets/wt_gold.13pt/models.tracking_split2/td_fast.210505_012601.centered_instance.n=1800
541	Flies	0.812213	783.166	SLEAP UNet	sleap-data/datasets/wt_gold.13pt/models.tracking_split2/td_fast.210505_012601.centered_instance.n=1800
542	Flies	0.812213	782.978	SLEAP UNet	sleap-data/datasets/wt_gold.13pt/models.tracking_split2/td_fast.210505_012601.centered_instance.n=1800
543	Flies	0.812213	768.478	SLEAP UNet	sleap-data/datasets/wt_gold.13pt/models.tracking_split2/td_fast.210505_012601.centered_instance.n=1800
544	Flies	0.812213	777.742	SLEAP UNet	sleap-data/datasets/wt_gold.13pt/models.tracking_split2/td_fast.210505_012601.centered_instance.n=1800
545	Flies	0.812213	770.937	SLEAP UNet	sleap-data/datasets/wt_gold.13pt/models.tracking_split2/td_fast.210505_012601.centered_instance.n=1800
546	Flies	0.812213	786.492	SLEAP UNet	sleap-data/datasets/wt_gold.13pt/models.tracking_split2/td_fast.210505_012601.centered_instance.n=1800
547	Flies	0.812213	775.373	SLEAP UNet	sleap-data/datasets/wt_gold.13pt/models.tracking_split2/td_fast.210505_012601.centered_instance.n=1800
548	Flies	0.812213	786.34	SLEAP UNet	sleap-data/datasets/wt_gold.13pt/models.tracking_split2/td_fast.210505_012601.centered_instance.n=1800
549	Flies	0.812213	767.189	SLEAP UNet	sleap-data/datasets/wt_gold.13pt/models.tracking_split2/td_fast.210505_012601.centered_instance.n=1800
550	Flies	0.812213	770.088	SLEAP UNet	sleap-data/datasets/wt_gold.13pt/models.tracking_split2/td_fast.210505_012601.centered_instance.n=1800
551	Flies	0.812213	757.693	SLEAP UNet	sleap-data/datasets/wt_gold.13pt/models.tracking_split2/td_fast.210505_012601.centered_instance.n=1800
552	Flies	0.812213	765.463	SLEAP UNet	sleap-data/datasets/wt_gold.13pt/models.tracking_split2/td_fast.210505_012601.centered_instance.n=1800
553	Flies	0.812213	769.306	SLEAP UNet	sleap-data/datasets/wt_gold.13pt/models.tracking_split2/td_fast.210505_012601.centered_instance.n=1800
554	Flies	0.812213	759.483	SLEAP UNet	sleap-data/datasets/wt_gold.13pt/models.tracking_split2/td_fast.210505_012601.centered_instance.n=1800
555	Flies	0.812213	745.037	SLEAP UNet	sleap-data/datasets/wt_gold.13pt/models.tracking_split2/td_fast.210505_012601.centered_instance.n=1800
556	Flies	0.812213	767.271	SLEAP UNet	sleap-data/datasets/wt_gold.13pt/models.tracking_split2/td_fast.210505_012601.centered_instance.n=1800
557	Flies	0.812213	781.9	SLEAP UNet	sleap-data/datasets/wt_gold.13pt/models.tracking_split2/td_fast.210505_012601.centered_instance.n=1800
558	Flies	0.812213	761.614	SLEAP UNet	sleap-data/datasets/wt_gold.13pt/models.tracking_split2/td_fast.210505_012601.centered_instance.n=1800
559	Flies	0.812213	775.982	SLEAP UNet	sleap-data/datasets/wt_gold.13pt/models.tracking_split2/td_fast.210505_012601.centered_instance.n=1800
560	Flies	0.812213	743.394	SLEAP UNet	sleap-data/datasets/wt_gold.13pt/models.tracking_split2/td_fast.210505_012601.centered_instance.n=1800
561	Flies	0.812213	768.622	SLEAP UNet	sleap-data/datasets/wt_gold.13pt/models.tracking_split2/td_fast.210505_012601.centered_instance.n=1800
562	Flies	0.812213	776.514	SLEAP UNet	sleap-data/datasets/wt_gold.13pt/models.tracking_split2/td_fast.210505_012601.centered_instance.n=1800
563	Flies	0.812213	774.694	SLEAP UNet	sleap-data/datasets/wt_gold.13pt/models.tracking_split2/td_fast.210505_012601.centered_instance.n=1800
564	Flies	0.812213	762.759	SLEAP UNet	sleap-data/datasets/wt_gold.13pt/models.tracking_split2/td_fast.210505_012601.centered_instance.n=1800
565	Flies	0.812213	761.935	SLEAP UNet	sleap-data/datasets/wt_gold.13pt/models.tracking_split2/td_fast.210505_012601.centered_instance.n=1800
566	Flies	0.812213	761.328	SLEAP UNet	sleap-data/datasets/wt_gold.13pt/models.tracking_split2/td_fast.210505_012601.centered_instance.n=1800
567	Flies	0.812213	761.912	SLEAP UNet	sleap-data/datasets/wt_gold.13pt/models.tracking_split2/td_fast.210505_012601.centered_instance.n=1800
568	Flies	0.812213	768.611	SLEAP UNet	sleap-data/datasets/wt_gold.13pt/models.tracking_split2/td_fast.210505_012601.centered_instance.n=1800
569	Flies	0.812213	751.211	SLEAP UNet	sleap-data/datasets/wt_gold.13pt/models.tracking_split2/td_fast.210505_012601.centered_instance.n=1800
570	Flies	0.812213	766.879	SLEAP UNet	sleap-data/datasets/wt_gold.13pt/models.tracking_split2/td_fast.210505_012601.centered_instance.n=1800
571	Flies	0.812213	771.994	SLEAP UNet	sleap-data/datasets/wt_gold.13pt/models.tracking_split2/td_fast.210505_012601.centered_instance.n=1800
572	Flies	0.812213	743.888	SLEAP UNet	sleap-data/datasets/wt_gold.13pt/models.tracking_split2/td_fast.210505_012601.centered_instance.n=1800
573	Flies	0.812213	773.965	SLEAP UNet	sleap-data/datasets/wt_gold.13pt/models.tracking_split2/td_fast.210505_012601.centered_instance.n=1800
574	Flies	0.812213	747.15	SLEAP UNet	sleap-data/datasets/wt_gold.13pt/models.tracking_split2/td_fast.210505_012601.centered_instance.n=1800
575	Flies	0.812213	748.417	SLEAP UNet	sleap-data/datasets/wt_gold.13pt/models.tracking_split2/td_fast.210505_012601.centered_instance.n=1800
576	Flies	0.812213	773.017	SLEAP UNet	sleap-data/datasets/wt_gold.13pt/models.tracking_split2/td_fast.210505_012601.centered_instance.n=1800
577	Flies	0.812213	751.917	SLEAP UNet	sleap-data/datasets/wt_gold.13pt/models.tracking_split2/td_fast.210505_012601.centered_instance.n=1800
578	Flies	0.812213	760.849	SLEAP UNet	sleap-data/datasets/wt_gold.13pt/models.tracking_split2/td_fast.210505_012601.centered_instance.n=1800
579	Flies	0.812213	773.79	SLEAP UNet	sleap-data/datasets/wt_gold.13pt/models.tracking_split2/td_fast.210505_012601.centered_instance.n=1800
580	Flies	0.812213	751.51	SLEAP UNet	sleap-data/datasets/wt_gold.13pt/models.tracking_split2/td_fast.210505_012601.centered_instance.n=1800
581	Flies	0.812213	759.667	SLEAP UNet	sleap-data/datasets/wt_gold.13pt/models.tracking_split2/td_fast.210505_012601.centered_instance.n=1800
582	Flies	0.812213	752.73	SLEAP UNet	sleap-data/datasets/wt_gold.13pt/models.tracking_split2/td_fast.210505_012601.centered_instance.n=1800
583	Flies	0.812213	749.2	SLEAP UNet	sleap-data/datasets/wt_gold.13pt/models.tracking_split2/td_fast.210505_012601.centered_instance.n=1800
584	Flies	0.812213	772.577	SLEAP UNet	sleap-data/datasets/wt_gold.13pt/models.tracking_split2/td_fast.210505_012601.centered_instance.n=1800
585	Flies	0.812213	791.723	SLEAP UNet	sleap-data/datasets/wt_gold.13pt/models.tracking_split2/td_fast.210505_012601.centered_instance.n=1800
586	Flies	0.812213	749.643	SLEAP UNet	sleap-data/datasets/wt_gold.13pt/models.tracking_split2/td_fast.210505_012601.centered_instance.n=1800
587	Flies	0.812213	775.785	SLEAP UNet	sleap-data/datasets/wt_gold.13pt/models.tracking_split2/td_fast.210505_012601.centered_instance.n=1800
588	Flies	0.812213	770.804	SLEAP UNet	sleap-data/datasets/wt_gold.13pt/models.tracking_split2/td_fast.210505_012601.centered_instance.n=1800
589	Flies	0.812213	714.221	SLEAP UNet	sleap-data/datasets/wt_gold.13pt/models.tracking_split2/td_fast.210505_012601.centered_instance.n=1800
590	Flies	0.812213	764.813	SLEAP UNet	sleap-data/datasets/wt_gold.13pt/models.tracking_split2/td_fast.210505_012601.centered_instance.n=1800
591	Flies	0.812213	766.742	SLEAP UNet	sleap-data/datasets/wt_gold.13pt/models.tracking_split2/td_fast.210505_012601.centered_instance.n=1800
592	Flies	0.812213	784.447	SLEAP UNet	sleap-data/datasets/wt_gold.13pt/models.tracking_split2/td_fast.210505_012601.centered_instance.n=1800
593	Flies	0.812213	768.372	SLEAP UNet	sleap-data/datasets/wt_gold.13pt/models.tracking_split2/td_fast.210505_012601.centered_instance.n=1800
594	Flies	0.812213	764.881	SLEAP UNet	sleap-data/datasets/wt_gold.13pt/models.tracking_split2/td_fast.210505_012601.centered_instance.n=1800
595	Flies	0.812213	760.624	SLEAP UNet	sleap-data/datasets/wt_gold.13pt/models.tracking_split2/td_fast.210505_012601.centered_instance.n=1800
596	Flies	0.812213	747.494	SLEAP UNet	sleap-data/datasets/wt_gold.13pt/models.tracking_split2/td_fast.210505_012601.centered_instance.n=1800
597	Flies	0.812213	759.852	SLEAP UNet	sleap-data/datasets/wt_gold.13pt/models.tracking_split2/td_fast.210505_012601.centered_instance.n=1800
598	Flies	0.812213	756.291	SLEAP UNet	sleap-data/datasets/wt_gold.13pt/models.tracking_split2/td_fast.210505_012601.centered_instance.n=1800
599	Flies	0.812213	765.42	SLEAP UNet	sleap-data/datasets/wt_gold.13pt/models.tracking_split2/td_fast.210505_012601.centered_instance.n=1800
600	Flies	0.812213	762.851	SLEAP UNet	sleap-data/datasets/wt_gold.13pt/models.tracking_split2/td_fast.210505_012601.centered_instance.n=1800
601	Flies	0.812213	765.123	SLEAP UNet	sleap-data/datasets/wt_gold.13pt/models.tracking_split2/td_fast.210505_012601.centered_instance.n=1800
602	Flies	0.812213	769.855	SLEAP UNet	sleap-data/datasets/wt_gold.13pt/models.tracking_split2/td_fast.210505_012601.centered_instance.n=1800
603	Flies	0.812213	758.854	SLEAP UNet	sleap-data/datasets/wt_gold.13pt/models.tracking_split2/td_fast.210505_012601.centered_instance.n=1800
604	Flies	0.812213	772.325	SLEAP UNet	sleap-data/datasets/wt_gold.13pt/models.tracking_split2/td_fast.210505_012601.centered_instance.n=1800
605	Flies	0.812213	773.198	SLEAP UNet	sleap-data/datasets/wt_gold.13pt/models.tracking_split2/td_fast.210505_012601.centered_instance.n=1800
606	Flies	0.812213	763.714	SLEAP UNet	sleap-data/datasets/wt_gold.13pt/models.tracking_split2/td_fast.210505_012601.centered_instance.n=1800
607	Flies	0.812213	773.307	SLEAP UNet	sleap-data/datasets/wt_gold.13pt/models.tracking_split2/td_fast.210505_012601.centered_instance.n=1800
608	Flies	0.812213	756.983	SLEAP UNet	sleap-data/datasets/wt_gold.13pt/models.tracking_split2/td_fast.210505_012601.centered_instance.n=1800
609	Flies	0.812213	774.487	SLEAP UNet	sleap-data/datasets/wt_gold.13pt/models.tracking_split2/td_fast.210505_012601.centered_instance.n=1800
610	Flies	0.812213	742.708	SLEAP UNet	sleap-data/datasets/wt_gold.13pt/models.tracking_split2/td_fast.210505_012601.centered_instance.n=1800
611	Flies	0.812213	754.315	SLEAP UNet	sleap-data/datasets/wt_gold.13pt/models.tracking_split2/td_fast.210505_012601.centered_instance.n=1800
612	Flies	0.812213	779.977	SLEAP UNet	sleap-data/datasets/wt_gold.13pt/models.tracking_split2/td_fast.210505_012601.centered_instance.n=1800
613	Flies	0.812213	777.213	SLEAP UNet	sleap-data/datasets/wt_gold.13pt/models.tracking_split2/td_fast.210505_012601.centered_instance.n=1800
614	Flies	0.812213	766.96	SLEAP UNet	sleap-data/datasets/wt_gold.13pt/models.tracking_split2/td_fast.210505_012601.centered_instance.n=1800
615	Flies	0.812213	775.539	SLEAP UNet	sleap-data/datasets/wt_gold.13pt/models.tracking_split2/td_fast.210505_012601.centered_instance.n=1800
616	Flies	0.812213	761.677	SLEAP UNet	sleap-data/datasets/wt_gold.13pt/models.tracking_split2/td_fast.210505_012601.centered_instance.n=1800
617	Flies	0.812213	781.828	SLEAP UNet	sleap-data/datasets/wt_gold.13pt/models.tracking_split2/td_fast.210505_012601.centered_instance.n=1800
618	Flies	0.812213	762.412	SLEAP UNet	sleap-data/datasets/wt_gold.13pt/models.tracking_split2/td_fast.210505_012601.centered_instance.n=1800
619	Flies	0.812213	786.533	SLEAP UNet	sleap-data/datasets/wt_gold.13pt/models.tracking_split2/td_fast.210505_012601.centered_instance.n=1800
620	Flies	0.812213	776.262	SLEAP UNet	sleap-data/datasets/wt_gold.13pt/models.tracking_split2/td_fast.210505_012601.centered_instance.n=1800
621	Flies	0.812213	776.512	SLEAP UNet	sleap-data/datasets/wt_gold.13pt/models.tracking_split2/td_fast.210505_012601.centered_instance.n=1800
622	Flies	0.812213	762.232	SLEAP UNet	sleap-data/datasets/wt_gold.13pt/models.tracking_split2/td_fast.210505_012601.centered_instance.n=1800
623	Flies	0.812213	761.558	SLEAP UNet	sleap-data/datasets/wt_gold.13pt/models.tracking_split2/td_fast.210505_012601.centered_instance.n=1800
624	Flies	0.812213	757.994	SLEAP UNet	sleap-data/datasets/wt_gold.13pt/models.tracking_split2/td_fast.210505_012601.centered_instance.n=1800
625	Flies	0.812213	741.601	SLEAP UNet	sleap-data/datasets/wt_gold.13pt/models.tracking_split2/td_fast.210505_012601.centered_instance.n=1800
626	Flies	0.812213	764.779	SLEAP UNet	sleap-data/datasets/wt_gold.13pt/models.tracking_split2/td_fast.210505_012601.centered_instance.n=1800
627	Flies	0.812213	757.419	SLEAP UNet	sleap-data/datasets/wt_gold.13pt/models.tracking_split2/td_fast.210505_012601.centered_instance.n=1800
628	Flies	0.812213	776.471	SLEAP UNet	sleap-data/datasets/wt_gold.13pt/models.tracking_split2/td_fast.210505_012601.centered_instance.n=1800
629	Flies	0.812213	777.295	SLEAP UNet	sleap-data/datasets/wt_gold.13pt/models.tracking_split2/td_fast.210505_012601.centered_instance.n=1800
630	Flies	0.812213	754.732	SLEAP UNet	sleap-data/datasets/wt_gold.13pt/models.tracking_split2/td_fast.210505_012601.centered_instance.n=1800
631	Flies	0.812213	768.37	SLEAP UNet	sleap-data/datasets/wt_gold.13pt/models.tracking_split2/td_fast.210505_012601.centered_instance.n=1800
632	Flies	0.812213	772.093	SLEAP UNet	sleap-data/datasets/wt_gold.13pt/models.tracking_split2/td_fast.210505_012601.centered_instance.n=1800
633	Flies	0.812213	756.735	SLEAP UNet	sleap-data/datasets/wt_gold.13pt/models.tracking_split2/td_fast.210505_012601.centered_instance.n=1800
634	Flies	0.812213	763.426	SLEAP UNet	sleap-data/datasets/wt_gold.13pt/models.tracking_split2/td_fast.210505_012601.centered_instance.n=1800
635	Flies	0.812213	758.056	SLEAP UNet	sleap-data/datasets/wt_gold.13pt/models.tracking_split2/td_fast.210505_012601.centered_instance.n=1800
636	Flies	0.812213	762.204	SLEAP UNet	sleap-data/datasets/wt_gold.13pt/models.tracking_split2/td_fast.210505_012601.centered_instance.n=1800
637	Flies	0.812213	770.528	SLEAP UNet	sleap-data/datasets/wt_gold.13pt/models.tracking_split2/td_fast.210505_012601.centered_instance.n=1800
638	Flies	0.812213	769.105	SLEAP UNet	sleap-data/datasets/wt_gold.13pt/models.tracking_split2/td_fast.210505_012601.centered_instance.n=1800
639	Flies	0.812213	760.062	SLEAP UNet	sleap-data/datasets/wt_gold.13pt/models.tracking_split2/td_fast.210505_012601.centered_instance.n=1800
640	Mice (OF)	0.773674	369.113	SLEAP UNet	sleap-data/experiments/best_model_replicates/mice_of_td.210509_231024.centered_instance.n=900
641	Mice (OF)	0.773674	361.455	SLEAP UNet	sleap-data/experiments/best_model_replicates/mice_of_td.210509_231024.centered_instance.n=900
642	Mice (OF)	0.773674	359.65	SLEAP UNet	sleap-data/experiments/best_model_replicates/mice_of_td.210509_231024.centered_instance.n=900
643	Mice (OF)	0.773674	362.647	SLEAP UNet	sleap-data/experiments/best_model_replicates/mice_of_td.210509_231024.centered_instance.n=900
644	Mice (OF)	0.773674	363.64	SLEAP UNet	sleap-data/experiments/best_model_replicates/mice_of_td.210509_231024.centered_instance.n=900
645	Mice (OF)	0.773674	369.236	SLEAP UNet	sleap-data/experiments/best_model_replicates/mice_of_td.210509_231024.centered_instance.n=900
646	Mice (OF)	0.773674	350.779	SLEAP UNet	sleap-data/experiments/best_model_replicates/mice_of_td.210509_231024.centered_instance.n=900
647	Mice (OF)	0.773674	340.348	SLEAP UNet	sleap-data/experiments/best_model_replicates/mice_of_td.210509_231024.centered_instance.n=900
648	Mice (OF)	0.773674	356.608	SLEAP UNet	sleap-data/experiments/best_model_replicates/mice_of_td.210509_231024.centered_instance.n=900
649	Mice (OF)	0.773674	369.486	SLEAP UNet	sleap-data/experiments/best_model_replicates/mice_of_td.210509_231024.centered_instance.n=900
650	Mice (OF)	0.773674	364.936	SLEAP UNet	sleap-data/experiments/best_model_replicates/mice_of_td.210509_231024.centered_instance.n=900
651	Mice (OF)	0.773674	360.777	SLEAP UNet	sleap-data/experiments/best_model_replicates/mice_of_td.210509_231024.centered_instance.n=900
652	Mice (OF)	0.773674	358.374	SLEAP UNet	sleap-data/experiments/best_model_replicates/mice_of_td.210509_231024.centered_instance.n=900
653	Mice (OF)	0.773674	358.434	SLEAP UNet	sleap-data/experiments/best_model_replicates/mice_of_td.210509_231024.centered_instance.n=900
654	Mice (OF)	0.773674	361.81	SLEAP UNet	sleap-data/experiments/best_model_replicates/mice_of_td.210509_231024.centered_instance.n=900
655	Mice (OF)	0.773674	364.723	SLEAP UNet	sleap-data/experiments/best_model_replicates/mice_of_td.210509_231024.centered_instance.n=900
656	Mice (OF)	0.773674	364.604	SLEAP UNet	sleap-data/experiments/best_model_replicates/mice_of_td.210509_231024.centered_instance.n=900
657	Mice (OF)	0.773674	363.897	SLEAP UNet	sleap-data/experiments/best_model_replicates/mice_of_td.210509_231024.centered_instance.n=900
658	Mice (OF)	0.773674	363.976	SLEAP UNet	sleap-data/experiments/best_model_replicates/mice_of_td.210509_231024.centered_instance.n=900
659	Mice (OF)	0.773674	341.451	SLEAP UNet	sleap-data/experiments/best_model_replicates/mice_of_td.210509_231024.centered_instance.n=900
660	Mice (OF)	0.773674	345.447	SLEAP UNet	sleap-data/experiments/best_model_replicates/mice_of_td.210509_231024.centered_instance.n=900
661	Mice (OF)	0.773674	357.248	SLEAP UNet	sleap-data/experiments/best_model_replicates/mice_of_td.210509_231024.centered_instance.n=900
662	Mice (OF)	0.773674	366.592	SLEAP UNet	sleap-data/experiments/best_model_replicates/mice_of_td.210509_231024.centered_instance.n=900
663	Mice (OF)	0.773674	367.239	SLEAP UNet	sleap-data/experiments/best_model_replicates/mice_of_td.210509_231024.centered_instance.n=900
664	Mice (OF)	0.773674	363.931	SLEAP UNet	sleap-data/experiments/best_model_replicates/mice_of_td.210509_231024.centered_instance.n=900
665	Mice (OF)	0.773674	348.098	SLEAP UNet	sleap-data/experiments/best_model_replicates/mice_of_td.210509_231024.centered_instance.n=900
666	Mice (OF)	0.773674	361.447	SLEAP UNet	sleap-data/experiments/best_model_replicates/mice_of_td.210509_231024.centered_instance.n=900
667	Mice (OF)	0.773674	364.12	SLEAP UNet	sleap-data/experiments/best_model_replicates/mice_of_td.210509_231024.centered_instance.n=900
668	Mice (OF)	0.773674	366.35	SLEAP UNet	sleap-data/experiments/best_model_replicates/mice_of_td.210509_231024.centered_instance.n=900
669	Mice (OF)	0.773674	368.102	SLEAP UNet	sleap-data/experiments/best_model_replicates/mice_of_td.210509_231024.centered_instance.n=900
670	Mice (OF)	0.773674	368.573	SLEAP UNet	sleap-data/experiments/best_model_replicates/mice_of_td.210509_231024.centered_instance.n=900
671	Mice (OF)	0.773674	353.429	SLEAP UNet	sleap-data/experiments/best_model_replicates/mice_of_td.210509_231024.centered_instance.n=900
672	Mice (OF)	0.773674	360.068	SLEAP UNet	sleap-data/experiments/best_model_replicates/mice_of_td.210509_231024.centered_instance.n=900
673	Mice (OF)	0.773674	349.697	SLEAP UNet	sleap-data/experiments/best_model_replicates/mice_of_td.210509_231024.centered_instance.n=900
674	Mice (OF)	0.773674	350.877	SLEAP UNet	sleap-data/experiments/best_model_replicates/mice_of_td.210509_231024.centered_instance.n=900
675	Mice (OF)	0.773674	367.454	SLEAP UNet	sleap-data/experiments/best_model_replicates/mice_of_td.210509_231024.centered_instance.n=900
676	Mice (OF)	0.773674	353.6	SLEAP UNet	sleap-data/experiments/best_model_replicates/mice_of_td.210509_231024.centered_instance.n=900
677	Mice (OF)	0.773674	360.607	SLEAP UNet	sleap-data/experiments/best_model_replicates/mice_of_td.210509_231024.centered_instance.n=900
678	Mice (OF)	0.773674	362.15	SLEAP UNet	sleap-data/experiments/best_model_replicates/mice_of_td.210509_231024.centered_instance.n=900
679	Mice (OF)	0.773674	367.906	SLEAP UNet	sleap-data/experiments/best_model_replicates/mice_of_td.210509_231024.centered_instance.n=900
680	Mice (OF)	0.773674	364.279	SLEAP UNet	sleap-data/experiments/best_model_replicates/mice_of_td.210509_231024.centered_instance.n=900
681	Mice (OF)	0.773674	365.747	SLEAP UNet	sleap-data/experiments/best_model_replicates/mice_of_td.210509_231024.centered_instance.n=900
682	Mice (OF)	0.773674	349.576	SLEAP UNet	sleap-data/experiments/best_model_replicates/mice_of_td.210509_231024.centered_instance.n=900
683	Mice (OF)	0.773674	340.914	SLEAP UNet	sleap-data/experiments/best_model_replicates/mice_of_td.210509_231024.centered_instance.n=900
684	Mice (OF)	0.773674	368.625	SLEAP UNet	sleap-data/experiments/best_model_replicates/mice_of_td.210509_231024.centered_instance.n=900
685	Mice (OF)	0.773674	362.355	SLEAP UNet	sleap-data/experiments/best_model_replicates/mice_of_td.210509_231024.centered_instance.n=900
686	Mice (OF)	0.773674	365.492	SLEAP UNet	sleap-data/experiments/best_model_replicates/mice_of_td.210509_231024.centered_instance.n=900
687	Mice (OF)	0.773674	337.08	SLEAP UNet	sleap-data/experiments/best_model_replicates/mice_of_td.210509_231024.centered_instance.n=900
688	Mice (OF)	0.773674	363.862	SLEAP UNet	sleap-data/experiments/best_model_replicates/mice_of_td.210509_231024.centered_instance.n=900
689	Mice (OF)	0.773674	361.932	SLEAP UNet	sleap-data/experiments/best_model_replicates/mice_of_td.210509_231024.centered_instance.n=900
690	Mice (OF)	0.773674	360.448	SLEAP UNet	sleap-data/experiments/best_model_replicates/mice_of_td.210509_231024.centered_instance.n=900
691	Mice (OF)	0.773674	366.072	SLEAP UNet	sleap-data/experiments/best_model_replicates/mice_of_td.210509_231024.centered_instance.n=900
692	Mice (OF)	0.773674	363.758	SLEAP UNet	sleap-data/experiments/best_model_replicates/mice_of_td.210509_231024.centered_instance.n=900
693	Mice (OF)	0.773674	361.467	SLEAP UNet	sleap-data/experiments/best_model_replicates/mice_of_td.210509_231024.centered_instance.n=900
694	Mice (OF)	0.773674	362.45	SLEAP UNet	sleap-data/experiments/best_model_replicates/mice_of_td.210509_231024.centered_instance.n=900
695	Mice (OF)	0.773674	340.425	SLEAP UNet	sleap-data/experiments/best_model_replicates/mice_of_td.210509_231024.centered_instance.n=900
696	Mice (OF)	0.773674	342.048	SLEAP UNet	sleap-data/experiments/best_model_replicates/mice_of_td.210509_231024.centered_instance.n=900
697	Mice (OF)	0.773674	352.308	SLEAP UNet	sleap-data/experiments/best_model_replicates/mice_of_td.210509_231024.centered_instance.n=900
698	Mice (OF)	0.773674	363.673	SLEAP UNet	sleap-data/experiments/best_model_replicates/mice_of_td.210509_231024.centered_instance.n=900
699	Mice (OF)	0.773674	345.081	SLEAP UNet	sleap-data/experiments/best_model_replicates/mice_of_td.210509_231024.centered_instance.n=900
700	Mice (OF)	0.773674	351.063	SLEAP UNet	sleap-data/experiments/best_model_replicates/mice_of_td.210509_231024.centered_instance.n=900
701	Mice (OF)	0.773674	354.138	SLEAP UNet	sleap-data/experiments/best_model_replicates/mice_of_td.210509_231024.centered_instance.n=900
702	Mice (OF)	0.773674	364.138	SLEAP UNet	sleap-data/experiments/best_model_replicates/mice_of_td.210509_231024.centered_instance.n=900
703	Mice (OF)	0.773674	367.104	SLEAP UNet	sleap-data/experiments/best_model_replicates/mice_of_td.210509_231024.centered_instance.n=900
704	Mice (OF)	0.773674	367.763	SLEAP UNet	sleap-data/experiments/best_model_replicates/mice_of_td.210509_231024.centered_instance.n=900
705	Mice (OF)	0.773674	364.879	SLEAP UNet	sleap-data/experiments/best_model_replicates/mice_of_td.210509_231024.centered_instance.n=900
706	Mice (OF)	0.773674	350.029	SLEAP UNet	sleap-data/experiments/best_model_replicates/mice_of_td.210509_231024.centered_instance.n=900
707	Mice (OF)	0.773674	336.468	SLEAP UNet	sleap-data/experiments/best_model_replicates/mice_of_td.210509_231024.centered_instance.n=900
708	Mice (OF)	0.773674	358.081	SLEAP UNet	sleap-data/experiments/best_model_replicates/mice_of_td.210509_231024.centered_instance.n=900
709	Mice (OF)	0.773674	362.384	SLEAP UNet	sleap-data/experiments/best_model_replicates/mice_of_td.210509_231024.centered_instance.n=900
710	Mice (OF)	0.773674	360.803	SLEAP UNet	sleap-data/experiments/best_model_replicates/mice_of_td.210509_231024.centered_instance.n=900
711	Mice (OF)	0.773674	362.439	SLEAP UNet	sleap-data/experiments/best_model_replicates/mice_of_td.210509_231024.centered_instance.n=900
712	Mice (OF)	0.773674	361.027	SLEAP UNet	sleap-data/experiments/best_model_replicates/mice_of_td.210509_231024.centered_instance.n=900
713	Mice (OF)	0.773674	360.103	SLEAP UNet	sleap-data/experiments/best_model_replicates/mice_of_td.210509_231024.centered_instance.n=900
714	Mice (OF)	0.773674	350.789	SLEAP UNet	sleap-data/experiments/best_model_replicates/mice_of_td.210509_231024.centered_instance.n=900
715	Mice (OF)	0.773674	368.201	SLEAP UNet	sleap-data/experiments/best_model_replicates/mice_of_td.210509_231024.centered_instance.n=900
716	Mice (OF)	0.773674	366.655	SLEAP UNet	sleap-data/experiments/best_model_replicates/mice_of_td.210509_231024.centered_instance.n=900
717	Mice (OF)	0.773674	362.194	SLEAP UNet	sleap-data/experiments/best_model_replicates/mice_of_td.210509_231024.centered_instance.n=900
718	Mice (OF)	0.773674	354.841	SLEAP UNet	sleap-data/experiments/best_model_replicates/mice_of_td.210509_231024.centered_instance.n=900
719	Mice (OF)	0.773674	348.828	SLEAP UNet	sleap-data/experiments/best_model_replicates/mice_of_td.210509_231024.centered_instance.n=900
720	Mice (OF)	0.773674	363.77	SLEAP UNet	sleap-data/experiments/best_model_replicates/mice_of_td.210509_231024.centered_instance.n=900
721	Mice (OF)	0.773674	358.264	SLEAP UNet	sleap-data/experiments/best_model_replicates/mice_of_td.210509_231024.centered_instance.n=900
722	Mice (OF)	0.773674	356.784	SLEAP UNet	sleap-data/experiments/best_model_replicates/mice_of_td.210509_231024.centered_instance.n=900
723	Mice (OF)	0.773674	365.455	SLEAP UNet	sleap-data/experiments/best_model_replicates/mice_of_td.210509_231024.centered_instance.n=900
724	Mice (OF)	0.773674	357.627	SLEAP UNet	sleap-data/experiments/best_model_replicates/mice_of_td.210509_231024.centered_instance.n=900
725	Mice (OF)	0.773674	361.106	SLEAP UNet	sleap-data/experiments/best_model_replicates/mice_of_td.210509_231024.centered_instance.n=900
726	Mice (OF)	0.773674	362.641	SLEAP UNet	sleap-data/experiments/best_model_replicates/mice_of_td.210509_231024.centered_instance.n=900
727	Mice (OF)	0.773674	343.932	SLEAP UNet	sleap-data/experiments/best_model_replicates/mice_of_td.210509_231024.centered_instance.n=900
728	Mice (OF)	0.773674	367.273	SLEAP UNet	sleap-data/experiments/best_model_replicates/mice_of_td.210509_231024.centered_instance.n=900
729	Mice (OF)	0.773674	351.335	SLEAP UNet	sleap-data/experiments/best_model_replicates/mice_of_td.210509_231024.centered_instance.n=900
730	Mice (OF)	0.773674	350.283	SLEAP UNet	sleap-data/experiments/best_model_replicates/mice_of_td.210509_231024.centered_instance.n=900
731	Mice (OF)	0.773674	346.118	SLEAP UNet	sleap-data/experiments/best_model_replicates/mice_of_td.210509_231024.centered_instance.n=900
732	Mice (OF)	0.773674	368.165	SLEAP UNet	sleap-data/experiments/best_model_replicates/mice_of_td.210509_231024.centered_instance.n=900
733	Mice (OF)	0.773674	345.472	SLEAP UNet	sleap-data/experiments/best_model_replicates/mice_of_td.210509_231024.centered_instance.n=900
734	Mice (OF)	0.773674	364.83	SLEAP UNet	sleap-data/experiments/best_model_replicates/mice_of_td.210509_231024.centered_instance.n=900
735	Mice (OF)	0.773674	360.145	SLEAP UNet	sleap-data/experiments/best_model_replicates/mice_of_td.210509_231024.centered_instance.n=900
736	Mice (OF)	0.773674	366.512	SLEAP UNet	sleap-data/experiments/best_model_replicates/mice_of_td.210509_231024.centered_instance.n=900
737	Mice (OF)	0.773674	363.346	SLEAP UNet	sleap-data/experiments/best_model_replicates/mice_of_td.210509_231024.centered_instance.n=900
738	Mice (OF)	0.773674	367.311	SLEAP UNet	sleap-data/experiments/best_model_replicates/mice_of_td.210509_231024.centered_instance.n=900
739	Mice (OF)	0.773674	364.532	SLEAP UNet	sleap-data/experiments/best_model_replicates/mice_of_td.210509_231024.centered_instance.n=900
740	Mice (OF)	0.773674	354.149	SLEAP UNet	sleap-data/experiments/best_model_replicates/mice_of_td.210509_231024.centered_instance.n=900
741	Mice (OF)	0.773674	348.775	SLEAP UNet	sleap-data/experiments/best_model_replicates/mice_of_td.210509_231024.centered_instance.n=900
742	Mice (OF)	0.773674	349.031	SLEAP UNet	sleap-data/experiments/best_model_replicates/mice_of_td.210509_231024.centered_instance.n=900
743	Mice (OF)	0.773674	354.741	SLEAP UNet	sleap-data/experiments/best_model_replicates/mice_of_td.210509_231024.centered_instance.n=900
744	Mice (OF)	0.773674	359.98	SLEAP UNet	sleap-data/experiments/best_model_replicates/mice_of_td.210509_231024.centered_instance.n=900
745	Mice (OF)	0.773674	364.605	SLEAP UNet	sleap-data/experiments/best_model_replicates/mice_of_td.210509_231024.centered_instance.n=900
746	Mice (OF)	0.773674	364.296	SLEAP UNet	sleap-data/experiments/best_model_replicates/mice_of_td.210509_231024.centered_instance.n=900
747	Mice (OF)	0.773674	357.641	SLEAP UNet	sleap-data/experiments/best_model_replicates/mice_of_td.210509_231024.centered_instance.n=900
748	Mice (OF)	0.773674	362.771	SLEAP UNet	sleap-data/experiments/best_model_replicates/mice_of_td.210509_231024.centered_instance.n=900
749	Mice (OF)	0.773674	361.032	SLEAP UNet	sleap-data/experiments/best_model_replicates/mice_of_td.210509_231024.centered_instance.n=900
750	Mice (OF)	0.773674	362.858	SLEAP UNet	sleap-data/experiments/best_model_replicates/mice_of_td.210509_231024.centered_instance.n=900
751	Mice (OF)	0.773674	360.253	SLEAP UNet	sleap-data/experiments/best_model_replicates/mice_of_td.210509_231024.centered_instance.n=900
752	Mice (OF)	0.773674	364.823	SLEAP UNet	sleap-data/experiments/best_model_replicates/mice_of_td.210509_231024.centered_instance.n=900
753	Mice (OF)	0.773674	347.301	SLEAP UNet	sleap-data/experiments/best_model_replicates/mice_of_td.210509_231024.centered_instance.n=900
754	Mice (OF)	0.773674	327.18	SLEAP UNet	sleap-data/experiments/best_model_replicates/mice_of_td.210509_231024.centered_instance.n=900
755	Mice (OF)	0.773674	355.239	SLEAP UNet	sleap-data/experiments/best_model_replicates/mice_of_td.210509_231024.centered_instance.n=900
756	Mice (OF)	0.773674	359.45	SLEAP UNet	sleap-data/experiments/best_model_replicates/mice_of_td.210509_231024.centered_instance.n=900
757	Mice (OF)	0.773674	363.579	SLEAP UNet	sleap-data/experiments/best_model_replicates/mice_of_td.210509_231024.centered_instance.n=900
758	Mice (OF)	0.773674	359.877	SLEAP UNet	sleap-data/experiments/best_model_replicates/mice_of_td.210509_231024.centered_instance.n=900
759	Mice (OF)	0.773674	368.714	SLEAP UNet	sleap-data/experiments/best_model_replicates/mice_of_td.210509_231024.centered_instance.n=900
760	Mice (OF)	0.773674	353.439	SLEAP UNet	sleap-data/experiments/best_model_replicates/mice_of_td.210509_231024.centered_instance.n=900
761	Mice (OF)	0.773674	360.254	SLEAP UNet	sleap-data/experiments/best_model_replicates/mice_of_td.210509_231024.centered_instance.n=900
762	Mice (OF)	0.773674	367.389	SLEAP UNet	sleap-data/experiments/best_model_replicates/mice_of_td.210509_231024.centered_instance.n=900
763	Mice (OF)	0.773674	361.415	SLEAP UNet	sleap-data/experiments/best_model_replicates/mice_of_td.210509_231024.centered_instance.n=900
764	Mice (OF)	0.773674	371.026	SLEAP UNet	sleap-data/experiments/best_model_replicates/mice_of_td.210509_231024.centered_instance.n=900
765	Mice (OF)	0.773674	361.321	SLEAP UNet	sleap-data/experiments/best_model_replicates/mice_of_td.210509_231024.centered_instance.n=900
766	Mice (OF)	0.773674	340.288	SLEAP UNet	sleap-data/experiments/best_model_replicates/mice_of_td.210509_231024.centered_instance.n=900
767	Mice (OF)	0.773674	334.699	SLEAP UNet	sleap-data/experiments/best_model_replicates/mice_of_td.210509_231024.centered_instance.n=900
768	Mice (OF)	0.773674	346.792	SLEAP UNet	sleap-data/experiments/best_model_replicates/mice_of_td.210509_231024.centered_instance.n=900
769	Mice (OF)	0.773674	370.45	SLEAP UNet	sleap-data/experiments/best_model_replicates/mice_of_td.210509_231024.centered_instance.n=900
770	Mice (OF)	0.773674	366.729	SLEAP UNet	sleap-data/experiments/best_model_replicates/mice_of_td.210509_231024.centered_instance.n=900
771	Mice (OF)	0.773674	365.56	SLEAP UNet	sleap-data/experiments/best_model_replicates/mice_of_td.210509_231024.centered_instance.n=900
772	Mice (OF)	0.773674	361.764	SLEAP UNet	sleap-data/experiments/best_model_replicates/mice_of_td.210509_231024.centered_instance.n=900
773	Mice (OF)	0.773674	363.677	SLEAP UNet	sleap-data/experiments/best_model_replicates/mice_of_td.210509_231024.centered_instance.n=900
774	Mice (OF)	0.773674	369.219	SLEAP UNet	sleap-data/experiments/best_model_replicates/mice_of_td.210509_231024.centered_instance.n=900
775	Mice (OF)	0.773674	365.314	SLEAP UNet	sleap-data/experiments/best_model_replicates/mice_of_td.210509_231024.centered_instance.n=900
776	Mice (OF)	0.773674	335.836	SLEAP UNet	sleap-data/experiments/best_model_replicates/mice_of_td.210509_231024.centered_instance.n=900
777	Mice (OF)	0.773674	353.216	SLEAP UNet	sleap-data/experiments/best_model_replicates/mice_of_td.210509_231024.centered_instance.n=900
778	Mice (OF)	0.773674	342.502	SLEAP UNet	sleap-data/experiments/best_model_replicates/mice_of_td.210509_231024.centered_instance.n=900
779	Mice (OF)	0.773674	362.364	SLEAP UNet	sleap-data/experiments/best_model_replicates/mice_of_td.210509_231024.centered_instance.n=900
780	Mice (OF)	0.773674	363.157	SLEAP UNet	sleap-data/experiments/best_model_replicates/mice_of_td.210509_231024.centered_instance.n=900
781	Mice (OF)	0.773674	346.135	SLEAP UNet	sleap-data/experiments/best_model_replicates/mice_of_td.210509_231024.centered_instance.n=900
782	Mice (OF)	0.773674	359.886	SLEAP UNet	sleap-data/experiments/best_model_replicates/mice_of_td.210509_231024.centered_instance.n=900
783	Mice (OF)	0.773674	363.298	SLEAP UNet	sleap-data/experiments/best_model_replicates/mice_of_td.210509_231024.centered_instance.n=900
784	Mice (OF)	0.773674	368.388	SLEAP UNet	sleap-data/experiments/best_model_replicates/mice_of_td.210509_231024.centered_instance.n=900
785	Mice (OF)	0.773674	359.496	SLEAP UNet	sleap-data/experiments/best_model_replicates/mice_of_td.210509_231024.centered_instance.n=900
786	Mice (OF)	0.773674	359.371	SLEAP UNet	sleap-data/experiments/best_model_replicates/mice_of_td.210509_231024.centered_instance.n=900
787	Mice (OF)	0.773674	357.515	SLEAP UNet	sleap-data/experiments/best_model_replicates/mice_of_td.210509_231024.centered_instance.n=900
788	Mice (OF)	0.773674	364.749	SLEAP UNet	sleap-data/experiments/best_model_replicates/mice_of_td.210509_231024.centered_instance.n=900
789	Mice (OF)	0.773674	361.754	SLEAP UNet	sleap-data/experiments/best_model_replicates/mice_of_td.210509_231024.centered_instance.n=900
790	Mice (OF)	0.773674	344.672	SLEAP UNet	sleap-data/experiments/best_model_replicates/mice_of_td.210509_231024.centered_instance.n=900
791	Mice (OF)	0.773674	358.302	SLEAP UNet	sleap-data/experiments/best_model_replicates/mice_of_td.210509_231024.centered_instance.n=900
792	Mice (OF)	0.773674	357.329	SLEAP UNet	sleap-data/experiments/best_model_replicates/mice_of_td.210509_231024.centered_instance.n=900
793	Mice (OF)	0.773674	357.703	SLEAP UNet	sleap-data/experiments/best_model_replicates/mice_of_td.210509_231024.centered_instance.n=900
794	Mice (OF)	0.773674	355.513	SLEAP UNet	sleap-data/experiments/best_model_replicates/mice_of_td.210509_231024.centered_instance.n=900
795	Mice (OF)	0.773674	363.01	SLEAP UNet	sleap-data/experiments/best_model_replicates/mice_of_td.210509_231024.centered_instance.n=900
796	Mice (OF)	0.773674	362.997	SLEAP UNet	sleap-data/experiments/best_model_replicates/mice_of_td.210509_231024.centered_instance.n=900
797	Mice (OF)	0.773674	365.607	SLEAP UNet	sleap-data/experiments/best_model_replicates/mice_of_td.210509_231024.centered_instance.n=900
798	Mice (OF)	0.773674	362.22	SLEAP UNet	sleap-data/experiments/best_model_replicates/mice_of_td.210509_231024.centered_instance.n=900
799	Mice (OF)	0.773674	355.565	SLEAP UNet	sleap-data/experiments/best_model_replicates/mice_of_td.210509_231024.centered_instance.n=900
800	Mice (OF)	0.773674	362.765	SLEAP UNet	sleap-data/experiments/best_model_replicates/mice_of_td.210509_231024.centered_instance.n=900
801	Mice (OF)	0.773674	336.594	SLEAP UNet	sleap-data/experiments/best_model_replicates/mice_of_td.210509_231024.centered_instance.n=900
802	Mice (OF)	0.773674	346.113	SLEAP UNet	sleap-data/experiments/best_model_replicates/mice_of_td.210509_231024.centered_instance.n=900
803	Mice (OF)	0.773674	362.397	SLEAP UNet	sleap-data/experiments/best_model_replicates/mice_of_td.210509_231024.centered_instance.n=900
804	Mice (OF)	0.773674	355.088	SLEAP UNet	sleap-data/experiments/best_model_replicates/mice_of_td.210509_231024.centered_instance.n=900
805	Mice (OF)	0.773674	370.707	SLEAP UNet	sleap-data/experiments/best_model_replicates/mice_of_td.210509_231024.centered_instance.n=900
806	Mice (OF)	0.773674	364.735	SLEAP UNet	sleap-data/experiments/best_model_replicates/mice_of_td.210509_231024.centered_instance.n=900
807	Mice (OF)	0.773674	355.243	SLEAP UNet	sleap-data/experiments/best_model_replicates/mice_of_td.210509_231024.centered_instance.n=900
808	Mice (OF)	0.773674	341.762	SLEAP UNet	sleap-data/experiments/best_model_replicates/mice_of_td.210509_231024.centered_instance.n=900
809	Mice (OF)	0.773674	364.796	SLEAP UNet	sleap-data/experiments/best_model_replicates/mice_of_td.210509_231024.centered_instance.n=900
810	Mice (OF)	0.773674	367.628	SLEAP UNet	sleap-data/experiments/best_model_replicates/mice_of_td.210509_231024.centered_instance.n=900
811	Mice (OF)	0.773674	356.548	SLEAP UNet	sleap-data/experiments/best_model_replicates/mice_of_td.210509_231024.centered_instance.n=900
812	Mice (OF)	0.773674	360.635	SLEAP UNet	sleap-data/experiments/best_model_replicates/mice_of_td.210509_231024.centered_instance.n=900
813	Mice (OF)	0.773674	348.166	SLEAP UNet	sleap-data/experiments/best_model_replicates/mice_of_td.210509_231024.centered_instance.n=900
814	Mice (OF)	0.773674	352.591	SLEAP UNet	sleap-data/experiments/best_model_replicates/mice_of_td.210509_231024.centered_instance.n=900
815	Mice (OF)	0.773674	363.079	SLEAP UNet	sleap-data/experiments/best_model_replicates/mice_of_td.210509_231024.centered_instance.n=900
816	Mice (OF)	0.773674	358.785	SLEAP UNet	sleap-data/experiments/best_model_replicates/mice_of_td.210509_231024.centered_instance.n=900
817	Mice (OF)	0.773674	363.272	SLEAP UNet	sleap-data/experiments/best_model_replicates/mice_of_td.210509_231024.centered_instance.n=900
818	Mice (OF)	0.773674	362.142	SLEAP UNet	sleap-data/experiments/best_model_replicates/mice_of_td.210509_231024.centered_instance.n=900
819	Mice (OF)	0.773674	365.536	SLEAP UNet	sleap-data/experiments/best_model_replicates/mice_of_td.210509_231024.centered_instance.n=900
820	Mice (OF)	0.773674	362.612	SLEAP UNet	sleap-data/experiments/best_model_replicates/mice_of_td.210509_231024.centered_instance.n=900
821	Mice (OF)	0.773674	342.835	SLEAP UNet	sleap-data/experiments/best_model_replicates/mice_of_td.210509_231024.centered_instance.n=900
822	Mice (OF)	0.773674	356.049	SLEAP UNet	sleap-data/experiments/best_model_replicates/mice_of_td.210509_231024.centered_instance.n=900
823	Mice (OF)	0.773674	349.059	SLEAP UNet	sleap-data/experiments/best_model_replicates/mice_of_td.210509_231024.centered_instance.n=900
824	Mice (OF)	0.773674	362.981	SLEAP UNet	sleap-data/experiments/best_model_replicates/mice_of_td.210509_231024.centered_instance.n=900
825	Mice (OF)	0.773674	340.098	SLEAP UNet	sleap-data/experiments/best_model_replicates/mice_of_td.210509_231024.centered_instance.n=900
826	Mice (OF)	0.773674	360.378	SLEAP UNet	sleap-data/experiments/best_model_replicates/mice_of_td.210509_231024.centered_instance.n=900
827	Mice (OF)	0.773674	366.922	SLEAP UNet	sleap-data/experiments/best_model_replicates/mice_of_td.210509_231024.centered_instance.n=900
828	Mice (OF)	0.773674	366.582	SLEAP UNet	sleap-data/experiments/best_model_replicates/mice_of_td.210509_231024.centered_instance.n=900
829	Mice (OF)	0.773674	364.515	SLEAP UNet	sleap-data/experiments/best_model_replicates/mice_of_td.210509_231024.centered_instance.n=900
830	Mice (OF)	0.773674	368.651	SLEAP UNet	sleap-data/experiments/best_model_replicates/mice_of_td.210509_231024.centered_instance.n=900
831	Mice (OF)	0.773674	360.525	SLEAP UNet	sleap-data/experiments/best_model_replicates/mice_of_td.210509_231024.centered_instance.n=900
832	Mice (OF)	0.773674	368.169	SLEAP UNet	sleap-data/experiments/best_model_replicates/mice_of_td.210509_231024.centered_instance.n=900
833	Mice (OF)	0.773674	365.644	SLEAP UNet	sleap-data/experiments/best_model_replicates/mice_of_td.210509_231024.centered_instance.n=900
834	Mice (OF)	0.773674	358.071	SLEAP UNet	sleap-data/experiments/best_model_replicates/mice_of_td.210509_231024.centered_instance.n=900
835	Mice (OF)	0.773674	336.956	SLEAP UNet	sleap-data/experiments/best_model_replicates/mice_of_td.210509_231024.centered_instance.n=900
836	Mice (OF)	0.773674	358.063	SLEAP UNet	sleap-data/experiments/best_model_replicates/mice_of_td.210509_231024.centered_instance.n=900
837	Mice (OF)	0.773674	342.786	SLEAP UNet	sleap-data/experiments/best_model_replicates/mice_of_td.210509_231024.centered_instance.n=900
838	Mice (OF)	0.773674	358.24	SLEAP UNet	sleap-data/experiments/best_model_replicates/mice_of_td.210509_231024.centered_instance.n=900
839	Mice (OF)	0.773674	362.932	SLEAP UNet	sleap-data/experiments/best_model_replicates/mice_of_td.210509_231024.centered_instance.n=900
840	Mice (OF)	0.773674	359.529	SLEAP UNet	sleap-data/experiments/best_model_replicates/mice_of_td.210509_231024.centered_instance.n=900
841	Mice (OF)	0.773674	365.025	SLEAP UNet	sleap-data/experiments/best_model_replicates/mice_of_td.210509_231024.centered_instance.n=900
842	Mice (OF)	0.773674	371.784	SLEAP UNet	sleap-data/experiments/best_model_replicates/mice_of_td.210509_231024.centered_instance.n=900
843	Mice (OF)	0.773674	367.029	SLEAP UNet	sleap-data/experiments/best_model_replicates/mice_of_td.210509_231024.centered_instance.n=900
844	Mice (OF)	0.773674	370.965	SLEAP UNet	sleap-data/experiments/best_model_replicates/mice_of_td.210509_231024.centered_instance.n=900
845	Mice (OF)	0.773674	364.678	SLEAP UNet	sleap-data/experiments/best_model_replicates/mice_of_td.210509_231024.centered_instance.n=900
846	Mice (OF)	0.773674	359.802	SLEAP UNet	sleap-data/experiments/best_model_replicates/mice_of_td.210509_231024.centered_instance.n=900
847	Mice (OF)	0.773674	356.265	SLEAP UNet	sleap-data/experiments/best_model_replicates/mice_of_td.210509_231024.centered_instance.n=900
848	Mice (OF)	0.773674	347.071	SLEAP UNet	sleap-data/experiments/best_model_replicates/mice_of_td.210509_231024.centered_instance.n=900
849	Mice (OF)	0.773674	355.109	SLEAP UNet	sleap-data/experiments/best_model_replicates/mice_of_td.210509_231024.centered_instance.n=900
850	Mice (OF)	0.773674	359.43	SLEAP UNet	sleap-data/experiments/best_model_replicates/mice_of_td.210509_231024.centered_instance.n=900
851	Mice (OF)	0.773674	360.702	SLEAP UNet	sleap-data/experiments/best_model_replicates/mice_of_td.210509_231024.centered_instance.n=900
852	Mice (OF)	0.773674	364.543	SLEAP UNet	sleap-data/experiments/best_model_replicates/mice_of_td.210509_231024.centered_instance.n=900
853	Mice (OF)	0.773674	365.255	SLEAP UNet	sleap-data/experiments/best_model_replicates/mice_of_td.210509_231024.centered_instance.n=900
854	Mice (OF)	0.773674	371.013	SLEAP UNet	sleap-data/experiments/best_model_replicates/mice_of_td.210509_231024.centered_instance.n=900
855	Mice (OF)	0.773674	361.488	SLEAP UNet	sleap-data/experiments/best_model_replicates/mice_of_td.210509_231024.centered_instance.n=900
856	Mice (OF)	0.773674	336.919	SLEAP UNet	sleap-data/experiments/best_model_replicates/mice_of_td.210509_231024.centered_instance.n=900
857	Mice (OF)	0.773674	334.059	SLEAP UNet	sleap-data/experiments/best_model_replicates/mice_of_td.210509_231024.centered_instance.n=900
858	Mice (OF)	0.773674	359.848	SLEAP UNet	sleap-data/experiments/best_model_replicates/mice_of_td.210509_231024.centered_instance.n=900
859	Mice (OF)	0.773674	360.603	SLEAP UNet	sleap-data/experiments/best_model_replicates/mice_of_td.210509_231024.centered_instance.n=900
860	Mice (OF)	0.773674	361.418	SLEAP UNet	sleap-data/experiments/best_model_replicates/mice_of_td.210509_231024.centered_instance.n=900
861	Mice (OF)	0.773674	334.368	SLEAP UNet	sleap-data/experiments/best_model_replicates/mice_of_td.210509_231024.centered_instance.n=900
862	Mice (OF)	0.773674	352.826	SLEAP UNet	sleap-data/experiments/best_model_replicates/mice_of_td.210509_231024.centered_instance.n=900
863	Mice (OF)	0.773674	363.411	SLEAP UNet	sleap-data/experiments/best_model_replicates/mice_of_td.210509_231024.centered_instance.n=900
864	Mice (OF)	0.773674	363.841	SLEAP UNet	sleap-data/experiments/best_model_replicates/mice_of_td.210509_231024.centered_instance.n=900
865	Mice (OF)	0.773674	361.052	SLEAP UNet	sleap-data/experiments/best_model_replicates/mice_of_td.210509_231024.centered_instance.n=900
866	Mice (OF)	0.773674	346.979	SLEAP UNet	sleap-data/experiments/best_model_replicates/mice_of_td.210509_231024.centered_instance.n=900
867	Mice (OF)	0.773674	346.69	SLEAP UNet	sleap-data/experiments/best_model_replicates/mice_of_td.210509_231024.centered_instance.n=900
868	Mice (OF)	0.773674	354.043	SLEAP UNet	sleap-data/experiments/best_model_replicates/mice_of_td.210509_231024.centered_instance.n=900
869	Mice (OF)	0.773674	336.887	SLEAP UNet	sleap-data/experiments/best_model_replicates/mice_of_td.210509_231024.centered_instance.n=900
870	Mice (OF)	0.773674	353.685	SLEAP UNet	sleap-data/experiments/best_model_replicates/mice_of_td.210509_231024.centered_instance.n=900
871	Mice (OF)	0.773674	362.974	SLEAP UNet	sleap-data/experiments/best_model_replicates/mice_of_td.210509_231024.centered_instance.n=900
872	Mice (OF)	0.773674	355.221	SLEAP UNet	sleap-data/experiments/best_model_replicates/mice_of_td.210509_231024.centered_instance.n=900
873	Mice (OF)	0.773674	350.335	SLEAP UNet	sleap-data/experiments/best_model_replicates/mice_of_td.210509_231024.centered_instance.n=900
874	Mice (OF)	0.773674	358.135	SLEAP UNet	sleap-data/experiments/best_model_replicates/mice_of_td.210509_231024.centered_instance.n=900
875	Mice (OF)	0.773674	357.356	SLEAP UNet	sleap-data/experiments/best_model_replicates/mice_of_td.210509_231024.centered_instance.n=900
876	Mice (OF)	0.773674	363.343	SLEAP UNet	sleap-data/experiments/best_model_replicates/mice_of_td.210509_231024.centered_instance.n=900
877	Mice (OF)	0.773674	366.282	SLEAP UNet	sleap-data/experiments/best_model_replicates/mice_of_td.210509_231024.centered_instance.n=900
878	Mice (OF)	0.773674	359.734	SLEAP UNet	sleap-data/experiments/best_model_replicates/mice_of_td.210509_231024.centered_instance.n=900
879	Mice (OF)	0.773674	360.155	SLEAP UNet	sleap-data/experiments/best_model_replicates/mice_of_td.210509_231024.centered_instance.n=900
880	Mice (OF)	0.773674	367.878	SLEAP UNet	sleap-data/experiments/best_model_replicates/mice_of_td.210509_231024.centered_instance.n=900
881	Mice (OF)	0.773674	365.153	SLEAP UNet	sleap-data/experiments/best_model_replicates/mice_of_td.210509_231024.centered_instance.n=900
882	Mice (OF)	0.773674	368.675	SLEAP UNet	sleap-data/experiments/best_model_replicates/mice_of_td.210509_231024.centered_instance.n=900
883	Mice (OF)	0.773674	365.294	SLEAP UNet	sleap-data/experiments/best_model_replicates/mice_of_td.210509_231024.centered_instance.n=900
884	Mice (OF)	0.773674	345.224	SLEAP UNet	sleap-data/experiments/best_model_replicates/mice_of_td.210509_231024.centered_instance.n=900
885	Mice (OF)	0.773674	364.211	SLEAP UNet	sleap-data/experiments/best_model_replicates/mice_of_td.210509_231024.centered_instance.n=900
886	Mice (OF)	0.773674	369.686	SLEAP UNet	sleap-data/experiments/best_model_replicates/mice_of_td.210509_231024.centered_instance.n=900
887	Mice (OF)	0.773674	371.612	SLEAP UNet	sleap-data/experiments/best_model_replicates/mice_of_td.210509_231024.centered_instance.n=900
888	Mice (OF)	0.773674	350.167	SLEAP UNet	sleap-data/experiments/best_model_replicates/mice_of_td.210509_231024.centered_instance.n=900
889	Mice (OF)	0.773674	364.712	SLEAP UNet	sleap-data/experiments/best_model_replicates/mice_of_td.210509_231024.centered_instance.n=900
890	Mice (OF)	0.773674	364.063	SLEAP UNet	sleap-data/experiments/best_model_replicates/mice_of_td.210509_231024.centered_instance.n=900
891	Mice (OF)	0.773674	365.408	SLEAP UNet	sleap-data/experiments/best_model_replicates/mice_of_td.210509_231024.centered_instance.n=900
892	Mice (OF)	0.773674	366.017	SLEAP UNet	sleap-data/experiments/best_model_replicates/mice_of_td.210509_231024.centered_instance.n=900
893	Mice (OF)	0.773674	353.631	SLEAP UNet	sleap-data/experiments/best_model_replicates/mice_of_td.210509_231024.centered_instance.n=900
894	Mice (OF)	0.773674	362.344	SLEAP UNet	sleap-data/experiments/best_model_replicates/mice_of_td.210509_231024.centered_instance.n=900
895	Mice (OF)	0.773674	361.525	SLEAP UNet	sleap-data/experiments/best_model_replicates/mice_of_td.210509_231024.centered_instance.n=900
896	Mice (OF)	0.773674	352.835	SLEAP UNet	sleap-data/experiments/best_model_replicates/mice_of_td.210509_231024.centered_instance.n=900
897	Mice (OF)	0.773674	361.125	SLEAP UNet	sleap-data/experiments/best_model_replicates/mice_of_td.210509_231024.centered_instance.n=900
898	Mice (OF)	0.773674	361.339	SLEAP UNet	sleap-data/experiments/best_model_replicates/mice_of_td.210509_231024.centered_instance.n=900
899	Mice (OF)	0.773674	363.015	SLEAP UNet	sleap-data/experiments/best_model_replicates/mice_of_td.210509_231024.centered_instance.n=900
900	Mice (OF)	0.773674	364.262	SLEAP UNet	sleap-data/experiments/best_model_replicates/mice_of_td.210509_231024.centered_instance.n=900
901	Mice (OF)	0.773674	365.966	SLEAP UNet	sleap-data/experiments/best_model_replicates/mice_of_td.210509_231024.centered_instance.n=900
902	Mice (OF)	0.773674	341.588	SLEAP UNet	sleap-data/experiments/best_model_replicates/mice_of_td.210509_231024.centered_instance.n=900
903	Mice (OF)	0.773674	344.746	SLEAP UNet	sleap-data/experiments/best_model_replicates/mice_of_td.210509_231024.centered_instance.n=900
904	Mice (OF)	0.773674	358.739	SLEAP UNet	sleap-data/experiments/best_model_replicates/mice_of_td.210509_231024.centered_instance.n=900
905	Mice (OF)	0.773674	363.722	SLEAP UNet	sleap-data/experiments/best_model_replicates/mice_of_td.210509_231024.centered_instance.n=900
906	Mice (OF)	0.773674	358.918	SLEAP UNet	sleap-data/experiments/best_model_replicates/mice_of_td.210509_231024.centered_instance.n=900
907	Mice (OF)	0.773674	363.841	SLEAP UNet	sleap-data/experiments/best_model_replicates/mice_of_td.210509_231024.centered_instance.n=900
908	Mice (OF)	0.773674	335.95	SLEAP UNet	sleap-data/experiments/best_model_replicates/mice_of_td.210509_231024.centered_instance.n=900
909	Mice (OF)	0.773674	363.199	SLEAP UNet	sleap-data/experiments/best_model_replicates/mice_of_td.210509_231024.centered_instance.n=900
910	Mice (OF)	0.773674	368.354	SLEAP UNet	sleap-data/experiments/best_model_replicates/mice_of_td.210509_231024.centered_instance.n=900
911	Mice (OF)	0.773674	355.649	SLEAP UNet	sleap-data/experiments/best_model_replicates/mice_of_td.210509_231024.centered_instance.n=900
912	Mice (OF)	0.773674	366.999	SLEAP UNet	sleap-data/experiments/best_model_replicates/mice_of_td.210509_231024.centered_instance.n=900
913	Mice (OF)	0.773674	362.987	SLEAP UNet	sleap-data/experiments/best_model_replicates/mice_of_td.210509_231024.centered_instance.n=900
914	Mice (OF)	0.773674	366.768	SLEAP UNet	sleap-data/experiments/best_model_replicates/mice_of_td.210509_231024.centered_instance.n=900
915	Mice (OF)	0.773674	336.712	SLEAP UNet	sleap-data/experiments/best_model_replicates/mice_of_td.210509_231024.centered_instance.n=900
916	Mice (OF)	0.773674	360.659	SLEAP UNet	sleap-data/experiments/best_model_replicates/mice_of_td.210509_231024.centered_instance.n=900
917	Mice (OF)	0.773674	351.53	SLEAP UNet	sleap-data/experiments/best_model_replicates/mice_of_td.210509_231024.centered_instance.n=900
918	Mice (OF)	0.773674	359.217	SLEAP UNet	sleap-data/experiments/best_model_replicates/mice_of_td.210509_231024.centered_instance.n=900
919	Mice (OF)	0.773674	366.83	SLEAP UNet	sleap-data/experiments/best_model_replicates/mice_of_td.210509_231024.centered_instance.n=900
920	Mice (OF)	0.773674	346.183	SLEAP UNet	sleap-data/experiments/best_model_replicates/mice_of_td.210509_231024.centered_instance.n=900
921	Mice (OF)	0.773674	361.233	SLEAP UNet	sleap-data/experiments/best_model_replicates/mice_of_td.210509_231024.centered_instance.n=900
922	Mice (OF)	0.773674	365.643	SLEAP UNet	sleap-data/experiments/best_model_replicates/mice_of_td.210509_231024.centered_instance.n=900
923	Mice (OF)	0.773674	360.414	SLEAP UNet	sleap-data/experiments/best_model_replicates/mice_of_td.210509_231024.centered_instance.n=900
924	Mice (OF)	0.773674	365.824	SLEAP UNet	sleap-data/experiments/best_model_replicates/mice_of_td.210509_231024.centered_instance.n=900
925	Mice (OF)	0.773674	357.335	SLEAP UNet	sleap-data/experiments/best_model_replicates/mice_of_td.210509_231024.centered_instance.n=900
926	Mice (OF)	0.773674	363.459	SLEAP UNet	sleap-data/experiments/best_model_replicates/mice_of_td.210509_231024.centered_instance.n=900
927	Mice (OF)	0.773674	362.081	SLEAP UNet	sleap-data/experiments/best_model_replicates/mice_of_td.210509_231024.centered_instance.n=900
928	Mice (OF)	0.773674	356.262	SLEAP UNet	sleap-data/experiments/best_model_replicates/mice_of_td.210509_231024.centered_instance.n=900
929	Mice (OF)	0.773674	354.392	SLEAP UNet	sleap-data/experiments/best_model_replicates/mice_of_td.210509_231024.centered_instance.n=900
930	Mice (OF)	0.773674	365.244	SLEAP UNet	sleap-data/experiments/best_model_replicates/mice_of_td.210509_231024.centered_instance.n=900
931	Mice (OF)	0.773674	367.207	SLEAP UNet	sleap-data/experiments/best_model_replicates/mice_of_td.210509_231024.centered_instance.n=900
932	Mice (OF)	0.773674	340.188	SLEAP UNet	sleap-data/experiments/best_model_replicates/mice_of_td.210509_231024.centered_instance.n=900
933	Mice (OF)	0.773674	355.073	SLEAP UNet	sleap-data/experiments/best_model_replicates/mice_of_td.210509_231024.centered_instance.n=900
934	Mice (OF)	0.773674	362.08	SLEAP UNet	sleap-data/experiments/best_model_replicates/mice_of_td.210509_231024.centered_instance.n=900
935	Mice (OF)	0.773674	363.853	SLEAP UNet	sleap-data/experiments/best_model_replicates/mice_of_td.210509_231024.centered_instance.n=900
936	Mice (OF)	0.773674	345.417	SLEAP UNet	sleap-data/experiments/best_model_replicates/mice_of_td.210509_231024.centered_instance.n=900
937	Mice (OF)	0.773674	341.47	SLEAP UNet	sleap-data/experiments/best_model_replicates/mice_of_td.210509_231024.centered_instance.n=900
938	Mice (OF)	0.773674	363.459	SLEAP UNet	sleap-data/experiments/best_model_replicates/mice_of_td.210509_231024.centered_instance.n=900
939	Mice (OF)	0.773674	361.374	SLEAP UNet	sleap-data/experiments/best_model_replicates/mice_of_td.210509_231024.centered_instance.n=900
940	Mice (OF)	0.773674	350.338	SLEAP UNet	sleap-data/experiments/best_model_replicates/mice_of_td.210509_231024.centered_instance.n=900
941	Mice (OF)	0.773674	362.007	SLEAP UNet	sleap-data/experiments/best_model_replicates/mice_of_td.210509_231024.centered_instance.n=900
942	Mice (OF)	0.773674	346.092	SLEAP UNet	sleap-data/experiments/best_model_replicates/mice_of_td.210509_231024.centered_instance.n=900
943	Mice (OF)	0.773674	365.184	SLEAP UNet	sleap-data/experiments/best_model_replicates/mice_of_td.210509_231024.centered_instance.n=900
944	Mice (OF)	0.773674	346.008	SLEAP UNet	sleap-data/experiments/best_model_replicates/mice_of_td.210509_231024.centered_instance.n=900
945	Mice (OF)	0.773674	365.363	SLEAP UNet	sleap-data/experiments/best_model_replicates/mice_of_td.210509_231024.centered_instance.n=900
946	Mice (OF)	0.773674	361.875	SLEAP UNet	sleap-data/experiments/best_model_replicates/mice_of_td.210509_231024.centered_instance.n=900
947	Mice (OF)	0.773674	360.479	SLEAP UNet	sleap-data/experiments/best_model_replicates/mice_of_td.210509_231024.centered_instance.n=900
948	Mice (OF)	0.773674	358.031	SLEAP UNet	sleap-data/experiments/best_model_replicates/mice_of_td.210509_231024.centered_instance.n=900
949	Mice (OF)	0.773674	361.443	SLEAP UNet	sleap-data/experiments/best_model_replicates/mice_of_td.210509_231024.centered_instance.n=900
950	Mice (OF)	0.773674	365.66	SLEAP UNet	sleap-data/experiments/best_model_replicates/mice_of_td.210509_231024.centered_instance.n=900
951	Mice (OF)	0.773674	362.965	SLEAP UNet	sleap-data/experiments/best_model_replicates/mice_of_td.210509_231024.centered_instance.n=900
952	Mice (OF)	0.773674	358.885	SLEAP UNet	sleap-data/experiments/best_model_replicates/mice_of_td.210509_231024.centered_instance.n=900
953	Mice (OF)	0.773674	361.135	SLEAP UNet	sleap-data/experiments/best_model_replicates/mice_of_td.210509_231024.centered_instance.n=900
954	Mice (OF)	0.773674	363.711	SLEAP UNet	sleap-data/experiments/best_model_replicates/mice_of_td.210509_231024.centered_instance.n=900
955	Mice (OF)	0.773674	351.079	SLEAP UNet	sleap-data/experiments/best_model_replicates/mice_of_td.210509_231024.centered_instance.n=900
956	Mice (OF)	0.773674	342.51	SLEAP UNet	sleap-data/experiments/best_model_replicates/mice_of_td.210509_231024.centered_instance.n=900
957	Mice (OF)	0.773674	362.544	SLEAP UNet	sleap-data/experiments/best_model_replicates/mice_of_td.210509_231024.centered_instance.n=900
958	Mice (OF)	0.773674	358.517	SLEAP UNet	sleap-data/experiments/best_model_replicates/mice_of_td.210509_231024.centered_instance.n=900
959	Mice (OF)	0.773674	367.693	SLEAP UNet	sleap-data/experiments/best_model_replicates/mice_of_td.210509_231024.centered_instance.n=900
960	Mice (OF)	0.773674	371.395	SLEAP UNet	sleap-data/experiments/best_model_replicates/mice_of_td.210509_231024.centered_instance.n=900
961	Mice (OF)	0.773674	364.72	SLEAP UNet	sleap-data/experiments/best_model_replicates/mice_of_td.210509_231024.centered_instance.n=900
962	Mice (OF)	0.773674	365.927	SLEAP UNet	sleap-data/experiments/best_model_replicates/mice_of_td.210509_231024.centered_instance.n=900
963	Mice (OF)	0.773674	361.434	SLEAP UNet	sleap-data/experiments/best_model_replicates/mice_of_td.210509_231024.centered_instance.n=900
964	Mice (OF)	0.773674	357.365	SLEAP UNet	sleap-data/experiments/best_model_replicates/mice_of_td.210509_231024.centered_instance.n=900
965	Mice (OF)	0.773674	372.594	SLEAP UNet	sleap-data/experiments/best_model_replicates/mice_of_td.210509_231024.centered_instance.n=900
966	Mice (OF)	0.773674	372.725	SLEAP UNet	sleap-data/experiments/best_model_replicates/mice_of_td.210509_231024.centered_instance.n=900
967	Mice (OF)	0.773674	364.675	SLEAP UNet	sleap-data/experiments/best_model_replicates/mice_of_td.210509_231024.centered_instance.n=900
968	Mice (OF)	0.773674	343.87	SLEAP UNet	sleap-data/experiments/best_model_replicates/mice_of_td.210509_231024.centered_instance.n=900
969	Mice (OF)	0.773674	348.781	SLEAP UNet	sleap-data/experiments/best_model_replicates/mice_of_td.210509_231024.centered_instance.n=900
970	Mice (OF)	0.773674	363.522	SLEAP UNet	sleap-data/experiments/best_model_replicates/mice_of_td.210509_231024.centered_instance.n=900
971	Mice (OF)	0.773674	341.873	SLEAP UNet	sleap-data/experiments/best_model_replicates/mice_of_td.210509_231024.centered_instance.n=900
972	Mice (OF)	0.773674	360.289	SLEAP UNet	sleap-data/experiments/best_model_replicates/mice_of_td.210509_231024.centered_instance.n=900
973	Mice (OF)	0.773674	363.475	SLEAP UNet	sleap-data/experiments/best_model_replicates/mice_of_td.210509_231024.centered_instance.n=900
974	Mice (OF)	0.773674	361.92	SLEAP UNet	sleap-data/experiments/best_model_replicates/mice_of_td.210509_231024.centered_instance.n=900
975	Mice (OF)	0.773674	365.055	SLEAP UNet	sleap-data/experiments/best_model_replicates/mice_of_td.210509_231024.centered_instance.n=900
976	Mice (OF)	0.773674	366.314	SLEAP UNet	sleap-data/experiments/best_model_replicates/mice_of_td.210509_231024.centered_instance.n=900
977	Mice (OF)	0.773674	364.547	SLEAP UNet	sleap-data/experiments/best_model_replicates/mice_of_td.210509_231024.centered_instance.n=900
978	Mice (OF)	0.773674	363.258	SLEAP UNet	sleap-data/experiments/best_model_replicates/mice_of_td.210509_231024.centered_instance.n=900
979	Mice (OF)	0.773674	363.116	SLEAP UNet	sleap-data/experiments/best_model_replicates/mice_of_td.210509_231024.centered_instance.n=900
980	Mice (OF)	0.773674	338.799	SLEAP UNet	sleap-data/experiments/best_model_replicates/mice_of_td.210509_231024.centered_instance.n=900
981	Mice (OF)	0.773674	368.95	SLEAP UNet	sleap-data/experiments/best_model_replicates/mice_of_td.210509_231024.centered_instance.n=900
982	Mice (OF)	0.773674	348.954	SLEAP UNet	sleap-data/experiments/best_model_replicates/mice_of_td.210509_231024.centered_instance.n=900
983	Mice (OF)	0.773674	356.954	SLEAP UNet	sleap-data/experiments/best_model_replicates/mice_of_td.210509_231024.centered_instance.n=900
984	Mice (OF)	0.773674	361.299	SLEAP UNet	sleap-data/experiments/best_model_replicates/mice_of_td.210509_231024.centered_instance.n=900
985	Mice (OF)	0.773674	360.515	SLEAP UNet	sleap-data/experiments/best_model_replicates/mice_of_td.210509_231024.centered_instance.n=900
986	Mice (OF)	0.773674	360.728	SLEAP UNet	sleap-data/experiments/best_model_replicates/mice_of_td.210509_231024.centered_instance.n=900
987	Mice (OF)	0.773674	346.386	SLEAP UNet	sleap-data/experiments/best_model_replicates/mice_of_td.210509_231024.centered_instance.n=900
988	Mice (OF)	0.773674	362.356	SLEAP UNet	sleap-data/experiments/best_model_replicates/mice_of_td.210509_231024.centered_instance.n=900
989	Mice (OF)	0.773674	362.022	SLEAP UNet	sleap-data/experiments/best_model_replicates/mice_of_td.210509_231024.centered_instance.n=900
990	Mice (OF)	0.773674	366.555	SLEAP UNet	sleap-data/experiments/best_model_replicates/mice_of_td.210509_231024.centered_instance.n=900
991	Mice (OF)	0.773674	352.307	SLEAP UNet	sleap-data/experiments/best_model_replicates/mice_of_td.210509_231024.centered_instance.n=900
992	Mice (OF)	0.773674	356.356	SLEAP UNet	sleap-data/experiments/best_model_replicates/mice_of_td.210509_231024.centered_instance.n=900
993	Mice (OF)	0.773674	360.581	SLEAP UNet	sleap-data/experiments/best_model_replicates/mice_of_td.210509_231024.centered_instance.n=900
994	Mice (OF)	0.773674	369.202	SLEAP UNet	sleap-data/experiments/best_model_replicates/mice_of_td.210509_231024.centered_instance.n=900
995	Mice (OF)	0.773674	355.976	SLEAP UNet	sleap-data/experiments/best_model_replicates/mice_of_td.210509_231024.centered_instance.n=900
996	Mice (OF)	0.773674	345.702	SLEAP UNet	sleap-data/experiments/best_model_replicates/mice_of_td.210509_231024.centered_instance.n=900
997	Mice (OF)	0.773674	361.963	SLEAP UNet	sleap-data/experiments/best_model_replicates/mice_of_td.210509_231024.centered_instance.n=900
998	Mice (OF)	0.773674	359.485	SLEAP UNet	sleap-data/experiments/best_model_replicates/mice_of_td.210509_231024.centered_instance.n=900
999	Mice (OF)	0.773674	366.28	SLEAP UNet	sleap-data/experiments/best_model_replicates/mice_of_td.210509_231024.centered_instance.n=900
1000	Mice (OF)	0.773674	365.39	SLEAP UNet	sleap-data/experiments/best_model_replicates/mice_of_td.210509_231024.centered_instance.n=900
1001	Mice (OF)	0.773674	364.043	SLEAP UNet	sleap-data/experiments/best_model_replicates/mice_of_td.210509_231024.centered_instance.n=900
1002	Mice (OF)	0.773674	365.07	SLEAP UNet	sleap-data/experiments/best_model_replicates/mice_of_td.210509_231024.centered_instance.n=900
1003	Mice (OF)	0.773674	349.703	SLEAP UNet	sleap-data/experiments/best_model_replicates/mice_of_td.210509_231024.centered_instance.n=900
1004	Mice (OF)	0.773674	365.185	SLEAP UNet	sleap-data/experiments/best_model_replicates/mice_of_td.210509_231024.centered_instance.n=900
1005	Mice (OF)	0.773674	343.218	SLEAP UNet	sleap-data/experiments/best_model_replicates/mice_of_td.210509_231024.centered_instance.n=900
1006	Mice (OF)	0.773674	355.021	SLEAP UNet	sleap-data/experiments/best_model_replicates/mice_of_td.210509_231024.centered_instance.n=900
1007	Mice (OF)	0.773674	356.994	SLEAP UNet	sleap-data/experiments/best_model_replicates/mice_of_td.210509_231024.centered_instance.n=900
1008	Mice (OF)	0.773674	359.176	SLEAP UNet	sleap-data/experiments/best_model_replicates/mice_of_td.210509_231024.centered_instance.n=900
1009	Mice (OF)	0.773674	347.44	SLEAP UNet	sleap-data/experiments/best_model_replicates/mice_of_td.210509_231024.centered_instance.n=900
1010	Mice (OF)	0.773674	345.679	SLEAP UNet	sleap-data/experiments/best_model_replicates/mice_of_td.210509_231024.centered_instance.n=900
1011	Mice (OF)	0.773674	356.848	SLEAP UNet	sleap-data/experiments/best_model_replicates/mice_of_td.210509_231024.centered_instance.n=900
1012	Mice (OF)	0.773674	360.599	SLEAP UNet	sleap-data/experiments/best_model_replicates/mice_of_td.210509_231024.centered_instance.n=900
1013	Mice (OF)	0.773674	362.626	SLEAP UNet	sleap-data/experiments/best_model_replicates/mice_of_td.210509_231024.centered_instance.n=900
1014	Mice (OF)	0.773674	365.318	SLEAP UNet	sleap-data/experiments/best_model_replicates/mice_of_td.210509_231024.centered_instance.n=900
1015	Mice (OF)	0.773674	347.077	SLEAP UNet	sleap-data/experiments/best_model_replicates/mice_of_td.210509_231024.centered_instance.n=900
1016	Mice (OF)	0.773674	330.021	SLEAP UNet	sleap-data/experiments/best_model_replicates/mice_of_td.210509_231024.centered_instance.n=900
1017	Mice (OF)	0.773674	353.006	SLEAP UNet	sleap-data/experiments/best_model_replicates/mice_of_td.210509_231024.centered_instance.n=900
1018	Mice (OF)	0.773674	359.715	SLEAP UNet	sleap-data/experiments/best_model_replicates/mice_of_td.210509_231024.centered_instance.n=900
1019	Mice (OF)	0.773674	357.819	SLEAP UNet	sleap-data/experiments/best_model_replicates/mice_of_td.210509_231024.centered_instance.n=900
1020	Mice (OF)	0.773674	359.345	SLEAP UNet	sleap-data/experiments/best_model_replicates/mice_of_td.210509_231024.centered_instance.n=900
1021	Mice (OF)	0.773674	361.179	SLEAP UNet	sleap-data/experiments/best_model_replicates/mice_of_td.210509_231024.centered_instance.n=900
1022	Mice (OF)	0.773674	356.067	SLEAP UNet	sleap-data/experiments/best_model_replicates/mice_of_td.210509_231024.centered_instance.n=900
1023	Mice (OF)	0.773674	349.091	SLEAP UNet	sleap-data/experiments/best_model_replicates/mice_of_td.210509_231024.centered_instance.n=900
1024	Mice (OF)	0.773674	362.518	SLEAP UNet	sleap-data/experiments/best_model_replicates/mice_of_td.210509_231024.centered_instance.n=900
1025	Mice (OF)	0.773674	356.029	SLEAP UNet	sleap-data/experiments/best_model_replicates/mice_of_td.210509_231024.centered_instance.n=900
1026	Mice (OF)	0.773674	358.111	SLEAP UNet	sleap-data/experiments/best_model_replicates/mice_of_td.210509_231024.centered_instance.n=900
1027	Mice (OF)	0.773674	345.589	SLEAP UNet	sleap-data/experiments/best_model_replicates/mice_of_td.210509_231024.centered_instance.n=900
1028	Mice (OF)	0.773674	360.878	SLEAP UNet	sleap-data/experiments/best_model_replicates/mice_of_td.210509_231024.centered_instance.n=900
1029	Mice (OF)	0.773674	366.478	SLEAP UNet	sleap-data/experiments/best_model_replicates/mice_of_td.210509_231024.centered_instance.n=900
1030	Mice (OF)	0.773674	366.715	SLEAP UNet	sleap-data/experiments/best_model_replicates/mice_of_td.210509_231024.centered_instance.n=900
1031	Mice (OF)	0.773674	366.3	SLEAP UNet	sleap-data/experiments/best_model_replicates/mice_of_td.210509_231024.centered_instance.n=900
1032	Mice (OF)	0.773674	362.239	SLEAP UNet	sleap-data/experiments/best_model_replicates/mice_of_td.210509_231024.centered_instance.n=900
1033	Mice (OF)	0.773674	365.297	SLEAP UNet	sleap-data/experiments/best_model_replicates/mice_of_td.210509_231024.centered_instance.n=900
1034	Mice (OF)	0.773674	350.37	SLEAP UNet	sleap-data/experiments/best_model_replicates/mice_of_td.210509_231024.centered_instance.n=900
1035	Mice (OF)	0.773674	372.563	SLEAP UNet	sleap-data/experiments/best_model_replicates/mice_of_td.210509_231024.centered_instance.n=900
1036	Mice (OF)	0.773674	350.446	SLEAP UNet	sleap-data/experiments/best_model_replicates/mice_of_td.210509_231024.centered_instance.n=900
1037	Mice (OF)	0.773674	368.515	SLEAP UNet	sleap-data/experiments/best_model_replicates/mice_of_td.210509_231024.centered_instance.n=900
1038	Mice (OF)	0.773674	362.705	SLEAP UNet	sleap-data/experiments/best_model_replicates/mice_of_td.210509_231024.centered_instance.n=900
1039	Mice (OF)	0.773674	333.955	SLEAP UNet	sleap-data/experiments/best_model_replicates/mice_of_td.210509_231024.centered_instance.n=900
1040	Mice (OF)	0.773674	364.887	SLEAP UNet	sleap-data/experiments/best_model_replicates/mice_of_td.210509_231024.centered_instance.n=900
1041	Mice (OF)	0.773674	365.676	SLEAP UNet	sleap-data/experiments/best_model_replicates/mice_of_td.210509_231024.centered_instance.n=900
1042	Mice (OF)	0.773674	353.975	SLEAP UNet	sleap-data/experiments/best_model_replicates/mice_of_td.210509_231024.centered_instance.n=900
1043	Mice (OF)	0.773674	362.261	SLEAP UNet	sleap-data/experiments/best_model_replicates/mice_of_td.210509_231024.centered_instance.n=900
1044	Mice (OF)	0.773674	370.576	SLEAP UNet	sleap-data/experiments/best_model_replicates/mice_of_td.210509_231024.centered_instance.n=900
1045	Mice (OF)	0.773674	333.658	SLEAP UNet	sleap-data/experiments/best_model_replicates/mice_of_td.210509_231024.centered_instance.n=900
1046	Mice (OF)	0.773674	357.721	SLEAP UNet	sleap-data/experiments/best_model_replicates/mice_of_td.210509_231024.centered_instance.n=900
1047	Mice (OF)	0.773674	368.918	SLEAP UNet	sleap-data/experiments/best_model_replicates/mice_of_td.210509_231024.centered_instance.n=900
1048	Mice (OF)	0.773674	371.59	SLEAP UNet	sleap-data/experiments/best_model_replicates/mice_of_td.210509_231024.centered_instance.n=900
1049	Mice (OF)	0.773674	366.362	SLEAP UNet	sleap-data/experiments/best_model_replicates/mice_of_td.210509_231024.centered_instance.n=900
1050	Mice (OF)	0.773674	364.645	SLEAP UNet	sleap-data/experiments/best_model_replicates/mice_of_td.210509_231024.centered_instance.n=900
1051	Mice (OF)	0.773674	359.793	SLEAP UNet	sleap-data/experiments/best_model_replicates/mice_of_td.210509_231024.centered_instance.n=900
1052	Mice (OF)	0.773674	358.834	SLEAP UNet	sleap-data/experiments/best_model_replicates/mice_of_td.210509_231024.centered_instance.n=900
1053	Mice (OF)	0.773674	366.496	SLEAP UNet	sleap-data/experiments/best_model_replicates/mice_of_td.210509_231024.centered_instance.n=900
1054	Mice (OF)	0.773674	366.082	SLEAP UNet	sleap-data/experiments/best_model_replicates/mice_of_td.210509_231024.centered_instance.n=900
1055	Mice (OF)	0.773674	365.041	SLEAP UNet	sleap-data/experiments/best_model_replicates/mice_of_td.210509_231024.centered_instance.n=900
1056	Mice (OF)	0.773674	364.594	SLEAP UNet	sleap-data/experiments/best_model_replicates/mice_of_td.210509_231024.centered_instance.n=900
1057	Mice (OF)	0.773674	344.055	SLEAP UNet	sleap-data/experiments/best_model_replicates/mice_of_td.210509_231024.centered_instance.n=900
1058	Mice (OF)	0.773674	348.816	SLEAP UNet	sleap-data/experiments/best_model_replicates/mice_of_td.210509_231024.centered_instance.n=900
1059	Mice (OF)	0.773674	361.693	SLEAP UNet	sleap-data/experiments/best_model_replicates/mice_of_td.210509_231024.centered_instance.n=900
1060	Mice (OF)	0.773674	364.03	SLEAP UNet	sleap-data/experiments/best_model_replicates/mice_of_td.210509_231024.centered_instance.n=900
1061	Mice (OF)	0.773674	363.233	SLEAP UNet	sleap-data/experiments/best_model_replicates/mice_of_td.210509_231024.centered_instance.n=900
1062	Mice (OF)	0.773674	363.978	SLEAP UNet	sleap-data/experiments/best_model_replicates/mice_of_td.210509_231024.centered_instance.n=900
1063	Mice (OF)	0.773674	359.121	SLEAP UNet	sleap-data/experiments/best_model_replicates/mice_of_td.210509_231024.centered_instance.n=900
1064	Mice (OF)	0.773674	340.758	SLEAP UNet	sleap-data/experiments/best_model_replicates/mice_of_td.210509_231024.centered_instance.n=900
1065	Mice (OF)	0.773674	349.662	SLEAP UNet	sleap-data/experiments/best_model_replicates/mice_of_td.210509_231024.centered_instance.n=900
1066	Mice (OF)	0.773674	356.095	SLEAP UNet	sleap-data/experiments/best_model_replicates/mice_of_td.210509_231024.centered_instance.n=900
1067	Mice (OF)	0.773674	357.771	SLEAP UNet	sleap-data/experiments/best_model_replicates/mice_of_td.210509_231024.centered_instance.n=900
1068	Mice (OF)	0.773674	363.447	SLEAP UNet	sleap-data/experiments/best_model_replicates/mice_of_td.210509_231024.centered_instance.n=900
1069	Mice (OF)	0.773674	344.106	SLEAP UNet	sleap-data/experiments/best_model_replicates/mice_of_td.210509_231024.centered_instance.n=900
1070	Mice (OF)	0.773674	362.319	SLEAP UNet	sleap-data/experiments/best_model_replicates/mice_of_td.210509_231024.centered_instance.n=900
1071	Mice (OF)	0.773674	365.993	SLEAP UNet	sleap-data/experiments/best_model_replicates/mice_of_td.210509_231024.centered_instance.n=900
1072	Mice (OF)	0.773674	350.531	SLEAP UNet	sleap-data/experiments/best_model_replicates/mice_of_td.210509_231024.centered_instance.n=900
1073	Mice (OF)	0.773674	359.847	SLEAP UNet	sleap-data/experiments/best_model_replicates/mice_of_td.210509_231024.centered_instance.n=900
1074	Mice (OF)	0.773674	363.424	SLEAP UNet	sleap-data/experiments/best_model_replicates/mice_of_td.210509_231024.centered_instance.n=900
1075	Mice (OF)	0.773674	353.342	SLEAP UNet	sleap-data/experiments/best_model_replicates/mice_of_td.210509_231024.centered_instance.n=900
1076	Mice (OF)	0.773674	364.127	SLEAP UNet	sleap-data/experiments/best_model_replicates/mice_of_td.210509_231024.centered_instance.n=900
1077	Mice (OF)	0.773674	355.211	SLEAP UNet	sleap-data/experiments/best_model_replicates/mice_of_td.210509_231024.centered_instance.n=900
1078	Mice (OF)	0.773674	364.951	SLEAP UNet	sleap-data/experiments/best_model_replicates/mice_of_td.210509_231024.centered_instance.n=900
1079	Mice (OF)	0.773674	361.103	SLEAP UNet	sleap-data/experiments/best_model_replicates/mice_of_td.210509_231024.centered_instance.n=900
1080	Mice (OF)	0.773674	356.479	SLEAP UNet	sleap-data/experiments/best_model_replicates/mice_of_td.210509_231024.centered_instance.n=900
1081	Mice (OF)	0.773674	341.902	SLEAP UNet	sleap-data/experiments/best_model_replicates/mice_of_td.210509_231024.centered_instance.n=900
1082	Mice (OF)	0.773674	367.819	SLEAP UNet	sleap-data/experiments/best_model_replicates/mice_of_td.210509_231024.centered_instance.n=900
1083	Mice (OF)	0.773674	366.12	SLEAP UNet	sleap-data/experiments/best_model_replicates/mice_of_td.210509_231024.centered_instance.n=900
1084	Mice (OF)	0.773674	358.381	SLEAP UNet	sleap-data/experiments/best_model_replicates/mice_of_td.210509_231024.centered_instance.n=900
1085	Mice (OF)	0.773674	345.216	SLEAP UNet	sleap-data/experiments/best_model_replicates/mice_of_td.210509_231024.centered_instance.n=900
1086	Mice (OF)	0.773674	364.477	SLEAP UNet	sleap-data/experiments/best_model_replicates/mice_of_td.210509_231024.centered_instance.n=900
1087	Mice (OF)	0.773674	366.252	SLEAP UNet	sleap-data/experiments/best_model_replicates/mice_of_td.210509_231024.centered_instance.n=900
1088	Mice (OF)	0.773674	367.27	SLEAP UNet	sleap-data/experiments/best_model_replicates/mice_of_td.210509_231024.centered_instance.n=900
1089	Mice (OF)	0.773674	354.836	SLEAP UNet	sleap-data/experiments/best_model_replicates/mice_of_td.210509_231024.centered_instance.n=900
1090	Mice (OF)	0.773674	359.987	SLEAP UNet	sleap-data/experiments/best_model_replicates/mice_of_td.210509_231024.centered_instance.n=900
1091	Mice (OF)	0.773674	370.326	SLEAP UNet	sleap-data/experiments/best_model_replicates/mice_of_td.210509_231024.centered_instance.n=900
1092	Mice (OF)	0.773674	361.98	SLEAP UNet	sleap-data/experiments/best_model_replicates/mice_of_td.210509_231024.centered_instance.n=900
1093	Mice (OF)	0.773674	348.21	SLEAP UNet	sleap-data/experiments/best_model_replicates/mice_of_td.210509_231024.centered_instance.n=900
1094	Mice (OF)	0.773674	366.768	SLEAP UNet	sleap-data/experiments/best_model_replicates/mice_of_td.210509_231024.centered_instance.n=900
1095	Mice (OF)	0.773674	361.699	SLEAP UNet	sleap-data/experiments/best_model_replicates/mice_of_td.210509_231024.centered_instance.n=900
1096	Mice (OF)	0.773674	339.809	SLEAP UNet	sleap-data/experiments/best_model_replicates/mice_of_td.210509_231024.centered_instance.n=900
1097	Mice (OF)	0.773674	337.808	SLEAP UNet	sleap-data/experiments/best_model_replicates/mice_of_td.210509_231024.centered_instance.n=900
1098	Mice (OF)	0.773674	362.63	SLEAP UNet	sleap-data/experiments/best_model_replicates/mice_of_td.210509_231024.centered_instance.n=900
1099	Mice (OF)	0.773674	344.578	SLEAP UNet	sleap-data/experiments/best_model_replicates/mice_of_td.210509_231024.centered_instance.n=900
1100	Mice (OF)	0.773674	363.899	SLEAP UNet	sleap-data/experiments/best_model_replicates/mice_of_td.210509_231024.centered_instance.n=900
1101	Mice (OF)	0.773674	363.867	SLEAP UNet	sleap-data/experiments/best_model_replicates/mice_of_td.210509_231024.centered_instance.n=900
1102	Mice (OF)	0.773674	358.506	SLEAP UNet	sleap-data/experiments/best_model_replicates/mice_of_td.210509_231024.centered_instance.n=900
1103	Mice (OF)	0.773674	364.348	SLEAP UNet	sleap-data/experiments/best_model_replicates/mice_of_td.210509_231024.centered_instance.n=900
1104	Mice (OF)	0.773674	350.83	SLEAP UNet	sleap-data/experiments/best_model_replicates/mice_of_td.210509_231024.centered_instance.n=900
1105	Mice (OF)	0.773674	357.01	SLEAP UNet	sleap-data/experiments/best_model_replicates/mice_of_td.210509_231024.centered_instance.n=900
1106	Mice (OF)	0.773674	366.231	SLEAP UNet	sleap-data/experiments/best_model_replicates/mice_of_td.210509_231024.centered_instance.n=900
1107	Mice (OF)	0.773674	360.878	SLEAP UNet	sleap-data/experiments/best_model_replicates/mice_of_td.210509_231024.centered_instance.n=900
1108	Mice (OF)	0.773674	362.49	SLEAP UNet	sleap-data/experiments/best_model_replicates/mice_of_td.210509_231024.centered_instance.n=900
1109	Mice (OF)	0.773674	359.883	SLEAP UNet	sleap-data/experiments/best_model_replicates/mice_of_td.210509_231024.centered_instance.n=900
1110	Mice (OF)	0.773674	357.768	SLEAP UNet	sleap-data/experiments/best_model_replicates/mice_of_td.210509_231024.centered_instance.n=900
1111	Mice (OF)	0.773674	359.366	SLEAP UNet	sleap-data/experiments/best_model_replicates/mice_of_td.210509_231024.centered_instance.n=900
1112	Mice (OF)	0.773674	340.581	SLEAP UNet	sleap-data/experiments/best_model_replicates/mice_of_td.210509_231024.centered_instance.n=900
1113	Mice (OF)	0.773674	363.214	SLEAP UNet	sleap-data/experiments/best_model_replicates/mice_of_td.210509_231024.centered_instance.n=900
1114	Mice (OF)	0.773674	359.144	SLEAP UNet	sleap-data/experiments/best_model_replicates/mice_of_td.210509_231024.centered_instance.n=900
1115	Mice (OF)	0.773674	364.002	SLEAP UNet	sleap-data/experiments/best_model_replicates/mice_of_td.210509_231024.centered_instance.n=900
1116	Mice (OF)	0.773674	345.164	SLEAP UNet	sleap-data/experiments/best_model_replicates/mice_of_td.210509_231024.centered_instance.n=900
1117	Mice (OF)	0.773674	362.519	SLEAP UNet	sleap-data/experiments/best_model_replicates/mice_of_td.210509_231024.centered_instance.n=900
1118	Mice (OF)	0.773674	364.361	SLEAP UNet	sleap-data/experiments/best_model_replicates/mice_of_td.210509_231024.centered_instance.n=900
1119	Mice (OF)	0.773674	361.792	SLEAP UNet	sleap-data/experiments/best_model_replicates/mice_of_td.210509_231024.centered_instance.n=900
1120	Mice (OF)	0.773674	368.155	SLEAP UNet	sleap-data/experiments/best_model_replicates/mice_of_td.210509_231024.centered_instance.n=900
1121	Mice (OF)	0.773674	362.858	SLEAP UNet	sleap-data/experiments/best_model_replicates/mice_of_td.210509_231024.centered_instance.n=900
1122	Mice (OF)	0.773674	362.155	SLEAP UNet	sleap-data/experiments/best_model_replicates/mice_of_td.210509_231024.centered_instance.n=900
1123	Mice (OF)	0.773674	367.517	SLEAP UNet	sleap-data/experiments/best_model_replicates/mice_of_td.210509_231024.centered_instance.n=900
1124	Mice (OF)	0.773674	366.99	SLEAP UNet	sleap-data/experiments/best_model_replicates/mice_of_td.210509_231024.centered_instance.n=900
1125	Mice (OF)	0.773674	363.783	SLEAP UNet	sleap-data/experiments/best_model_replicates/mice_of_td.210509_231024.centered_instance.n=900
1126	Mice (OF)	0.773674	344.606	SLEAP UNet	sleap-data/experiments/best_model_replicates/mice_of_td.210509_231024.centered_instance.n=900
1127	Mice (OF)	0.773674	363.454	SLEAP UNet	sleap-data/experiments/best_model_replicates/mice_of_td.210509_231024.centered_instance.n=900
1128	Mice (OF)	0.773674	349.393	SLEAP UNet	sleap-data/experiments/best_model_replicates/mice_of_td.210509_231024.centered_instance.n=900
1129	Mice (OF)	0.773674	358.704	SLEAP UNet	sleap-data/experiments/best_model_replicates/mice_of_td.210509_231024.centered_instance.n=900
1130	Mice (OF)	0.773674	361.084	SLEAP UNet	sleap-data/experiments/best_model_replicates/mice_of_td.210509_231024.centered_instance.n=900
1131	Mice (OF)	0.773674	345.976	SLEAP UNet	sleap-data/experiments/best_model_replicates/mice_of_td.210509_231024.centered_instance.n=900
1132	Mice (OF)	0.773674	357.458	SLEAP UNet	sleap-data/experiments/best_model_replicates/mice_of_td.210509_231024.centered_instance.n=900
1133	Mice (OF)	0.773674	366.267	SLEAP UNet	sleap-data/experiments/best_model_replicates/mice_of_td.210509_231024.centered_instance.n=900
1134	Mice (OF)	0.773674	356.762	SLEAP UNet	sleap-data/experiments/best_model_replicates/mice_of_td.210509_231024.centered_instance.n=900
1135	Mice (OF)	0.773674	352.854	SLEAP UNet	sleap-data/experiments/best_model_replicates/mice_of_td.210509_231024.centered_instance.n=900
1136	Mice (OF)	0.773674	349.754	SLEAP UNet	sleap-data/experiments/best_model_replicates/mice_of_td.210509_231024.centered_instance.n=900
1137	Mice (OF)	0.773674	363.041	SLEAP UNet	sleap-data/experiments/best_model_replicates/mice_of_td.210509_231024.centered_instance.n=900
1138	Mice (OF)	0.773674	357.871	SLEAP UNet	sleap-data/experiments/best_model_replicates/mice_of_td.210509_231024.centered_instance.n=900
1139	Mice (OF)	0.773674	347.521	SLEAP UNet	sleap-data/experiments/best_model_replicates/mice_of_td.210509_231024.centered_instance.n=900
1140	Mice (OF)	0.773674	345.896	SLEAP UNet	sleap-data/experiments/best_model_replicates/mice_of_td.210509_231024.centered_instance.n=900
1141	Mice (OF)	0.773674	364.161	SLEAP UNet	sleap-data/experiments/best_model_replicates/mice_of_td.210509_231024.centered_instance.n=900
1142	Mice (OF)	0.773674	361.134	SLEAP UNet	sleap-data/experiments/best_model_replicates/mice_of_td.210509_231024.centered_instance.n=900
1143	Mice (OF)	0.773674	363.62	SLEAP UNet	sleap-data/experiments/best_model_replicates/mice_of_td.210509_231024.centered_instance.n=900
1144	Mice (OF)	0.773674	361.59	SLEAP UNet	sleap-data/experiments/best_model_replicates/mice_of_td.210509_231024.centered_instance.n=900
1145	Mice (OF)	0.773674	369.086	SLEAP UNet	sleap-data/experiments/best_model_replicates/mice_of_td.210509_231024.centered_instance.n=900
1146	Mice (OF)	0.773674	361.251	SLEAP UNet	sleap-data/experiments/best_model_replicates/mice_of_td.210509_231024.centered_instance.n=900
1147	Mice (OF)	0.773674	364.327	SLEAP UNet	sleap-data/experiments/best_model_replicates/mice_of_td.210509_231024.centered_instance.n=900
1148	Mice (OF)	0.773674	366.896	SLEAP UNet	sleap-data/experiments/best_model_replicates/mice_of_td.210509_231024.centered_instance.n=900
1149	Mice (OF)	0.773674	364.244	SLEAP UNet	sleap-data/experiments/best_model_replicates/mice_of_td.210509_231024.centered_instance.n=900
1150	Mice (OF)	0.773674	365.607	SLEAP UNet	sleap-data/experiments/best_model_replicates/mice_of_td.210509_231024.centered_instance.n=900
1151	Mice (OF)	0.773674	367.075	SLEAP UNet	sleap-data/experiments/best_model_replicates/mice_of_td.210509_231024.centered_instance.n=900
1152	Mice (OF)	0.773674	349.321	SLEAP UNet	sleap-data/experiments/best_model_replicates/mice_of_td.210509_231024.centered_instance.n=900
1153	Mice (OF)	0.773674	359.887	SLEAP UNet	sleap-data/experiments/best_model_replicates/mice_of_td.210509_231024.centered_instance.n=900
1154	Mice (OF)	0.773674	365.68	SLEAP UNet	sleap-data/experiments/best_model_replicates/mice_of_td.210509_231024.centered_instance.n=900
1155	Mice (OF)	0.773674	366.832	SLEAP UNet	sleap-data/experiments/best_model_replicates/mice_of_td.210509_231024.centered_instance.n=900
1156	Mice (OF)	0.773674	367.063	SLEAP UNet	sleap-data/experiments/best_model_replicates/mice_of_td.210509_231024.centered_instance.n=900
1157	Mice (OF)	0.773674	366.721	SLEAP UNet	sleap-data/experiments/best_model_replicates/mice_of_td.210509_231024.centered_instance.n=900
1158	Mice (OF)	0.773674	363.128	SLEAP UNet	sleap-data/experiments/best_model_replicates/mice_of_td.210509_231024.centered_instance.n=900
1159	Mice (OF)	0.773674	352.552	SLEAP UNet	sleap-data/experiments/best_model_replicates/mice_of_td.210509_231024.centered_instance.n=900
1160	Mice (OF)	0.773674	364.83	SLEAP UNet	sleap-data/experiments/best_model_replicates/mice_of_td.210509_231024.centered_instance.n=900
1161	Mice (OF)	0.773674	363.309	SLEAP UNet	sleap-data/experiments/best_model_replicates/mice_of_td.210509_231024.centered_instance.n=900
1162	Mice (OF)	0.773674	368.571	SLEAP UNet	sleap-data/experiments/best_model_replicates/mice_of_td.210509_231024.centered_instance.n=900
1163	Mice (OF)	0.773674	361.612	SLEAP UNet	sleap-data/experiments/best_model_replicates/mice_of_td.210509_231024.centered_instance.n=900
1164	Mice (OF)	0.773674	346.374	SLEAP UNet	sleap-data/experiments/best_model_replicates/mice_of_td.210509_231024.centered_instance.n=900
1165	Mice (OF)	0.773674	355.831	SLEAP UNet	sleap-data/experiments/best_model_replicates/mice_of_td.210509_231024.centered_instance.n=900
1166	Mice (OF)	0.773674	324.749	SLEAP UNet	sleap-data/experiments/best_model_replicates/mice_of_td.210509_231024.centered_instance.n=900
1167	Mice (OF)	0.773674	364.204	SLEAP UNet	sleap-data/experiments/best_model_replicates/mice_of_td.210509_231024.centered_instance.n=900
1168	Mice (OF)	0.773674	367.671	SLEAP UNet	sleap-data/experiments/best_model_replicates/mice_of_td.210509_231024.centered_instance.n=900
1169	Mice (OF)	0.773674	359.223	SLEAP UNet	sleap-data/experiments/best_model_replicates/mice_of_td.210509_231024.centered_instance.n=900
1170	Mice (OF)	0.773674	358.711	SLEAP UNet	sleap-data/experiments/best_model_replicates/mice_of_td.210509_231024.centered_instance.n=900
1171	Mice (OF)	0.773674	353.739	SLEAP UNet	sleap-data/experiments/best_model_replicates/mice_of_td.210509_231024.centered_instance.n=900
1172	Mice (OF)	0.773674	365.228	SLEAP UNet	sleap-data/experiments/best_model_replicates/mice_of_td.210509_231024.centered_instance.n=900
1173	Mice (OF)	0.773674	355.719	SLEAP UNet	sleap-data/experiments/best_model_replicates/mice_of_td.210509_231024.centered_instance.n=900
1174	Mice (OF)	0.773674	359.659	SLEAP UNet	sleap-data/experiments/best_model_replicates/mice_of_td.210509_231024.centered_instance.n=900
1175	Mice (OF)	0.773674	362.895	SLEAP UNet	sleap-data/experiments/best_model_replicates/mice_of_td.210509_231024.centered_instance.n=900
1176	Mice (OF)	0.773674	324.899	SLEAP UNet	sleap-data/experiments/best_model_replicates/mice_of_td.210509_231024.centered_instance.n=900
1177	Mice (OF)	0.773674	354.166	SLEAP UNet	sleap-data/experiments/best_model_replicates/mice_of_td.210509_231024.centered_instance.n=900
1178	Mice (OF)	0.773674	342.681	SLEAP UNet	sleap-data/experiments/best_model_replicates/mice_of_td.210509_231024.centered_instance.n=900
1179	Mice (OF)	0.773674	344.99	SLEAP UNet	sleap-data/experiments/best_model_replicates/mice_of_td.210509_231024.centered_instance.n=900
1180	Mice (OF)	0.773674	361.281	SLEAP UNet	sleap-data/experiments/best_model_replicates/mice_of_td.210509_231024.centered_instance.n=900
1181	Mice (OF)	0.773674	358.884	SLEAP UNet	sleap-data/experiments/best_model_replicates/mice_of_td.210509_231024.centered_instance.n=900
1182	Mice (OF)	0.773674	360.435	SLEAP UNet	sleap-data/experiments/best_model_replicates/mice_of_td.210509_231024.centered_instance.n=900
1183	Mice (OF)	0.773674	350.723	SLEAP UNet	sleap-data/experiments/best_model_replicates/mice_of_td.210509_231024.centered_instance.n=900
1184	Mice (OF)	0.773674	363.007	SLEAP UNet	sleap-data/experiments/best_model_replicates/mice_of_td.210509_231024.centered_instance.n=900
1185	Mice (OF)	0.773674	365.181	SLEAP UNet	sleap-data/experiments/best_model_replicates/mice_of_td.210509_231024.centered_instance.n=900
1186	Mice (OF)	0.773674	359.235	SLEAP UNet	sleap-data/experiments/best_model_replicates/mice_of_td.210509_231024.centered_instance.n=900
1187	Mice (OF)	0.773674	343.216	SLEAP UNet	sleap-data/experiments/best_model_replicates/mice_of_td.210509_231024.centered_instance.n=900
1188	Mice (OF)	0.773674	356.553	SLEAP UNet	sleap-data/experiments/best_model_replicates/mice_of_td.210509_231024.centered_instance.n=900
1189	Mice (OF)	0.773674	362.726	SLEAP UNet	sleap-data/experiments/best_model_replicates/mice_of_td.210509_231024.centered_instance.n=900
1190	Mice (OF)	0.773674	362.439	SLEAP UNet	sleap-data/experiments/best_model_replicates/mice_of_td.210509_231024.centered_instance.n=900
1191	Mice (OF)	0.773674	361.789	SLEAP UNet	sleap-data/experiments/best_model_replicates/mice_of_td.210509_231024.centered_instance.n=900
1192	Mice (OF)	0.773674	363.213	SLEAP UNet	sleap-data/experiments/best_model_replicates/mice_of_td.210509_231024.centered_instance.n=900
1193	Mice (OF)	0.773674	349.312	SLEAP UNet	sleap-data/experiments/best_model_replicates/mice_of_td.210509_231024.centered_instance.n=900
1194	Mice (OF)	0.773674	367.539	SLEAP UNet	sleap-data/experiments/best_model_replicates/mice_of_td.210509_231024.centered_instance.n=900
1195	Mice (OF)	0.773674	368.121	SLEAP UNet	sleap-data/experiments/best_model_replicates/mice_of_td.210509_231024.centered_instance.n=900
1196	Mice (OF)	0.773674	365.014	SLEAP UNet	sleap-data/experiments/best_model_replicates/mice_of_td.210509_231024.centered_instance.n=900
1197	Mice (OF)	0.773674	363.167	SLEAP UNet	sleap-data/experiments/best_model_replicates/mice_of_td.210509_231024.centered_instance.n=900
1198	Mice (OF)	0.773674	361.678	SLEAP UNet	sleap-data/experiments/best_model_replicates/mice_of_td.210509_231024.centered_instance.n=900
1199	Mice (OF)	0.773674	326.662	SLEAP UNet	sleap-data/experiments/best_model_replicates/mice_of_td.210509_231024.centered_instance.n=900
1200	Mice (OF)	0.773674	348.247	SLEAP UNet	sleap-data/experiments/best_model_replicates/mice_of_td.210509_231024.centered_instance.n=900
1201	Mice (OF)	0.773674	357.228	SLEAP UNet	sleap-data/experiments/best_model_replicates/mice_of_td.210509_231024.centered_instance.n=900
1202	Mice (OF)	0.773674	359.069	SLEAP UNet	sleap-data/experiments/best_model_replicates/mice_of_td.210509_231024.centered_instance.n=900
1203	Mice (OF)	0.773674	362.418	SLEAP UNet	sleap-data/experiments/best_model_replicates/mice_of_td.210509_231024.centered_instance.n=900
1204	Mice (OF)	0.773674	366.167	SLEAP UNet	sleap-data/experiments/best_model_replicates/mice_of_td.210509_231024.centered_instance.n=900
1205	Mice (OF)	0.773674	360.27	SLEAP UNet	sleap-data/experiments/best_model_replicates/mice_of_td.210509_231024.centered_instance.n=900
1206	Mice (OF)	0.773674	333.035	SLEAP UNet	sleap-data/experiments/best_model_replicates/mice_of_td.210509_231024.centered_instance.n=900
1207	Mice (OF)	0.773674	358.012	SLEAP UNet	sleap-data/experiments/best_model_replicates/mice_of_td.210509_231024.centered_instance.n=900
1208	Mice (OF)	0.773674	364.123	SLEAP UNet	sleap-data/experiments/best_model_replicates/mice_of_td.210509_231024.centered_instance.n=900
1209	Mice (OF)	0.773674	366.78	SLEAP UNet	sleap-data/experiments/best_model_replicates/mice_of_td.210509_231024.centered_instance.n=900
1210	Mice (OF)	0.773674	364.027	SLEAP UNet	sleap-data/experiments/best_model_replicates/mice_of_td.210509_231024.centered_instance.n=900
1211	Mice (OF)	0.773674	341.65	SLEAP UNet	sleap-data/experiments/best_model_replicates/mice_of_td.210509_231024.centered_instance.n=900
1212	Mice (OF)	0.773674	363.34	SLEAP UNet	sleap-data/experiments/best_model_replicates/mice_of_td.210509_231024.centered_instance.n=900
1213	Mice (OF)	0.773674	360.895	SLEAP UNet	sleap-data/experiments/best_model_replicates/mice_of_td.210509_231024.centered_instance.n=900
1214	Mice (OF)	0.773674	360.659	SLEAP UNet	sleap-data/experiments/best_model_replicates/mice_of_td.210509_231024.centered_instance.n=900
1215	Mice (OF)	0.773674	363.089	SLEAP UNet	sleap-data/experiments/best_model_replicates/mice_of_td.210509_231024.centered_instance.n=900
1216	Mice (OF)	0.773674	362.508	SLEAP UNet	sleap-data/experiments/best_model_replicates/mice_of_td.210509_231024.centered_instance.n=900
1217	Mice (OF)	0.773674	365.955	SLEAP UNet	sleap-data/experiments/best_model_replicates/mice_of_td.210509_231024.centered_instance.n=900
1218	Mice (OF)	0.773674	363.007	SLEAP UNet	sleap-data/experiments/best_model_replicates/mice_of_td.210509_231024.centered_instance.n=900
1219	Mice (OF)	0.773674	362.085	SLEAP UNet	sleap-data/experiments/best_model_replicates/mice_of_td.210509_231024.centered_instance.n=900
1220	Mice (OF)	0.773674	345.115	SLEAP UNet	sleap-data/experiments/best_model_replicates/mice_of_td.210509_231024.centered_instance.n=900
1221	Mice (OF)	0.773674	363.679	SLEAP UNet	sleap-data/experiments/best_model_replicates/mice_of_td.210509_231024.centered_instance.n=900
1222	Mice (OF)	0.773674	364.728	SLEAP UNet	sleap-data/experiments/best_model_replicates/mice_of_td.210509_231024.centered_instance.n=900
1223	Mice (OF)	0.773674	345.619	SLEAP UNet	sleap-data/experiments/best_model_replicates/mice_of_td.210509_231024.centered_instance.n=900
1224	Mice (OF)	0.773674	362.69	SLEAP UNet	sleap-data/experiments/best_model_replicates/mice_of_td.210509_231024.centered_instance.n=900
1225	Mice (OF)	0.773674	366.521	SLEAP UNet	sleap-data/experiments/best_model_replicates/mice_of_td.210509_231024.centered_instance.n=900
1226	Mice (OF)	0.773674	357.983	SLEAP UNet	sleap-data/experiments/best_model_replicates/mice_of_td.210509_231024.centered_instance.n=900
1227	Mice (OF)	0.773674	362.812	SLEAP UNet	sleap-data/experiments/best_model_replicates/mice_of_td.210509_231024.centered_instance.n=900
1228	Mice (OF)	0.773674	364.601	SLEAP UNet	sleap-data/experiments/best_model_replicates/mice_of_td.210509_231024.centered_instance.n=900
1229	Mice (OF)	0.773674	351.984	SLEAP UNet	sleap-data/experiments/best_model_replicates/mice_of_td.210509_231024.centered_instance.n=900
1230	Mice (OF)	0.773674	361.829	SLEAP UNet	sleap-data/experiments/best_model_replicates/mice_of_td.210509_231024.centered_instance.n=900
1231	Mice (OF)	0.773674	362.01	SLEAP UNet	sleap-data/experiments/best_model_replicates/mice_of_td.210509_231024.centered_instance.n=900
1232	Mice (OF)	0.773674	356.981	SLEAP UNet	sleap-data/experiments/best_model_replicates/mice_of_td.210509_231024.centered_instance.n=900
1233	Mice (OF)	0.773674	331.829	SLEAP UNet	sleap-data/experiments/best_model_replicates/mice_of_td.210509_231024.centered_instance.n=900
1234	Mice (OF)	0.773674	365.598	SLEAP UNet	sleap-data/experiments/best_model_replicates/mice_of_td.210509_231024.centered_instance.n=900
1235	Mice (OF)	0.773674	347.384	SLEAP UNet	sleap-data/experiments/best_model_replicates/mice_of_td.210509_231024.centered_instance.n=900
1236	Mice (OF)	0.773674	357.656	SLEAP UNet	sleap-data/experiments/best_model_replicates/mice_of_td.210509_231024.centered_instance.n=900
1237	Mice (OF)	0.773674	360.69	SLEAP UNet	sleap-data/experiments/best_model_replicates/mice_of_td.210509_231024.centered_instance.n=900
1238	Mice (OF)	0.773674	365.77	SLEAP UNet	sleap-data/experiments/best_model_replicates/mice_of_td.210509_231024.centered_instance.n=900
1239	Mice (OF)	0.773674	368.398	SLEAP UNet	sleap-data/experiments/best_model_replicates/mice_of_td.210509_231024.centered_instance.n=900
1240	Mice (OF)	0.773674	363.729	SLEAP UNet	sleap-data/experiments/best_model_replicates/mice_of_td.210509_231024.centered_instance.n=900
1241	Mice (OF)	0.773674	365.032	SLEAP UNet	sleap-data/experiments/best_model_replicates/mice_of_td.210509_231024.centered_instance.n=900
1242	Mice (OF)	0.773674	371.39	SLEAP UNet	sleap-data/experiments/best_model_replicates/mice_of_td.210509_231024.centered_instance.n=900
1243	Mice (OF)	0.773674	363.814	SLEAP UNet	sleap-data/experiments/best_model_replicates/mice_of_td.210509_231024.centered_instance.n=900
1244	Mice (OF)	0.773674	363.499	SLEAP UNet	sleap-data/experiments/best_model_replicates/mice_of_td.210509_231024.centered_instance.n=900
1245	Mice (OF)	0.773674	361.533	SLEAP UNet	sleap-data/experiments/best_model_replicates/mice_of_td.210509_231024.centered_instance.n=900
1246	Mice (OF)	0.773674	362.182	SLEAP UNet	sleap-data/experiments/best_model_replicates/mice_of_td.210509_231024.centered_instance.n=900
1247	Mice (OF)	0.773674	335.239	SLEAP UNet	sleap-data/experiments/best_model_replicates/mice_of_td.210509_231024.centered_instance.n=900
1248	Mice (OF)	0.773674	356.247	SLEAP UNet	sleap-data/experiments/best_model_replicates/mice_of_td.210509_231024.centered_instance.n=900
1249	Mice (OF)	0.773674	368.543	SLEAP UNet	sleap-data/experiments/best_model_replicates/mice_of_td.210509_231024.centered_instance.n=900
1250	Mice (OF)	0.773674	363.068	SLEAP UNet	sleap-data/experiments/best_model_replicates/mice_of_td.210509_231024.centered_instance.n=900
1251	Mice (OF)	0.773674	361.017	SLEAP UNet	sleap-data/experiments/best_model_replicates/mice_of_td.210509_231024.centered_instance.n=900
1252	Mice (OF)	0.773674	353.527	SLEAP UNet	sleap-data/experiments/best_model_replicates/mice_of_td.210509_231024.centered_instance.n=900
1253	Mice (OF)	0.773674	350.945	SLEAP UNet	sleap-data/experiments/best_model_replicates/mice_of_td.210509_231024.centered_instance.n=900
1254	Mice (OF)	0.773674	367.445	SLEAP UNet	sleap-data/experiments/best_model_replicates/mice_of_td.210509_231024.centered_instance.n=900
1255	Mice (OF)	0.773674	365.829	SLEAP UNet	sleap-data/experiments/best_model_replicates/mice_of_td.210509_231024.centered_instance.n=900
1256	Mice (OF)	0.773674	337.404	SLEAP UNet	sleap-data/experiments/best_model_replicates/mice_of_td.210509_231024.centered_instance.n=900
1257	Mice (OF)	0.773674	353.793	SLEAP UNet	sleap-data/experiments/best_model_replicates/mice_of_td.210509_231024.centered_instance.n=900
1258	Mice (OF)	0.773674	365.581	SLEAP UNet	sleap-data/experiments/best_model_replicates/mice_of_td.210509_231024.centered_instance.n=900
1259	Mice (OF)	0.773674	341.241	SLEAP UNet	sleap-data/experiments/best_model_replicates/mice_of_td.210509_231024.centered_instance.n=900
1260	Mice (OF)	0.773674	342.318	SLEAP UNet	sleap-data/experiments/best_model_replicates/mice_of_td.210509_231024.centered_instance.n=900
1261	Mice (OF)	0.773674	365.283	SLEAP UNet	sleap-data/experiments/best_model_replicates/mice_of_td.210509_231024.centered_instance.n=900
1262	Mice (OF)	0.773674	367.012	SLEAP UNet	sleap-data/experiments/best_model_replicates/mice_of_td.210509_231024.centered_instance.n=900
1263	Mice (OF)	0.773674	357.499	SLEAP UNet	sleap-data/experiments/best_model_replicates/mice_of_td.210509_231024.centered_instance.n=900
1264	Mice (OF)	0.773674	361.349	SLEAP UNet	sleap-data/experiments/best_model_replicates/mice_of_td.210509_231024.centered_instance.n=900
1265	Mice (OF)	0.773674	363.993	SLEAP UNet	sleap-data/experiments/best_model_replicates/mice_of_td.210509_231024.centered_instance.n=900
1266	Mice (OF)	0.773674	364.11	SLEAP UNet	sleap-data/experiments/best_model_replicates/mice_of_td.210509_231024.centered_instance.n=900
1267	Mice (OF)	0.773674	342.038	SLEAP UNet	sleap-data/experiments/best_model_replicates/mice_of_td.210509_231024.centered_instance.n=900
1268	Mice (OF)	0.773674	362.806	SLEAP UNet	sleap-data/experiments/best_model_replicates/mice_of_td.210509_231024.centered_instance.n=900
1269	Mice (OF)	0.773674	364.834	SLEAP UNet	sleap-data/experiments/best_model_replicates/mice_of_td.210509_231024.centered_instance.n=900
1270	Mice (OF)	0.773674	356.141	SLEAP UNet	sleap-data/experiments/best_model_replicates/mice_of_td.210509_231024.centered_instance.n=900
1271	Mice (OF)	0.773674	349.493	SLEAP UNet	sleap-data/experiments/best_model_replicates/mice_of_td.210509_231024.centered_instance.n=900
1272	Mice (OF)	0.773674	366.577	SLEAP UNet	sleap-data/experiments/best_model_replicates/mice_of_td.210509_231024.centered_instance.n=900
1273	Mice (OF)	0.773674	361.437	SLEAP UNet	sleap-data/experiments/best_model_replicates/mice_of_td.210509_231024.centered_instance.n=900
1274	Mice (OF)	0.773674	349.966	SLEAP UNet	sleap-data/experiments/best_model_replicates/mice_of_td.210509_231024.centered_instance.n=900
1275	Mice (OF)	0.773674	366.518	SLEAP UNet	sleap-data/experiments/best_model_replicates/mice_of_td.210509_231024.centered_instance.n=900
1276	Mice (OF)	0.773674	342.877	SLEAP UNet	sleap-data/experiments/best_model_replicates/mice_of_td.210509_231024.centered_instance.n=900
1277	Mice (OF)	0.773674	359.841	SLEAP UNet	sleap-data/experiments/best_model_replicates/mice_of_td.210509_231024.centered_instance.n=900
1278	Mice (OF)	0.773674	363.426	SLEAP UNet	sleap-data/experiments/best_model_replicates/mice_of_td.210509_231024.centered_instance.n=900
1279	Mice (OF)	0.773674	362.185	SLEAP UNet	sleap-data/experiments/best_model_replicates/mice_of_td.210509_231024.centered_instance.n=900
1280	Mice (OF)	0.773674	367.303	SLEAP UNet	sleap-data/experiments/best_model_replicates/mice_of_td.210509_231024.centered_instance.n=900
1281	Mice (OF)	0.773674	364.014	SLEAP UNet	sleap-data/experiments/best_model_replicates/mice_of_td.210509_231024.centered_instance.n=900
1282	Mice (OF)	0.773674	359.332	SLEAP UNet	sleap-data/experiments/best_model_replicates/mice_of_td.210509_231024.centered_instance.n=900
1283	Mice (OF)	0.773674	347.773	SLEAP UNet	sleap-data/experiments/best_model_replicates/mice_of_td.210509_231024.centered_instance.n=900
1284	Mice (OF)	0.773674	357.591	SLEAP UNet	sleap-data/experiments/best_model_replicates/mice_of_td.210509_231024.centered_instance.n=900
1285	Mice (OF)	0.773674	365.635	SLEAP UNet	sleap-data/experiments/best_model_replicates/mice_of_td.210509_231024.centered_instance.n=900
1286	Mice (OF)	0.773674	363.469	SLEAP UNet	sleap-data/experiments/best_model_replicates/mice_of_td.210509_231024.centered_instance.n=900
1287	Mice (OF)	0.773674	343.147	SLEAP UNet	sleap-data/experiments/best_model_replicates/mice_of_td.210509_231024.centered_instance.n=900
1288	Mice (OF)	0.773674	362.027	SLEAP UNet	sleap-data/experiments/best_model_replicates/mice_of_td.210509_231024.centered_instance.n=900
1289	Mice (OF)	0.773674	363.703	SLEAP UNet	sleap-data/experiments/best_model_replicates/mice_of_td.210509_231024.centered_instance.n=900
1290	Mice (OF)	0.773674	367.682	SLEAP UNet	sleap-data/experiments/best_model_replicates/mice_of_td.210509_231024.centered_instance.n=900
1291	Mice (OF)	0.773674	362.972	SLEAP UNet	sleap-data/experiments/best_model_replicates/mice_of_td.210509_231024.centered_instance.n=900
1292	Mice (OF)	0.773674	365.907	SLEAP UNet	sleap-data/experiments/best_model_replicates/mice_of_td.210509_231024.centered_instance.n=900
1293	Mice (OF)	0.773674	366.172	SLEAP UNet	sleap-data/experiments/best_model_replicates/mice_of_td.210509_231024.centered_instance.n=900
1294	Mice (OF)	0.773674	362.632	SLEAP UNet	sleap-data/experiments/best_model_replicates/mice_of_td.210509_231024.centered_instance.n=900
1295	Mice (OF)	0.773674	342.373	SLEAP UNet	sleap-data/experiments/best_model_replicates/mice_of_td.210509_231024.centered_instance.n=900
1296	Mice (OF)	0.773674	367.791	SLEAP UNet	sleap-data/experiments/best_model_replicates/mice_of_td.210509_231024.centered_instance.n=900
1297	Mice (OF)	0.773674	367.768	SLEAP UNet	sleap-data/experiments/best_model_replicates/mice_of_td.210509_231024.centered_instance.n=900
1298	Mice (OF)	0.773674	361.124	SLEAP UNet	sleap-data/experiments/best_model_replicates/mice_of_td.210509_231024.centered_instance.n=900
1299	Mice (OF)	0.773674	358.263	SLEAP UNet	sleap-data/experiments/best_model_replicates/mice_of_td.210509_231024.centered_instance.n=900
1300	Mice (OF)	0.773674	342.041	SLEAP UNet	sleap-data/experiments/best_model_replicates/mice_of_td.210509_231024.centered_instance.n=900
1301	Mice (OF)	0.773674	325.398	SLEAP UNet	sleap-data/experiments/best_model_replicates/mice_of_td.210509_231024.centered_instance.n=900
1302	Mice (OF)	0.773674	365.246	SLEAP UNet	sleap-data/experiments/best_model_replicates/mice_of_td.210509_231024.centered_instance.n=900
1303	Mice (OF)	0.773674	363.163	SLEAP UNet	sleap-data/experiments/best_model_replicates/mice_of_td.210509_231024.centered_instance.n=900
1304	Mice (OF)	0.773674	362.635	SLEAP UNet	sleap-data/experiments/best_model_replicates/mice_of_td.210509_231024.centered_instance.n=900
1305	Mice (OF)	0.773674	356.091	SLEAP UNet	sleap-data/experiments/best_model_replicates/mice_of_td.210509_231024.centered_instance.n=900
1306	Mice (OF)	0.773674	347.172	SLEAP UNet	sleap-data/experiments/best_model_replicates/mice_of_td.210509_231024.centered_instance.n=900
1307	Mice (OF)	0.773674	355.567	SLEAP UNet	sleap-data/experiments/best_model_replicates/mice_of_td.210509_231024.centered_instance.n=900
1308	Mice (OF)	0.773674	360.373	SLEAP UNet	sleap-data/experiments/best_model_replicates/mice_of_td.210509_231024.centered_instance.n=900
1309	Mice (OF)	0.773674	361.238	SLEAP UNet	sleap-data/experiments/best_model_replicates/mice_of_td.210509_231024.centered_instance.n=900
1310	Mice (OF)	0.773674	363.068	SLEAP UNet	sleap-data/experiments/best_model_replicates/mice_of_td.210509_231024.centered_instance.n=900
1311	Mice (OF)	0.773674	360.372	SLEAP UNet	sleap-data/experiments/best_model_replicates/mice_of_td.210509_231024.centered_instance.n=900
1312	Mice (OF)	0.773674	367.698	SLEAP UNet	sleap-data/experiments/best_model_replicates/mice_of_td.210509_231024.centered_instance.n=900
1313	Mice (OF)	0.773674	362.402	SLEAP UNet	sleap-data/experiments/best_model_replicates/mice_of_td.210509_231024.centered_instance.n=900
1314	Mice (OF)	0.773674	344.633	SLEAP UNet	sleap-data/experiments/best_model_replicates/mice_of_td.210509_231024.centered_instance.n=900
1315	Mice (OF)	0.773674	363.946	SLEAP UNet	sleap-data/experiments/best_model_replicates/mice_of_td.210509_231024.centered_instance.n=900
1316	Mice (OF)	0.773674	365.068	SLEAP UNet	sleap-data/experiments/best_model_replicates/mice_of_td.210509_231024.centered_instance.n=900
1317	Mice (OF)	0.773674	365.05	SLEAP UNet	sleap-data/experiments/best_model_replicates/mice_of_td.210509_231024.centered_instance.n=900
1318	Mice (OF)	0.773674	346.166	SLEAP UNet	sleap-data/experiments/best_model_replicates/mice_of_td.210509_231024.centered_instance.n=900
1319	Mice (OF)	0.773674	363.189	SLEAP UNet	sleap-data/experiments/best_model_replicates/mice_of_td.210509_231024.centered_instance.n=900
1320	Mice (OF)	0.773674	365.873	SLEAP UNet	sleap-data/experiments/best_model_replicates/mice_of_td.210509_231024.centered_instance.n=900
1321	Mice (OF)	0.773674	362.505	SLEAP UNet	sleap-data/experiments/best_model_replicates/mice_of_td.210509_231024.centered_instance.n=900
1322	Mice (OF)	0.773674	371.087	SLEAP UNet	sleap-data/experiments/best_model_replicates/mice_of_td.210509_231024.centered_instance.n=900
1323	Mice (OF)	0.773674	352.525	SLEAP UNet	sleap-data/experiments/best_model_replicates/mice_of_td.210509_231024.centered_instance.n=900
1324	Mice (OF)	0.773674	363.583	SLEAP UNet	sleap-data/experiments/best_model_replicates/mice_of_td.210509_231024.centered_instance.n=900
1325	Mice (OF)	0.773674	365.308	SLEAP UNet	sleap-data/experiments/best_model_replicates/mice_of_td.210509_231024.centered_instance.n=900
1326	Mice (OF)	0.773674	360.715	SLEAP UNet	sleap-data/experiments/best_model_replicates/mice_of_td.210509_231024.centered_instance.n=900
1327	Mice (OF)	0.773674	355.795	SLEAP UNet	sleap-data/experiments/best_model_replicates/mice_of_td.210509_231024.centered_instance.n=900
1328	Mice (OF)	0.773674	363.311	SLEAP UNet	sleap-data/experiments/best_model_replicates/mice_of_td.210509_231024.centered_instance.n=900
1329	Mice (OF)	0.773674	365.799	SLEAP UNet	sleap-data/experiments/best_model_replicates/mice_of_td.210509_231024.centered_instance.n=900
1330	Mice (OF)	0.773674	346.145	SLEAP UNet	sleap-data/experiments/best_model_replicates/mice_of_td.210509_231024.centered_instance.n=900
1331	Mice (OF)	0.773674	362.189	SLEAP UNet	sleap-data/experiments/best_model_replicates/mice_of_td.210509_231024.centered_instance.n=900
1332	Mice (OF)	0.773674	362.097	SLEAP UNet	sleap-data/experiments/best_model_replicates/mice_of_td.210509_231024.centered_instance.n=900
1333	Mice (OF)	0.773674	366.498	SLEAP UNet	sleap-data/experiments/best_model_replicates/mice_of_td.210509_231024.centered_instance.n=900
1334	Mice (OF)	0.773674	359.842	SLEAP UNet	sleap-data/experiments/best_model_replicates/mice_of_td.210509_231024.centered_instance.n=900
1335	Mice (OF)	0.773674	338.475	SLEAP UNet	sleap-data/experiments/best_model_replicates/mice_of_td.210509_231024.centered_instance.n=900
1336	Mice (OF)	0.773674	337.986	SLEAP UNet	sleap-data/experiments/best_model_replicates/mice_of_td.210509_231024.centered_instance.n=900
1337	Mice (OF)	0.773674	356.254	SLEAP UNet	sleap-data/experiments/best_model_replicates/mice_of_td.210509_231024.centered_instance.n=900
1338	Mice (OF)	0.773674	357.233	SLEAP UNet	sleap-data/experiments/best_model_replicates/mice_of_td.210509_231024.centered_instance.n=900
1339	Mice (OF)	0.773674	360.384	SLEAP UNet	sleap-data/experiments/best_model_replicates/mice_of_td.210509_231024.centered_instance.n=900
1340	Mice (OF)	0.773674	361.205	SLEAP UNet	sleap-data/experiments/best_model_replicates/mice_of_td.210509_231024.centered_instance.n=900
1341	Mice (OF)	0.773674	346.56	SLEAP UNet	sleap-data/experiments/best_model_replicates/mice_of_td.210509_231024.centered_instance.n=900
1342	Mice (OF)	0.773674	339.812	SLEAP UNet	sleap-data/experiments/best_model_replicates/mice_of_td.210509_231024.centered_instance.n=900
1343	Mice (OF)	0.773674	360.714	SLEAP UNet	sleap-data/experiments/best_model_replicates/mice_of_td.210509_231024.centered_instance.n=900
1344	Mice (OF)	0.773674	365.376	SLEAP UNet	sleap-data/experiments/best_model_replicates/mice_of_td.210509_231024.centered_instance.n=900
1345	Mice (OF)	0.773674	365.204	SLEAP UNet	sleap-data/experiments/best_model_replicates/mice_of_td.210509_231024.centered_instance.n=900
1346	Mice (OF)	0.773674	354.119	SLEAP UNet	sleap-data/experiments/best_model_replicates/mice_of_td.210509_231024.centered_instance.n=900
1347	Mice (OF)	0.773674	356.772	SLEAP UNet	sleap-data/experiments/best_model_replicates/mice_of_td.210509_231024.centered_instance.n=900
1348	Mice (OF)	0.773674	359.757	SLEAP UNet	sleap-data/experiments/best_model_replicates/mice_of_td.210509_231024.centered_instance.n=900
1349	Mice (OF)	0.773674	368.709	SLEAP UNet	sleap-data/experiments/best_model_replicates/mice_of_td.210509_231024.centered_instance.n=900
1350	Mice (OF)	0.773674	361.687	SLEAP UNet	sleap-data/experiments/best_model_replicates/mice_of_td.210509_231024.centered_instance.n=900
1351	Mice (OF)	0.773674	361.384	SLEAP UNet	sleap-data/experiments/best_model_replicates/mice_of_td.210509_231024.centered_instance.n=900
1352	Mice (OF)	0.773674	363.25	SLEAP UNet	sleap-data/experiments/best_model_replicates/mice_of_td.210509_231024.centered_instance.n=900
1353	Mice (OF)	0.773674	360.205	SLEAP UNet	sleap-data/experiments/best_model_replicates/mice_of_td.210509_231024.centered_instance.n=900
1354	Mice (OF)	0.773674	328.585	SLEAP UNet	sleap-data/experiments/best_model_replicates/mice_of_td.210509_231024.centered_instance.n=900
1355	Mice (OF)	0.773674	362.232	SLEAP UNet	sleap-data/experiments/best_model_replicates/mice_of_td.210509_231024.centered_instance.n=900
1356	Mice (OF)	0.773674	361.01	SLEAP UNet	sleap-data/experiments/best_model_replicates/mice_of_td.210509_231024.centered_instance.n=900
1357	Mice (OF)	0.773674	359.397	SLEAP UNet	sleap-data/experiments/best_model_replicates/mice_of_td.210509_231024.centered_instance.n=900
1358	Mice (OF)	0.773674	357.441	SLEAP UNet	sleap-data/experiments/best_model_replicates/mice_of_td.210509_231024.centered_instance.n=900
1359	Mice (OF)	0.773674	364.178	SLEAP UNet	sleap-data/experiments/best_model_replicates/mice_of_td.210509_231024.centered_instance.n=900
1360	Mice (OF)	0.773674	361.188	SLEAP UNet	sleap-data/experiments/best_model_replicates/mice_of_td.210509_231024.centered_instance.n=900
1361	Mice (OF)	0.773674	366.565	SLEAP UNet	sleap-data/experiments/best_model_replicates/mice_of_td.210509_231024.centered_instance.n=900
1362	Mice (OF)	0.773674	361.816	SLEAP UNet	sleap-data/experiments/best_model_replicates/mice_of_td.210509_231024.centered_instance.n=900
1363	Mice (OF)	0.773674	360.609	SLEAP UNet	sleap-data/experiments/best_model_replicates/mice_of_td.210509_231024.centered_instance.n=900
1364	Mice (OF)	0.773674	360.742	SLEAP UNet	sleap-data/experiments/best_model_replicates/mice_of_td.210509_231024.centered_instance.n=900
1365	Mice (OF)	0.773674	362.379	SLEAP UNet	sleap-data/experiments/best_model_replicates/mice_of_td.210509_231024.centered_instance.n=900
1366	Mice (OF)	0.773674	350.581	SLEAP UNet	sleap-data/experiments/best_model_replicates/mice_of_td.210509_231024.centered_instance.n=900
1367	Mice (OF)	0.773674	352.208	SLEAP UNet	sleap-data/experiments/best_model_replicates/mice_of_td.210509_231024.centered_instance.n=900
1368	Mice (OF)	0.773674	350.034	SLEAP UNet	sleap-data/experiments/best_model_replicates/mice_of_td.210509_231024.centered_instance.n=900
1369	Mice (OF)	0.773674	342.209	SLEAP UNet	sleap-data/experiments/best_model_replicates/mice_of_td.210509_231024.centered_instance.n=900
1370	Mice (OF)	0.773674	343.744	SLEAP UNet	sleap-data/experiments/best_model_replicates/mice_of_td.210509_231024.centered_instance.n=900
1371	Mice (OF)	0.773674	357.637	SLEAP UNet	sleap-data/experiments/best_model_replicates/mice_of_td.210509_231024.centered_instance.n=900
1372	Mice (OF)	0.773674	361.775	SLEAP UNet	sleap-data/experiments/best_model_replicates/mice_of_td.210509_231024.centered_instance.n=900
1373	Mice (OF)	0.773674	364.426	SLEAP UNet	sleap-data/experiments/best_model_replicates/mice_of_td.210509_231024.centered_instance.n=900
1374	Mice (OF)	0.773674	364.753	SLEAP UNet	sleap-data/experiments/best_model_replicates/mice_of_td.210509_231024.centered_instance.n=900
1375	Mice (OF)	0.773674	365.91	SLEAP UNet	sleap-data/experiments/best_model_replicates/mice_of_td.210509_231024.centered_instance.n=900
1376	Mice (OF)	0.773674	359.912	SLEAP UNet	sleap-data/experiments/best_model_replicates/mice_of_td.210509_231024.centered_instance.n=900
1377	Mice (OF)	0.773674	342.62	SLEAP UNet	sleap-data/experiments/best_model_replicates/mice_of_td.210509_231024.centered_instance.n=900
1378	Mice (OF)	0.773674	361.58	SLEAP UNet	sleap-data/experiments/best_model_replicates/mice_of_td.210509_231024.centered_instance.n=900
1379	Mice (OF)	0.773674	364.26	SLEAP UNet	sleap-data/experiments/best_model_replicates/mice_of_td.210509_231024.centered_instance.n=900
1380	Mice (OF)	0.773674	361.747	SLEAP UNet	sleap-data/experiments/best_model_replicates/mice_of_td.210509_231024.centered_instance.n=900
1381	Mice (OF)	0.773674	348.443	SLEAP UNet	sleap-data/experiments/best_model_replicates/mice_of_td.210509_231024.centered_instance.n=900
1382	Mice (OF)	0.773674	359.927	SLEAP UNet	sleap-data/experiments/best_model_replicates/mice_of_td.210509_231024.centered_instance.n=900
1383	Mice (OF)	0.773674	362.627	SLEAP UNet	sleap-data/experiments/best_model_replicates/mice_of_td.210509_231024.centered_instance.n=900
1384	Mice (OF)	0.773674	359.978	SLEAP UNet	sleap-data/experiments/best_model_replicates/mice_of_td.210509_231024.centered_instance.n=900
1385	Mice (OF)	0.773674	361.226	SLEAP UNet	sleap-data/experiments/best_model_replicates/mice_of_td.210509_231024.centered_instance.n=900
1386	Mice (OF)	0.773674	361.989	SLEAP UNet	sleap-data/experiments/best_model_replicates/mice_of_td.210509_231024.centered_instance.n=900
1387	Mice (OF)	0.773674	364.616	SLEAP UNet	sleap-data/experiments/best_model_replicates/mice_of_td.210509_231024.centered_instance.n=900
1388	Mice (OF)	0.773674	369.542	SLEAP UNet	sleap-data/experiments/best_model_replicates/mice_of_td.210509_231024.centered_instance.n=900
1389	Mice (OF)	0.773674	344.112	SLEAP UNet	sleap-data/experiments/best_model_replicates/mice_of_td.210509_231024.centered_instance.n=900
1390	Mice (OF)	0.773674	356.36	SLEAP UNet	sleap-data/experiments/best_model_replicates/mice_of_td.210509_231024.centered_instance.n=900
1391	Mice (OF)	0.773674	354.53	SLEAP UNet	sleap-data/experiments/best_model_replicates/mice_of_td.210509_231024.centered_instance.n=900
1392	Mice (OF)	0.773674	368.427	SLEAP UNet	sleap-data/experiments/best_model_replicates/mice_of_td.210509_231024.centered_instance.n=900
1393	Mice (OF)	0.773674	351.274	SLEAP UNet	sleap-data/experiments/best_model_replicates/mice_of_td.210509_231024.centered_instance.n=900
1394	Mice (OF)	0.773674	351.638	SLEAP UNet	sleap-data/experiments/best_model_replicates/mice_of_td.210509_231024.centered_instance.n=900
1395	Mice (OF)	0.773674	349.933	SLEAP UNet	sleap-data/experiments/best_model_replicates/mice_of_td.210509_231024.centered_instance.n=900
1396	Mice (OF)	0.773674	359.634	SLEAP UNet	sleap-data/experiments/best_model_replicates/mice_of_td.210509_231024.centered_instance.n=900
1397	Mice (OF)	0.773674	363.922	SLEAP UNet	sleap-data/experiments/best_model_replicates/mice_of_td.210509_231024.centered_instance.n=900
1398	Mice (OF)	0.773674	360.509	SLEAP UNet	sleap-data/experiments/best_model_replicates/mice_of_td.210509_231024.centered_instance.n=900
1399	Mice (OF)	0.773674	364.915	SLEAP UNet	sleap-data/experiments/best_model_replicates/mice_of_td.210509_231024.centered_instance.n=900
1400	Mice (OF)	0.773674	362.542	SLEAP UNet	sleap-data/experiments/best_model_replicates/mice_of_td.210509_231024.centered_instance.n=900
1401	Mice (OF)	0.773674	341.114	SLEAP UNet	sleap-data/experiments/best_model_replicates/mice_of_td.210509_231024.centered_instance.n=900
1402	Mice (OF)	0.773674	335.3	SLEAP UNet	sleap-data/experiments/best_model_replicates/mice_of_td.210509_231024.centered_instance.n=900
1403	Mice (OF)	0.773674	343.178	SLEAP UNet	sleap-data/experiments/best_model_replicates/mice_of_td.210509_231024.centered_instance.n=900
1404	Mice (OF)	0.773674	362.258	SLEAP UNet	sleap-data/experiments/best_model_replicates/mice_of_td.210509_231024.centered_instance.n=900
1405	Mice (OF)	0.773674	360.462	SLEAP UNet	sleap-data/experiments/best_model_replicates/mice_of_td.210509_231024.centered_instance.n=900
1406	Mice (OF)	0.773674	361.202	SLEAP UNet	sleap-data/experiments/best_model_replicates/mice_of_td.210509_231024.centered_instance.n=900
1407	Mice (OF)	0.773674	365.235	SLEAP UNet	sleap-data/experiments/best_model_replicates/mice_of_td.210509_231024.centered_instance.n=900
1408	Mice (OF)	0.773674	353.082	SLEAP UNet	sleap-data/experiments/best_model_replicates/mice_of_td.210509_231024.centered_instance.n=900
1409	Mice (OF)	0.773674	368.907	SLEAP UNet	sleap-data/experiments/best_model_replicates/mice_of_td.210509_231024.centered_instance.n=900
1410	Mice (OF)	0.773674	361.378	SLEAP UNet	sleap-data/experiments/best_model_replicates/mice_of_td.210509_231024.centered_instance.n=900
1411	Mice (OF)	0.773674	365.698	SLEAP UNet	sleap-data/experiments/best_model_replicates/mice_of_td.210509_231024.centered_instance.n=900
1412	Mice (OF)	0.773674	364.645	SLEAP UNet	sleap-data/experiments/best_model_replicates/mice_of_td.210509_231024.centered_instance.n=900
1413	Mice (OF)	0.773674	347.355	SLEAP UNet	sleap-data/experiments/best_model_replicates/mice_of_td.210509_231024.centered_instance.n=900
1414	Mice (OF)	0.773674	358.201	SLEAP UNet	sleap-data/experiments/best_model_replicates/mice_of_td.210509_231024.centered_instance.n=900
1415	Mice (OF)	0.773674	363.633	SLEAP UNet	sleap-data/experiments/best_model_replicates/mice_of_td.210509_231024.centered_instance.n=900
1416	Mice (OF)	0.773674	345.483	SLEAP UNet	sleap-data/experiments/best_model_replicates/mice_of_td.210509_231024.centered_instance.n=900
1417	Mice (OF)	0.773674	340.62	SLEAP UNet	sleap-data/experiments/best_model_replicates/mice_of_td.210509_231024.centered_instance.n=900
1418	Mice (OF)	0.773674	367.38	SLEAP UNet	sleap-data/experiments/best_model_replicates/mice_of_td.210509_231024.centered_instance.n=900
1419	Mice (OF)	0.773674	361.887	SLEAP UNet	sleap-data/experiments/best_model_replicates/mice_of_td.210509_231024.centered_instance.n=900
1420	Mice (OF)	0.773674	359.865	SLEAP UNet	sleap-data/experiments/best_model_replicates/mice_of_td.210509_231024.centered_instance.n=900
1421	Mice (OF)	0.773674	343.578	SLEAP UNet	sleap-data/experiments/best_model_replicates/mice_of_td.210509_231024.centered_instance.n=900
1422	Mice (OF)	0.773674	360.408	SLEAP UNet	sleap-data/experiments/best_model_replicates/mice_of_td.210509_231024.centered_instance.n=900
1423	Mice (OF)	0.773674	356.333	SLEAP UNet	sleap-data/experiments/best_model_replicates/mice_of_td.210509_231024.centered_instance.n=900
1424	Mice (OF)	0.773674	358.574	SLEAP UNet	sleap-data/experiments/best_model_replicates/mice_of_td.210509_231024.centered_instance.n=900
1425	Mice (OF)	0.773674	341.234	SLEAP UNet	sleap-data/experiments/best_model_replicates/mice_of_td.210509_231024.centered_instance.n=900
1426	Mice (OF)	0.773674	362.263	SLEAP UNet	sleap-data/experiments/best_model_replicates/mice_of_td.210509_231024.centered_instance.n=900
1427	Mice (OF)	0.773674	365.99	SLEAP UNet	sleap-data/experiments/best_model_replicates/mice_of_td.210509_231024.centered_instance.n=900
1428	Mice (OF)	0.773674	362.893	SLEAP UNet	sleap-data/experiments/best_model_replicates/mice_of_td.210509_231024.centered_instance.n=900
1429	Mice (OF)	0.773674	367.981	SLEAP UNet	sleap-data/experiments/best_model_replicates/mice_of_td.210509_231024.centered_instance.n=900
1430	Mice (OF)	0.773674	364.538	SLEAP UNet	sleap-data/experiments/best_model_replicates/mice_of_td.210509_231024.centered_instance.n=900
1431	Mice (OF)	0.773674	366.186	SLEAP UNet	sleap-data/experiments/best_model_replicates/mice_of_td.210509_231024.centered_instance.n=900
1432	Mice (OF)	0.773674	368.598	SLEAP UNet	sleap-data/experiments/best_model_replicates/mice_of_td.210509_231024.centered_instance.n=900
1433	Mice (OF)	0.773674	364.406	SLEAP UNet	sleap-data/experiments/best_model_replicates/mice_of_td.210509_231024.centered_instance.n=900
1434	Mice (OF)	0.773674	357.649	SLEAP UNet	sleap-data/experiments/best_model_replicates/mice_of_td.210509_231024.centered_instance.n=900
1435	Mice (OF)	0.773674	352.821	SLEAP UNet	sleap-data/experiments/best_model_replicates/mice_of_td.210509_231024.centered_instance.n=900
1436	Mice (OF)	0.773674	354.404	SLEAP UNet	sleap-data/experiments/best_model_replicates/mice_of_td.210509_231024.centered_instance.n=900
1437	Mice (OF)	0.773674	328.045	SLEAP UNet	sleap-data/experiments/best_model_replicates/mice_of_td.210509_231024.centered_instance.n=900
1438	Mice (OF)	0.773674	362.559	SLEAP UNet	sleap-data/experiments/best_model_replicates/mice_of_td.210509_231024.centered_instance.n=900
1439	Mice (OF)	0.773674	366.662	SLEAP UNet	sleap-data/experiments/best_model_replicates/mice_of_td.210509_231024.centered_instance.n=900
1440	Mice (OF)	0.773674	360.727	SLEAP UNet	sleap-data/experiments/best_model_replicates/mice_of_td.210509_231024.centered_instance.n=900
1441	Mice (OF)	0.773674	353.572	SLEAP UNet	sleap-data/experiments/best_model_replicates/mice_of_td.210509_231024.centered_instance.n=900
1442	Mice (OF)	0.773674	362.912	SLEAP UNet	sleap-data/experiments/best_model_replicates/mice_of_td.210509_231024.centered_instance.n=900
1443	Mice (OF)	0.773674	364.903	SLEAP UNet	sleap-data/experiments/best_model_replicates/mice_of_td.210509_231024.centered_instance.n=900
1444	Mice (OF)	0.773674	315.871	SLEAP UNet	sleap-data/experiments/best_model_replicates/mice_of_td.210509_231024.centered_instance.n=900
1445	Mice (OF)	0.773674	363.472	SLEAP UNet	sleap-data/experiments/best_model_replicates/mice_of_td.210509_231024.centered_instance.n=900
1446	Mice (OF)	0.773674	365.332	SLEAP UNet	sleap-data/experiments/best_model_replicates/mice_of_td.210509_231024.centered_instance.n=900
1447	Mice (OF)	0.773674	367.719	SLEAP UNet	sleap-data/experiments/best_model_replicates/mice_of_td.210509_231024.centered_instance.n=900
1448	Mice (OF)	0.773674	366.368	SLEAP UNet	sleap-data/experiments/best_model_replicates/mice_of_td.210509_231024.centered_instance.n=900
1449	Mice (OF)	0.773674	366.804	SLEAP UNet	sleap-data/experiments/best_model_replicates/mice_of_td.210509_231024.centered_instance.n=900
1450	Mice (OF)	0.773674	366.155	SLEAP UNet	sleap-data/experiments/best_model_replicates/mice_of_td.210509_231024.centered_instance.n=900
1451	Mice (OF)	0.773674	361.201	SLEAP UNet	sleap-data/experiments/best_model_replicates/mice_of_td.210509_231024.centered_instance.n=900
1452	Mice (OF)	0.773674	364.519	SLEAP UNet	sleap-data/experiments/best_model_replicates/mice_of_td.210509_231024.centered_instance.n=900
1453	Mice (OF)	0.773674	363.689	SLEAP UNet	sleap-data/experiments/best_model_replicates/mice_of_td.210509_231024.centered_instance.n=900
1454	Mice (OF)	0.773674	345.511	SLEAP UNet	sleap-data/experiments/best_model_replicates/mice_of_td.210509_231024.centered_instance.n=900
1455	Mice (OF)	0.773674	364.322	SLEAP UNet	sleap-data/experiments/best_model_replicates/mice_of_td.210509_231024.centered_instance.n=900
1456	Mice (OF)	0.773674	367.233	SLEAP UNet	sleap-data/experiments/best_model_replicates/mice_of_td.210509_231024.centered_instance.n=900
1457	Mice (OF)	0.773674	366.103	SLEAP UNet	sleap-data/experiments/best_model_replicates/mice_of_td.210509_231024.centered_instance.n=900
1458	Mice (OF)	0.773674	361.738	SLEAP UNet	sleap-data/experiments/best_model_replicates/mice_of_td.210509_231024.centered_instance.n=900
1459	Mice (OF)	0.773674	367.214	SLEAP UNet	sleap-data/experiments/best_model_replicates/mice_of_td.210509_231024.centered_instance.n=900
1460	Mice (OF)	0.773674	365.692	SLEAP UNet	sleap-data/experiments/best_model_replicates/mice_of_td.210509_231024.centered_instance.n=900
1461	Mice (OF)	0.773674	365.6	SLEAP UNet	sleap-data/experiments/best_model_replicates/mice_of_td.210509_231024.centered_instance.n=900
1462	Mice (OF)	0.773674	367.377	SLEAP UNet	sleap-data/experiments/best_model_replicates/mice_of_td.210509_231024.centered_instance.n=900
1463	Mice (OF)	0.773674	360.322	SLEAP UNet	sleap-data/experiments/best_model_replicates/mice_of_td.210509_231024.centered_instance.n=900
1464	Mice (OF)	0.773674	362.511	SLEAP UNet	sleap-data/experiments/best_model_replicates/mice_of_td.210509_231024.centered_instance.n=900
1465	Mice (OF)	0.773674	346.287	SLEAP UNet	sleap-data/experiments/best_model_replicates/mice_of_td.210509_231024.centered_instance.n=900
1466	Mice (OF)	0.773674	331.388	SLEAP UNet	sleap-data/experiments/best_model_replicates/mice_of_td.210509_231024.centered_instance.n=900
1467	Mice (OF)	0.773674	361.991	SLEAP UNet	sleap-data/experiments/best_model_replicates/mice_of_td.210509_231024.centered_instance.n=900
1468	Mice (OF)	0.773674	357.092	SLEAP UNet	sleap-data/experiments/best_model_replicates/mice_of_td.210509_231024.centered_instance.n=900
1469	Mice (OF)	0.773674	364.848	SLEAP UNet	sleap-data/experiments/best_model_replicates/mice_of_td.210509_231024.centered_instance.n=900
1470	Mice (OF)	0.773674	363.966	SLEAP UNet	sleap-data/experiments/best_model_replicates/mice_of_td.210509_231024.centered_instance.n=900
1471	Mice (OF)	0.773674	362.664	SLEAP UNet	sleap-data/experiments/best_model_replicates/mice_of_td.210509_231024.centered_instance.n=900
1472	Mice (OF)	0.773674	332.237	SLEAP UNet	sleap-data/experiments/best_model_replicates/mice_of_td.210509_231024.centered_instance.n=900
1473	Mice (OF)	0.773674	365.448	SLEAP UNet	sleap-data/experiments/best_model_replicates/mice_of_td.210509_231024.centered_instance.n=900
1474	Mice (OF)	0.773674	371.407	SLEAP UNet	sleap-data/experiments/best_model_replicates/mice_of_td.210509_231024.centered_instance.n=900
1475	Mice (OF)	0.773674	364.847	SLEAP UNet	sleap-data/experiments/best_model_replicates/mice_of_td.210509_231024.centered_instance.n=900
1476	Mice (OF)	0.773674	363.86	SLEAP UNet	sleap-data/experiments/best_model_replicates/mice_of_td.210509_231024.centered_instance.n=900
1477	Mice (OF)	0.773674	361.839	SLEAP UNet	sleap-data/experiments/best_model_replicates/mice_of_td.210509_231024.centered_instance.n=900
1478	Mice (OF)	0.773674	370.464	SLEAP UNet	sleap-data/experiments/best_model_replicates/mice_of_td.210509_231024.centered_instance.n=900
1479	Mice (OF)	0.773674	367.363	SLEAP UNet	sleap-data/experiments/best_model_replicates/mice_of_td.210509_231024.centered_instance.n=900
1480	Mice (OF)	0.773674	369.222	SLEAP UNet	sleap-data/experiments/best_model_replicates/mice_of_td.210509_231024.centered_instance.n=900
1481	Mice (OF)	0.773674	365.88	SLEAP UNet	sleap-data/experiments/best_model_replicates/mice_of_td.210509_231024.centered_instance.n=900
1482	Mice (OF)	0.773674	368.957	SLEAP UNet	sleap-data/experiments/best_model_replicates/mice_of_td.210509_231024.centered_instance.n=900
1483	Mice (OF)	0.773674	363.308	SLEAP UNet	sleap-data/experiments/best_model_replicates/mice_of_td.210509_231024.centered_instance.n=900
1484	Mice (OF)	0.773674	362.806	SLEAP UNet	sleap-data/experiments/best_model_replicates/mice_of_td.210509_231024.centered_instance.n=900
1485	Mice (OF)	0.773674	332.805	SLEAP UNet	sleap-data/experiments/best_model_replicates/mice_of_td.210509_231024.centered_instance.n=900
1486	Mice (OF)	0.773674	362.485	SLEAP UNet	sleap-data/experiments/best_model_replicates/mice_of_td.210509_231024.centered_instance.n=900
1487	Mice (OF)	0.773674	328.96	SLEAP UNet	sleap-data/experiments/best_model_replicates/mice_of_td.210509_231024.centered_instance.n=900
1488	Mice (OF)	0.773674	344.991	SLEAP UNet	sleap-data/experiments/best_model_replicates/mice_of_td.210509_231024.centered_instance.n=900
1489	Mice (OF)	0.773674	370.426	SLEAP UNet	sleap-data/experiments/best_model_replicates/mice_of_td.210509_231024.centered_instance.n=900
1490	Mice (OF)	0.773674	364.2	SLEAP UNet	sleap-data/experiments/best_model_replicates/mice_of_td.210509_231024.centered_instance.n=900
1491	Mice (OF)	0.773674	351.454	SLEAP UNet	sleap-data/experiments/best_model_replicates/mice_of_td.210509_231024.centered_instance.n=900
1492	Mice (OF)	0.773674	360.028	SLEAP UNet	sleap-data/experiments/best_model_replicates/mice_of_td.210509_231024.centered_instance.n=900
1493	Mice (OF)	0.773674	364.445	SLEAP UNet	sleap-data/experiments/best_model_replicates/mice_of_td.210509_231024.centered_instance.n=900
1494	Mice (OF)	0.773674	365.821	SLEAP UNet	sleap-data/experiments/best_model_replicates/mice_of_td.210509_231024.centered_instance.n=900
1495	Mice (OF)	0.773674	325.241	SLEAP UNet	sleap-data/experiments/best_model_replicates/mice_of_td.210509_231024.centered_instance.n=900
1496	Mice (OF)	0.773674	343.869	SLEAP UNet	sleap-data/experiments/best_model_replicates/mice_of_td.210509_231024.centered_instance.n=900
1497	Mice (OF)	0.773674	354.633	SLEAP UNet	sleap-data/experiments/best_model_replicates/mice_of_td.210509_231024.centered_instance.n=900
1498	Mice (OF)	0.773674	362.376	SLEAP UNet	sleap-data/experiments/best_model_replicates/mice_of_td.210509_231024.centered_instance.n=900
1499	Mice (OF)	0.773674	368.629	SLEAP UNet	sleap-data/experiments/best_model_replicates/mice_of_td.210509_231024.centered_instance.n=900
1500	Mice (OF)	0.773674	356.831	SLEAP UNet	sleap-data/experiments/best_model_replicates/mice_of_td.210509_231024.centered_instance.n=900
1501	Mice (OF)	0.773674	365.625	SLEAP UNet	sleap-data/experiments/best_model_replicates/mice_of_td.210509_231024.centered_instance.n=900
1502	Mice (OF)	0.773674	362.047	SLEAP UNet	sleap-data/experiments/best_model_replicates/mice_of_td.210509_231024.centered_instance.n=900
1503	Mice (OF)	0.773674	367.751	SLEAP UNet	sleap-data/experiments/best_model_replicates/mice_of_td.210509_231024.centered_instance.n=900
1504	Mice (OF)	0.773674	363.736	SLEAP UNet	sleap-data/experiments/best_model_replicates/mice_of_td.210509_231024.centered_instance.n=900
1505	Mice (OF)	0.773674	361.592	SLEAP UNet	sleap-data/experiments/best_model_replicates/mice_of_td.210509_231024.centered_instance.n=900
1506	Mice (OF)	0.773674	363.326	SLEAP UNet	sleap-data/experiments/best_model_replicates/mice_of_td.210509_231024.centered_instance.n=900
1507	Mice (OF)	0.773674	361.791	SLEAP UNet	sleap-data/experiments/best_model_replicates/mice_of_td.210509_231024.centered_instance.n=900
1508	Mice (OF)	0.773674	363.802	SLEAP UNet	sleap-data/experiments/best_model_replicates/mice_of_td.210509_231024.centered_instance.n=900
1509	Mice (OF)	0.773674	323.408	SLEAP UNet	sleap-data/experiments/best_model_replicates/mice_of_td.210509_231024.centered_instance.n=900
1510	Mice (OF)	0.773674	320.04	SLEAP UNet	sleap-data/experiments/best_model_replicates/mice_of_td.210509_231024.centered_instance.n=900
1511	Mice (OF)	0.773674	364.001	SLEAP UNet	sleap-data/experiments/best_model_replicates/mice_of_td.210509_231024.centered_instance.n=900
1512	Mice (OF)	0.773674	368.592	SLEAP UNet	sleap-data/experiments/best_model_replicates/mice_of_td.210509_231024.centered_instance.n=900
1513	Mice (OF)	0.773674	365.541	SLEAP UNet	sleap-data/experiments/best_model_replicates/mice_of_td.210509_231024.centered_instance.n=900
1514	Mice (OF)	0.773674	357.482	SLEAP UNet	sleap-data/experiments/best_model_replicates/mice_of_td.210509_231024.centered_instance.n=900
1515	Mice (OF)	0.773674	352.164	SLEAP UNet	sleap-data/experiments/best_model_replicates/mice_of_td.210509_231024.centered_instance.n=900
1516	Mice (OF)	0.773674	365.173	SLEAP UNet	sleap-data/experiments/best_model_replicates/mice_of_td.210509_231024.centered_instance.n=900
1517	Mice (OF)	0.773674	352.099	SLEAP UNet	sleap-data/experiments/best_model_replicates/mice_of_td.210509_231024.centered_instance.n=900
1518	Mice (OF)	0.773674	360.198	SLEAP UNet	sleap-data/experiments/best_model_replicates/mice_of_td.210509_231024.centered_instance.n=900
1519	Mice (OF)	0.773674	330.439	SLEAP UNet	sleap-data/experiments/best_model_replicates/mice_of_td.210509_231024.centered_instance.n=900
1520	Mice (OF)	0.773674	364.574	SLEAP UNet	sleap-data/experiments/best_model_replicates/mice_of_td.210509_231024.centered_instance.n=900
1521	Mice (OF)	0.773674	361.553	SLEAP UNet	sleap-data/experiments/best_model_replicates/mice_of_td.210509_231024.centered_instance.n=900
1522	Mice (OF)	0.773674	342.381	SLEAP UNet	sleap-data/experiments/best_model_replicates/mice_of_td.210509_231024.centered_instance.n=900
1523	Mice (OF)	0.773674	367.149	SLEAP UNet	sleap-data/experiments/best_model_replicates/mice_of_td.210509_231024.centered_instance.n=900
1524	Mice (OF)	0.773674	356.232	SLEAP UNet	sleap-data/experiments/best_model_replicates/mice_of_td.210509_231024.centered_instance.n=900
1525	Mice (OF)	0.773674	360.326	SLEAP UNet	sleap-data/experiments/best_model_replicates/mice_of_td.210509_231024.centered_instance.n=900
1526	Mice (OF)	0.773674	363.127	SLEAP UNet	sleap-data/experiments/best_model_replicates/mice_of_td.210509_231024.centered_instance.n=900
1527	Mice (OF)	0.773674	361.902	SLEAP UNet	sleap-data/experiments/best_model_replicates/mice_of_td.210509_231024.centered_instance.n=900
1528	Mice (OF)	0.773674	352.698	SLEAP UNet	sleap-data/experiments/best_model_replicates/mice_of_td.210509_231024.centered_instance.n=900
1529	Mice (OF)	0.773674	333.272	SLEAP UNet	sleap-data/experiments/best_model_replicates/mice_of_td.210509_231024.centered_instance.n=900
1530	Mice (OF)	0.773674	327.318	SLEAP UNet	sleap-data/experiments/best_model_replicates/mice_of_td.210509_231024.centered_instance.n=900
1531	Mice (OF)	0.773674	369.999	SLEAP UNet	sleap-data/experiments/best_model_replicates/mice_of_td.210509_231024.centered_instance.n=900
1532	Mice (OF)	0.773674	365.505	SLEAP UNet	sleap-data/experiments/best_model_replicates/mice_of_td.210509_231024.centered_instance.n=900
1533	Mice (OF)	0.773674	364.141	SLEAP UNet	sleap-data/experiments/best_model_replicates/mice_of_td.210509_231024.centered_instance.n=900
1534	Mice (OF)	0.773674	364.375	SLEAP UNet	sleap-data/experiments/best_model_replicates/mice_of_td.210509_231024.centered_instance.n=900
1535	Mice (OF)	0.773674	366.577	SLEAP UNet	sleap-data/experiments/best_model_replicates/mice_of_td.210509_231024.centered_instance.n=900
1536	Mice (OF)	0.773674	359.068	SLEAP UNet	sleap-data/experiments/best_model_replicates/mice_of_td.210509_231024.centered_instance.n=900
1537	Mice (OF)	0.773674	360.164	SLEAP UNet	sleap-data/experiments/best_model_replicates/mice_of_td.210509_231024.centered_instance.n=900
1538	Mice (OF)	0.773674	351.231	SLEAP UNet	sleap-data/experiments/best_model_replicates/mice_of_td.210509_231024.centered_instance.n=900
1539	Mice (OF)	0.773674	363.816	SLEAP UNet	sleap-data/experiments/best_model_replicates/mice_of_td.210509_231024.centered_instance.n=900
1540	Mice (OF)	0.773674	364.701	SLEAP UNet	sleap-data/experiments/best_model_replicates/mice_of_td.210509_231024.centered_instance.n=900
1541	Mice (OF)	0.773674	348.256	SLEAP UNet	sleap-data/experiments/best_model_replicates/mice_of_td.210509_231024.centered_instance.n=900
1542	Mice (OF)	0.773674	329.524	SLEAP UNet	sleap-data/experiments/best_model_replicates/mice_of_td.210509_231024.centered_instance.n=900
1543	Mice (OF)	0.773674	324.264	SLEAP UNet	sleap-data/experiments/best_model_replicates/mice_of_td.210509_231024.centered_instance.n=900
1544	Mice (OF)	0.773674	365.191	SLEAP UNet	sleap-data/experiments/best_model_replicates/mice_of_td.210509_231024.centered_instance.n=900
1545	Mice (OF)	0.773674	357.907	SLEAP UNet	sleap-data/experiments/best_model_replicates/mice_of_td.210509_231024.centered_instance.n=900
1546	Mice (OF)	0.773674	353.77	SLEAP UNet	sleap-data/experiments/best_model_replicates/mice_of_td.210509_231024.centered_instance.n=900
1547	Mice (OF)	0.773674	366.734	SLEAP UNet	sleap-data/experiments/best_model_replicates/mice_of_td.210509_231024.centered_instance.n=900
1548	Mice (OF)	0.773674	331.02	SLEAP UNet	sleap-data/experiments/best_model_replicates/mice_of_td.210509_231024.centered_instance.n=900
1549	Mice (OF)	0.773674	368.748	SLEAP UNet	sleap-data/experiments/best_model_replicates/mice_of_td.210509_231024.centered_instance.n=900
1550	Mice (OF)	0.773674	365.598	SLEAP UNet	sleap-data/experiments/best_model_replicates/mice_of_td.210509_231024.centered_instance.n=900
1551	Mice (OF)	0.773674	356.476	SLEAP UNet	sleap-data/experiments/best_model_replicates/mice_of_td.210509_231024.centered_instance.n=900
1552	Mice (OF)	0.773674	333.056	SLEAP UNet	sleap-data/experiments/best_model_replicates/mice_of_td.210509_231024.centered_instance.n=900
1553	Mice (OF)	0.773674	368.959	SLEAP UNet	sleap-data/experiments/best_model_replicates/mice_of_td.210509_231024.centered_instance.n=900
1554	Mice (OF)	0.773674	368.573	SLEAP UNet	sleap-data/experiments/best_model_replicates/mice_of_td.210509_231024.centered_instance.n=900
1555	Mice (OF)	0.773674	356.951	SLEAP UNet	sleap-data/experiments/best_model_replicates/mice_of_td.210509_231024.centered_instance.n=900
1556	Mice (OF)	0.773674	341.683	SLEAP UNet	sleap-data/experiments/best_model_replicates/mice_of_td.210509_231024.centered_instance.n=900
1557	Mice (OF)	0.773674	329.894	SLEAP UNet	sleap-data/experiments/best_model_replicates/mice_of_td.210509_231024.centered_instance.n=900
1558	Mice (OF)	0.773674	361.822	SLEAP UNet	sleap-data/experiments/best_model_replicates/mice_of_td.210509_231024.centered_instance.n=900
1559	Mice (OF)	0.773674	328.884	SLEAP UNet	sleap-data/experiments/best_model_replicates/mice_of_td.210509_231024.centered_instance.n=900
1560	Mice (OF)	0.773674	367.808	SLEAP UNet	sleap-data/experiments/best_model_replicates/mice_of_td.210509_231024.centered_instance.n=900
1561	Mice (OF)	0.773674	355.898	SLEAP UNet	sleap-data/experiments/best_model_replicates/mice_of_td.210509_231024.centered_instance.n=900
1562	Mice (OF)	0.773674	365.747	SLEAP UNet	sleap-data/experiments/best_model_replicates/mice_of_td.210509_231024.centered_instance.n=900
1563	Mice (OF)	0.773674	353.37	SLEAP UNet	sleap-data/experiments/best_model_replicates/mice_of_td.210509_231024.centered_instance.n=900
1564	Mice (OF)	0.773674	357.639	SLEAP UNet	sleap-data/experiments/best_model_replicates/mice_of_td.210509_231024.centered_instance.n=900
1565	Mice (OF)	0.773674	365.632	SLEAP UNet	sleap-data/experiments/best_model_replicates/mice_of_td.210509_231024.centered_instance.n=900
1566	Mice (OF)	0.773674	364.372	SLEAP UNet	sleap-data/experiments/best_model_replicates/mice_of_td.210509_231024.centered_instance.n=900
1567	Mice (OF)	0.773674	362.212	SLEAP UNet	sleap-data/experiments/best_model_replicates/mice_of_td.210509_231024.centered_instance.n=900
1568	Mice (OF)	0.773674	366.84	SLEAP UNet	sleap-data/experiments/best_model_replicates/mice_of_td.210509_231024.centered_instance.n=900
1569	Mice (OF)	0.773674	358.443	SLEAP UNet	sleap-data/experiments/best_model_replicates/mice_of_td.210509_231024.centered_instance.n=900
1570	Mice (OF)	0.773674	366.383	SLEAP UNet	sleap-data/experiments/best_model_replicates/mice_of_td.210509_231024.centered_instance.n=900
1571	Mice (OF)	0.773674	368.575	SLEAP UNet	sleap-data/experiments/best_model_replicates/mice_of_td.210509_231024.centered_instance.n=900
1572	Mice (OF)	0.773674	333.202	SLEAP UNet	sleap-data/experiments/best_model_replicates/mice_of_td.210509_231024.centered_instance.n=900
1573	Mice (OF)	0.773674	363.381	SLEAP UNet	sleap-data/experiments/best_model_replicates/mice_of_td.210509_231024.centered_instance.n=900
1574	Mice (OF)	0.773674	363.119	SLEAP UNet	sleap-data/experiments/best_model_replicates/mice_of_td.210509_231024.centered_instance.n=900
1575	Mice (OF)	0.773674	364.121	SLEAP UNet	sleap-data/experiments/best_model_replicates/mice_of_td.210509_231024.centered_instance.n=900
1576	Mice (OF)	0.773674	345.312	SLEAP UNet	sleap-data/experiments/best_model_replicates/mice_of_td.210509_231024.centered_instance.n=900
1577	Mice (OF)	0.773674	355.007	SLEAP UNet	sleap-data/experiments/best_model_replicates/mice_of_td.210509_231024.centered_instance.n=900
1578	Mice (OF)	0.773674	364.251	SLEAP UNet	sleap-data/experiments/best_model_replicates/mice_of_td.210509_231024.centered_instance.n=900
1579	Mice (OF)	0.773674	367.398	SLEAP UNet	sleap-data/experiments/best_model_replicates/mice_of_td.210509_231024.centered_instance.n=900
1580	Mice (OF)	0.773674	359.567	SLEAP UNet	sleap-data/experiments/best_model_replicates/mice_of_td.210509_231024.centered_instance.n=900
1581	Mice (OF)	0.773674	366.507	SLEAP UNet	sleap-data/experiments/best_model_replicates/mice_of_td.210509_231024.centered_instance.n=900
1582	Mice (OF)	0.773674	368.643	SLEAP UNet	sleap-data/experiments/best_model_replicates/mice_of_td.210509_231024.centered_instance.n=900
1583	Mice (OF)	0.773674	361.113	SLEAP UNet	sleap-data/experiments/best_model_replicates/mice_of_td.210509_231024.centered_instance.n=900
1584	Mice (OF)	0.773674	356.75	SLEAP UNet	sleap-data/experiments/best_model_replicates/mice_of_td.210509_231024.centered_instance.n=900
1585	Mice (OF)	0.773674	358.592	SLEAP UNet	sleap-data/experiments/best_model_replicates/mice_of_td.210509_231024.centered_instance.n=900
1586	Mice (OF)	0.773674	364.283	SLEAP UNet	sleap-data/experiments/best_model_replicates/mice_of_td.210509_231024.centered_instance.n=900
1587	Mice (OF)	0.773674	352.535	SLEAP UNet	sleap-data/experiments/best_model_replicates/mice_of_td.210509_231024.centered_instance.n=900
1588	Mice (OF)	0.773674	366.74	SLEAP UNet	sleap-data/experiments/best_model_replicates/mice_of_td.210509_231024.centered_instance.n=900
1589	Mice (OF)	0.773674	362.343	SLEAP UNet	sleap-data/experiments/best_model_replicates/mice_of_td.210509_231024.centered_instance.n=900
1590	Mice (OF)	0.773674	341.564	SLEAP UNet	sleap-data/experiments/best_model_replicates/mice_of_td.210509_231024.centered_instance.n=900
1591	Mice (OF)	0.773674	361.793	SLEAP UNet	sleap-data/experiments/best_model_replicates/mice_of_td.210509_231024.centered_instance.n=900
1592	Mice (OF)	0.773674	363.241	SLEAP UNet	sleap-data/experiments/best_model_replicates/mice_of_td.210509_231024.centered_instance.n=900
1593	Mice (OF)	0.773674	364.031	SLEAP UNet	sleap-data/experiments/best_model_replicates/mice_of_td.210509_231024.centered_instance.n=900
1594	Mice (OF)	0.773674	359.894	SLEAP UNet	sleap-data/experiments/best_model_replicates/mice_of_td.210509_231024.centered_instance.n=900
1595	Mice (OF)	0.773674	360.758	SLEAP UNet	sleap-data/experiments/best_model_replicates/mice_of_td.210509_231024.centered_instance.n=900
1596	Mice (OF)	0.773674	354.885	SLEAP UNet	sleap-data/experiments/best_model_replicates/mice_of_td.210509_231024.centered_instance.n=900
1597	Mice (OF)	0.773674	332.061	SLEAP UNet	sleap-data/experiments/best_model_replicates/mice_of_td.210509_231024.centered_instance.n=900
1598	Mice (OF)	0.773674	367.039	SLEAP UNet	sleap-data/experiments/best_model_replicates/mice_of_td.210509_231024.centered_instance.n=900
1599	Mice (OF)	0.773674	327.626	SLEAP UNet	sleap-data/experiments/best_model_replicates/mice_of_td.210509_231024.centered_instance.n=900
1600	Mice (OF)	0.773674	362.627	SLEAP UNet	sleap-data/experiments/best_model_replicates/mice_of_td.210509_231024.centered_instance.n=900
1601	Mice (OF)	0.773674	347.66	SLEAP UNet	sleap-data/experiments/best_model_replicates/mice_of_td.210509_231024.centered_instance.n=900
1602	Mice (OF)	0.773674	329.118	SLEAP UNet	sleap-data/experiments/best_model_replicates/mice_of_td.210509_231024.centered_instance.n=900
1603	Mice (OF)	0.773674	366.916	SLEAP UNet	sleap-data/experiments/best_model_replicates/mice_of_td.210509_231024.centered_instance.n=900
1604	Mice (OF)	0.773674	361.074	SLEAP UNet	sleap-data/experiments/best_model_replicates/mice_of_td.210509_231024.centered_instance.n=900
1605	Mice (OF)	0.773674	358.338	SLEAP UNet	sleap-data/experiments/best_model_replicates/mice_of_td.210509_231024.centered_instance.n=900
1606	Mice (OF)	0.773674	364.495	SLEAP UNet	sleap-data/experiments/best_model_replicates/mice_of_td.210509_231024.centered_instance.n=900
1607	Mice (OF)	0.773674	358.302	SLEAP UNet	sleap-data/experiments/best_model_replicates/mice_of_td.210509_231024.centered_instance.n=900
1608	Mice (OF)	0.773674	321.882	SLEAP UNet	sleap-data/experiments/best_model_replicates/mice_of_td.210509_231024.centered_instance.n=900
1609	Mice (OF)	0.773674	357.021	SLEAP UNet	sleap-data/experiments/best_model_replicates/mice_of_td.210509_231024.centered_instance.n=900
1610	Mice (OF)	0.773674	358.829	SLEAP UNet	sleap-data/experiments/best_model_replicates/mice_of_td.210509_231024.centered_instance.n=900
1611	Mice (OF)	0.773674	361.096	SLEAP UNet	sleap-data/experiments/best_model_replicates/mice_of_td.210509_231024.centered_instance.n=900
1612	Mice (OF)	0.773674	366.468	SLEAP UNet	sleap-data/experiments/best_model_replicates/mice_of_td.210509_231024.centered_instance.n=900
1613	Mice (OF)	0.773674	366.698	SLEAP UNet	sleap-data/experiments/best_model_replicates/mice_of_td.210509_231024.centered_instance.n=900
1614	Mice (OF)	0.773674	368.571	SLEAP UNet	sleap-data/experiments/best_model_replicates/mice_of_td.210509_231024.centered_instance.n=900
1615	Mice (OF)	0.773674	367.538	SLEAP UNet	sleap-data/experiments/best_model_replicates/mice_of_td.210509_231024.centered_instance.n=900
1616	Mice (OF)	0.773674	356.982	SLEAP UNet	sleap-data/experiments/best_model_replicates/mice_of_td.210509_231024.centered_instance.n=900
1617	Mice (OF)	0.773674	362.462	SLEAP UNet	sleap-data/experiments/best_model_replicates/mice_of_td.210509_231024.centered_instance.n=900
1618	Mice (OF)	0.773674	354.61	SLEAP UNet	sleap-data/experiments/best_model_replicates/mice_of_td.210509_231024.centered_instance.n=900
1619	Mice (OF)	0.773674	332.316	SLEAP UNet	sleap-data/experiments/best_model_replicates/mice_of_td.210509_231024.centered_instance.n=900
1620	Mice (OF)	0.773674	367.691	SLEAP UNet	sleap-data/experiments/best_model_replicates/mice_of_td.210509_231024.centered_instance.n=900
1621	Mice (OF)	0.773674	325.326	SLEAP UNet	sleap-data/experiments/best_model_replicates/mice_of_td.210509_231024.centered_instance.n=900
1622	Mice (OF)	0.773674	363.513	SLEAP UNet	sleap-data/experiments/best_model_replicates/mice_of_td.210509_231024.centered_instance.n=900
1623	Mice (OF)	0.773674	338.012	SLEAP UNet	sleap-data/experiments/best_model_replicates/mice_of_td.210509_231024.centered_instance.n=900
1624	Mice (OF)	0.773674	356.053	SLEAP UNet	sleap-data/experiments/best_model_replicates/mice_of_td.210509_231024.centered_instance.n=900
1625	Mice (OF)	0.773674	358.088	SLEAP UNet	sleap-data/experiments/best_model_replicates/mice_of_td.210509_231024.centered_instance.n=900
1626	Mice (OF)	0.773674	360.141	SLEAP UNet	sleap-data/experiments/best_model_replicates/mice_of_td.210509_231024.centered_instance.n=900
1627	Mice (OF)	0.773674	364.718	SLEAP UNet	sleap-data/experiments/best_model_replicates/mice_of_td.210509_231024.centered_instance.n=900
1628	Mice (OF)	0.773674	369.246	SLEAP UNet	sleap-data/experiments/best_model_replicates/mice_of_td.210509_231024.centered_instance.n=900
1629	Mice (OF)	0.773674	358.636	SLEAP UNet	sleap-data/experiments/best_model_replicates/mice_of_td.210509_231024.centered_instance.n=900
1630	Mice (OF)	0.773674	364.811	SLEAP UNet	sleap-data/experiments/best_model_replicates/mice_of_td.210509_231024.centered_instance.n=900
1631	Mice (OF)	0.773674	358.545	SLEAP UNet	sleap-data/experiments/best_model_replicates/mice_of_td.210509_231024.centered_instance.n=900
1632	Mice (OF)	0.773674	362.905	SLEAP UNet	sleap-data/experiments/best_model_replicates/mice_of_td.210509_231024.centered_instance.n=900
1633	Mice (OF)	0.773674	368.978	SLEAP UNet	sleap-data/experiments/best_model_replicates/mice_of_td.210509_231024.centered_instance.n=900
1634	Mice (OF)	0.773674	362.284	SLEAP UNet	sleap-data/experiments/best_model_replicates/mice_of_td.210509_231024.centered_instance.n=900
1635	Mice (OF)	0.773674	359.169	SLEAP UNet	sleap-data/experiments/best_model_replicates/mice_of_td.210509_231024.centered_instance.n=900
1636	Mice (OF)	0.773674	331.07	SLEAP UNet	sleap-data/experiments/best_model_replicates/mice_of_td.210509_231024.centered_instance.n=900
1637	Mice (OF)	0.773674	366.854	SLEAP UNet	sleap-data/experiments/best_model_replicates/mice_of_td.210509_231024.centered_instance.n=900
1638	Mice (OF)	0.773674	364.929	SLEAP UNet	sleap-data/experiments/best_model_replicates/mice_of_td.210509_231024.centered_instance.n=900
1639	Mice (OF)	0.773674	363.185	SLEAP UNet	sleap-data/experiments/best_model_replicates/mice_of_td.210509_231024.centered_instance.n=900
1640	Mice (OF)	0.773674	357.892	SLEAP UNet	sleap-data/experiments/best_model_replicates/mice_of_td.210509_231024.centered_instance.n=900
1641	Mice (OF)	0.773674	363.552	SLEAP UNet	sleap-data/experiments/best_model_replicates/mice_of_td.210509_231024.centered_instance.n=900
1642	Mice (OF)	0.773674	371.746	SLEAP UNet	sleap-data/experiments/best_model_replicates/mice_of_td.210509_231024.centered_instance.n=900
1643	Mice (OF)	0.773674	362.93	SLEAP UNet	sleap-data/experiments/best_model_replicates/mice_of_td.210509_231024.centered_instance.n=900
1644	Mice (OF)	0.773674	364.45	SLEAP UNet	sleap-data/experiments/best_model_replicates/mice_of_td.210509_231024.centered_instance.n=900
1645	Mice (OF)	0.773674	362.568	SLEAP UNet	sleap-data/experiments/best_model_replicates/mice_of_td.210509_231024.centered_instance.n=900
1646	Mice (OF)	0.773674	365.072	SLEAP UNet	sleap-data/experiments/best_model_replicates/mice_of_td.210509_231024.centered_instance.n=900
1647	Mice (OF)	0.773674	364.463	SLEAP UNet	sleap-data/experiments/best_model_replicates/mice_of_td.210509_231024.centered_instance.n=900
1648	Mice (OF)	0.773674	366.393	SLEAP UNet	sleap-data/experiments/best_model_replicates/mice_of_td.210509_231024.centered_instance.n=900
1649	Mice (OF)	0.773674	367.173	SLEAP UNet	sleap-data/experiments/best_model_replicates/mice_of_td.210509_231024.centered_instance.n=900
1650	Mice (OF)	0.773674	365.387	SLEAP UNet	sleap-data/experiments/best_model_replicates/mice_of_td.210509_231024.centered_instance.n=900
1651	Mice (OF)	0.773674	359.908	SLEAP UNet	sleap-data/experiments/best_model_replicates/mice_of_td.210509_231024.centered_instance.n=900
1652	Mice (OF)	0.773674	361.053	SLEAP UNet	sleap-data/experiments/best_model_replicates/mice_of_td.210509_231024.centered_instance.n=900
1653	Mice (OF)	0.773674	364.566	SLEAP UNet	sleap-data/experiments/best_model_replicates/mice_of_td.210509_231024.centered_instance.n=900
1654	Mice (OF)	0.773674	360.277	SLEAP UNet	sleap-data/experiments/best_model_replicates/mice_of_td.210509_231024.centered_instance.n=900
1655	Mice (OF)	0.773674	347.823	SLEAP UNet	sleap-data/experiments/best_model_replicates/mice_of_td.210509_231024.centered_instance.n=900
1656	Mice (OF)	0.773674	337.167	SLEAP UNet	sleap-data/experiments/best_model_replicates/mice_of_td.210509_231024.centered_instance.n=900
1657	Mice (OF)	0.773674	325.618	SLEAP UNet	sleap-data/experiments/best_model_replicates/mice_of_td.210509_231024.centered_instance.n=900
1658	Mice (OF)	0.773674	324.741	SLEAP UNet	sleap-data/experiments/best_model_replicates/mice_of_td.210509_231024.centered_instance.n=900
1659	Mice (OF)	0.773674	327.551	SLEAP UNet	sleap-data/experiments/best_model_replicates/mice_of_td.210509_231024.centered_instance.n=900
1660	Mice (OF)	0.773674	366.828	SLEAP UNet	sleap-data/experiments/best_model_replicates/mice_of_td.210509_231024.centered_instance.n=900
1661	Mice (OF)	0.773674	367.098	SLEAP UNet	sleap-data/experiments/best_model_replicates/mice_of_td.210509_231024.centered_instance.n=900
1662	Mice (OF)	0.773674	364.247	SLEAP UNet	sleap-data/experiments/best_model_replicates/mice_of_td.210509_231024.centered_instance.n=900
1663	Mice (OF)	0.773674	365.939	SLEAP UNet	sleap-data/experiments/best_model_replicates/mice_of_td.210509_231024.centered_instance.n=900
1664	Mice (OF)	0.773674	360.572	SLEAP UNet	sleap-data/experiments/best_model_replicates/mice_of_td.210509_231024.centered_instance.n=900
1665	Mice (OF)	0.773674	364.877	SLEAP UNet	sleap-data/experiments/best_model_replicates/mice_of_td.210509_231024.centered_instance.n=900
1666	Mice (OF)	0.773674	364.094	SLEAP UNet	sleap-data/experiments/best_model_replicates/mice_of_td.210509_231024.centered_instance.n=900
1667	Mice (OF)	0.773674	326.376	SLEAP UNet	sleap-data/experiments/best_model_replicates/mice_of_td.210509_231024.centered_instance.n=900
1668	Mice (OF)	0.773674	326.279	SLEAP UNet	sleap-data/experiments/best_model_replicates/mice_of_td.210509_231024.centered_instance.n=900
1669	Mice (OF)	0.773674	371.021	SLEAP UNet	sleap-data/experiments/best_model_replicates/mice_of_td.210509_231024.centered_instance.n=900
1670	Mice (OF)	0.773674	329.182	SLEAP UNet	sleap-data/experiments/best_model_replicates/mice_of_td.210509_231024.centered_instance.n=900
1671	Mice (OF)	0.773674	367.612	SLEAP UNet	sleap-data/experiments/best_model_replicates/mice_of_td.210509_231024.centered_instance.n=900
1672	Mice (OF)	0.773674	365.15	SLEAP UNet	sleap-data/experiments/best_model_replicates/mice_of_td.210509_231024.centered_instance.n=900
1673	Mice (OF)	0.773674	365.445	SLEAP UNet	sleap-data/experiments/best_model_replicates/mice_of_td.210509_231024.centered_instance.n=900
1674	Mice (OF)	0.773674	359.274	SLEAP UNet	sleap-data/experiments/best_model_replicates/mice_of_td.210509_231024.centered_instance.n=900
1675	Mice (OF)	0.773674	357.819	SLEAP UNet	sleap-data/experiments/best_model_replicates/mice_of_td.210509_231024.centered_instance.n=900
1676	Mice (OF)	0.773674	354.309	SLEAP UNet	sleap-data/experiments/best_model_replicates/mice_of_td.210509_231024.centered_instance.n=900
1677	Mice (OF)	0.773674	364.477	SLEAP UNet	sleap-data/experiments/best_model_replicates/mice_of_td.210509_231024.centered_instance.n=900
1678	Mice (OF)	0.773674	347.615	SLEAP UNet	sleap-data/experiments/best_model_replicates/mice_of_td.210509_231024.centered_instance.n=900
1679	Mice (OF)	0.773674	362.412	SLEAP UNet	sleap-data/experiments/best_model_replicates/mice_of_td.210509_231024.centered_instance.n=900
1680	Flies	0.84267	105.535	DLC ResNet	sleap-data/experiments/flies13_resnet/flies13.resnet_pt.210922_160318.centered_instance.n=1800
1681	Flies	0.84267	106.188	DLC ResNet	sleap-data/experiments/flies13_resnet/flies13.resnet_pt.210922_160318.centered_instance.n=1800
1682	Flies	0.84267	106.147	DLC ResNet	sleap-data/experiments/flies13_resnet/flies13.resnet_pt.210922_160318.centered_instance.n=1800
1683	Flies	0.84267	106.18	DLC ResNet	sleap-data/experiments/flies13_resnet/flies13.resnet_pt.210922_160318.centered_instance.n=1800
1684	Flies	0.84267	106.162	DLC ResNet	sleap-data/experiments/flies13_resnet/flies13.resnet_pt.210922_160318.centered_instance.n=1800
1685	Mice (OF)	0.7325	31.0238	DLC ResNet	sleap-data/experiments/mice_of_resnet/mice_of.resnet_pt.210921_112620.centered_instance.n=900
1686	Mice (OF)	0.7325	30.9875	DLC ResNet	sleap-data/experiments/mice_of_resnet/mice_of.resnet_pt.210921_112620.centered_instance.n=900
1687	Mice (OF)	0.7325	30.9678	DLC ResNet	sleap-data/experiments/mice_of_resnet/mice_of.resnet_pt.210921_112620.centered_instance.n=900
1688	Mice (OF)	0.7325	30.9328	DLC ResNet	sleap-data/experiments/mice_of_resnet/mice_of.resnet_pt.210921_112620.centered_instance.n=900
1689	Mice (OF)	0.7325	30.9356	DLC ResNet	sleap-data/experiments/mice_of_resnet/mice_of.resnet_pt.210921_112620.centered_instance.n=900
